# Supplementary material for: RNA structural analysis of the MYC mRNA reveals conserved motifs that affect gene expression
Source: PLoS One. 2019 Jun 17;14(6):e0213758. doi: 10.1371/journal.pone.0213758 (PMC6576772; doi:10.1371/journal.pone.0213758)
Supplement: S1 File — Columns A–O contain: the i and j coordinates for each mRNA sequence; the minimum free energy (MFE) ΔG in kcal/mol; the z-score, calculated from Eq 1 (as described in the Materials and methods section); the P-value, in the z-score calculation (acts as a quality control); the ensemble diversity (ED); the fraction (f)MFE; the sequence of the window fragment; the MFE base pairs, in dot-bracket notation (pairs are matched brackets); the ensemble centroid base pairs; the frequencies of A, G, C and U; then, finally, the GC%. (XLSX) [file pone.0213758.s010.xlsx]

## Sheet: Long_UTR_Scans
	D
Window #	i	j	MFE DG (kcal/mol)	Z-score	P-value	ED	fMFE	Sequence	MFE base pairs	Centroid base pairs	#A's	#G's	#C's	#U's	GC%
1	1	70	-12.2	0.276	0.57	19.06	0.0690082	GGAGUUUAUUCAUAACGCGCUCUCCAAGUAUACGUGGCAAUGCGUUGCUGGGUUAUUUUAAUCAUUCUAG	(((((..((((((((((((....(((........)))...))))))).))))).)))))...........	.......((((((((((((....(((........)))...))))))).))))).................	16	16	13	25	0.414286
2	2	71	-11.2	0.603	0.74	14.23	0.0402299	GAGUUUAUUCAUAACGCGCUCUCCAAGUAUACGUGGCAAUGCGUUGCUGGGUUAUUUUAAUCAUUCUAGG	......((((((((((((....(((........)))...))))))).)))))..................	......((((((((((((....(((........)))...))))))).)))))..................	16	16	13	25	0.414286
3	3	72	-11.2	0.288	0.57	9.99	0.100354	AGUUUAUUCAUAACGCGCUCUCCAAGUAUACGUGGCAAUGCGUUGCUGGGUUAUUUUAAUCAUUCUAGGC	.....((((((((((((....(((........)))...))))))).)))))...................	.....((((((((((((....(((........)))...))))))).)))))...................	16	15	14	25	0.414286
4	4	73	-11.2	0.204	0.55	15.17	0.0706442	GUUUAUUCAUAACGCGCUCUCCAAGUAUACGUGGCAAUGCGUUGCUGGGUUAUUUUAAUCAUUCUAGGCA	....((((((((((((....(((........)))...))))))).)))))....................	.......(((((((((....(((........)))...))))))).)).......................	16	15	14	25	0.414286
5	5	74	-11.2	0.175	0.48	13	0.0889925	UUUAUUCAUAACGCGCUCUCCAAGUAUACGUGGCAAUGCGUUGCUGGGUUAUUUUAAUCAUUCUAGGCAU	...((((((((((((....(((........)))...))))))).))))).....................	........(((((((....(((........)))...)))))))...........................	16	14	14	26	0.4
6	6	75	-11.2	0.026	0.45	13.08	0.0899066	UUAUUCAUAACGCGCUCUCCAAGUAUACGUGGCAAUGCGUUGCUGGGUUAUUUUAAUCAUUCUAGGCAUC	..((((((((((((....(((........)))...))))))).)))))......................	.......(((((((....(((........)))...)))))))............................	16	14	15	25	0.414286
7	7	76	-11.2	0.494	0.65	13.28	0.0914293	UAUUCAUAACGCGCUCUCCAAGUAUACGUGGCAAUGCGUUGCUGGGUUAUUUUAAUCAUUCUAGGCAUCG	.((((((((((((....(((........)))...))))))).))))).......................	......(((((((....(((........)))...))))))).............................	16	15	15	24	0.428571
8	8	77	-10.8	0.452	0.64	16.21	0.0522414	AUUCAUAACGCGCUCUCCAAGUAUACGUGGCAAUGCGUUGCUGGGUUAUUUUAAUCAUUCUAGGCAUCGU	((((((((((((....(((........)))...))))))).)))))........................	......((((((....(((........)))...))))))...............................	16	15	15	24	0.428571
9	9	78	-10.5	0.687	0.69	20.26	0.0333636	UUCAUAACGCGCUCUCCAAGUAUACGUGGCAAUGCGUUGCUGGGUUAUUUUAAUCAUUCUAGGCAUCGUU	....(((((((....(((........)))...)))))))(((((.............)))))........	......(((((....(((........)))...))))).................................	15	15	15	25	0.428571
10	10	79	-10.5	0.748	0.73	21.59	0.0329169	UCAUAACGCGCUCUCCAAGUAUACGUGGCAAUGCGUUGCUGGGUUAUUUUAAUCAUUCUAGGCAUCGUUU	...(((((((....(((........)))...)))))))(((((.............))))).........	.....((((.....(((........)))....))))..................................	15	15	15	25	0.428571
11	11	80	-10.5	0.675	0.72	22.15	0.0337725	CAUAACGCGCUCUCCAAGUAUACGUGGCAAUGCGUUGCUGGGUUAUUUUAAUCAUUCUAGGCAUCGUUUU	..(((((((....(((........)))...)))))))(((((.............)))))..........	......((.....(((........)))....)).....................................	15	15	15	25	0.428571
12	12	81	-10.5	0.76	0.73	22.15	0.0359769	AUAACGCGCUCUCCAAGUAUACGUGGCAAUGCGUUGCUGGGUUAUUUUAAUCAUUCUAGGCAUCGUUUUC	.(((((((....(((........)))...)))))))(((((.............)))))...........	............(((........)))............((...............)).............	15	15	15	25	0.428571
13	13	82	-10.4	0.58	0.7	23.07	0.0290544	UAACGCGCUCUCCAAGUAUACGUGGCAAUGCGUUGCUGGGUUAUUUUAAUCAUUCUAGGCAUCGUUUUCC	(((((((....(((........)))...)))))))(((((.............)))))............	...........(((........))).........(..((...............))...)..........	14	15	16	25	0.442857
14	14	83	-10.4	0.833	0.76	23.11	0.0241157	AACGCGCUCUCCAAGUAUACGUGGCAAUGCGUUGCUGGGUUAUUUUAAUCAUUCUAGGCAUCGUUUUCCU	.(((.(((.....)))...)))((.((.(((.(((((((.............)))).))).))).)))).	................................(((..(...............)...)))..........	14	15	16	25	0.442857
15	15	84	-10	0.92	0.74	21.42	0.0206239	ACGCGCUCUCCAAGUAUACGUGGCAAUGCGUUGCUGGGUUAUUUUAAUCAUUCUAGGCAUCGUUUUCCUC	(((.(((.....)))...)))((.((.(((.(((((((.............)))).))).))).))))..	...........................(((.(((.((...............))..))).))).......	13	15	17	25	0.457143
16	16	85	-9.4	1.165	0.87	20.3	0.0127561	CGCGCUCUCCAAGUAUACGUGGCAAUGCGUUGCUGGGUUAUUUUAAUCAUUCUAGGCAUCGUUUUCCUCC	.((((...(((........)))....))))(((((((.............)))).)))............	..............................(((..(...............)...)))............	12	15	18	25	0.471429
17	17	86	-9.1	1.324	0.91	19.88	0.0111026	GCGCUCUCCAAGUAUACGUGGCAAUGCGUUGCUGGGUUAUUUUAAUCAUUCUAGGCAUCGUUUUCCUCCU	...................((.((.(((.(((((((.............)))).))).))).))))....	.........................(((.(((......................))).))).........	12	15	17	26	0.457143
18	18	87	-9.1	0.737	0.74	18.62	0.017767	CGCUCUCCAAGUAUACGUGGCAAUGCGUUGCUGGGUUAUUUUAAUCAUUCUAGGCAUCGUUUUCCUCCUU	..................((.((.(((.(((((((.............)))).))).))).)))).....	..................((....(((.(((......................))).)))...)).....	12	14	17	27	0.442857
19	19	88	-9.1	0.913	0.84	18.67	0.018052	GCUCUCCAAGUAUACGUGGCAAUGCGUUGCUGGGUUAUUUUAAUCAUUCUAGGCAUCGUUUUCCUCCUUA	.................((.((.(((.(((((((.............)))).))).))).))))......	.................((....(((.((........................)).)))...))......	13	14	16	27	0.428571
20	20	89	-9.1	0.242	0.55	17.84	0.0218638	CUCUCCAAGUAUACGUGGCAAUGCGUUGCUGGGUUAUUUUAAUCAUUCUAGGCAUCGUUUUCCUCCUUAU	................((.((.(((.(((((((.............)))).))).))).)))).......	................((....(((.(((......................))).)))...)).......	13	13	16	28	0.414286
21	21	90	-9.1	0.783	0.77	19.4	0.0153251	UCUCCAAGUAUACGUGGCAAUGCGUUGCUGGGUUAUUUUAAUCAUUCUAGGCAUCGUUUUCCUCCUUAUG	...............((.((.(((.(((((((.............)))).))).))).))))........	...............((....(((.(((......................))).)))...))........	13	14	15	28	0.414286
22	22	91	-11.3	-0.13	0.43	10.81	0.0277478	CUCCAAGUAUACGUGGCAAUGCGUUGCUGGGUUAUUUUAAUCAUUCUAGGCAUCGUUUUCCUCCUUAUGC	......(((((.(.((.((.(((.(((((((.............)))).))).))).))))..).)))))	......(((((...((.((.(((.((((((...............))).))).))).))))....)))))	13	14	16	27	0.428571
23	23	92	-12.1	-0.32	0.33	18.28	0.0229465	UCCAAGUAUACGUGGCAAUGCGUUGCUGGGUUAUUUUAAUCAUUCUAGGCAUCGUUUUCCUCCUUAUGCC	.....(((((.(.((.((.(((.(((((((.............)))).))).))).))))..).))))).	.....(((((...((.((.(((.(((......................))).))).))))....))))).	13	14	16	27	0.428571
24	24	93	-12.7	-0.41	0.31	22.58	0.0225188	CCAAGUAUACGUGGCAAUGCGUUGCUGGGUUAUUUUAAUCAUUCUAGGCAUCGUUUUCCUCCUUAUGCCU	(((.(((.(((((....))))))))))).................((((((.............))))))	.............................................((((((.............))))))	13	14	16	27	0.428571
25	25	94	-12.9	-0.89	0.15	22.72	0.0446843	CAAGUAUACGUGGCAAUGCGUUGCUGGGUUAUUUUAAUCAUUCUAGGCAUCGUUUUCCUCCUUAUGCCUC	.(((((.((.((((((....)))))).)))))))..........((((((.............)))))).	.............................................((((...............))))..	13	14	16	27	0.428571
26	26	95	-12.4	-0.71	0.2	22.78	0.0245893	AAGUAUACGUGGCAAUGCGUUGCUGGGUUAUUUUAAUCAUUCUAGGCAUCGUUUUCCUCCUUAUGCCUCU	(((((.((.((((((....)))))).)))))))..........((((((.............))))))..	..(((((.........(((.((........................)).))).........)))))....	13	14	15	28	0.414286
27	27	96	-12.1	-0.34	0.32	19.03	0.0214712	AGUAUACGUGGCAAUGCGUUGCUGGGUUAUUUUAAUCAUUCUAGGCAUCGUUUUCCUCCUUAUGCCUCUA	.(((((.(.((.((.(((.(((((((.............)))).))).))).))))..).))))).....	.(((((...((....(((.(((......................))).)))...))....))))).....	13	14	15	28	0.414286
28	28	97	-11.9	-0.43	0.25	16.47	0.0233802	GUAUACGUGGCAAUGCGUUGCUGGGUUAUUUUAAUCAUUCUAGGCAUCGUUUUCCUCCUUAUGCCUCUAU	(((((.(.((.((.(((.(((((((.............)))).))).))).))))..).)))))......	(((((...((.((.(((.(((..(...............)...))).))).))))....)))))......	12	14	15	29	0.414286
29	29	98	-11.5	-0.58	0.21	16.95	0.0741741	UAUACGUGGCAAUGCGUUGCUGGGUUAUUUUAAUCAUUCUAGGCAUCGUUUUCCUCCUUAUGCCUCUAUC	...((.((((((....)))))).))...............((((((.............)))))).....	....(.(((((......))))).)................((((((.............)))))).....	12	13	16	29	0.414286
30	30	99	-11.5	-0.64	0.24	16.36	0.0861695	AUACGUGGCAAUGCGUUGCUGGGUUAUUUUAAUCAUUCUAGGCAUCGUUUUCCUCCUUAUGCCUCUAUCA	..((.((((((....)))))).))...............((((((.............))))))......	...(.(((((......))))).)................((((((.............))))))......	13	13	16	28	0.414286
31	31	100	-11.5	-0.45	0.25	15.86	0.0948447	UACGUGGCAAUGCGUUGCUGGGUUAUUUUAAUCAUUCUAGGCAUCGUUUUCCUCCUUAUGCCUCUAUCAU	.((.((((((....)))))).))...............((((((.............)))))).......	.((.(((((......))))).))...............((((((.............)))))).......	12	13	16	29	0.414286
32	32	101	-11.1	-0.49	0.22	17.58	0.0673718	ACGUGGCAAUGCGUUGCUGGGUUAUUUUAAUCAUUCUAGGCAUCGUUUUCCUCCUUAUGCCUCUAUCAUU	((.((((((....)))))).))...............((((((.............))))))........	....((((......))))....................((((...............)))).........	12	13	16	29	0.414286
33	33	102	-10.4	-0.34	0.28	15.8	0.0388298	CGUGGCAAUGCGUUGCUGGGUUAUUUUAAUCAUUCUAGGCAUCGUUUUCCUCCUUAUGCCUCUAUCAUUC	.(.((((..(((.(((((((.............)))).))).)))...........)))).)........	...((((..(((.(((......................))).)))...........))))..........	11	13	17	29	0.428571
34	34	103	-10.2	-0.17	0.42	13.96	0.0374321	GUGGCAAUGCGUUGCUGGGUUAUUUUAAUCAUUCUAGGCAUCGUUUUCCUCCUUAUGCCUCUAUCAUUCC	(.((((..(((.(((((((.............)))).))).)))...........)))).).........	..((((..(((.(((..(...............)...))).)))...........))))...........	11	13	17	29	0.428571
35	35	104	-10.1	-0.77	0.17	15.77	0.059739	UGGCAAUGCGUUGCUGGGUUAUUUUAAUCAUUCUAGGCAUCGUUUUCCUCCUUAUGCCUCUAUCAUUCCU	.((((..(((.(((((((.............)))).))).)))...........))))............	.((((..(((.(((......................))).)))...........))))............	11	12	17	30	0.414286
36	36	105	-10.1	-0.54	0.25	14.13	0.0650472	GGCAAUGCGUUGCUGGGUUAUUUUAAUCAUUCUAGGCAUCGUUUUCCUCCUUAUGCCUCUAUCAUUCCUC	((((..(((.(((((((.............)))).))).)))...........)))).............	((((..(((.(((..(...............)...))).)))...........)))).............	11	12	18	29	0.428571
37	37	106	-7.9	0.026	0.45	13.43	0.0642808	GCAAUGCGUUGCUGGGUUAUUUUAAUCAUUCUAGGCAUCGUUUUCCUCCUUAUGCCUCUAUCAUUCCUCC	((((....))))..(((((...))))).....((((((.............)))))).............	(((......)))....(.......).......((((((.............)))))).............	11	11	19	29	0.428571
38	38	107	-6.7	-0.2	0.34	13.8	0.0605506	CAAUGCGUUGCUGGGUUAUUUUAAUCAUUCUAGGCAUCGUUUUCCUCCUUAUGCCUCUAUCAUUCCUCCC	....(((.(((((((.............)))).))).)))..............................	....(((.((........................)).)))..............................	11	10	20	29	0.428571
39	39	108	-6.7	-0.04	0.41	14.74	0.0567663	AAUGCGUUGCUGGGUUAUUUUAAUCAUUCUAGGCAUCGUUUUCCUCCUUAUGCCUCUAUCAUUCCUCCCU	...(((.(((((((.............)))).))).)))...............................	....((.((........................)).))................................	11	10	19	30	0.414286
40	40	109	-6.7	-0.03	0.41	14.34	0.0673383	AUGCGUUGCUGGGUUAUUUUAAUCAUUCUAGGCAUCGUUUUCCUCCUUAUGCCUCUAUCAUUCCUCCCUA	..(((.(((((((.............)))).))).)))................................	...((..(........................)..)).................................	11	10	19	30	0.414286
41	41	110	-6.7	-0.22	0.34	14.33	0.0678057	UGCGUUGCUGGGUUAUUUUAAUCAUUCUAGGCAUCGUUUUCCUCCUUAUGCCUCUAUCAUUCCUCCCUAU	.(((.(((((((.............)))).))).))).................................	......................................................................	10	10	19	31	0.414286
42	42	111	-6.3	-0.01	0.42	14.1	0.045089	GCGUUGCUGGGUUAUUUUAAUCAUUCUAGGCAUCGUUUUCCUCCUUAUGCCUCUAUCAUUCCUCCCUAUC	(((.(((((((.............)))).))).)))..................................	...........................((((((.............))))))..................	10	10	20	30	0.428571
43	43	112	-6.3	-0.61	0.24	9.46	0.0747559	CGUUGCUGGGUUAUUUUAAUCAUUCUAGGCAUCGUUUUCCUCCUUAUGCCUCUAUCAUUCCUCCCUAUCU	.......(((................((((((.............))))))...........))).....	..........................((((((.............))))))...................	10	9	20	31	0.414286
44	44	113	-6.3	-0.36	0.34	8.9	0.0606342	GUUGCUGGGUUAUUUUAAUCAUUCUAGGCAUCGUUUUCCUCCUUAUGCCUCUAUCAUUCCUCCCUAUCUA	......(((................((((((.............))))))...........)))......	.........................((((((.............))))))....................	11	9	19	31	0.4
45	45	114	-6.9	-1	0.15	8.38	0.125307	UUGCUGGGUUAUUUUAAUCAUUCUAGGCAUCGUUUUCCUCCUUAUGCCUCUAUCAUUCCUCCCUAUCUAC	....(((((...............((((((.............))))))...............))))).	........................((((((.............)))))).....................	11	8	20	31	0.4
46	46	115	-6.9	-1.13	0.11	7.88	0.0860112	UGCUGGGUUAUUUUAAUCAUUCUAGGCAUCGUUUUCCUCCUUAUGCCUCUAUCAUUCCUCCCUAUCUACA	...(((((...............((((((.............))))))...............)))))..	...(((((...............((((((.............))))))...............)))))..	12	8	20	30	0.4
47	47	116	-6.9	-1.23	0.13	7.88	0.0981497	GCUGGGUUAUUUUAAUCAUUCUAGGCAUCGUUUUCCUCCUUAUGCCUCUAUCAUUCCUCCCUAUCUACAC	..(((((...............((((((.............))))))...............)))))...	..(((((...............((((((.............))))))...............)))))...	12	8	21	29	0.414286
48	48	117	-6.9	-1.54	0.07	7.96	0.136925	CUGGGUUAUUUUAAUCAUUCUAGGCAUCGUUUUCCUCCUUAUGCCUCUAUCAUUCCUCCCUAUCUACACU	.(((((...............((((((.............))))))...............)))))....	.....................((((((.............))))))........................	12	7	21	30	0.4
49	49	118	-6.7	-1.52	0.04	8.09	0.11284	UGGGUUAUUUUAAUCAUUCUAGGCAUCGUUUUCCUCCUUAUGCCUCUAUCAUUCCUCCCUAUCUACACUA	(((((...............((((((.............))))))...............))))).....	....................((((((.............)))))).........................	13	7	20	30	0.385714
50	50	119	-6.3	-1.2	0.1	7.44	0.0957836	GGGUUAUUUUAAUCAUUCUAGGCAUCGUUUUCCUCCUUAUGCCUCUAUCAUUCCUCCCUAUCUACACUAA	(((................((((((.............))))))...........)))............	(((................((((((.............))))))...........)))............	14	7	20	29	0.385714
51	51	120	-6.1	-1.43	0.09	4.2	0.201085	GGUUAUUUUAAUCAUUCUAGGCAUCGUUUUCCUCCUUAUGCCUCUAUCAUUCCUCCCUAUCUACACUAAC	(((((...))))).....((((((.............))))))...........................	(((((...))))).....((((((.............))))))...........................	14	6	21	29	0.385714
52	52	121	-5.2	-1.29	0.1	2.42	0.307059	GUUAUUUUAAUCAUUCUAGGCAUCGUUUUCCUCCUUAUGCCUCUAUCAUUCCUCCCUAUCUACACUAACA	.................((((((.............))))))............................	.................((((((.............))))))............................	15	5	21	29	0.371429
53	53	122	-5.2	-2.77	0	1.92	0.328327	UUAUUUUAAUCAUUCUAGGCAUCGUUUUCCUCCUUAUGCCUCUAUCAUUCCUCCCUAUCUACACUAACAU	................((((((.............)))))).............................	................((((((.............)))))).............................	15	4	21	30	0.357143
54	54	123	-5.2	-2.85	0	1.89	0.330408	UAUUUUAAUCAUUCUAGGCAUCGUUUUCCUCCUUAUGCCUCUAUCAUUCCUCCCUAUCUACACUAACAUC	...............((((((.............))))))..............................	...............((((((.............))))))..............................	15	4	22	29	0.371429
55	55	124	-5.2	-2.89	0.01	1.88	0.331785	AUUUUAAUCAUUCUAGGCAUCGUUUUCCUCCUUAUGCCUCUAUCAUUCCUCCCUAUCUACACUAACAUCC	..............((((((.............))))))...............................	..............((((((.............))))))...............................	15	4	23	28	0.385714
56	56	125	-5.2	-3.06	0	1.88	0.332278	UUUUAAUCAUUCUAGGCAUCGUUUUCCUCCUUAUGCCUCUAUCAUUCCUCCCUAUCUACACUAACAUCCC	.............((((((.............))))))................................	.............((((((.............))))))................................	14	4	24	28	0.4
57	57	126	-5.2	-3.33	0	1.88	0.332408	UUUAAUCAUUCUAGGCAUCGUUUUCCUCCUUAUGCCUCUAUCAUUCCUCCCUAUCUACACUAACAUCCCA	............((((((.............)))))).................................	............((((((.............)))))).................................	15	4	24	27	0.4
58	58	127	-5.2	-3.28	0	1.87	0.332477	UUAAUCAUUCUAGGCAUCGUUUUCCUCCUUAUGCCUCUAUCAUUCCUCCCUAUCUACACUAACAUCCCAC	...........((((((.............))))))..................................	...........((((((.............))))))..................................	15	4	25	26	0.414286
59	59	128	-5.2	-1.94	0.03	1.88	0.331242	UAAUCAUUCUAGGCAUCGUUUUCCUCCUUAUGCCUCUAUCAUUCCUCCCUAUCUACACUAACAUCCCACG	..........((((((.............))))))...................................	..........((((((.............))))))...................................	15	5	25	25	0.428571
60	60	129	-5.2	-2.16	0.03	1.78	0.335175	AAUCAUUCUAGGCAUCGUUUUCCUCCUUAUGCCUCUAUCAUUCCUCCCUAUCUACACUAACAUCCCACGC	.........((((((.............))))))....................................	.........((((((.............))))))....................................	15	5	26	24	0.442857
61	61	130	-5.2	-1.97	0.03	1.6	0.344935	AUCAUUCUAGGCAUCGUUUUCCUCCUUAUGCCUCUAUCAUUCCUCCCUAUCUACACUAACAUCCCACGCU	........((((((.............)))))).....................................	........((((((.............)))))).....................................	14	5	26	25	0.442857
62	62	131	-5.2	-2.19	0.04	1.57	0.347096	UCAUUCUAGGCAUCGUUUUCCUCCUUAUGCCUCUAUCAUUCCUCCCUAUCUACACUAACAUCCCACGCUC	.......((((((.............))))))......................................	.......((((((.............))))))......................................	13	5	27	25	0.457143
63	63	132	-5.2	-1.99	0.03	1.57	0.34756	CAUUCUAGGCAUCGUUUUCCUCCUUAUGCCUCUAUCAUUCCUCCCUAUCUACACUAACAUCCCACGCUCU	......((((((.............)))))).......................................	......((((((.............)))))).......................................	13	5	27	25	0.457143
64	64	133	-5.2	-1.41	0.09	1.59	0.344536	AUUCUAGGCAUCGUUUUCCUCCUUAUGCCUCUAUCAUUCCUCCCUAUCUACACUAACAUCCCACGCUCUG	.....((((((.............))))))........................................	.....((((((.............))))))........................................	13	6	26	25	0.457143
65	65	134	-5.2	-1.38	0.08	1.88	0.316248	UUCUAGGCAUCGUUUUCCUCCUUAUGCCUCUAUCAUUCCUCCCUAUCUACACUAACAUCCCACGCUCUGA	....((((((.............)))))).........................................	....((((((.............)))))).........................................	13	6	26	25	0.457143
66	66	135	-5.2	-1.51	0.07	1.99	0.31111	UCUAGGCAUCGUUUUCCUCCUUAUGCCUCUAUCAUUCCUCCCUAUCUACACUAACAUCCCACGCUCUGAA	...((((((.............))))))..........................................	...((((((.............))))))..........................................	14	6	26	24	0.457143
67	67	136	-5.2	-1.31	0.13	1.95	0.319379	CUAGGCAUCGUUUUCCUCCUUAUGCCUCUAUCAUUCCUCCCUAUCUACACUAACAUCCCACGCUCUGAAC	..((((((.............))))))...........................................	..((((((.............))))))...........................................	14	6	27	23	0.471429
68	68	137	-5.2	-0.94	0.17	2.08	0.306111	UAGGCAUCGUUUUCCUCCUUAUGCCUCUAUCAUUCCUCCCUAUCUACACUAACAUCCCACGCUCUGAACG	.((((((.............))))))............................................	.((((((.............))))))............................................	14	7	26	23	0.471429
69	69	138	-4.8	-0.72	0.19	2.76	0.215734	AGGCAUCGUUUUCCUCCUUAUGCCUCUAUCAUUCCUCCCUAUCUACACUAACAUCCCACGCUCUGAACGC	((((((.............)))))).............................................	((((((.............)))))).............................................	14	7	27	22	0.485714
70	70	139	-6	-0.77	0.19	1.79	0.36174	GGCAUCGUUUUCCUCCUUAUGCCUCUAUCAUUCCUCCCUAUCUACACUAACAUCCCACGCUCUGAACGCG	(((((.............)))))..................................(((.......)))	(((((.............)))))..................................(((.......)))	13	8	27	22	0.5
71	71	140	-2.9	0.253	0.58	3.11	0.318532	GCAUCGUUUUCCUCCUUAUGCCUCUAUCAUUCCUCCCUAUCUACACUAACAUCCCACGCUCUGAACGCGC	((((.............))))...................................(((.......))).	((((.............))))...................................(((.......))).	13	7	28	22	0.5
72	72	141	-2.3	0.766	0.74	4.78	0.300637	CAUCGUUUUCCUCCUUAUGCCUCUAUCAUUCCUCCCUAUCUACACUAACAUCCCACGCUCUGAACGCGCG	.......................................................(((.......)))..	.......................................................(((.......)))..	13	7	28	22	0.5
73	73	142	-2.6	0.397	0.6	4.97	0.288177	AUCGUUUUCCUCCUUAUGCCUCUAUCAUUCCUCCCUAUCUACACUAACAUCCCACGCUCUGAACGCGCGC	......................................................(((.(.....).))).	.......................................................((.........))..	13	7	28	22	0.5
74	74	143	-2.6	0.425	0.61	5.01	0.286265	UCGUUUUCCUCCUUAUGCCUCUAUCAUUCCUCCCUAUCUACACUAACAUCCCACGCUCUGAACGCGCGCC	.....................................................(((.(.....).)))..	......................................................((.........))...	12	7	29	22	0.514286
75	75	144	-2.6	0.322	0.56	4.98	0.28766	CGUUUUCCUCCUUAUGCCUCUAUCAUUCCUCCCUAUCUACACUAACAUCCCACGCUCUGAACGCGCGCCC	....................................................(((.(.....).)))...	.....................................................((.........))....	12	7	30	21	0.528571
76	76	145	-2.6	0.39	0.6	4.8	0.298828	GUUUUCCUCCUUAUGCCUCUAUCAUUCCUCCCUAUCUACACUAACAUCCCACGCUCUGAACGCGCGCCCA	...................................................(((.(.....).)))....	....................................................((.........)).....	13	7	29	21	0.514286
77	77	146	-2.6	-0.17	0.35	4.41	0.326381	UUUUCCUCCUUAUGCCUCUAUCAUUCCUCCCUAUCUACACUAACAUCCCACGCUCUGAACGCGCGCCCAU	..................................................(((.(.....).))).....	...................................................((.........))......	13	6	29	22	0.5
78	78	147	-2.6	0.021	0.45	4.42	0.324922	UUUCCUCCUUAUGCCUCUAUCAUUCCUCCCUAUCUACACUAACAUCCCACGCUCUGAACGCGCGCCCAUU	.................................................(((.(.....).)))......	..................................................((.........)).......	13	6	29	22	0.5
79	79	148	-2.6	-0.31	0.3	4.46	0.322121	UUCCUCCUUAUGCCUCUAUCAUUCCUCCCUAUCUACACUAACAUCCCACGCUCUGAACGCGCGCCCAUUA	................................................(((.(.....).))).......	.................................................((.........))........	14	6	29	21	0.5
80	80	149	-2.6	-0.24	0.34	4.57	0.316328	UCCUCCUUAUGCCUCUAUCAUUCCUCCCUAUCUACACUAACAUCCCACGCUCUGAACGCGCGCCCAUUAA	...............................................(((.(.....).)))........	......................................................................	15	6	29	20	0.5
81	81	150	-2.6	-0.1	0.38	4.58	0.315929	CCUCCUUAUGCCUCUAUCAUUCCUCCCUAUCUACACUAACAUCCCACGCUCUGAACGCGCGCCCAUUAAU	..............................................(((.(.....).))).........	......................................................................	15	6	29	20	0.5
82	82	151	-2.6	0.103	0.43	4.59	0.31575	CUCCUUAUGCCUCUAUCAUUCCUCCCUAUCUACACUAACAUCCCACGCUCUGAACGCGCGCCCAUUAAUA	.............................................(((.(.....).)))..........	......................................................................	16	6	28	20	0.485714
83	83	152	-2.6	0.119	0.5	4.59	0.315867	UCCUUAUGCCUCUAUCAUUCCUCCCUAUCUACACUAACAUCCCACGCUCUGAACGCGCGCCCAUUAAUAC	............................................(((.(.....).)))...........	......................................................................	16	6	28	20	0.485714
84	84	153	-2.6	-0.08	0.39	4.59	0.315962	CCUUAUGCCUCUAUCAUUCCUCCCUAUCUACACUAACAUCCCACGCUCUGAACGCGCGCCCAUUAAUACC	...........................................(((.(.....).)))............	......................................................................	16	6	29	19	0.5
85	85	154	-2.6	0	0.45	4.58	0.317338	CUUAUGCCUCUAUCAUUCCUCCCUAUCUACACUAACAUCCCACGCUCUGAACGCGCGCCCAUUAAUACCC	..........................................(((.(.....).))).............	......................................................................	16	6	29	19	0.5
86	86	155	-2.6	0.226	0.52	4.57	0.319311	UUAUGCCUCUAUCAUUCCUCCCUAUCUACACUAACAUCCCACGCUCUGAACGCGCGCCCAUUAAUACCCU	.........................................(((.(.....).)))..............	......................................................................	16	6	28	20	0.485714
87	87	156	-2.6	0.219	0.5	4.56	0.319759	UAUGCCUCUAUCAUUCCUCCCUAUCUACACUAACAUCCCACGCUCUGAACGCGCGCCCAUUAAUACCCUU	........................................(((.(.....).)))...............	......................................................................	16	6	28	20	0.485714
88	88	157	-2.6	0.102	0.5	4.45	0.326001	AUGCCUCUAUCAUUCCUCCCUAUCUACACUAACAUCCCACGCUCUGAACGCGCGCCCAUUAAUACCCUUC	.......................................(((.(.....).)))................	......................................................................	16	6	29	19	0.5
89	89	158	-2.6	-0.04	0.4	4.34	0.332248	UGCCUCUAUCAUUCCUCCCUAUCUACACUAACAUCCCACGCUCUGAACGCGCGCCCAUUAAUACCCUUCU	......................................(((.(.....).))).................	......................................................................	15	6	29	20	0.5
90	90	159	-2.6	0.082	0.48	4.3	0.334806	GCCUCUAUCAUUCCUCCCUAUCUACACUAACAUCCCACGCUCUGAACGCGCGCCCAUUAAUACCCUUCUU	.....................................(((.(.....).)))..................	......................................................................	15	6	29	20	0.5
91	91	160	-2.6	-0.52	0.21	4.25	0.338191	CCUCUAUCAUUCCUCCCUAUCUACACUAACAUCCCACGCUCUGAACGCGCGCCCAUUAAUACCCUUCUUU	....................................(((.(.....).)))...................	......................................................................	15	5	29	21	0.485714
92	92	161	-2.6	-0.55	0.24	4.25	0.337966	CUCUAUCAUUCCUCCCUAUCUACACUAACAUCCCACGCUCUGAACGCGCGCCCAUUAAUACCCUUCUUUC	...................................(((.(.....).)))....................	......................................................................	15	5	29	21	0.485714
93	93	162	-2.6	-0.55	0.22	4.25	0.337963	UCUAUCAUUCCUCCCUAUCUACACUAACAUCCCACGCUCUGAACGCGCGCCCAUUAAUACCCUUCUUUCC	..................................(((.(.....).))).....................	......................................................................	15	5	29	21	0.485714
94	94	163	-2.6	-0.72	0.17	4.25	0.33798	CUAUCAUUCCUCCCUAUCUACACUAACAUCCCACGCUCUGAACGCGCGCCCAUUAAUACCCUUCUUUCCU	.................................(((.(.....).)))......................	......................................................................	15	5	29	21	0.485714
95	95	164	-2.6	-0.48	0.23	4.25	0.338091	UAUCAUUCCUCCCUAUCUACACUAACAUCCCACGCUCUGAACGCGCGCCCAUUAAUACCCUUCUUUCCUC	................................(((.(.....).))).......................	......................................................................	15	5	29	21	0.485714
96	96	165	-2.6	-0.42	0.24	4.25	0.338631	AUCAUUCCUCCCUAUCUACACUAACAUCCCACGCUCUGAACGCGCGCCCAUUAAUACCCUUCUUUCCUCC	...............................(((.(.....).)))........................	......................................................................	15	5	30	20	0.5
97	97	166	-2.6	-0.67	0.21	4.25	0.338755	UCAUUCCUCCCUAUCUACACUAACAUCCCACGCUCUGAACGCGCGCCCAUUAAUACCCUUCUUUCCUCCA	..............................(((.(.....).))).........................	......................................................................	15	5	30	20	0.5
98	98	167	-2.6	-1.09	0.12	4.25	0.338696	CAUUCCUCCCUAUCUACACUAACAUCCCACGCUCUGAACGCGCGCCCAUUAAUACCCUUCUUUCCUCCAC	.............................(((.(.....).)))..........................	......................................................................	15	5	31	19	0.514286
99	99	168	-2.6	-0.66	0.19	4.24	0.33949	AUUCCUCCCUAUCUACACUAACAUCCCACGCUCUGAACGCGCGCCCAUUAAUACCCUUCUUUCCUCCACU	............................(((.(.....).)))...........................	......................................................................	15	5	30	20	0.5
100	100	169	-2.6	-0.79	0.16	4.23	0.340278	UUCCUCCCUAUCUACACUAACAUCCCACGCUCUGAACGCGCGCCCAUUAAUACCCUUCUUUCCUCCACUC	...........................(((.(.....).)))............................	......................................................................	14	5	31	20	0.514286
101	101	170	-2.6	-0.77	0.22	4.23	0.340573	UCCUCCCUAUCUACACUAACAUCCCACGCUCUGAACGCGCGCCCAUUAAUACCCUUCUUUCCUCCACUCU	..........................(((.(.....).))).............................	......................................................................	14	5	31	20	0.514286
102	102	171	-2.6	-0.45	0.24	4.23	0.34061	CCUCCCUAUCUACACUAACAUCCCACGCUCUGAACGCGCGCCCAUUAAUACCCUUCUUUCCUCCACUCUC	.........................(((.(.....).)))..............................	......................................................................	14	5	32	19	0.528571
103	103	172	-2.6	-0.89	0.16	4.23	0.340604	CUCCCUAUCUACACUAACAUCCCACGCUCUGAACGCGCGCCCAUUAAUACCCUUCUUUCCUCCACUCUCC	........................(((.(.....).)))...............................	......................................................................	14	5	32	19	0.528571
104	104	173	-2.6	-0.6	0.26	4.23	0.340652	UCCCUAUCUACACUAACAUCCCACGCUCUGAACGCGCGCCCAUUAAUACCCUUCUUUCCUCCACUCUCCC	.......................(((.(.....).)))................................	......................................................................	14	5	32	19	0.528571
105	105	174	-2.6	-0.75	0.22	4.22	0.340745	CCCUAUCUACACUAACAUCCCACGCUCUGAACGCGCGCCCAUUAAUACCCUUCUUUCCUCCACUCUCCCU	......................(((.(.....).))).................................	......................................................................	14	5	32	19	0.528571
106	106	175	-2.6	0.008	0.44	4.26	0.335633	CCUAUCUACACUAACAUCCCACGCUCUGAACGCGCGCCCAUUAAUACCCUUCUUUCCUCCACUCUCCCUG	.....................(((.(.....).)))..................................	......................................................................	14	6	31	19	0.528571
107	107	176	-2.6	0.521	0.66	6.32	0.154855	CUAUCUACACUAACAUCCCACGCUCUGAACGCGCGCCCAUUAAUACCCUUCUUUCCUCCACUCUCCCUGG	....................(((.(.....).)))...................................	......................................................................	14	7	30	19	0.528571
108	108	177	-4.6	0.22	0.5	8.7	0.144494	UAUCUACACUAACAUCCCACGCUCUGAACGCGCGCCCAUUAAUACCCUUCUUUCCUCCACUCUCCCUGGG	...................(((.(.....).)))..........(((....................)))	....................((.........)).....................................	14	8	29	19	0.528571
109	109	178	-5.3	-0.14	0.41	9.84	0.108173	AUCUACACUAACAUCCCACGCUCUGAACGCGCGCCCAUUAAUACCCUUCUUUCCUCCACUCUCCCUGGGA	..................(((.(.....).)))((((............................)))).	...................((.........))......................................	15	8	29	18	0.528571
110	110	179	-5.3	-0.41	0.29	10.35	0.0920992	UCUACACUAACAUCCCACGCUCUGAACGCGCGCCCAUUAAUACCCUUCUUUCCUCCACUCUCCCUGGGAC	.................(((.(.....).)))((((............................))))..	......................................................................	14	8	30	18	0.542857
111	111	180	-5.3	-0.37	0.34	10.33	0.0881676	CUACACUAACAUCCCACGCUCUGAACGCGCGCCCAUUAAUACCCUUCUUUCCUCCACUCUCCCUGGGACU	................(((.(.....).)))((((............................))))...	......................................................................	14	8	30	18	0.542857
112	112	181	-5.3	-0.27	0.3	10.33	0.0879778	UACACUAACAUCCCACGCUCUGAACGCGCGCCCAUUAAUACCCUUCUUUCCUCCACUCUCCCUGGGACUC	...............(((.(.....).)))((((............................))))....	......................................................................	14	8	30	18	0.542857
113	113	182	-5.3	-0.23	0.35	10.33	0.0878095	ACACUAACAUCCCACGCUCUGAACGCGCGCCCAUUAAUACCCUUCUUUCCUCCACUCUCCCUGGGACUCU	..............(((.(.....).)))((((............................)))).....	......................................................................	14	8	30	18	0.542857
114	114	183	-5.3	-0.33	0.3	10.34	0.0876493	CACUAACAUCCCACGCUCUGAACGCGCGCCCAUUAAUACCCUUCUUUCCUCCACUCUCCCUGGGACUCUU	.............(((.(.....).)))((((............................))))......	......................................................................	13	8	30	19	0.542857
115	115	184	-5.3	0.302	0.55	10.51	0.0841854	ACUAACAUCCCACGCUCUGAACGCGCGCCCAUUAAUACCCUUCUUUCCUCCACUCUCCCUGGGACUCUUG	............(((.(.....).)))((((............................)))).......	......................................................................	13	9	29	19	0.542857
116	116	185	-5.3	0.18	0.48	11.09	0.0713183	CUAACAUCCCACGCUCUGAACGCGCGCCCAUUAAUACCCUUCUUUCCUCCACUCUCCCUGGGACUCUUGA	...........(((.(.....).)))((((............................))))........	......................................................................	13	9	29	19	0.542857
117	117	186	-5.3	0.321	0.59	11.57	0.0647896	UAACAUCCCACGCUCUGAACGCGCGCCCAUUAAUACCCUUCUUUCCUCCACUCUCCCUGGGACUCUUGAU	..........(((.(.....).)))((((............................)))).........	......................................................................	13	9	28	20	0.528571
118	118	187	-5.3	0.213	0.55	11.66	0.0631772	AACAUCCCACGCUCUGAACGCGCGCCCAUUAAUACCCUUCUUUCCUCCACUCUCCCUGGGACUCUUGAUC	.........(((.(.....).)))((((............................))))..........	......................................................................	13	9	29	19	0.542857
119	119	188	-5.3	0.453	0.66	11.93	0.0607828	ACAUCCCACGCUCUGAACGCGCGCCCAUUAAUACCCUUCUUUCCUCCACUCUCCCUGGGACUCUUGAUCA	........(((.(.....).)))((((............................))))...........	......................................................................	13	9	29	19	0.542857
120	120	189	-5.3	0.069	0.49	12.36	0.0568499	CAUCCCACGCUCUGAACGCGCGCCCAUUAAUACCCUUCUUUCCUCCACUCUCCCUGGGACUCUUGAUCAA	.......(((.(.....).)))((((............................))))............	......................................................................	13	9	29	19	0.542857
121	121	190	-5.3	0.106	0.53	12.3	0.0576277	AUCCCACGCUCUGAACGCGCGCCCAUUAAUACCCUUCUUUCCUCCACUCUCCCUGGGACUCUUGAUCAAA	......(((.(.....).)))((((............................)))).............	......................................................................	14	9	28	19	0.528571
122	122	191	-5.3	0.882	0.8	13.37	0.0473681	UCCCACGCUCUGAACGCGCGCCCAUUAAUACCCUUCUUUCCUCCACUCUCCCUGGGACUCUUGAUCAAAG	.....(((.(.....).)))((((............................))))..............	......................................................................	13	10	28	19	0.542857
123	123	192	-8.6	-0.72	0.17	3.19	0.513232	CCCACGCUCUGAACGCGCGCCCAUUAAUACCCUUCUUUCCUCCACUCUCCCUGGGACUCUUGAUCAAAGC	.....(((.(((.((.(.(((((............................)))).).).)).))).)))	.....(((.(((.((.(.(((((............................)))).).).)).))).)))	13	10	29	18	0.557143
124	124	193	-11.2	-1.02	0.15	1.69	0.496958	CCACGCUCUGAACGCGCGCCCAUUAAUACCCUUCUUUCCUCCACUCUCCCUGGGACUCUUGAUCAAAGCG	...((((.(((.((.(.(((((............................)))).).).)).))).))))	...((((.(((.((.(.(((((............................)))).).).)).))).))))	13	11	28	18	0.557143
125	125	194	-11.8	-1.65	0.07	2.64	0.516301	CACGCUCUGAACGCGCGCCCAUUAAUACCCUUCUUUCCUCCACUCUCCCUGGGACUCUUGAUCAAAGCGC	..((((.(((.((.(.(((((............................)))).).).)).))).)))).	..((((.(((.((.(.(((((............................)))).).).)).))).)))).	13	11	28	18	0.557143
126	126	195	-12	-0.67	0.18	14.25	0.291532	ACGCUCUGAACGCGCGCCCAUUAAUACCCUUCUUUCCUCCACUCUCCCUGGGACUCUUGAUCAAAGCGCG	..........(((((....(((((..(((....................)))....)))))....)))))	..........(((((....((((...(((....................))).....))))....)))))	13	12	27	18	0.557143
127	127	196	-13.1	-0.67	0.26	4.81	0.505763	CGCUCUGAACGCGCGCCCAUUAAUACCCUUCUUUCCUCCACUCUCCCUGGGACUCUUGAUCAAAGCGCGG	.........(((((....(((((..(((....................)))....)))))....))))).	.........(((((....(((((..(((....................)))....)))))....))))).	12	13	27	18	0.571429
128	128	197	-13.1	-0.69	0.23	3.43	0.508509	GCUCUGAACGCGCGCCCAUUAAUACCCUUCUUUCCUCCACUCUCCCUGGGACUCUUGAUCAAAGCGCGGC	........(((((....(((((..(((....................)))....)))))....)))))..	........(((((....(((((..(((....................)))....)))))....)))))..	12	13	27	18	0.571429
129	129	198	-13.1	-1.38	0.08	3.42	0.400454	CUCUGAACGCGCGCCCAUUAAUACCCUUCUUUCCUCCACUCUCCCUGGGACUCUUGAUCAAAGCGCGGCC	.......(((((....(((((..(((....................)))....)))))....)))))...	.......(((((....(((((..(((....................)))....)))))....)))))...	12	12	28	18	0.571429
130	130	199	-13.1	-1.41	0.07	3.26	0.264431	UCUGAACGCGCGCCCAUUAAUACCCUUCUUUCCUCCACUCUCCCUGGGACUCUUGAUCAAAGCGCGGCCC	......(((((....(((((..(((....................)))....)))))....)))))....	......(((((....(((((..(((....................)))....)))))....)))))....	12	12	28	18	0.571429
131	131	200	-13.1	-1.21	0.09	3.33	0.258283	CUGAACGCGCGCCCAUUAAUACCCUUCUUUCCUCCACUCUCCCUGGGACUCUUGAUCAAAGCGCGGCCCU	.....(((((....(((((..(((....................)))....)))))....))))).....	.....(((((....(((((..(((....................)))....)))))....))))).....	12	12	28	18	0.571429
132	132	201	-13.1	-1.32	0.05	3.35	0.258014	UGAACGCGCGCCCAUUAAUACCCUUCUUUCCUCCACUCUCCCUGGGACUCUUGAUCAAAGCGCGGCCCUU	....(((((....(((((..(((....................)))....)))))....)))))......	....(((((....(((((..(((....................)))....)))))....)))))......	12	12	27	19	0.557143
133	133	202	-13.1	-1.24	0.08	3.37	0.25764	GAACGCGCGCCCAUUAAUACCCUUCUUUCCUCCACUCUCCCUGGGACUCUUGAUCAAAGCGCGGCCCUUU	...(((((....(((((..(((....................)))....)))))....))))).......	...(((((....(((((..(((....................)))....)))))....))))).......	12	12	27	19	0.557143
134	134	203	-13.1	-1.53	0.05	3.33	0.520963	AACGCGCGCCCAUUAAUACCCUUCUUUCCUCCACUCUCCCUGGGACUCUUGAUCAAAGCGCGGCCCUUUC	..(((((....(((((..(((....................)))....)))))....)))))........	..(((((....(((((..(((....................)))....)))))....)))))........	12	11	28	19	0.557143
135	135	204	-13.1	-1.59	0.04	3.33	0.519478	ACGCGCGCCCAUUAAUACCCUUCUUUCCUCCACUCUCCCUGGGACUCUUGAUCAAAGCGCGGCCCUUUCC	.(((((....(((((..(((....................)))....)))))....))))).........	.(((((....(((((..(((....................)))....)))))....))))).........	11	11	29	19	0.571429
136	136	205	-12.8	-1.76	0.03	3.86	0.493976	CGCGCGCCCAUUAAUACCCUUCUUUCCUCCACUCUCCCUGGGACUCUUGAUCAAAGCGCGGCCCUUUCCC	(((((....(((((..(((....................)))....)))))....)))))..........	(((((....(((((..(((....................)))....)))))....)))))..........	10	11	30	19	0.585714
137	137	206	-11	-1.1	0.15	8.11	0.199819	GCGCGCCCAUUAAUACCCUUCUUUCCUCCACUCUCCCUGGGACUCUUGAUCAAAGCGCGGCCCUUUCCCC	.(((((..(((((..(((....................)))....)))))....)))))...........	..((((..(((((..(((....................)))....)))))....))))............	10	11	30	19	0.585714
138	138	207	-10.9	-1.62	0.06	3.11	0.510667	CGCGCCCAUUAAUACCCUUCUUUCCUCCACUCUCCCUGGGACUCUUGAUCAAAGCGCGGCCCUUUCCCCA	(((((..(((((..(((....................)))....)))))....)))))............	(((((..(((((..(((....................)))....)))))....)))))............	11	10	30	19	0.571429
139	139	208	-8.9	-0.13	0.35	4.86	0.200709	GCGCCCAUUAAUACCCUUCUUUCCUCCACUCUCCCUGGGACUCUUGAUCAAAGCGCGGCCCUUUCCCCAG	((((..(((((..(((....................)))....)))))....))))..............	((((..(((((..(((....................)))....)))))....))))..............	11	11	29	19	0.571429
140	140	209	-5.5	0.671	0.76	14.78	0.0877875	CGCCCAUUAAUACCCUUCUUUCCUCCACUCUCCCUGGGACUCUUGAUCAAAGCGCGGCCCUUUCCCCAGC	.................................(((((..........................))))).	......................................................................	11	10	30	19	0.571429
141	141	210	-5.5	0.581	0.7	15.22	0.0701579	GCCCAUUAAUACCCUUCUUUCCUCCACUCUCCCUGGGACUCUUGAUCAAAGCGCGGCCCUUUCCCCAGCC	................................(((((..........................)))))..	......................................................................	11	10	30	19	0.571429
142	142	211	-5.5	0.089	0.45	14	0.0597737	CCCAUUAAUACCCUUCUUUCCUCCACUCUCCCUGGGACUCUUGAUCAAAGCGCGGCCCUUUCCCCAGCCU	...............................(((((..........................)))))...	......................................................................	11	9	30	20	0.557143
143	143	212	-5.5	-0.08	0.45	14.77	0.0506266	CCAUUAAUACCCUUCUUUCCUCCACUCUCCCUGGGACUCUUGAUCAAAGCGCGGCCCUUUCCCCAGCCUU	..............................(((((..........................)))))....	......................................................................	11	9	29	21	0.542857
144	144	213	-6.1	-0.1	0.4	14.22	0.0934213	CAUUAAUACCCUUCUUUCCUCCACUCUCCCUGGGACUCUUGAUCAAAGCGCGGCCCUUUCCCCAGCCUUA	........(((....................)))...........(((.((((........)).))))).	..............................................((.((((........)).))))..	12	9	28	21	0.528571
145	145	214	-6.1	0.501	0.69	14.34	0.0952741	AUUAAUACCCUUCUUUCCUCCACUCUCCCUGGGACUCUUGAUCAAAGCGCGGCCCUUUCCCCAGCCUUAG	.......(((....................)))...........(((.((((........)).)))))..	.............................................((.((.............))))...	12	10	27	21	0.528571
146	146	215	-6.1	0.23	0.57	14.8	0.0723516	UUAAUACCCUUCUUUCCUCCACUCUCCCUGGGACUCUUGAUCAAAGCGCGGCCCUUUCCCCAGCCUUAGC	......(((....................)))...........(((.((((........)).)))))...	......................................................................	11	10	28	21	0.542857
147	147	216	-7.1	0.524	0.65	13.23	0.121053	UAAUACCCUUCUUUCCUCCACUCUCCCUGGGACUCUUGAUCAAAGCGCGGCCCUUUCCCCAGCCUUAGCG	.....(((....................))).............((..(((..........)))...)).	................................................(((..........)))......	11	11	28	20	0.557143
148	148	217	-7.7	0.359	0.61	12.42	0.135384	AAUACCCUUCUUUCCUCCACUCUCCCUGGGACUCUUGAUCAAAGCGCGGCCCUUUCCCCAGCCUUAGCGA	....(((....................)))..............((((((..........)))...))).	............................................((((((..........)))...))).	12	11	28	19	0.557143
149	149	218	-7.7	0.78	0.76	18.34	0.0719995	AUACCCUUCUUUCCUCCACUCUCCCUGGGACUCUUGAUCAAAGCGCGGCCCUUUCCCCAGCCUUAGCGAG	...(((....................)))..............((((((..........)))...)))..	......................................................................	11	12	28	19	0.571429
150	150	219	-9.5	0.493	0.67	17.85	0.0712658	UACCCUUCUUUCCUCCACUCUCCCUGGGACUCUUGAUCAAAGCGCGGCCCUUUCCCCAGCCUUAGCGAGG	...........((((..((....(((((..........................)))))....)).))))	...........((((........(((((..........................))))).......))))	10	13	28	19	0.585714
151	151	220	-9.9	0.429	0.66	18.55	0.0684998	ACCCUUCUUUCCUCCACUCUCCCUGGGACUCUUGAUCAAAGCGCGGCCCUUUCCCCAGCCUUAGCGAGGC	..........((((..((....(((((..........................)))))....)).)))).	..........((((........((((............................)))).......)))).	10	13	29	18	0.6
152	152	221	-10.2	0.981	0.82	19.25	0.0667749	CCCUUCUUUCCUCCACUCUCCCUGGGACUCUUGAUCAAAGCGCGGCCCUUUCCCCAGCCUUAGCGAGGCG	.......................(((.(((((.....)))...)))))........(((((...))))).	......................................................................	9	14	29	18	0.614286
153	153	222	-10.2	0.865	0.8	18.77	0.0691435	CCUUCUUUCCUCCACUCUCCCUGGGACUCUUGAUCAAAGCGCGGCCCUUUCCCCAGCCUUAGCGAGGCGC	......................(((.(((((.....)))...)))))........(((((...)))))..	......................................................................	9	14	29	18	0.614286
154	154	223	-10.2	0.979	0.8	20.98	0.0485397	CUUCUUUCCUCCACUCUCCCUGGGACUCUUGAUCAAAGCGCGGCCCUUUCCCCAGCCUUAGCGAGGCGCC	.....................(((.(((((.....)))...)))))........(((((...)))))...	......................................................................	9	14	29	18	0.614286
155	155	224	-11.2	0.487	0.67	21.49	0.0905882	UUCUUUCCUCCACUCUCCCUGGGACUCUUGAUCAAAGCGCGGCCCUUUCCCCAGCCUUAGCGAGGCGCCC	....................(((..(((((....(((.((((........)).)))))..)))))..)))	......................................................................	9	14	29	18	0.614286
156	156	225	-12.4	0.052	0.49	14.11	0.195091	UCUUUCCUCCACUCUCCCUGGGACUCUUGAUCAAAGCGCGGCCCUUUCCCCAGCCUUAGCGAGGCGCCCU	...................(((..(((((....(((.((((........)).)))))..)))))..))).	...................(((..(((((....(((.((((........)).)))))..)))))..))).	9	14	29	18	0.614286
157	157	226	-12.4	0.677	0.72	14.02	0.171303	CUUUCCUCCACUCUCCCUGGGACUCUUGAUCAAAGCGCGGCCCUUUCCCCAGCCUUAGCGAGGCGCCCUG	..................(((..(((((....(((.((((........)).)))))..)))))..)))..	..................(((..(((((....(((.((((........)).)))))..)))))..)))..	9	15	29	17	0.628571
158	158	227	-12.4	0.384	0.62	17.84	0.0434945	UUUCCUCCACUCUCCCUGGGACUCUUGAUCAAAGCGCGGCCCUUUCCCCAGCCUUAGCGAGGCGCCCUGC	.................(((..(((((....(((.((((........)).)))))..)))))..)))...	.................................(((.(((((((..............)))).))).)))	9	15	29	17	0.628571
159	159	228	-13.5	0.341	0.6	12.3	0.0443927	UUCCUCCACUCUCCCUGGGACUCUUGAUCAAAGCGCGGCCCUUUCCCCAGCCUUAGCGAGGCGCCCUGCA	....((((.......)))).............(((.(((((((......((....)))))).))).))).	................................(((.(((((((..............)))).))).))).	10	15	29	16	0.628571
160	160	229	-13.5	0.812	0.79	12.63	0.0522805	UCCUCCACUCUCCCUGGGACUCUUGAUCAAAGCGCGGCCCUUUCCCCAGCCUUAGCGAGGCGCCCUGCAG	...((((.......)))).............(((.(((((((......((....)))))).))).)))..	...............................(((.(((((((..............)))).))).)))..	10	16	29	15	0.642857
161	161	230	-13.5	0.744	0.74	13.3	0.0598566	CCUCCACUCUCCCUGGGACUCUUGAUCAAAGCGCGGCCCUUUCCCCAGCCUUAGCGAGGCGCCCUGCAGC	..((((.......)))).............(((.(((((((......((....)))))).))).)))...	..............................(((.(((((((..............)))).))).)))...	10	16	30	14	0.657143
162	162	231	-13.5	0.863	0.78	14.28	0.0590609	CUCCACUCUCCCUGGGACUCUUGAUCAAAGCGCGGCCCUUUCCCCAGCCUUAGCGAGGCGCCCUGCAGCC	.((((.......)))).............(((.(((((((......((....)))))).))).)))....	.............................(((.(((((((..............)))).))).)))....	10	16	30	14	0.657143
163	163	232	-13.3	0.839	0.77	18.26	0.0420338	UCCACUCUCCCUGGGACUCUUGAUCAAAGCGCGGCCCUUUCCCCAGCCUUAGCGAGGCGCCCUGCAGCCU	((((.......)))).............(((.(((((((......((....)))))).))).))).....	............................(((.(((((((..............)))).))).))).....	10	16	29	15	0.642857
164	164	233	-13	1.518	0.96	22.29	0.0319209	CCACUCUCCCUGGGACUCUUGAUCAAAGCGCGGCCCUUUCCCCAGCCUUAGCGAGGCGCCCUGCAGCCUG	...(((.....))).............(((.(((((((......((....)))))).))).)))......	.................................(.......................)............	10	17	29	14	0.657143
165	165	234	-14.2	1.699	0.95	22.38	0.0903846	CACUCUCCCUGGGACUCUUGAUCAAAGCGCGGCCCUUUCCCCAGCCUUAGCGAGGCGCCCUGCAGCCUGG	........(((((.((..........(((.(((((((......((....)))))).))).))))))))))	..........................(((.((((((................))).))).))).......	10	18	28	14	0.657143
166	166	235	-14.9	1.143	0.89	21.79	0.0557489	ACUCUCCCUGGGACUCUUGAUCAAAGCGCGGCCCUUUCCCCAGCCUUAGCGAGGCGCCCUGCAGCCUGGU	.......(((((.((..........(((.(((((((......((....)))))).))).)))))))))).	................................................((.((((........)))).))	10	18	27	15	0.642857
167	167	236	-15.5	1.082	0.82	18.46	0.070042	CUCUCCCUGGGACUCUUGAUCAAAGCGCGGCCCUUUCCCCAGCCUUAGCGAGGCGCCCUGCAGCCUGGUA	......(((((..........................))))).....((.((((........)))).)).	...............................................((.((((........)))).)).	10	18	27	15	0.642857
168	168	237	-15.5	1.112	0.87	17.73	0.0784817	UCUCCCUGGGACUCUUGAUCAAAGCGCGGCCCUUUCCCCAGCCUUAGCGAGGCGCCCUGCAGCCUGGUAC	.....(((((..........................))))).....((.((((........)))).))..	.....((((............................)))).....((.((((........)))).))..	10	18	27	15	0.642857
169	169	238	-15.5	1.465	0.97	17.33	0.0819746	CUCCCUGGGACUCUUGAUCAAAGCGCGGCCCUUUCCCCAGCCUUAGCGAGGCGCCCUGCAGCCUGGUACG	....(((((..........................))))).....((.((((........)))).))...	....(((((..........................))))).....((.((((........)))).))...	10	19	27	14	0.657143
170	170	239	-15.5	1.615	0.96	17.37	0.0765694	UCCCUGGGACUCUUGAUCAAAGCGCGGCCCUUUCCCCAGCCUUAGCGAGGCGCCCUGCAGCCUGGUACGC	...(((((..........................))))).....((.((((........)))).))....	...(((((..........................))))).....((.((((........)))).))....	10	19	27	14	0.657143
171	171	240	-15.5	1.877	0.98	17.93	0.0534721	CCCUGGGACUCUUGAUCAAAGCGCGGCCCUUUCCCCAGCCUUAGCGAGGCGCCCUGCAGCCUGGUACGCG	..(((((..........................))))).....((.((((........)))).)).....	...........................................((.((((........)))).)).....	10	20	27	13	0.671429
172	172	241	-16.9	1.656	0.99	16.48	0.0779579	CCUGGGACUCUUGAUCAAAGCGCGGCCCUUUCCCCAGCCUUAGCGAGGCGCCCUGCAGCCUGGUACGCGC	...................(((((((..........)))...((.((((........)))).))..))))	...................(((((.....................((((........))))....)))))	10	20	27	13	0.671429
173	173	242	-18.1	1.511	0.96	14.48	0.0949288	CUGGGACUCUUGAUCAAAGCGCGGCCCUUUCCCCAGCCUUAGCGAGGCGCCCUGCAGCCUGGUACGCGCG	..................(((((((..........)))...((.((((........)))).))..)))).	..................(((((.....................((((........))))....))))).	10	21	26	13	0.671429
174	174	243	-18.1	1.59	0.96	14.36	0.100818	UGGGACUCUUGAUCAAAGCGCGGCCCUUUCCCCAGCCUUAGCGAGGCGCCCUGCAGCCUGGUACGCGCGU	.................(((((((..........)))...((.((((........)))).))..))))..	.................(((((.....................((((........))))....)))))..	10	21	25	14	0.657143
175	175	244	-18.1	1.844	0.97	14.32	0.0986977	GGGACUCUUGAUCAAAGCGCGGCCCUUUCCCCAGCCUUAGCGAGGCGCCCUGCAGCCUGGUACGCGCGUG	................(((((((..........)))...((.((((........)))).))..))))...	................(((((.....................((((........))))....)))))...	10	22	25	13	0.671429
176	176	245	-18.4	1.727	0.98	13.19	0.0624415	GGACUCUUGAUCAAAGCGCGGCCCUUUCCCCAGCCUUAGCGAGGCGCCCUGCAGCCUGGUACGCGCGUGG	...........((..(((((((..........)))...((.((((........)))).))..)))).)).	...........((..(((((.....................((((........))))....))))).)).	10	22	25	13	0.671429
177	177	246	-18.5	1.674	0.96	13.48	0.0587429	GACUCUUGAUCAAAGCGCGGCCCUUUCCCCAGCCUUAGCGAGGCGCCCUGCAGCCUGGUACGCGCGUGGC	.........(((..(((((((..........)))...((.((((........)))).))..)))).))).	..........((..(((((.....................((((........))))....))))).))..	10	21	26	13	0.671429
178	178	247	-18.6	1.354	0.92	14.85	0.0419986	ACUCUUGAUCAAAGCGCGGCCCUUUCCCCAGCCUUAGCGAGGCGCCCUGCAGCCUGGUACGCGCGUGGCG	......(.(((..(((((((..........)))...((.((((........)))).))..)))).)))).	........(((..(((((.....................((((........))))....))))).)))..	10	21	26	13	0.671429
179	179	248	-18.6	1.361	0.96	19.98	0.0304477	CUCUUGAUCAAAGCGCGGCCCUUUCCCCAGCCUUAGCGAGGCGCCCUGCAGCCUGGUACGCGCGUGGCGU	.....(.(((..(((((((..........)))...((.((((........)))).))..)))).))))..	.......(((..((((......................((((........)))).....)))).)))...	9	21	26	14	0.671429
180	180	249	-18.8	1.812	0.98	23.06	0.0318576	UCUUGAUCAAAGCGCGGCCCUUUCCCCAGCCUUAGCGAGGCGCCCUGCAGCCUGGUACGCGCGUGGCGUG	.((((....(((.((((........)).)))))..))))(((((.(((.((.......))))).))))).	.......(...((((......................((((........)))).....))))..).....	9	22	25	14	0.671429
181	181	250	-19.4	1.719	0.95	23.57	0.0500972	CUUGAUCAAAGCGCGGCCCUUUCCCCAGCCUUAGCGAGGCGCCCUGCAGCCUGGUACGCGCGUGGCGUGG	........(((.((((........)).))))).((.((((........)))).)).(((((...))))).	..........((((....................(.((((........)))).)...)))).........	9	23	25	13	0.685714
182	182	251	-19.4	1.72	0.97	26.06	0.0393885	UUGAUCAAAGCGCGGCCCUUUCCCCAGCCUUAGCGAGGCGCCCUGCAGCCUGGUACGCGCGUGGCGUGGC	.......(((.((((........)).))))).((.((((........)))).)).(((((...)))))..	...................................((((........))))...................	9	23	25	13	0.685714
183	183	252	-20.6	1.906	0.98	24.14	0.0571258	UGAUCAAAGCGCGGCCCUUUCCCCAGCCUUAGCGAGGCGCCCUGCAGCCUGGUACGCGCGUGGCGUGGCG	........(((.(((((((......((....)))))).))).))).(((....((((.....))))))).	............(((.......................)))............((((.....))))....	9	24	25	12	0.7
184	184	253	-22.8	1.784	0.97	14.92	0.221357	GAUCAAAGCGCGGCCCUUUCCCCAGCCUUAGCGAGGCGCCCUGCAGCCUGGUACGCGCGUGGCGUGGCGG	.......(((.(((((((......((....)))))).))).)))...(((.(((((.....))))).)))	.......(((.(((((((..............)))).))).)))...(((.(((((.....))))).)))	9	25	25	11	0.714286
185	185	254	-23.5	1.204	0.89	12.09	0.167425	AUCAAAGCGCGGCCCUUUCCCCAGCCUUAGCGAGGCGCCCUGCAGCCUGGUACGCGCGUGGCGUGGCGGU	......(((.(((((((......((....)))))).))).)))...(((.(((((.....))))).))).	......(((.(((((((..............)))).))).)))...(((.(((((.....))))).))).	9	24	25	12	0.7
186	186	255	-23.5	1.475	0.94	19.68	0.112743	UCAAAGCGCGGCCCUUUCCCCAGCCUUAGCGAGGCGCCCUGCAGCCUGGUACGCGCGUGGCGUGGCGGUG	.....(((.(((((((......((....)))))).))).)))...(((.(((((.....))))).)))..	.....(((.(((((((..............)))).))).))).....(.(((((.....))))).)....	8	25	25	12	0.714286
187	187	256	-23.5	1.897	0.95	24.98	0.049091	CAAAGCGCGGCCCUUUCCCCAGCCUUAGCGAGGCGCCCUGCAGCCUGGUACGCGCGUGGCGUGGCGGUGG	....(((.(((((((......((....)))))).))).)))...(((.(((((.....))))).)))...	......................................................................	8	26	25	11	0.728571
188	188	257	-23.9	2.134	0.98	28.89	0.039557	AAAGCGCGGCCCUUUCCCCAGCCUUAGCGAGGCGCCCUGCAGCCUGGUACGCGCGUGGCGUGGCGGUGGG	.........(((...((((((((...(((((((........))))....)))....))).))).)).)))	......................................................................	8	27	24	11	0.728571
189	189	258	-27.1	1.082	0.88	12.81	0.259351	AAGCGCGGCCCUUUCCCCAGCCUUAGCGAGGCGCCCUGCAGCCUGGUACGCGCGUGGCGUGGCGGUGGGC	.......((((...((((((((...(((((((........))))....)))....))).))).)).))))	.......((((...((((((((...(((((((........))))....)))....))).))).)).))))	7	27	25	11	0.742857
190	190	259	-28.7	1.209	0.9	10.48	0.281129	AGCGCGGCCCUUUCCCCAGCCUUAGCGAGGCGCCCUGCAGCCUGGUACGCGCGUGGCGUGGCGGUGGGCG	......((((...((((((((...(((((((........))))....)))....))).))).)).)))).	......((((...((((((((...(((((((........))))....)))....))).))).)).)))).	6	28	25	11	0.757143
191	191	260	-29.4	1.522	0.94	16.21	0.107541	GCGCGGCCCUUUCCCCAGCCUUAGCGAGGCGCCCUGCAGCCUGGUACGCGCGUGGCGUGGCGGUGGGCGC	..(((.(((...((((((((...(((((((........))))....)))....))).))).)).))))))	..((.((((...((((((((...(((((((........))))....)))....))).))).)).))))))	5	28	26	11	0.771429
192	192	261	-31.5	0.865	0.79	11.73	0.112809	CGCGGCCCUUUCCCCAGCCUUAGCGAGGCGCCCUGCAGCCUGGUACGCGCGUGGCGUGGCGGUGGGCGCG	((((.(((...((((((((...(((((((........))))....)))....))).))).)).)))))))	(((..(((...((((((((...(((((((........))))....)))....))).))).)).))).)))	5	28	26	11	0.771429
193	193	262	-32.4	0.486	0.65	10.38	0.248172	GCGGCCCUUUCCCCAGCCUUAGCGAGGCGCCCUGCAGCCUGGUACGCGCGUGGCGUGGCGGUGGGCGCGC	(((((((...((((((((...(((((((........))))....)))....))).))).)).)))).)))	(((((((...((((((((...(((((((........))))....)))....))).))).)).)))).)))	5	28	26	11	0.771429
194	194	263	-29.4	0.987	0.81	14.25	0.18201	CGGCCCUUUCCCCAGCCUUAGCGAGGCGCCCUGCAGCCUGGUACGCGCGUGGCGUGGCGGUGGGCGCGCA	((((((...((((((((...(((((((........))))....)))....))).))).)).)))).))..	((((((...((((((((...(((((((........))))....)))....))).))).)).)))).))..	6	27	26	11	0.757143
195	195	264	-28.7	1.64	0.96	19.61	0.14461	GGCCCUUUCCCCAGCCUUAGCGAGGCGCCCUGCAGCCUGGUACGCGCGUGGCGUGGCGGUGGGCGCGCAG	.((((...((((((((...(((((((........))))....)))....))).))).)).))))......	.((((...((((((((...(((((((........))))....)))....))).))).)).))))......	6	28	25	11	0.757143
196	196	265	-28.8	0.918	0.8	12.79	0.254931	GCCCUUUCCCCAGCCUUAGCGAGGCGCCCUGCAGCCUGGUACGCGCGUGGCGUGGCGGUGGGCGCGCAGU	((((...((((((((...(((((((........))))....)))....))).))).)).)))).......	((((...((((((((...(((((((........))))....)))....))).))).)).)))).......	6	27	25	12	0.742857
197	197	266	-25.7	1.65	0.96	23.32	0.0683275	CCCUUUCCCCAGCCUUAGCGAGGCGCCCUGCAGCCUGGUACGCGCGUGGCGUGGCGGUGGGCGCGCAGUG	.................((...((((((....(((.(.(((((.....))))).))))))))))...)).	......................((((((...........((((.....))))......))))))......	6	27	25	12	0.742857
198	198	267	-27.4	1.399	0.93	24.7	0.147053	CCUUUCCCCAGCCUUAGCGAGGCGCCCUGCAGCCUGGUACGCGCGUGGCGUGGCGGUGGGCGCGCAGUGC	..........(((((...)))))((.((((.(((((.(((((.....))))).)...))))..)))).))	..........((((.....))))...((((.((.....((((.....))))........))..))))...	6	27	25	12	0.742857
199	199	268	-28.6	0.803	0.79	25.9	0.149793	CUUUCCCCAGCCUUAGCGAGGCGCCCUGCAGCCUGGUACGCGCGUGGCGUGGCGGUGGGCGCGCAGUGCG	.........(((((...)))))((.((((.(((((.(((((.....))))).)...))))..)))).)).	.........((((.....))))((.((((.(((....((((.....)))).......)))..)))).)).	6	28	24	12	0.742857
200	200	269	-28.6	0.736	0.79	31.43	0.0805828	UUUCCCCAGCCUUAGCGAGGCGCCCUGCAGCCUGGUACGCGCGUGGCGUGGCGGUGGGCGCGCAGUGCGU	........(((((...)))))((.((((.(((((.(((((.....))))).)...))))..)))).))..	......................................................................	6	28	23	13	0.728571
201	201	270	-28.6	0.806	0.77	32.04	0.0643808	UUCCCCAGCCUUAGCGAGGCGCCCUGCAGCCUGGUACGCGCGUGGCGUGGCGGUGGGCGCGCAGUGCGUU	.......(((((...)))))((.((((.(((((.(((((.....))))).)...))))..)))).))...	......................................................................	6	28	23	13	0.728571
202	202	271	-28.6	1.214	0.88	32.11	0.0610917	UCCCCAGCCUUAGCGAGGCGCCCUGCAGCCUGGUACGCGCGUGGCGUGGCGGUGGGCGCGCAGUGCGUUC	......(((((...)))))((.((((.(((((.(((((.....))))).)...))))..)))).))....	......................................................................	6	28	24	12	0.742857
203	203	272	-28.6	1.026	0.86	32.3	0.0543037	CCCCAGCCUUAGCGAGGCGCCCUGCAGCCUGGUACGCGCGUGGCGUGGCGGUGGGCGCGCAGUGCGUUCU	.....(((((...)))))((.((((.(((((.(((((.....))))).)...))))..)))).)).....	......................................................................	6	28	24	12	0.742857
204	204	273	-29.1	0.81	0.78	22.86	0.0617713	CCCAGCCUUAGCGAGGCGCCCUGCAGCCUGGUACGCGCGUGGCGUGGCGGUGGGCGCGCAGUGCGUUCUC	....((....))(((((((.((((.(((((.(((((.....))))).)...))))..)))).))).))))	............(((.(((.((((.((((...((((.....))))......))))..)))).)))..)))	6	28	24	12	0.742857
205	205	274	-31.2	0.587	0.71	10.19	0.128486	CCAGCCUUAGCGAGGCGCCCUGCAGCCUGGUACGCGCGUGGCGUGGCGGUGGGCGCGCAGUGCGUUCUCG	..........((((((((.((((.(((((.(((((.....))))).)...))))..)))).))).)))))	..........((((.(((.((((.(((((.(((((.....))))).)...))))..)))).)))..))))	6	29	23	12	0.742857
206	206	275	-32.4	-0.02	0.41	8.56	0.174131	CAGCCUUAGCGAGGCGCCCUGCAGCCUGGUACGCGCGUGGCGUGGCGGUGGGCGCGCAGUGCGUUCUCGG	.........((((((((.((((.(((((.(((((.....))))).)...))))..)))).))).))))).	.........((((.(((.((((.(((((.(((((.....))))).)...))))..)))).)))..)))).	6	30	22	12	0.742857
207	207	276	-32.4	-0.28	0.33	9.66	0.105846	AGCCUUAGCGAGGCGCCCUGCAGCCUGGUACGCGCGUGGCGUGGCGGUGGGCGCGCAGUGCGUUCUCGGU	........((((((((.((((.(((((.(((((.....))))).)...))))..)))).))).)))))..	........((((.(((.((((.(((((.(((((.....))))).)...))))..)))).)))..))))..	6	30	21	13	0.728571
208	208	277	-33.1	-0.11	0.48	9.5	0.0963805	GCCUUAGCGAGGCGCCCUGCAGCCUGGUACGCGCGUGGCGUGGCGGUGGGCGCGCAGUGCGUUCUCGGUG	....((.((((((((.((((.(((((.(((((.....))))).)...))))..)))).))).))))).))	....((.((((.(((.((((.(((((.(((((.....))))).)...))))..)))).)))..)))).))	5	31	21	13	0.742857
209	209	278	-33.5	-0.53	0.23	8.8	0.126388	CCUUAGCGAGGCGCCCUGCAGCCUGGUACGCGCGUGGCGUGGCGGUGGGCGCGCAGUGCGUUCUCGGUGU	...((.((((((((.((((.(((((.(((((.....))))).)...))))..)))).))).))))).)).	...((.((((((((.((((.(((((.(((((.....))))).)...))))..)))).)))).)))).)).	5	30	21	14	0.728571
210	210	279	-33.5	-0.54	0.28	8.95	0.113281	CUUAGCGAGGCGCCCUGCAGCCUGGUACGCGCGUGGCGUGGCGGUGGGCGCGCAGUGCGUUCUCGGUGUG	..((.((((((((.((((.(((((.(((((.....))))).)...))))..)))).))).))))).))..	..((.((((((((.((((.(((((.(((((.....))))).)...))))..)))).)))).)))).))..	5	31	20	14	0.728571
211	211	280	-33.5	-0.87	0.2	8.81	0.126162	UUAGCGAGGCGCCCUGCAGCCUGGUACGCGCGUGGCGUGGCGGUGGGCGCGCAGUGCGUUCUCGGUGUGG	.((.((((((((.((((.(((((.(((((.....))))).)...))))..)))).))).))))).))...	.((.((((((((.((((.(((((.(((((.....))))).)...))))..)))).)))).)))).))...	5	32	19	14	0.728571
212	212	281	-33.5	-0.63	0.22	8.82	0.127485	UAGCGAGGCGCCCUGCAGCCUGGUACGCGCGUGGCGUGGCGGUGGGCGCGCAGUGCGUUCUCGGUGUGGA	((.((((((((.((((.(((((.(((((.....))))).)...))))..)))).))).))))).))....	((.((((.(((.((((.(((((.(((((.....))))).)...))))..)))).)))..)))).))....	6	32	19	13	0.728571
213	213	282	-32.6	-0.38	0.25	9.68	0.104133	AGCGAGGCGCCCUGCAGCCUGGUACGCGCGUGGCGUGGCGGUGGGCGCGCAGUGCGUUCUCGGUGUGGAG	(.((((((((.((((.(((((.(((((.....))))).)...))))..)))).))).))))).)......	(.((((.(((.((((.(((((.(((((.....))))).)...))))..)))).)))..)))).)......	6	33	19	12	0.742857
214	214	283	-32.4	-0.08	0.45	26.19	0.113353	GCGAGGCGCCCUGCAGCCUGGUACGCGCGUGGCGUGGCGGUGGGCGCGCAGUGCGUUCUCGGUGUGGAGG	.((((((((.((((.(((((.(((((.....))))).)...))))..)))).))).))))).........	.((((.(((.((((.((((...((((.....))))......))))..)))).)))..)))).........	5	34	19	12	0.757143
215	215	284	-33.1	-0.32	0.32	21.12	0.157912	CGAGGCGCCCUGCAGCCUGGUACGCGCGUGGCGUGGCGGUGGGCGCGCAGUGCGUUCUCGGUGUGGAGGG	.......((((.(((((.((.((((((...(((((.(....).))))).)))))).)).))).)).))))	.......((((.((.....(.((((((...(((((.(....).))))).)))))).)......)).))))	5	34	19	12	0.757143
216	216	285	-36.6	-1.15	0.13	6.53	0.221843	GAGGCGCCCUGCAGCCUGGUACGCGCGUGGCGUGGCGGUGGGCGCGCAGUGCGUUCUCGGUGUGGAGGGC	.....(((((.(((((.((.((((((...(((((.(....).))))).)))))).)).))).)).)))))	.....(((((.(((((.((.((((((...(((((.(....).))))).)))))).)).))).)).)))))	5	34	19	12	0.757143
217	217	286	-37.8	-2.1	0.01	6.5	0.225191	AGGCGCCCUGCAGCCUGGUACGCGCGUGGCGUGGCGGUGGGCGCGCAGUGCGUUCUCGGUGUGGAGGGCA	....(((((.(((((.((.((((((...(((((.(....).))))).)))))).)).))).)).))))).	....(((((.(((((.((.((((((...(((((.(....).))))).)))))).)).))).)).))))).	6	33	19	12	0.742857
218	218	287	-37.8	-1.55	0.02	6.53	0.222383	GGCGCCCUGCAGCCUGGUACGCGCGUGGCGUGGCGGUGGGCGCGCAGUGCGUUCUCGGUGUGGAGGGCAG	...(((((.(((((.((.((((((...(((((.(....).))))).)))))).)).))).)).)))))..	...(((((.(((((.((.((((((...(((((.(....).))))).)))))).)).))).)).)))))..	5	34	19	12	0.757143
219	219	288	-38.3	-1.47	0.07	7.35	0.152881	GCGCCCUGCAGCCUGGUACGCGCGUGGCGUGGCGGUGGGCGCGCAGUGCGUUCUCGGUGUGGAGGGCAGC	(((((((.(((((.((.((((((...(((((.(....).))))).)))))).)).))).)).))))).))	(((((((.(((((.((.((((((...(((((.(....).))))).)))))).)).))).)).))))).))	5	33	20	12	0.757143
220	220	289	-37.8	-1.56	0.05	6.49	0.221589	CGCCCUGCAGCCUGGUACGCGCGUGGCGUGGCGGUGGGCGCGCAGUGCGUUCUCGGUGUGGAGGGCAGCU	.(((((.(((((.((.((((((...(((((.(....).))))).)))))).)).))).)).)))))....	.(((((.(((((.((.((((((...(((((.(....).))))).)))))).)).))).)).)))))....	5	32	20	13	0.742857
221	221	290	-38	-1.87	0.03	6.46	0.225579	GCCCUGCAGCCUGGUACGCGCGUGGCGUGGCGGUGGGCGCGCAGUGCGUUCUCGGUGUGGAGGGCAGCUG	(((((.(((((.((.((((((...(((((.(....).))))).)))))).)).))).)).))))).....	(((((.(((((.((.((((((...(((((.(....).))))).)))))).)).))).)).))))).....	5	33	19	13	0.742857
222	222	291	-33.3	-0.87	0.17	6.82	0.215729	CCCUGCAGCCUGGUACGCGCGUGGCGUGGCGGUGGGCGCGCAGUGCGUUCUCGGUGUGGAGGGCAGCUGU	((((.(((((.((.((((((...(((((.(....).))))).)))))).)).))).)).)))).......	((((.(((((.((.((((((...(((((.(....).))))).)))))).)).))).)).)))).......	5	32	19	14	0.728571
223	223	292	-30.9	-0.44	0.28	13.63	0.17859	CCUGCAGCCUGGUACGCGCGUGGCGUGGCGGUGGGCGCGCAGUGCGUUCUCGGUGUGGAGGGCAGCUGUU	(((.(((((.((.((((((...(((((.(....).))))).)))))).)).))).)).))).........	(((.(((((.((.((((((...(((((.(....).))))).)))))).)).))).)).))).........	5	32	18	15	0.714286
224	224	293	-29.1	0.146	0.59	28.74	0.0966376	CUGCAGCCUGGUACGCGCGUGGCGUGGCGGUGGGCGCGCAGUGCGUUCUCGGUGUGGAGGGCAGCUGUUC	..((.(((((.(((((.....))))).)...))))))(((((..((((((......)))))).)))))..	............................................((((((......))))))........	5	32	18	15	0.714286
225	225	294	-29.1	0.348	0.63	25.59	0.122978	UGCAGCCUGGUACGCGCGUGGCGUGGCGGUGGGCGCGCAGUGCGUUCUCGGUGUGGAGGGCAGCUGUUCC	.((.(((((.(((((.....))))).)...))))))(((((..((((((......)))))).)))))...	............((.......)).............(((((..((((((......)))))).)))))...	5	32	18	15	0.714286
226	226	295	-29.3	0.471	0.65	27.14	0.137833	GCAGCCUGGUACGCGCGUGGCGUGGCGGUGGGCGCGCAGUGCGUUCUCGGUGUGGAGGGCAGCUGUUCCG	((.(((((.(((((.....))))).)...))))))(((((..((((((......)))))).)))))....	..........((((.....))))............(((((..((((((......)))))).)))))....	5	33	18	14	0.728571
227	227	296	-29.7	0.347	0.58	22.24	0.149499	CAGCCUGGUACGCGCGUGGCGUGGCGGUGGGCGCGCAGUGCGUUCUCGGUGUGGAGGGCAGCUGUUCCGC	..(((.((.((((((...(((((.(....).))))).)))))).)).)))((((((........))))))	..(((.((.((((((...(((((.(....).))))).)))))).)).)))((((((........))))))	5	32	19	14	0.728571
228	228	297	-32.1	-0.41	0.29	12.94	0.232807	AGCCUGGUACGCGCGUGGCGUGGCGGUGGGCGCGCAGUGCGUUCUCGGUGUGGAGGGCAGCUGUUCCGCC	...(((.(((((.....))))).)))..((((.(((((..((((((......)))))).)))))..))))	...(((.(((((.....))))).)))..((((.(((((..((((((......)))))).)))))..))))	5	32	19	14	0.728571
229	229	298	-34	-0.68	0.21	7.56	0.280256	GCCUGGUACGCGCGUGGCGUGGCGGUGGGCGCGCAGUGCGUUCUCGGUGUGGAGGGCAGCUGUUCCGCCU	(((.(.(((((.....))))).))))(((((.(((((..((((((......)))))).)))))..)))))	.(..(.(((((.....))))).).).(((((.(((((..((((((......)))))).)))))..)))))	4	32	19	15	0.728571
230	230	299	-34.5	-0.93	0.18	4.42	0.533951	CCUGGUACGCGCGUGGCGUGGCGGUGGGCGCGCAGUGCGUUCUCGGUGUGGAGGGCAGCUGUUCCGCCUG	.(((.(((((.....))))).))).(((((.(((((..((((((......)))))).)))))..))))).	.(((.(((((.....))))).))).(((((.(((((..((((((......)))))).)))))..))))).	4	32	19	15	0.728571
231	231	300	-34.1	-1.2	0.13	5.47	0.302021	CUGGUACGCGCGUGGCGUGGCGGUGGGCGCGCAGUGCGUUCUCGGUGUGGAGGGCAGCUGUUCCGCCUGC	(((.(((((.....))))).))).(((((.(((((..((((((......)))))).)))))..)))))..	(((.(((((.....))))).)))((((((.(((((..((((((......)))))).)))))..)))))).	4	32	19	15	0.728571
232	232	301	-35.2	-1.67	0.07	4.42	0.441948	UGGUACGCGCGUGGCGUGGCGGUGGGCGCGCAGUGCGUUCUCGGUGUGGAGGGCAGCUGUUCCGCCUGCG	((.(((((.....))))).))(((((((.(((((..((((((......)))))).)))))..))))))).	((.(((((.....))))).))(((((((.(((((..((((((......)))))).)))))..))))))).	4	33	18	15	0.728571
233	233	302	-35.2	-1.7	0.05	4.36	0.7378	GGUACGCGCGUGGCGUGGCGGUGGGCGCGCAGUGCGUUCUCGGUGUGGAGGGCAGCUGUUCCGCCUGCGA	(.(((((.....))))).).(((((((.(((((..((((((......)))))).)))))..)))))))..	(.(((((.....))))).).(((((((.(((((..((((((......)))))).)))))..)))))))..	5	33	18	14	0.728571
234	234	303	-32.6	-0.83	0.12	11.29	0.151952	GUACGCGCGUGGCGUGGCGGUGGGCGCGCAGUGCGUUCUCGGUGUGGAGGGCAGCUGUUCCGCCUGCGAU	((.(((((...))))))).(((((((.(((((..((((((......)))))).)))))..)))))))...	(.((((.....))))..).(((((((.(((((..((((((......)))))).)))))..)))))))...	5	32	18	15	0.714286
235	235	304	-32.4	-0.95	0.15	12.87	0.255185	UACGCGCGUGGCGUGGCGGUGGGCGCGCAGUGCGUUCUCGGUGUGGAGGGCAGCUGUUCCGCCUGCGAUG	(((((.....)))))...(((((((.(((((..((((((......)))))).)))))..)))))))....	.((((.....))))....(((((((.(((((..((((((......)))))).)))))..)))))))....	5	32	18	15	0.714286
236	236	305	-32.3	-0.73	0.23	12.26	0.3779	ACGCGCGUGGCGUGGCGGUGGGCGCGCAGUGCGUUCUCGGUGUGGAGGGCAGCUGUUCCGCCUGCGAUGA	.(((((...)))))...(((((((.(((((..((((((......)))))).)))))..))))))).....	.(((((...)))))...(((((((.(((((..((((((......)))))).)))))..))))))).....	6	32	18	14	0.714286
237	237	306	-32	-0.74	0.2	10.71	0.426218	CGCGCGUGGCGUGGCGGUGGGCGCGCAGUGCGUUCUCGGUGUGGAGGGCAGCUGUUCCGCCUGCGAUGAU	(((((...)))))...(((((((.(((((..((((((......)))))).)))))..)))))))......	(((((...)))))...(((((((.(((((..((((((......)))))).)))))..)))))))......	5	32	18	15	0.714286
238	238	307	-30.5	-0.92	0.15	16.22	0.395229	GCGCGUGGCGUGGCGGUGGGCGCGCAGUGCGUUCUCGGUGUGGAGGGCAGCUGUUCCGCCUGCGAUGAUU	.(((........)))(((((((.(((((..((((((......)))))).)))))..))))))).......	..((........)).(((((((.(((((..((((((......)))))).)))))..))))))).......	5	32	17	16	0.7
239	239	308	-30.4	-1.24	0.1	12.65	0.548801	CGCGUGGCGUGGCGGUGGGCGCGCAGUGCGUUCUCGGUGUGGAGGGCAGCUGUUCCGCCUGCGAUGAUUU	(((........)))(((((((.(((((..((((((......)))))).)))))..)))))))........	(((........)))(((((((.(((((..((((((......)))))).)))))..)))))))........	5	31	17	17	0.685714
240	240	309	-28.6	-1.05	0.14	21.49	0.14469	GCGUGGCGUGGCGGUGGGCGCGCAGUGCGUUCUCGGUGUGGAGGGCAGCUGUUCCGCCUGCGAUGAUUUA	......(((.((((((((...(((((..((((((......)))))).))))))))))).)).))).....	.....................(((((..((((((......)))))).)))))..................	6	31	16	17	0.671429
241	241	310	-28.6	-0.97	0.12	20.98	0.194263	CGUGGCGUGGCGGUGGGCGCGCAGUGCGUUCUCGGUGUGGAGGGCAGCUGUUCCGCCUGCGAUGAUUUAU	.....(((.((((((((...(((((..((((((......)))))).))))))))))).)).)))......	....................(((((..((((((......)))))).)))))...................	6	30	16	18	0.657143
242	242	311	-28.6	-1.31	0.09	11.65	0.361017	GUGGCGUGGCGGUGGGCGCGCAGUGCGUUCUCGGUGUGGAGGGCAGCUGUUCCGCCUGCGAUGAUUUAUA	....(((.((((((((...(((((..((((((......)))))).))))))))))).)).))).......	....(((.((((((((...(((((..((((((......)))))).))))))))))).)).))).......	7	30	15	18	0.642857
243	243	312	-28.6	-1.29	0.06	9.97	0.44104	UGGCGUGGCGGUGGGCGCGCAGUGCGUUCUCGGUGUGGAGGGCAGCUGUUCCGCCUGCGAUGAUUUAUAC	...(((.((((((((...(((((..((((((......)))))).))))))))))).)).)))........	...(((.((((((((...(((((..((((((......)))))).))))))))))).)).)))........	7	29	16	18	0.642857
244	244	313	-28.6	-1.15	0.12	9.82	0.456316	GGCGUGGCGGUGGGCGCGCAGUGCGUUCUCGGUGUGGAGGGCAGCUGUUCCGCCUGCGAUGAUUUAUACU	..(((.((((((((...(((((..((((((......)))))).))))))))))).)).))).........	..(((.((((((((...(((((..((((((......)))))).))))))))))).)).))).........	7	29	16	18	0.642857
245	245	314	-28.6	-1.2	0.09	9.74	0.474264	GCGUGGCGGUGGGCGCGCAGUGCGUUCUCGGUGUGGAGGGCAGCUGUUCCGCCUGCGAUGAUUUAUACUC	.(((.((((((((...(((((..((((((......)))))).))))))))))).)).)))..........	.(((.((((((((...(((((..((((((......)))))).))))))))))).)).)))..........	7	28	17	18	0.642857
246	246	315	-28.4	-1.26	0.06	9.86	0.469044	CGUGGCGGUGGGCGCGCAGUGCGUUCUCGGUGUGGAGGGCAGCUGUUCCGCCUGCGAUGAUUUAUACUCA	(((.((((((((...(((((..((((((......)))))).))))))))))).)).)))...........	(((.((((((((...(((((..((((((......)))))).))))))))))).)).)))...........	8	27	17	18	0.628571
247	247	316	-26.4	-0.57	0.25	12.53	0.204387	GUGGCGGUGGGCGCGCAGUGCGUUCUCGGUGUGGAGGGCAGCUGUUCCGCCUGCGAUGAUUUAUACUCAC	......(((((((.(((((..((((((......)))))).)))))..)))))))................	......(((((((.(((((..((((((......)))))).)))))..)))))))................	8	27	17	18	0.628571
248	248	317	-26.4	-1.01	0.13	8.41	0.357741	UGGCGGUGGGCGCGCAGUGCGUUCUCGGUGUGGAGGGCAGCUGUUCCGCCUGCGAUGAUUUAUACUCACA	.....(((((((.(((((..((((((......)))))).)))))..))))))).................	.....(((((((.(((((..((((((......)))))).)))))..))))))).................	9	26	17	18	0.614286
249	249	318	-26.4	-0.71	0.21	7.42	0.399492	GGCGGUGGGCGCGCAGUGCGUUCUCGGUGUGGAGGGCAGCUGUUCCGCCUGCGAUGAUUUAUACUCACAG	....(((((((.(((((..((((((......)))))).)))))..)))))))..................	....(((((((.(((((..((((((......)))))).)))))..)))))))..................	9	27	17	17	0.628571
250	250	319	-26.4	-0.56	0.25	7.63	0.388948	GCGGUGGGCGCGCAGUGCGUUCUCGGUGUGGAGGGCAGCUGUUCCGCCUGCGAUGAUUUAUACUCACAGG	...(((((((.(((((..((((((......)))))).)))))..)))))))...................	...(((((((.(((((..((((((......)))))).)))))..)))))))...................	9	27	17	17	0.628571
251	251	320	-26.4	-1.03	0.11	5.74	0.433236	CGGUGGGCGCGCAGUGCGUUCUCGGUGUGGAGGGCAGCUGUUCCGCCUGCGAUGAUUUAUACUCACAGGA	..(((((((.(((((..((((((......)))))).)))))..)))))))....................	..(((((((.(((((..((((((......)))))).)))))..)))))))....................	10	26	17	17	0.614286
252	252	321	-26.4	-0.93	0.15	5.39	0.472696	GGUGGGCGCGCAGUGCGUUCUCGGUGUGGAGGGCAGCUGUUCCGCCUGCGAUGAUUUAUACUCACAGGAC	.(((((((.(((((..((((((......)))))).)))))..))))))).....................	.(((((((.(((((..((((((......)))))).)))))..))))))).....................	10	26	17	17	0.614286
253	253	322	-26.5	-1.29	0.07	5.32	0.473876	GUGGGCGCGCAGUGCGUUCUCGGUGUGGAGGGCAGCUGUUCCGCCUGCGAUGAUUUAUACUCACAGGACA	(((((((.(((((..((((((......)))))).)))))..)))))))......................	(((((((.(((((..((((((......)))))).)))))..)))))))......................	11	25	17	17	0.6
254	254	323	-22.9	-0.21	0.35	8.94	0.204363	UGGGCGCGCAGUGCGUUCUCGGUGUGGAGGGCAGCUGUUCCGCCUGCGAUGAUUUAUACUCACAGGACAA	.(((((.(((((..((((((......)))))).)))))..))))).........................	.(((((.(((((..((((((......)))))).)))))..))))).........................	12	24	17	17	0.585714
255	255	324	-22.8	-0.2	0.39	9.42	0.248985	GGGCGCGCAGUGCGUUCUCGGUGUGGAGGGCAGCUGUUCCGCCUGCGAUGAUUUAUACUCACAGGACAAG	(((((.(((((..((((((......)))))).)))))..)))))..........................	(((((.(((((..((((((......)))))).)))))..)))))..........................	12	25	17	16	0.6
256	256	325	-21.7	0.121	0.51	11.01	0.152637	GGCGCGCAGUGCGUUCUCGGUGUGGAGGGCAGCUGUUCCGCCUGCGAUGAUUUAUACUCACAGGACAAGG	((((.(((((..((((((......)))))).)))))..))))............................	((((.(((((..((((((......)))))).)))))..))))............................	12	25	17	16	0.6
257	257	326	-20.3	0.367	0.62	10.16	0.109765	GCGCGCAGUGCGUUCUCGGUGUGGAGGGCAGCUGUUCCGCCUGCGAUGAUUUAUACUCACAGGACAAGGA	(((.(((((..((((((......)))))).)))))..)))(((.((..........)).)))........	.((.(((((..((((((......)))))).)))))..))((((.((..........)).)))).......	13	24	17	16	0.585714
258	258	327	-20.3	0.199	0.51	7.61	0.157627	CGCGCAGUGCGUUCUCGGUGUGGAGGGCAGCUGUUCCGCCUGCGAUGAUUUAUACUCACAGGACAAGGAU	...(((((..((((((......)))))).)))))((((((((.((..........)).)))).)..))).	...(((((..((((((......)))))).)))))((((((((.((..........)).)))).)..))).	13	23	17	17	0.571429
259	259	328	-20.3	0.229	0.56	6.83	0.183608	GCGCAGUGCGUUCUCGGUGUGGAGGGCAGCUGUUCCGCCUGCGAUGAUUUAUACUCACAGGACAAGGAUG	..(((((..((((((......)))))).)))))((((((((.((..........)).)))).)..)))..	..(((((..((((((......)))))).)))))((((((((.((..........)).)))).)..)))..	13	24	16	17	0.571429
260	260	329	-20.3	0.081	0.49	6.54	0.198969	CGCAGUGCGUUCUCGGUGUGGAGGGCAGCUGUUCCGCCUGCGAUGAUUUAUACUCACAGGACAAGGAUGC	.(((((..((((((......)))))).)))))((((((((.((..........)).)))).)..)))...	.(((((..((((((......)))))).)))))((((((((.((..........)).)))).)..)))...	13	23	17	17	0.571429
261	261	330	-19.8	0.241	0.51	10.7	0.163933	GCAGUGCGUUCUCGGUGUGGAGGGCAGCUGUUCCGCCUGCGAUGAUUUAUACUCACAGGACAAGGAUGCG	(((((..((((((......)))))).)))))((((((((.((..........)).)))).)..)))....	(((((..((((((......)))))).)))))((((((((.((..........)).)))).)..)))....	13	24	16	17	0.571429
262	262	331	-18.3	0.846	0.8	18.39	0.102286	CAGUGCGUUCUCGGUGUGGAGGGCAGCUGUUCCGCCUGCGAUGAUUUAUACUCACAGGACAAGGAUGCGG	((((..((((((......)))))).)))).((((((((.((..........)).)))).)..))).....	((((..((((((......)))))).)))).((((((((.((..........)).)))).)..))).....	13	24	16	17	0.571429
263	263	332	-19.2	0.305	0.6	13.24	0.121331	AGUGCGUUCUCGGUGUGGAGGGCAGCUGUUCCGCCUGCGAUGAUUUAUACUCACAGGACAAGGAUGCGGU	.....((((((......)))))).(((((((((((((.((..........)).)))).)..))).)))))	.....((((((......)))))).(((((((((((((.((..........)).)))).)..))).)))))	13	24	15	18	0.557143
264	264	333	-19.8	0.008	0.4	8.99	0.107399	GUGCGUUCUCGGUGUGGAGGGCAGCUGUUCCGCCUGCGAUGAUUUAUACUCACAGGACAAGGAUGCGGUU	....((((((......))))))((((((((((((((.((..........)).)))).)..))).))))))	....((((((......)))))).(((((((((((((.((..........)).)))).)..))).))))).	12	24	15	19	0.557143
265	265	334	-20.1	-0.21	0.35	8.26	0.136599	UGCGUUCUCGGUGUGGAGGGCAGCUGUUCCGCCUGCGAUGAUUUAUACUCACAGGACAAGGAUGCGGUUU	...((((((......))))))((((((((((((((.((..........)).)))).)..))).)))))).	...((((((......))))))((((((((((((((.((..........)).)))).)..))).)))))).	12	23	15	20	0.542857
266	266	335	-20.1	-0.16	0.39	6.5	0.152337	GCGUUCUCGGUGUGGAGGGCAGCUGUUCCGCCUGCGAUGAUUUAUACUCACAGGACAAGGAUGCGGUUUG	..((((((......))))))((((((((((((((.((..........)).)))).)..))).))))))..	..((((((......))))))((((((((((((((.((..........)).)))).)..))).))))))..	12	24	15	19	0.557143
267	267	336	-20.1	-0.2	0.34	3.12	0.180758	CGUUCUCGGUGUGGAGGGCAGCUGUUCCGCCUGCGAUGAUUUAUACUCACAGGACAAGGAUGCGGUUUGU	.((((((......))))))((((((((((((((.((..........)).)))).)..))).))))))...	.((((((......))))))((((((((((((((.((..........)).)))).)..))).))))))...	12	23	15	20	0.542857
268	268	337	-20.3	-0.37	0.32	3.63	0.174492	GUUCUCGGUGUGGAGGGCAGCUGUUCCGCCUGCGAUGAUUUAUACUCACAGGACAAGGAUGCGGUUUGUC	((((((......))))))((((((((((((((.((..........)).)))).)..))).))))))....	((((((......))))))((((((((((((((.((..........)).)))).)..))).))))))....	12	23	15	20	0.542857
269	269	338	-19.2	-0.29	0.28	4.89	0.0819824	UUCUCGGUGUGGAGGGCAGCUGUUCCGCCUGCGAUGAUUUAUACUCACAGGACAAGGAUGCGGUUUGUCA	..(((......)))(((((((((((((((((.((..........)).)))).)..))).)))).))))).	..(((......)))(((((((((((((((((.((..........)).)))).)..))).))))).)))).	13	22	15	20	0.528571
270	270	339	-19.2	-0.4	0.31	4.6	0.0843178	UCUCGGUGUGGAGGGCAGCUGUUCCGCCUGCGAUGAUUUAUACUCACAGGACAAGGAUGCGGUUUGUCAA	.(((......)))(((((((((((((((((.((..........)).)))).)..))).)))).)))))..	.(((......)))(((((((((((((((((.((..........)).)))).)..))).))))).))))..	14	22	15	19	0.528571
271	271	340	-19	-0.42	0.28	4.37	0.0863725	CUCGGUGUGGAGGGCAGCUGUUCCGCCUGCGAUGAUUUAUACUCACAGGACAAGGAUGCGGUUUGUCAAA	(((......)))(((((((((((((((((.((..........)).)))).)..))).)))).)))))...	(((......)))(((((((((((((((((.((..........)).)))).)..))).))))).))))...	15	22	15	18	0.528571
272	272	341	-16.2	0.672	0.71	7.88	0.0409083	UCGGUGUGGAGGGCAGCUGUUCCGCCUGCGAUGAUUUAUACUCACAGGACAAGGAUGCGGUUUGUCAAAC	...........(((((((((((((((((.((..........)).)))).)..))).)))).)))))....	...........(((((((((((((((((.((..........)).)))).)..))).))))).))))....	15	22	15	18	0.528571
273	273	342	-16.7	0.561	0.66	7.32	0.0271606	CGGUGUGGAGGGCAGCUGUUCCGCCUGCGAUGAUUUAUACUCACAGGACAAGGAUGCGGUUUGUCAAACA	...(((....(((((((((((((((((.((..........)).)))).)..))).)))).)))))..)))	....((....(((((((((((((((((.((..........)).)))).)..))).))))).))))..)).	16	22	15	17	0.528571
274	274	343	-17.3	0.138	0.53	6.95	0.0397763	GGUGUGGAGGGCAGCUGUUCCGCCUGCGAUGAUUUAUACUCACAGGACAAGGAUGCGGUUUGUCAAACAG	..(((....(((((((((((((((((.((..........)).)))).)..))).)))).)))))..))).	...((....(((((((((((((((((.((..........)).)))).)..))).))))).))))..))..	16	23	14	17	0.528571
275	275	344	-17.3	0.034	0.42	6.93	0.0392731	GUGUGGAGGGCAGCUGUUCCGCCUGCGAUGAUUUAUACUCACAGGACAAGGAUGCGGUUUGUCAAACAGU	.(((....(((((((((((((((((.((..........)).)))).)..))).)))).)))))..)))..	..((....(((((((((((((((((.((..........)).)))).)..))).))))).))))..))...	16	22	14	18	0.514286
276	276	345	-17.3	-0.26	0.35	6.74	0.039699	UGUGGAGGGCAGCUGUUCCGCCUGCGAUGAUUUAUACUCACAGGACAAGGAUGCGGUUUGUCAAACAGUA	(((....(((((((((((((((((.((..........)).)))).)..))).)))).)))))..)))...	.((....(((((((((((((((((.((..........)).)))).)..))).))))).))))..))....	17	21	14	18	0.5
277	277	346	-17	-0.24	0.34	6.2	0.0418549	GUGGAGGGCAGCUGUUCCGCCUGCGAUGAUUUAUACUCACAGGACAAGGAUGCGGUUUGUCAAACAGUAC	.((...(((((((((((((((((.((..........)).)))).)..))).)))).)))))...))....	..(...(((((((((((((((((.((..........)).)))).)..))).))))).))))...).....	17	21	15	17	0.514286
278	278	347	-17	-0.35	0.37	5.02	0.058219	UGGAGGGCAGCUGUUCCGCCUGCGAUGAUUUAUACUCACAGGACAAGGAUGCGGUUUGUCAAACAGUACU	((...(((((((((((((((((.((..........)).)))).)..))).)))).)))))...)).....	((...(((((((((((((((((.((..........)).)))).)..))).))))).))))...)).....	17	20	15	18	0.5
279	279	348	-16.3	0.234	0.51	4.92	0.0454446	GGAGGGCAGCUGUUCCGCCUGCGAUGAUUUAUACUCACAGGACAAGGAUGCGGUUUGUCAAACAGUACUG	(...(((((((((((((((((.((..........)).)))).)..))).)))).)))))...).......	(...(((((((((((((((((.((..........)).)))).)..))).))))).))))...).......	17	21	15	17	0.514286
280	280	349	-16.2	0.165	0.53	5.24	0.0736998	GAGGGCAGCUGUUCCGCCUGCGAUGAUUUAUACUCACAGGACAAGGAUGCGGUUUGUCAAACAGUACUGC	...(((((((((((((((((.((..........)).)))).)..))).)))).)))))............	...(((((((((((((((((.((..........)).)))).)..))).))))).))))............	17	20	16	17	0.514286
281	281	350	-16.2	-0.03	0.44	10.05	0.062071	AGGGCAGCUGUUCCGCCUGCGAUGAUUUAUACUCACAGGACAAGGAUGCGGUUUGUCAAACAGUACUGCU	..(((((((((((((((((.((..........)).)))).)..))).)))).))))).............	..(((((((((((((((((.((..........)).)))).)..))).))))).)))).............	17	19	16	18	0.5
282	282	351	-16.2	-0.1	0.39	13.99	0.0482309	GGGCAGCUGUUCCGCCUGCGAUGAUUUAUACUCACAGGACAAGGAUGCGGUUUGUCAAACAGUACUGCUA	.(((((((((((((((((.((..........)).)))).)..))).)))).)))))..............	.(((.(((((((((((((.((..........)).)))).)..))).)))))..)))..............	17	19	16	18	0.5
283	283	352	-16.5	-0.13	0.38	9.26	0.0565825	GGCAGCUGUUCCGCCUGCGAUGAUUUAUACUCACAGGACAAGGAUGCGGUUUGUCAAACAGUACUGCUAC	(((((((((((((((((.((..........)).)))).)..))).)))).)))))...............	(((((((((((((((((.((..........)).)))).)..))).))))).))))...............	17	18	17	18	0.5
284	284	353	-13.9	0.414	0.58	20.15	0.0312876	GCAGCUGUUCCGCCUGCGAUGAUUUAUACUCACAGGACAAGGAUGCGGUUUGUCAAACAGUACUGCUACG	(((((((((....(((.((..........)).)))((((((.......)))))).)))))..))))....	((.......((.((((.((..........)).))))....))......................))....	17	18	17	18	0.5
285	285	354	-13.7	0.639	0.68	12.36	0.062361	CAGCUGUUCCGCCUGCGAUGAUUUAUACUCACAGGACAAGGAUGCGGUUUGUCAAACAGUACUGCUACGG	.......((((((((.((..........)).)))).)..))).(((((((((...)))).))))).....	.......((((((((.((..........)).)))).)..))).(((((((((...)))).))))).....	17	18	17	18	0.5
286	286	355	-14.5	0.179	0.52	10.15	0.0812824	AGCUGUUCCGCCUGCGAUGAUUUAUACUCACAGGACAAGGAUGCGGUUUGUCAAACAGUACUGCUACGGA	......((((((((.((..........)).))))........(((((((((...)))).)))))..))))	..........((((.((..........)).))))........(((((((((...)))).)))))......	18	18	16	18	0.485714
287	287	356	-15.3	0.327	0.59	6.66	0.112816	GCUGUUCCGCCUGCGAUGAUUUAUACUCACAGGACAAGGAUGCGGUUUGUCAAACAGUACUGCUACGGAG	.....((((((((.((..........)).))))........(((((((((...)))).)))))..)))).	.....((((((((.((..........)).))))........(((((((((...)))).)))))..)))).	17	19	16	18	0.5
288	288	357	-15.7	0.248	0.58	5.29	0.142613	CUGUUCCGCCUGCGAUGAUUUAUACUCACAGGACAAGGAUGCGGUUUGUCAAACAGUACUGCUACGGAGG	...(((((((((.((..........)).))))........(((((((((...)))).)))))..))))).	...(((((((((.((..........)).))))........(((((((((...)))).)))))..))))).	17	19	16	18	0.5
289	289	358	-15.7	-0.04	0.47	4.43	0.100284	UGUUCCGCCUGCGAUGAUUUAUACUCACAGGACAAGGAUGCGGUUUGUCAAACAGUACUGCUACGGAGGA	..(((((((((.((..........)).))))........(((((((((...)))).)))))..)))))..	..(((((((((.((..........)).))))........(((((((((...)))).)))))..)))))..	18	19	15	18	0.485714
290	290	359	-15.7	0.123	0.51	4.9	0.147379	GUUCCGCCUGCGAUGAUUUAUACUCACAGGACAAGGAUGCGGUUUGUCAAACAGUACUGCUACGGAGGAG	.(((((((((.((..........)).))))........(((((((((...)))).)))))..)))))...	.(((((((((.((..........)).))))........(((((((((...)))).)))))..)))))...	18	20	15	17	0.5
291	291	360	-15.7	-0.11	0.39	4.97	0.147051	UUCCGCCUGCGAUGAUUUAUACUCACAGGACAAGGAUGCGGUUUGUCAAACAGUACUGCUACGGAGGAGC	(((((((((.((..........)).))))........(((((((((...)))).)))))..)))))....	(((((((((.((..........)).))))........(((((((((...)))).)))))..)))))....	18	19	16	17	0.5
292	292	361	-15.1	0.19	0.56	6.03	0.182046	UCCGCCUGCGAUGAUUUAUACUCACAGGACAAGGAUGCGGUUUGUCAAACAGUACUGCUACGGAGGAGCA	((((((((.((..........)).))))........(((((((((...)))).)))))..))))......	((((((((.((..........)).))))........(((((((((...)))).)))))..))))......	19	19	16	16	0.5
293	293	362	-13.5	0.702	0.71	17.56	0.0874551	CCGCCUGCGAUGAUUUAUACUCACAGGACAAGGAUGCGGUUUGUCAAACAGUACUGCUACGGAGGAGCAG	(((((((.((..........)).))))........(((((((((...)))).)))))..)))........	...((((.((..........)).))))........(((((.((.....))..))))).............	19	20	16	15	0.514286
294	294	363	-13.2	1.067	0.85	16.16	0.0591567	CGCCUGCGAUGAUUUAUACUCACAGGACAAGGAUGCGGUUUGUCAAACAGUACUGCUACGGAGGAGCAGC	...(((.((..........)).)))((((((.......))))))........(((((.(....)))))).	..((((.((..........)).))))..........................(((((.(....)))))).	19	20	16	15	0.514286
295	295	364	-13.8	0.503	0.67	16.35	0.0600302	GCCUGCGAUGAUUUAUACUCACAGGACAAGGAUGCGGUUUGUCAAACAGUACUGCUACGGAGGAGCAGCA	.((((.((..........)).)))).......(((.((((.((....(((...)))...)).)))).)))	.((((.((..........)).))))........((.((((.((................)).)))).)).	20	20	15	15	0.5
296	296	365	-14.1	0.296	0.63	17.95	0.131523	CCUGCGAUGAUUUAUACUCACAGGACAAGGAUGCGGUUUGUCAAACAGUACUGCUACGGAGGAGCAGCAG	((((.((..........)).)))).......(((.((((.((....(((...)))...)).)))).))).	((((.((..........)).))))........((.((((.((................)).)))).))..	20	20	15	15	0.5
297	297	366	-13.3	0.413	0.61	14.69	0.105092	CUGCGAUGAUUUAUACUCACAGGACAAGGAUGCGGUUUGUCAAACAGUACUGCUACGGAGGAGCAGCAGA	(((.((..........)).)))((((((.......))))))........(((((.(......).))))).	(((.(............).)))((((((.......)))))).........((((.......)))).....	21	20	14	15	0.485714
298	298	367	-12.6	0.627	0.7	9.79	0.249682	UGCGAUGAUUUAUACUCACAGGACAAGGAUGCGGUUUGUCAAACAGUACUGCUACGGAGGAGCAGCAGAG	............((((.....((((((.......))))))....))))(((((.(......).)))))..	............((((.....((((((.......))))))....))))(((((..........)))))..	21	21	13	15	0.485714
299	299	368	-12.6	0.357	0.59	9.64	0.246673	GCGAUGAUUUAUACUCACAGGACAAGGAUGCGGUUUGUCAAACAGUACUGCUACGGAGGAGCAGCAGAGA	...........((((.....((((((.......))))))....))))(((((.(......).)))))...	...........((((.....((((((.......))))))....))))(((((..........)))))...	22	21	13	14	0.485714
300	300	369	-12.6	0.007	0.43	9.41	0.252562	CGAUGAUUUAUACUCACAGGACAAGGAUGCGGUUUGUCAAACAGUACUGCUACGGAGGAGCAGCAGAGAA	..........((((.....((((((.......))))))....))))(((((.(......).)))))....	..........((((.....((((((.......))))))....))))(((((..........)))))....	23	20	13	14	0.471429
301	301	370	-12.6	-0.11	0.41	9.13	0.262129	GAUGAUUUAUACUCACAGGACAAGGAUGCGGUUUGUCAAACAGUACUGCUACGGAGGAGCAGCAGAGAAA	.........((((.....((((((.......))))))....))))(((((.(......).))))).....	.........((((.....((((((.......))))))....))))(((((..........))))).....	24	20	12	14	0.457143
302	302	371	-12.6	-0.14	0.34	8.91	0.269532	AUGAUUUAUACUCACAGGACAAGGAUGCGGUUUGUCAAACAGUACUGCUACGGAGGAGCAGCAGAGAAAG	........((((.....((((((.......))))))....))))(((((.(......).)))))......	........((((.....((((((.......))))))....))))(((((..........)))))......	24	20	12	14	0.457143
303	303	372	-12.6	-0.05	0.42	8.96	0.267872	UGAUUUAUACUCACAGGACAAGGAUGCGGUUUGUCAAACAGUACUGCUACGGAGGAGCAGCAGAGAAAGG	.......((((.....((((((.......))))))....))))(((((.(......).))))).......	.......((((.....((((((.......))))))....))))(((((..........))))).......	23	21	12	14	0.471429
304	304	373	-12.6	0	0.42	8.99	0.265455	GAUUUAUACUCACAGGACAAGGAUGCGGUUUGUCAAACAGUACUGCUACGGAGGAGCAGCAGAGAAAGGG	......((((.....((((((.......))))))....))))(((((.(......).)))))........	......((((.....((((((.......))))))....))))(((((..........)))))........	23	22	12	13	0.485714
305	305	374	-12.6	-0.17	0.39	9.22	0.258867	AUUUAUACUCACAGGACAAGGAUGCGGUUUGUCAAACAGUACUGCUACGGAGGAGCAGCAGAGAAAGGGA	.....((((.....((((((.......))))))....))))(((((.(......).))))).........	.....((((.....((((((.......))))))....))))(((((..........))))).........	24	21	12	13	0.471429
306	306	375	-12.6	-0.02	0.41	10.27	0.229355	UUUAUACUCACAGGACAAGGAUGCGGUUUGUCAAACAGUACUGCUACGGAGGAGCAGCAGAGAAAGGGAG	....((((.....((((((.......))))))....))))(((((.(......).)))))..........	....((((.....((((((.......))))))....))))(((((..........)))))..........	23	22	12	13	0.485714
307	307	376	-12.6	-0.34	0.3	10.95	0.20058	UUAUACUCACAGGACAAGGAUGCGGUUUGUCAAACAGUACUGCUACGGAGGAGCAGCAGAGAAAGGGAGA	...((((.....((((((.......))))))....))))(((((.(......).)))))...........	...((((.....((((((.......))))))....))))(((((..........)))))...........	24	22	12	12	0.485714
308	308	377	-12.6	-0.15	0.39	11.47	0.185769	UAUACUCACAGGACAAGGAUGCGGUUUGUCAAACAGUACUGCUACGGAGGAGCAGCAGAGAAAGGGAGAG	..((((.....((((((.......))))))....))))(((((.(......).)))))............	...(((.....((((((.......))))))....))).(((((..........)))))............	24	23	12	11	0.5
309	309	378	-12.6	-0.23	0.35	12.48	0.136179	AUACUCACAGGACAAGGAUGCGGUUUGUCAAACAGUACUGCUACGGAGGAGCAGCAGAGAAAGGGAGAGG	.((((.....((((((.......))))))....))))(((((.(......).))))).............	..........((((((.......))))))........(((((..........))))).............	24	24	12	10	0.514286
310	310	379	-12.5	-0.08	0.41	12.71	0.119514	UACUCACAGGACAAGGAUGCGGUUUGUCAAACAGUACUGCUACGGAGGAGCAGCAGAGAAAGGGAGAGGG	((((.....((((((.......))))))....))))(((((.(......).)))))..............	.........((((((.......))))))........(((((..........)))))..............	23	25	12	10	0.528571
311	311	380	-12.2	0.113	0.52	13.81	0.0930364	ACUCACAGGACAAGGAUGCGGUUUGUCAAACAGUACUGCUACGGAGGAGCAGCAGAGAAAGGGAGAGGGU	.(((....((((((.......))))))........(((((.(......).))))).........)))...	........((((((.......)))))).........(((............)))................	23	25	12	10	0.528571
312	312	381	-11.9	0.583	0.67	12.89	0.0902829	CUCACAGGACAAGGAUGCGGUUUGUCAAACAGUACUGCUACGGAGGAGCAGCAGAGAAAGGGAGAGGGUU	(((....((((((.......))))))........(((((.(......).))))).........)))....	.......((((((.......))))))............................................	22	25	12	11	0.528571
313	313	382	-11.2	0.523	0.66	9.62	0.257866	UCACAGGACAAGGAUGCGGUUUGUCAAACAGUACUGCUACGGAGGAGCAGCAGAGAAAGGGAGAGGGUUU	......((((((.......))))))........(((((.(......).))))).................	......((((((.......))))))........(((((..........))))).................	22	25	11	12	0.514286
314	314	383	-11.2	0.795	0.76	10	0.257121	CACAGGACAAGGAUGCGGUUUGUCAAACAGUACUGCUACGGAGGAGCAGCAGAGAAAGGGAGAGGGUUUG	.....((((((.......))))))........(((((.(......).)))))..................	.....((((((.......))))))........(((((..........)))))..................	22	26	11	11	0.528571
315	315	384	-11.2	0.114	0.53	11.87	0.21608	ACAGGACAAGGAUGCGGUUUGUCAAACAGUACUGCUACGGAGGAGCAGCAGAGAAAGGGAGAGGGUUUGA	....((((((.......))))))........(((((.(......).)))))...................	....((((((.......))))))...............................................	23	26	10	11	0.514286
316	316	385	-11.2	0.104	0.44	12.12	0.218845	CAGGACAAGGAUGCGGUUUGUCAAACAGUACUGCUACGGAGGAGCAGCAGAGAAAGGGAGAGGGUUUGAG	...((((((.......))))))........(((((.(......).)))))....................	...((((((.......))))))................................................	22	27	10	11	0.528571
317	317	386	-11.2	-0.3	0.35	12.37	0.22148	AGGACAAGGAUGCGGUUUGUCAAACAGUACUGCUACGGAGGAGCAGCAGAGAAAGGGAGAGGGUUUGAGA	..((((((.......))))))........(((((.(......).))))).....................	..((((((.......)))))).................................................	23	27	9	11	0.514286
318	318	387	-11.2	-0.21	0.36	14.3	0.189736	GGACAAGGAUGCGGUUUGUCAAACAGUACUGCUACGGAGGAGCAGCAGAGAAAGGGAGAGGGUUUGAGAG	.((((((.......))))))........(((((.(......).)))))......................	.((((((.......))))))........((((............))))......................	22	28	9	11	0.528571
319	319	388	-11.5	-0.49	0.3	14.4	0.185712	GACAAGGAUGCGGUUUGUCAAACAGUACUGCUACGGAGGAGCAGCAGAGAAAGGGAGAGGGUUUGAGAGG	((((((.......))))))........(((((.(......).))))).......................	((((((.......))))))........((((............)))).......................	22	28	9	11	0.528571
320	320	389	-10.7	-0.03	0.42	10.96	0.126197	ACAAGGAUGCGGUUUGUCAAACAGUACUGCUACGGAGGAGCAGCAGAGAAAGGGAGAGGGUUUGAGAGGG	............(((.((((((....(((((.(......).))))).............)))))).))).	.............((.((((((....(((((.(......).))))).............)))))).))..	22	28	9	11	0.528571
321	321	390	-10.7	0.02	0.43	10.73	0.130497	CAAGGAUGCGGUUUGUCAAACAGUACUGCUACGGAGGAGCAGCAGAGAAAGGGAGAGGGUUUGAGAGGGA	...........(((.((((((....(((((.(......).))))).............)))))).)))..	............((.((((((....(((((.(......).))))).............)))))).))...	22	28	9	11	0.528571
322	322	391	-10.7	-0.58	0.23	9.64	0.130244	AAGGAUGCGGUUUGUCAAACAGUACUGCUACGGAGGAGCAGCAGAGAAAGGGAGAGGGUUUGAGAGGGAG	..........(((.((((((....(((((.(......).))))).............)))))).)))...	...........((.((((((....(((((.(......).))))).............)))))).))....	22	29	8	11	0.528571
323	323	392	-12.5	-0.49	0.32	8.01	0.202021	AGGAUGCGGUUUGUCAAACAGUACUGCUACGGAGGAGCAGCAGAGAAAGGGAGAGGGUUUGAGAGGGAGC	.....((..(((.((((((....(((((.(......).))))).............)))))).)))..))	.....((..(((.((((((....(((((.(......).))))).............)))))).)))..))	21	29	9	11	0.542857
324	324	393	-14.4	-1.26	0.08	7.81	0.152146	GGAUGCGGUUUGUCAAACAGUACUGCUACGGAGGAGCAGCAGAGAAAGGGAGAGGGUUUGAGAGGGAGCA	...(((..(((.((((((....(((((.(......).))))).............)))))).)))..)))	...(((..(((.((((((....(((((.(......).))))).............)))))).)))..)))	21	29	9	11	0.542857
325	325	394	-14.9	-1.35	0.1	7.63	0.188431	GAUGCGGUUUGUCAAACAGUACUGCUACGGAGGAGCAGCAGAGAAAGGGAGAGGGUUUGAGAGGGAGCAA	..(((..(((.((((((....(((((.(......).))))).............)))))).)))..))).	..(((..(((.((((((....(((((.(......).))))).............)))))).)))..))).	22	28	9	11	0.528571
326	326	395	-14.9	-1.53	0.06	7.63	0.188256	AUGCGGUUUGUCAAACAGUACUGCUACGGAGGAGCAGCAGAGAAAGGGAGAGGGUUUGAGAGGGAGCAAA	.(((..(((.((((((....(((((.(......).))))).............)))))).)))..)))..	.(((..(((.((((((....(((((.(......).))))).............)))))).)))..)))..	23	27	9	11	0.514286
327	327	396	-14.9	-2.02	0.03	7.63	0.188233	UGCGGUUUGUCAAACAGUACUGCUACGGAGGAGCAGCAGAGAAAGGGAGAGGGUUUGAGAGGGAGCAAAA	(((..(((.((((((....(((((.(......).))))).............)))))).)))..)))...	(((..(((.((((((....(((((.(......).))))).............)))))).)))..)))...	23	27	9	11	0.514286
328	328	397	-14.2	-1.64	0.05	7.39	0.230563	GCGGUUUGUCAAACAGUACUGCUACGGAGGAGCAGCAGAGAAAGGGAGAGGGUUUGAGAGGGAGCAAAAG	((..(((.((((((....(((((.(......).))))).............)))))).)))..)).....	((..(((.((((((....(((((.(......).))))).............)))))).)))..)).....	23	28	9	10	0.528571
329	329	398	-10.7	-0.53	0.26	11.56	0.0826632	CGGUUUGUCAAACAGUACUGCUACGGAGGAGCAGCAGAGAAAGGGAGAGGGUUUGAGAGGGAGCAAAAGA	...(((.((((((....(((((.(......).))))).............)))))).)))..........	....((.((((((....(((((.(......).))))).............)))))).))...........	24	27	9	10	0.514286
330	330	399	-10.7	-1.09	0.15	11.64	0.0824635	GGUUUGUCAAACAGUACUGCUACGGAGGAGCAGCAGAGAAAGGGAGAGGGUUUGAGAGGGAGCAAAAGAA	..(((.((((((....(((((.(......).))))).............)))))).)))...........	...((.((((((....(((((.(......).))))).............)))))).))............	25	27	8	10	0.5
331	331	400	-10.7	-1.4	0.07	10.8	0.0998378	GUUUGUCAAACAGUACUGCUACGGAGGAGCAGCAGAGAAAGGGAGAGGGUUUGAGAGGGAGCAAAAGAAA	.(((.((((((....(((((.(......).))))).............)))))).)))............	..((.((((((....(((((.(......).))))).............)))))).)).............	26	26	8	10	0.485714
332	332	401	-10.7	-1.59	0.05	9.56	0.146403	UUUGUCAAACAGUACUGCUACGGAGGAGCAGCAGAGAAAGGGAGAGGGUUUGAGAGGGAGCAAAAGAAAA	(((.((((((....(((((.(......).))))).............)))))).))).............	.((.((((((....(((((.(......).))))).............)))))).))..............	27	25	8	10	0.471429
333	333	402	-10.2	-1.03	0.14	9.29	0.167808	UUGUCAAACAGUACUGCUACGGAGGAGCAGCAGAGAAAGGGAGAGGGUUUGAGAGGGAGCAAAAGAAAAU	((.((((((....(((((.(......).))))).............)))))).))...............	((.((((((....(((((.(......).))))).............)))))).))...............	27	25	8	10	0.471429
334	334	403	-9.6	-1.1	0.11	9.57	0.192222	UGUCAAACAGUACUGCUACGGAGGAGCAGCAGAGAAAGGGAGAGGGUUUGAGAGGGAGCAAAAGAAAAUG	(.((((((....(((((.(......).))))).............)))))).).................	(.((((((....(((((.(......).))))).............)))))).).................	27	26	8	9	0.485714
335	335	404	-8.9	-1.08	0.12	10.71	0.190846	GUCAAACAGUACUGCUACGGAGGAGCAGCAGAGAAAGGGAGAGGGUUUGAGAGGGAGCAAAAGAAAAUGG	.((((((....(((((.(......).))))).............))))))....................	.((((((....(((((.(......).))))).............))))))....................	27	27	8	8	0.5
336	336	405	-8.9	-0.77	0.21	10.78	0.183122	UCAAACAGUACUGCUACGGAGGAGCAGCAGAGAAAGGGAGAGGGUUUGAGAGGGAGCAAAAGAAAAUGGU	((((((....(((((.(......).))))).............)))))).....................	((((((....(((((.(......).))))).............)))))).....................	27	26	8	9	0.485714
337	337	406	-8	-0.63	0.2	12.11	0.189167	CAAACAGUACUGCUACGGAGGAGCAGCAGAGAAAGGGAGAGGGUUUGAGAGGGAGCAAAAGAAAAUGGUA	.........(((((.(......).))))).............((((......))))..............	.........(((((.(......).))))).............((((......))))..............	28	26	8	8	0.485714
338	338	407	-8	-1.08	0.12	9.9	0.26745	AAACAGUACUGCUACGGAGGAGCAGCAGAGAAAGGGAGAGGGUUUGAGAGGGAGCAAAAGAAAAUGGUAG	........(((((.(......).))))).............((((......))))...............	........(((((..........))))).............((((......))))...............	28	27	7	8	0.485714
339	339	408	-8	-0.88	0.12	10	0.264821	AACAGUACUGCUACGGAGGAGCAGCAGAGAAAGGGAGAGGGUUUGAGAGGGAGCAAAAGAAAAUGGUAGG	.......(((((.(......).))))).............((((......))))................	.......(((((..........))))).............((((......))))................	27	28	7	8	0.5
340	340	409	-8	-0.26	0.37	10.16	0.257771	ACAGUACUGCUACGGAGGAGCAGCAGAGAAAGGGAGAGGGUUUGAGAGGGAGCAAAAGAAAAUGGUAGGC	......(((((.(......).))))).............((((......)))).................	......(((((..........))))).............((((......)))).................	26	28	8	8	0.514286
341	341	410	-8	-0.34	0.32	11.25	0.213976	CAGUACUGCUACGGAGGAGCAGCAGAGAAAGGGAGAGGGUUUGAGAGGGAGCAAAAGAAAAUGGUAGGCG	.....(((((.(......).))))).............((((......))))..................	.....((((............)))).............((((......))))..................	25	29	8	8	0.528571
342	342	411	-8	-0.07	0.45	12.55	0.187834	AGUACUGCUACGGAGGAGCAGCAGAGAAAGGGAGAGGGUUUGAGAGGGAGCAAAAGAAAAUGGUAGGCGC	....(((((.(......).))))).............((((......))))...................	....(((((..........))))).............((((......))))...................	25	29	8	8	0.528571
343	343	412	-8	-0.01	0.42	13.68	0.0847397	GUACUGCUACGGAGGAGCAGCAGAGAAAGGGAGAGGGUUUGAGAGGGAGCAAAAGAAAAUGGUAGGCGCG	...(((((.(......).))))).............((((......))))....................	...(((((..........))))).............((...........................))...	24	30	8	8	0.542857
344	344	413	-8	0.333	0.58	13.64	0.0765099	UACUGCUACGGAGGAGCAGCAGAGAAAGGGAGAGGGUUUGAGAGGGAGCAAAAGAAAAUGGUAGGCGCGC	..(((((.(......).))))).............((((......)))).....................	..(((((..........)))))...........(.(((.........................))).)..	24	29	9	8	0.542857
345	345	414	-8.1	0.222	0.57	14.44	0.0488145	ACUGCUACGGAGGAGCAGCAGAGAAAGGGAGAGGGUUUGAGAGGGAGCAAAAGAAAAUGGUAGGCGCGCG	.(((((.(......).))))).....................(.(.((...............)).).).	.(((((..........))))).............((...........................)).....	24	30	9	7	0.557143
346	346	415	-8.1	0.403	0.57	13.14	0.0599725	CUGCUACGGAGGAGCAGCAGAGAAAGGGAGAGGGUUUGAGAGGGAGCAAAAGAAAAUGGUAGGCGCGCGU	(((((.(......).))))).....................(.(.((...............)).).)..	(((((.(......).)))))..................................................	23	30	9	8	0.557143
347	347	416	-6.1	0.594	0.71	15.95	0.065377	UGCUACGGAGGAGCAGCAGAGAAAGGGAGAGGGUUUGAGAGGGAGCAAAAGAAAAUGGUAGGCGCGCGUA	((((.(....)))))((...............((((......))))...............)).......	......................................................................	24	30	8	8	0.542857
348	348	417	-7.2	0.106	0.55	10.51	0.190903	GCUACGGAGGAGCAGCAGAGAAAGGGAGAGGGUUUGAGAGGGAGCAAAAGAAAAUGGUAGGCGCGCGUAG	.(((((.....((.((...............((((......))))...............)))).)))))	.(((((........((...............((((......))))...............))...)))))	24	31	8	7	0.557143
349	349	418	-7.6	-0.04	0.43	8.01	0.225455	CUACGGAGGAGCAGCAGAGAAAGGGAGAGGGUUUGAGAGGGAGCAAAAGAAAAUGGUAGGCGCGCGUAGU	(((((.....((.((...............((((......))))...............)))).))))).	(((((.....((.((...............((((......))))...............)))).))))).	24	30	8	8	0.542857
350	350	419	-5.5	0.623	0.7	7.76	0.0879088	UACGGAGGAGCAGCAGAGAAAGGGAGAGGGUUUGAGAGGGAGCAAAAGAAAAUGGUAGGCGCGCGUAGUU	.....(.(.((.((...............((((......))))...............)))).).)....	.........((.((...............((((......))))...............))))........	24	30	7	9	0.528571
351	351	420	-5.5	0.352	0.57	5.87	0.127849	ACGGAGGAGCAGCAGAGAAAGGGAGAGGGUUUGAGAGGGAGCAAAAGAAAAUGGUAGGCGCGCGUAGUUA	....(.(.((.((...............((((......))))...............)))).).).....	......(.((.((...............((((......))))...............)))).).......	25	30	7	8	0.528571
352	352	421	-5.5	0.38	0.61	5.28	0.171984	CGGAGGAGCAGCAGAGAAAGGGAGAGGGUUUGAGAGGGAGCAAAAGAAAAUGGUAGGCGCGCGUAGUUAA	...(.(.((.((...............((((......))))...............)))).).)......	.....(.((.((...............((((......))))...............)))).)........	25	30	7	8	0.528571
353	353	422	-5.5	0.018	0.44	5.22	0.181299	GGAGGAGCAGCAGAGAAAGGGAGAGGGUUUGAGAGGGAGCAAAAGAAAAUGGUAGGCGCGCGUAGUUAAU	..(.(.((.((...............((((......))))...............)))).).).......	....(.((.((...............((((......))))...............)))).).........	25	30	6	9	0.514286
354	354	423	-5.5	0.358	0.59	5.05	0.190455	GAGGAGCAGCAGAGAAAGGGAGAGGGUUUGAGAGGGAGCAAAAGAAAAUGGUAGGCGCGCGUAGUUAAUU	.(.(.((.((...............((((......))))...............)))).).)........	...(.((.((...............((((......))))...............)))).)..........	25	29	6	10	0.5
355	355	424	-5.1	1.031	0.87	5.57	0.123591	AGGAGCAGCAGAGAAAGGGAGAGGGUUUGAGAGGGAGCAAAAGAAAAUGGUAGGCGCGCGUAGUUAAUUC	....((.((...............((((......))))...............))..))...........	....((.((...............((((......))))...............)))).............	25	28	7	10	0.5
356	356	425	-5.1	0.899	0.81	9.26	0.130631	GGAGCAGCAGAGAAAGGGAGAGGGUUUGAGAGGGAGCAAAAGAAAAUGGUAGGCGCGCGUAGUUAAUUCA	...((.((...............((((......))))...............))..))............	......((...............((((......))))...............))................	25	28	7	10	0.5
357	357	426	-5.2	1.045	0.84	8.91	0.165117	GAGCAGCAGAGAAAGGGAGAGGGUUUGAGAGGGAGCAAAAGAAAAUGGUAGGCGCGCGUAGUUAAUUCAU	(.((.((...............((((......))))...............)))).).............	.....((...............((((......))))...............)).................	25	27	7	11	0.485714
358	358	427	-5.1	1.009	0.8	10.91	0.216341	AGCAGCAGAGAAAGGGAGAGGGUUUGAGAGGGAGCAAAAGAAAAUGGUAGGCGCGCGUAGUUAAUUCAUG	.((.((...............((((......))))...............))..))..............	....((...............((((......))))...............))..................	25	27	7	11	0.485714
359	359	428	-6.1	1.102	0.87	12.47	0.175283	GCAGCAGAGAAAGGGAGAGGGUUUGAGAGGGAGCAAAAGAAAAUGGUAGGCGCGCGUAGUUAAUUCAUGC	((.((...............((((......))))...............))))((((.(......)))))	((.((...............((((......))))...............))))((((.........))))	24	27	8	11	0.5
360	360	429	-6.1	1.196	0.87	17.08	0.0951652	CAGCAGAGAAAGGGAGAGGGUUUGAGAGGGAGCAAAAGAAAAUGGUAGGCGCGCGUAGUUAAUUCAUGCG	..((...............((((......))))...............)).(((((.(......))))))	..(((.............................................................))).	24	27	8	11	0.5
361	361	430	-7.3	0.146	0.53	10.8	0.218915	AGCAGAGAAAGGGAGAGGGUUUGAGAGGGAGCAAAAGAAAAUGGUAGGCGCGCGUAGUUAAUUCAUGCGG	.((...............((((......))))...............)).(((((.(......)))))).	.((...............((((......))))...............)).(((((.........))))).	24	28	7	11	0.5
362	362	431	-7.6	0.685	0.71	11.81	0.111288	GCAGAGAAAGGGAGAGGGUUUGAGAGGGAGCAAAAGAAAAUGGUAGGCGCGCGUAGUUAAUUCAUGCGGC	((...............((((......))))...............)).(((((.(......))))))..	((...............((((......))))...............)).(((((.........)))))..	23	28	8	11	0.514286
363	363	432	-9.4	0.002	0.45	6.28	0.282237	CAGAGAAAGGGAGAGGGUUUGAGAGGGAGCAAAAGAAAAUGGUAGGCGCGCGUAGUUAAUUCAUGCGGCU	................((((......))))..............(((.(((((.(......)))))))))	................((((......))))..............(((.(((((.(......)))))))))	23	27	8	12	0.5
364	364	433	-9.8	-0.26	0.38	5.99	0.321858	AGAGAAAGGGAGAGGGUUUGAGAGGGAGCAAAAGAAAAUGGUAGGCGCGCGUAGUUAAUUCAUGCGGCUC	...............((((......))))..............(((.(((((.(......))))))))).	...............((((......))))..............(((.(((((.(......))))))))).	23	27	8	12	0.5
365	365	434	-9.8	0.162	0.52	10.92	0.189491	GAGAAAGGGAGAGGGUUUGAGAGGGAGCAAAAGAAAAUGGUAGGCGCGCGUAGUUAAUUCAUGCGGCUCU	..............((((......))))..............(((.(((((.(......)))))))))..	..............((((......))))..............(((.(((((.(......)))))))))..	22	27	8	13	0.5
366	366	435	-10.1	0.48	0.62	19.93	0.0535588	AGAAAGGGAGAGGGUUUGAGAGGGAGCAAAAGAAAAUGGUAGGCGCGCGUAGUUAAUUCAUGCGGCUCUC	.................(((((...(((...(((...(.((.(....).)).)...))).)))..)))))	.............................................(((((.........)))))......	22	26	9	13	0.5
367	367	436	-11.8	-0.01	0.45	20.38	0.0487559	GAAAGGGAGAGGGUUUGAGAGGGAGCAAAAGAAAAUGGUAGGCGCGCGUAGUUAAUUCAUGCGGCUCUCU	.....((((((.((((......))))..................(((((.(......)))))).))))))	............................................(((((.........))))).......	21	26	9	14	0.5
368	368	437	-12.5	-0.09	0.43	22.15	0.0323484	AAAGGGAGAGGGUUUGAGAGGGAGCAAAAGAAAAUGGUAGGCGCGCGUAGUUAAUUCAUGCGGCUCUCUU	.....(((((.((((......))))..............(((.(((((.(......))))))))))))))	...........................................(((((.........)))))........	21	25	9	15	0.485714
369	369	438	-13.2	-0.6	0.23	23.22	0.0399049	AAGGGAGAGGGUUUGAGAGGGAGCAAAAGAAAAUGGUAGGCGCGCGUAGUUAAUUCAUGCGGCUCUCUUA	....(((((.((((......))))..............(((.(((((.(......)))))))))))))).	..........................................(((((.........))))).........	21	25	9	15	0.485714
370	370	439	-13.5	0.121	0.47	23.85	0.0582829	AGGGAGAGGGUUUGAGAGGGAGCAAAAGAAAAUGGUAGGCGCGCGUAGUUAAUUCAUGCGGCUCUCUUAC	............((((((((.(((...(((...(.((.(....).)).)...))).)))..)))))))).	.........................................(((((.........)))))..........	20	25	10	15	0.5
371	371	440	-14	0.087	0.49	25.04	0.0756833	GGGAGAGGGUUUGAGAGGGAGCAAAAGAAAAUGGUAGGCGCGCGUAGUUAAUUCAUGCGGCUCUCUUACU	.......(((..(((((...(((...(((...(.((.(....).)).)...))).)))..)))))..)))	......................................................................	19	25	10	16	0.5
372	372	441	-15.8	-0.37	0.29	16.56	0.230543	GGAGAGGGUUUGAGAGGGAGCAAAAGAAAAUGGUAGGCGCGCGUAGUUAAUUCAUGCGGCUCUCUUACUC	.....((((..(((((...(((...(((...(.((.(....).)).)...))).)))..)))))..))))	.....((((..(((((...(((...(((...(.((.(....).)).)...))).)))..)))))..))))	19	24	11	16	0.5
373	373	442	-17.6	-1.11	0.14	14.54	0.229514	GAGAGGGUUUGAGAGGGAGCAAAAGAAAAUGGUAGGCGCGCGUAGUUAAUUCAUGCGGCUCUCUUACUCU	...(((((..(((((...(((...(((...(.((.(....).)).)...))).)))..)))))..)))))	...(((((..(((((...(((...(((...(.((.(....).)).)...))).)))..)))))..)))))	19	23	11	17	0.485714
374	374	443	-18.4	-1.38	0.08	13.49	0.271574	AGAGGGUUUGAGAGGGAGCAAAAGAAAAUGGUAGGCGCGCGUAGUUAAUUCAUGCGGCUCUCUUACUCUG	..(((((..(((((...(((...(((...(.((.(....).)).)...))).)))..)))))..))))).	..(((((..(((((...(((...(((...(.((.(....).)).)...))).)))..)))))..))))).	19	23	11	17	0.485714
375	375	444	-18.4	-0.98	0.13	13.09	0.275204	GAGGGUUUGAGAGGGAGCAAAAGAAAAUGGUAGGCGCGCGUAGUUAAUUCAUGCGGCUCUCUUACUCUGU	.(((((..(((((...(((...(((...(.((.(....).)).)...))).)))..)))))..)))))..	.(((((..(((((...(((...(((...(.((.(....).)).)...))).)))..)))))..)))))..	18	23	11	18	0.485714
376	376	445	-17.9	-0.92	0.11	13.33	0.257901	AGGGUUUGAGAGGGAGCAAAAGAAAAUGGUAGGCGCGCGUAGUUAAUUCAUGCGGCUCUCUUACUCUGUU	(((((..(((((...(((...(((...(.((.(....).)).)...))).)))..)))))..)))))...	(((((..(((((...(((...(((...(.((.(....).)).)...))).)))..)))))..)))))...	18	22	11	19	0.471429
377	377	446	-16.8	-0.79	0.18	15	0.26441	GGGUUUGAGAGGGAGCAAAAGAAAAUGGUAGGCGCGCGUAGUUAAUUCAUGCGGCUCUCUUACUCUGUUU	((((..(((((...(((...(((...(.((.(....).)).)...))).)))..)))))..)))).....	((((..(((((...(((...(((...(.((.(....).)).)...))).)))..)))))..)))).....	17	22	11	20	0.471429
378	378	447	-14.7	-0.07	0.42	25.42	0.0993519	GGUUUGAGAGGGAGCAAAAGAAAAUGGUAGGCGCGCGUAGUUAAUUCAUGCGGCUCUCUUACUCUGUUUA	((..((((((((.(((...(((...(.((.(....).)).)...))).)))..))))))))..)).....	......................................................................	18	21	11	20	0.457143
379	379	448	-13.6	0.336	0.58	24.51	0.0250655	GUUUGAGAGGGAGCAAAAGAAAAUGGUAGGCGCGCGUAGUUAAUUCAUGCGGCUCUCUUACUCUGUUUAC	....((((((((((..................(((((.(......)))))))))))))..))).......	................................(((((.........)))))...................	18	20	12	20	0.457143
380	380	449	-13.6	0.293	0.54	22.87	0.0236906	UUUGAGAGGGAGCAAAAGAAAAUGGUAGGCGCGCGUAGUUAAUUCAUGCGGCUCUCUUACUCUGUUUACA	...((((((((((..................(((((.(......)))))))))))))..)))........	...............................(((((.........)))))....................	19	19	12	20	0.442857
381	381	450	-13.9	0.24	0.63	22.36	0.0313492	UUGAGAGGGAGCAAAAGAAAAUGGUAGGCGCGCGUAGUUAAUUCAUGCGGCUCUCUUACUCUGUUUACAU	.(((((.((((...((((........(((.(((((.(......))))))))).)))).)))).))).)).	....((.((((................((.(((((.........))))))).......)))).)).....	19	19	12	20	0.442857
382	382	451	-13.7	0.209	0.56	22.51	0.024961	UGAGAGGGAGCAAAAGAAAAUGGUAGGCGCGCGUAGUUAAUUCAUGCGGCUCUCUUACUCUGUUUACAUC	(((((.((((...((((........(((.(((((.(......))))))))).)))).)))).))).))..	....(.((((................((.(((((.........))))))).......)))).).......	19	19	13	19	0.457143
383	383	452	-13.6	0.329	0.59	22.72	0.0247844	GAGAGGGAGCAAAAGAAAAUGGUAGGCGCGCGUAGUUAAUUCAUGCGGCUCUCUUACUCUGUUUACAUCC	((((((((((..................(((((.(......)))))))))))))..)))...........	.........................((.(((((.........))))))).....................	19	19	14	18	0.471429
384	384	453	-14.4	-0.02	0.4	17.61	0.0410879	AGAGGGAGCAAAAGAAAAUGGUAGGCGCGCGUAGUUAAUUCAUGCGGCUCUCUUACUCUGUUUACAUCCU	...((((.....(((....((..(((.(((((.(......)))))))))..))...))).......))))	....(((.....(((....((..(((.(((((.(......)))))))))..))...))).......))).	19	18	14	19	0.457143
385	385	454	-15.1	-0.37	0.26	15.53	0.0529268	GAGGGAGCAAAAGAAAAUGGUAGGCGCGCGUAGUUAAUUCAUGCGGCUCUCUUACUCUGUUUACAUCCUA	..((((.....(((....((..(((.(((((.(......)))))))))..))...))).......)))).	..((((.....(((....((..(((.(((((.(......)))))))))..))...))).......)))).	19	18	14	19	0.457143
386	386	455	-15.1	-0.18	0.32	14.58	0.0637931	AGGGAGCAAAAGAAAAUGGUAGGCGCGCGUAGUUAAUUCAUGCGGCUCUCUUACUCUGUUUACAUCCUAG	.((((.....(((....((..(((.(((((.(......)))))))))..))...))).......))))..	.((((.....(((....((..(((.(((((.(......)))))))))..))...))).......))))..	19	18	14	19	0.457143
387	387	456	-14.8	-0.05	0.41	13.13	0.0735436	GGGAGCAAAAGAAAAUGGUAGGCGCGCGUAGUUAAUUCAUGCGGCUCUCUUACUCUGUUUACAUCCUAGA	((((.....(((....((..(((.(((((.(......)))))))))..))...))).......))))...	((((.....(((....((..(((.(((((.(......)))))))))..))...))).......))))...	19	18	14	19	0.457143
388	388	457	-13.7	0.167	0.5	12.86	0.0841954	GGAGCAAAAGAAAAUGGUAGGCGCGCGUAGUUAAUUCAUGCGGCUCUCUUACUCUGUUUACAUCCUAGAG	(((.....(((....((..(((.(((((.(......)))))))))..))...))).......))).....	(((.....(((....((..(((.(((((.(......)))))))))..))...))).......))).....	19	18	14	19	0.457143
389	389	458	-11.7	0.647	0.7	16.8	0.0623671	GAGCAAAAGAAAAUGGUAGGCGCGCGUAGUUAAUUCAUGCGGCUCUCUUACUCUGUUUACAUCCUAGAGC	..............((..(((.(((((.(......)))))))))..))..(((((.........))))).	...............(..(((.(((((.(......)))))))))..).......................	19	17	15	19	0.457143
390	390	459	-11.7	0.425	0.65	17.31	0.0700649	AGCAAAAGAAAAUGGUAGGCGCGCGUAGUUAAUUCAUGCGGCUCUCUUACUCUGUUUACAUCCUAGAGCU	.............((..(((.(((((.(......)))))))))..))..(((((.........)))))..	..............(..(((.(((((.(......)))))))))..)........................	19	16	15	20	0.442857
391	391	460	-11.7	0.442	0.68	16.35	0.07269	GCAAAAGAAAAUGGUAGGCGCGCGUAGUUAAUUCAUGCGGCUCUCUUACUCUGUUUACAUCCUAGAGCUA	............((..(((.(((((.(......)))))))))..))..(((((.........)))))...	.............(..(((.(((((.(......)))))))))..)...((((...........))))...	19	16	15	20	0.442857
392	392	461	-11.7	0.54	0.69	15.81	0.0602174	CAAAAGAAAAUGGUAGGCGCGCGUAGUUAAUUCAUGCGGCUCUCUUACUCUGUUUACAUCCUAGAGCUAG	...........((..(((.(((((.(......)))))))))..))..(((((.........)))))....	...............(((.(((((.(......)))))))))......((((...........))))....	19	16	15	20	0.442857
393	393	462	-12.9	-0.07	0.41	13.09	0.117449	AAAAGAAAAUGGUAGGCGCGCGUAGUUAAUUCAUGCGGCUCUCUUACUCUGUUUACAUCCUAGAGCUAGA	..............(((.(((((.(......))))))))).(((..(((((.........)))))..)))	..............(((.(((((.(......)))))))))..((..(((((.........)))))..)).	20	16	14	20	0.428571
394	394	463	-15.5	-0.58	0.29	7.64	0.280434	AAAGAAAAUGGUAGGCGCGCGUAGUUAAUUCAUGCGGCUCUCUUACUCUGUUUACAUCCUAGAGCUAGAG	.............(((.(((((.(......)))))))))((((..(((((.........)))))..))))	.............(((.(((((.(......)))))))))((((..(((((.........)))))..))))	19	17	14	20	0.442857
395	395	464	-16.1	-0.81	0.19	12.98	0.212124	AAGAAAAUGGUAGGCGCGCGUAGUUAAUUCAUGCGGCUCUCUUACUCUGUUUACAUCCUAGAGCUAGAGU	............(((.(((((.(......)))))))))((((..(((((.........)))))..)))).	............(((.(((((.(......)))))))))((((..((((...........))))..)))).	18	17	14	21	0.442857
396	396	465	-16.3	-0.93	0.21	12.47	0.106863	AGAAAAUGGUAGGCGCGCGUAGUUAAUUCAUGCGGCUCUCUUACUCUGUUUACAUCCUAGAGCUAGAGUG	.......((..(((.(((((.(......)))))))))..))((((((((((........)))).))))))	........(..(((.(((((.(......)))))))))..)..(((((((((........)))).))))).	17	18	14	21	0.457143
397	397	466	-16.8	-0.52	0.29	11.56	0.146246	GAAAAUGGUAGGCGCGCGUAGUUAAUUCAUGCGGCUCUCUUACUCUGUUUACAUCCUAGAGCUAGAGUGC	......((..(((.(((((.(......)))))))))..))((((((((((........)))).)))))).	.......(..(((.(((((.(......)))))))))..).((((((((((........)))).)))))).	16	18	15	21	0.471429
398	398	467	-16.8	-0.77	0.21	15.01	0.123297	AAAAUGGUAGGCGCGCGUAGUUAAUUCAUGCGGCUCUCUUACUCUGUUUACAUCCUAGAGCUAGAGUGCU	.....((..(((.(((((.(......)))))))))..))((((((((((........)))).))))))..	.........(((.(((((.(......)))))))))....((((((((((........)))).))))))..	16	17	15	22	0.457143
399	399	468	-16.8	-0.8	0.15	16.59	0.114619	AAAUGGUAGGCGCGCGUAGUUAAUUCAUGCGGCUCUCUUACUCUGUUUACAUCCUAGAGCUAGAGUGCUC	....((..(((.(((((.(......)))))))))..))((((((((((........)))).))))))...	........(((.(((((.(......)))))))))....((((((((((........)))).))))))...	15	17	16	22	0.471429
400	400	469	-16.8	-0.19	0.32	19.14	0.0978138	AAUGGUAGGCGCGCGUAGUUAAUUCAUGCGGCUCUCUUACUCUGUUUACAUCCUAGAGCUAGAGUGCUCG	...((..(((.(((((.(......)))))))))..))((((((((((........)))).))))))....	.......(((.(((((.(......))))))))).....(((((((((........)))).))))).....	14	18	16	22	0.485714
401	401	470	-16.8	-0.19	0.39	20.03	0.0900372	AUGGUAGGCGCGCGUAGUUAAUUCAUGCGGCUCUCUUACUCUGUUUACAUCCUAGAGCUAGAGUGCUCGG	..((..(((.(((((.(......)))))))))..))((((((((((........)))).)))))).....	......(((.(((((.(......))))))))).....((((((((..........))).)))))......	13	19	16	22	0.5
402	402	471	-16.8	0.115	0.55	20.45	0.0835639	UGGUAGGCGCGCGUAGUUAAUUCAUGCGGCUCUCUUACUCUGUUUACAUCCUAGAGCUAGAGUGCUCGGC	.((..(((.(((((.(......)))))))))..))((((((((((........)))).))))))......	.....(((.(((((.(......)))))))))......(((...................)))........	12	19	17	22	0.514286
403	403	472	-16.5	0.171	0.53	20.84	0.0396175	GGUAGGCGCGCGUAGUUAAUUCAUGCGGCUCUCUUACUCUGUUUACAUCCUAGAGCUAGAGUGCUCGGCU	...((.(((((((.(......))))))((.((((..(((((.........)))))..)))).)).)).))	........(((((.(......))))))...((((..((((...........))))..)))).........	12	19	17	22	0.514286
404	404	473	-17.5	-0.22	0.36	13.34	0.116237	GUAGGCGCGCGUAGUUAAUUCAUGCGGCUCUCUUACUCUGUUUACAUCCUAGAGCUAGAGUGCUCGGCUG	.(((.(((((((.(......))))))((.((((..(((((.........)))))..)))).)).)).)))	..((.(((((((.(......))))))((.((((..(((((.........)))))..)))).)).)).)).	12	19	17	22	0.514286
405	405	474	-17.8	-0.63	0.21	12	0.144693	UAGGCGCGCGUAGUUAAUUCAUGCGGCUCUCUUACUCUGUUUACAUCCUAGAGCUAGAGUGCUCGGCUGC	(((.(((((((.(......))))))((.((((..(((((.........)))))..)))).)).)).))).	.((.(((((((.(......))))))((.((((..(((((.........)))))..)))).)).)).))..	12	18	18	22	0.514286
406	406	475	-18.9	-0.88	0.19	10.67	0.134269	AGGCGCGCGUAGUUAAUUCAUGCGGCUCUCUUACUCUGUUUACAUCCUAGAGCUAGAGUGCUCGGCUGCC	.(((((((((.(......)))))(((.((((..(((((.........)))))..)))).)))..)).)))	.(((((((((.........))))(((.((((..(((((.........)))))..)))).)))..)).)))	12	18	19	21	0.528571
407	407	476	-19.5	-0.8	0.16	9.12	0.146104	GGCGCGCGUAGUUAAUUCAUGCGGCUCUCUUACUCUGUUUACAUCCUAGAGCUAGAGUGCUCGGCUGCCC	(((((((((.(......)))))(((.((((..(((((.........)))))..)))).)))..)).))).	(((((((((.........))))(((.((((..(((((.........)))))..)))).)))..)).))).	11	18	20	21	0.542857
408	408	477	-17.4	-0.03	0.41	17.17	0.0859794	GCGCGCGUAGUUAAUUCAUGCGGCUCUCUUACUCUGUUUACAUCCUAGAGCUAGAGUGCUCGGCUGCCCG	...((.(((((.........((((.((((..(((((.........)))))..)))).)).))))))).))	......................((.((((..(((((.........)))))..)))).))...........	11	18	20	21	0.542857
409	409	478	-18.6	-0.49	0.25	13.12	0.125062	CGCGCGUAGUUAAUUCAUGCGGCUCUCUUACUCUGUUUACAUCCUAGAGCUAGAGUGCUCGGCUGCCCGG	..((.(((((.........((((.((((..(((((.........)))))..)))).)).))))))).)).	........(............((.((((..(((((.........)))))..)))).))....).......	11	18	20	21	0.542857
410	410	479	-18.6	-0.6	0.23	12.49	0.111294	GCGCGUAGUUAAUUCAUGCGGCUCUCUUACUCUGUUUACAUCCUAGAGCUAGAGUGCUCGGCUGCCCGGC	.((.(((((.........((((.((((..(((((.........)))))..)))).)).))))))).))..	.(((((.........)))))((.((((..(((((.........)))))..)))).)).(((....)))..	11	18	20	21	0.542857
411	411	480	-18.5	-1.01	0.16	12.53	0.089906	CGCGUAGUUAAUUCAUGCGGCUCUCUUACUCUGUUUACAUCCUAGAGCUAGAGUGCUCGGCUGCCCGGCU	((.(((((.........((((.((((..(((((.........)))))..)))).)).))))))).))...	(((((.........)))))((.((((..(((((.........)))))..)))).))..............	11	17	20	22	0.528571
412	412	481	-19	-0.83	0.17	7.8	0.204041	GCGUAGUUAAUUCAUGCGGCUCUCUUACUCUGUUUACAUCCUAGAGCUAGAGUGCUCGGCUGCCCGGCUG	((((.(......)))))(((.((((..(((((.........)))))..)))).)))(((((....)))))	((((.(......)))))(((.((((..(((((.........)))))..)))).)))(((((....)))))	11	18	19	22	0.528571
413	413	482	-19.3	-1.05	0.1	5.29	0.197495	CGUAGUUAAUUCAUGCGGCUCUCUUACUCUGUUUACAUCCUAGAGCUAGAGUGCUCGGCUGCCCGGCUGA	((((.........))))((.((((..(((((.........)))))..)))).))((((((....))))))	((((.........))))((.((((..(((((.........)))))..)))).))((((((....))))))	12	17	19	22	0.514286
414	414	483	-18.2	-0.63	0.23	11.09	0.0797616	GUAGUUAAUUCAUGCGGCUCUCUUACUCUGUUUACAUCCUAGAGCUAGAGUGCUCGGCUGCCCGGCUGAG	................((.((((..(((((.........)))))..)))).))((((((....)))))).	................((.((((..(((((.........)))))..)))).))((((((....)))))).	12	18	18	22	0.514286
415	415	484	-18.2	-0.97	0.12	17.18	0.0672798	UAGUUAAUUCAUGCGGCUCUCUUACUCUGUUUACAUCCUAGAGCUAGAGUGCUCGGCUGCCCGGCUGAGU	...............((.((((..(((((.........)))))..)))).))((((((....))))))..	................(.((((..(((((.........)))))..)))).).((((((....))))))..	12	17	18	23	0.5
416	416	485	-18.5	-1.12	0.11	17.8	0.0881104	AGUUAAUUCAUGCGGCUCUCUUACUCUGUUUACAUCCUAGAGCUAGAGUGCUCGGCUGCCCGGCUGAGUC	.................((((..(((((.........)))))..)))).((((((((....)))))))).	.................((((..(((((.........)))))..))))...((((((....))))))...	12	17	19	22	0.514286
417	417	486	-18.5	-1.22	0.1	17.67	0.0791925	GUUAAUUCAUGCGGCUCUCUUACUCUGUUUACAUCCUAGAGCUAGAGUGCUCGGCUGCCCGGCUGAGUCU	................((((..(((((.........)))))..)))).((((((((....))))))))..	................((((..(((((.........)))))..))))...((((((....))))))....	11	17	19	23	0.514286
418	418	487	-18.5	-1.51	0.06	20.28	0.091373	UUAAUUCAUGCGGCUCUCUUACUCUGUUUACAUCCUAGAGCUAGAGUGCUCGGCUGCCCGGCUGAGUCUC	...............((((..(((((.........)))))..)))).((((((((....))))))))...	...............((((..(((((.........)))))..))))...((((((....)))))).....	11	16	20	23	0.514286
419	419	488	-19.1	-1.44	0.08	20.06	0.174181	UAAUUCAUGCGGCUCUCUUACUCUGUUUACAUCCUAGAGCUAGAGUGCUCGGCUGCCCGGCUGAGUCUCC	..........((((((...................)))))).(((.((((((((....))))))))))).	....................(((.............))).......((((((((....))))))))....	11	16	21	22	0.528571
420	420	489	-19.1	-1.55	0.04	20.06	0.169047	AAUUCAUGCGGCUCUCUUACUCUGUUUACAUCCUAGAGCUAGAGUGCUCGGCUGCCCGGCUGAGUCUCCU	.........((((((...................)))))).(((.((((((((....)))))))))))..	...................(((.............))).......((((((((....)))))))).....	11	16	21	22	0.528571
421	421	490	-19.1	-1.38	0.09	17.81	0.179827	AUUCAUGCGGCUCUCUUACUCUGUUUACAUCCUAGAGCUAGAGUGCUCGGCUGCCCGGCUGAGUCUCCUC	........((((((...................)))))).(((.((((((((....)))))))))))...	............................................((((((((....))))))))......	10	16	22	22	0.542857
422	422	491	-19.1	-1.48	0.06	16.45	0.168651	UUCAUGCGGCUCUCUUACUCUGUUUACAUCCUAGAGCUAGAGUGCUCGGCUGCCCGGCUGAGUCUCCUCC	.......((((((...................)))))).(((.((((((((....)))))))))))....	........((.........................))......((((((((....)))))))).......	9	16	23	22	0.557143
423	423	492	-19.1	-1.91	0.01	16.83	0.164907	UCAUGCGGCUCUCUUACUCUGUUUACAUCCUAGAGCUAGAGUGCUCGGCUGCCCGGCUGAGUCUCCUCCC	......((((((...................)))))).(((.((((((((....))))))))))).....	..........................................((((((((....))))))))........	9	16	24	21	0.571429
424	424	493	-19.1	-1.42	0.08	19.32	0.148749	CAUGCGGCUCUCUUACUCUGUUUACAUCCUAGAGCUAGAGUGCUCGGCUGCCCGGCUGAGUCUCCUCCCC	.....((((((...................)))))).(((.((((((((....)))))))))))......	.........................................((((((((....)))))))).........	9	16	25	20	0.585714
425	425	494	-19.1	-1.51	0.07	22.62	0.113416	AUGCGGCUCUCUUACUCUGUUUACAUCCUAGAGCUAGAGUGCUCGGCUGCCCGGCUGAGUCUCCUCCCCA	....((((((...................)))))).(((.((((((((....))))))))))).......	........................................((((((((....))))))))..........	10	16	24	20	0.571429
426	426	495	-19.1	-1.36	0.08	22.62	0.111455	UGCGGCUCUCUUACUCUGUUUACAUCCUAGAGCUAGAGUGCUCGGCUGCCCGGCUGAGUCUCCUCCCCAC	...((((((...................)))))).(((.((((((((....)))))))))))........	.......................................((((((((....))))))))...........	9	16	25	20	0.585714
427	427	496	-19.1	-1.12	0.11	22.72	0.112736	GCGGCUCUCUUACUCUGUUUACAUCCUAGAGCUAGAGUGCUCGGCUGCCCGGCUGAGUCUCCUCCCCACC	..((((((...................)))))).(((.((((((((....))))))))))).........	.......................................(((((((....))))))).............	9	16	26	19	0.6
428	428	497	-19.1	-2.08	0.03	14.11	0.167273	CGGCUCUCUUACUCUGUUUACAUCCUAGAGCUAGAGUGCUCGGCUGCCCGGCUGAGUCUCCUCCCCACCU	.((((((...................)))))).(((.((((((((....)))))))))))..........	.....................................((((((((....)))))))).............	9	15	26	20	0.585714
429	429	498	-19	-2.05	0.02	13.72	0.163066	GGCUCUCUUACUCUGUUUACAUCCUAGAGCUAGAGUGCUCGGCUGCCCGGCUGAGUCUCCUCCCCACCUU	((((((...................)))))).(((.((((((((....)))))))))))...........	....................................((((((((....))))))))..............	9	15	25	21	0.571429
430	430	499	-18.5	-2.02	0.01	10.87	0.163976	GCUCUCUUACUCUGUUUACAUCCUAGAGCUAGAGUGCUCGGCUGCCCGGCUGAGUCUCCUCCCCACCUUC	...((((..(((((.........)))))..)))).((((((((....))))))))...............	...((((..(((((.........)))))..)))).((((((((....))))))))...............	9	14	26	21	0.571429
431	431	500	-18.5	-2.43	0.02	7.2	0.372507	CUCUCUUACUCUGUUUACAUCCUAGAGCUAGAGUGCUCGGCUGCCCGGCUGAGUCUCCUCCCCACCUUCC	..((((..(((((.........)))))..)))).((((((((....))))))))................	..((((..(((((.........)))))..)))).((((((((....))))))))................	9	13	27	21	0.571429
432	432	501	-18.5	-2.8	0	7.22	0.393122	UCUCUUACUCUGUUUACAUCCUAGAGCUAGAGUGCUCGGCUGCCCGGCUGAGUCUCCUCCCCACCUUCCC	.((((..(((((.........)))))..)))).((((((((....)))))))).................	.((((..(((((.........)))))..)))).((((((((....)))))))).................	9	13	27	21	0.571429
433	433	502	-18.4	-2.18	0.02	7.75	0.376283	CUCUUACUCUGUUUACAUCCUAGAGCUAGAGUGCUCGGCUGCCCGGCUGAGUCUCCUCCCCACCUUCCCC	((((..(((((.........)))))..)))).((((((((....))))))))..................	((((..(((((.........)))))..)))).((((((((....))))))))..................	9	13	28	20	0.585714
434	434	503	-17.5	-2.29	0	9.07	0.308224	UCUUACUCUGUUUACAUCCUAGAGCUAGAGUGCUCGGCUGCCCGGCUGAGUCUCCUCCCCACCUUCCCCA	....(((((((((........)))).)))))((((((((....))))))))...................	....(((((((((........)))).)))))((((((((....))))))))...................	10	13	27	20	0.571429
435	435	504	-17.5	-1.97	0.02	7.95	0.335598	CUUACUCUGUUUACAUCCUAGAGCUAGAGUGCUCGGCUGCCCGGCUGAGUCUCCUCCCCACCUUCCCCAC	...(((((((((........)))).)))))((((((((....))))))))....................	...(((((((((........)))).)))))((((((((....))))))))....................	10	13	28	19	0.585714
436	436	505	-17.5	-2.23	0.02	7.72	0.340931	UUACUCUGUUUACAUCCUAGAGCUAGAGUGCUCGGCUGCCCGGCUGAGUCUCCUCCCCACCUUCCCCACC	..(((((((((........)))).)))))((((((((....)))))))).....................	..(((((((((........)))).)))))((((((((....)))))))).....................	10	13	28	19	0.585714
437	437	506	-17.5	-2.22	0	7.54	0.368563	UACUCUGUUUACAUCCUAGAGCUAGAGUGCUCGGCUGCCCGGCUGAGUCUCCUCCCCACCUUCCCCACCC	.(((((((((........)))).)))))((((((((....))))))))......................	.(((((((((........)))).)))))((((((((....))))))))......................	10	13	29	18	0.6
438	438	507	-17.4	-2.38	0	7.77	0.428509	ACUCUGUUUACAUCCUAGAGCUAGAGUGCUCGGCUGCCCGGCUGAGUCUCCUCCCCACCUUCCCCACCCU	(((((((((........)))).)))))((((((((....)))))))).......................	(((((((((........)))).)))))((((((((....)))))))).......................	10	13	29	18	0.6
439	439	508	-15.8	-1.86	0.02	9.41	0.222584	CUCUGUUUACAUCCUAGAGCUAGAGUGCUCGGCUGCCCGGCUGAGUCUCCUCCCCACCUUCCCCACCCUC	(((((.........)))))...(((.((((((((....))))))))))).....................	((((...........))))...(((.((((((((....))))))))))).....................	9	13	30	18	0.614286
440	440	509	-15.2	-1.5	0.06	6.28	0.371851	UCUGUUUACAUCCUAGAGCUAGAGUGCUCGGCUGCCCGGCUGAGUCUCCUCCCCACCUUCCCCACCCUCC	...............(((...(((.((((((((....))))))))))))))...................	...............(((...(((.((((((((....))))))))))))))...................	9	13	30	18	0.614286
441	441	510	-15.2	-1.51	0.05	5.29	0.419627	CUGUUUACAUCCUAGAGCUAGAGUGCUCGGCUGCCCGGCUGAGUCUCCUCCCCACCUUCCCCACCCUCCC	..............(((...(((.((((((((....))))))))))))))....................	..............(((...(((.((((((((....))))))))))))))....................	9	13	31	17	0.628571
442	442	511	-15.2	-1.35	0.04	5.15	0.431423	UGUUUACAUCCUAGAGCUAGAGUGCUCGGCUGCCCGGCUGAGUCUCCUCCCCACCUUCCCCACCCUCCCC	.............(((...(((.((((((((....)))))))))))))).....................	.............(((...(((.((((((((....)))))))))))))).....................	9	13	31	17	0.628571
443	443	512	-15.2	-1.31	0.08	5.08	0.445142	GUUUACAUCCUAGAGCUAGAGUGCUCGGCUGCCCGGCUGAGUCUCCUCCCCACCUUCCCCACCCUCCCCA	............(((...(((.((((((((....))))))))))))))......................	............(((...(((.((((((((....))))))))))))))......................	10	13	31	16	0.628571
444	444	513	-15.2	-2.02	0.02	2.68	0.621271	UUUACAUCCUAGAGCUAGAGUGCUCGGCUGCCCGGCUGAGUCUCCUCCCCACCUUCCCCACCCUCCCCAC	...........(((...(((.((((((((....)))))))))))))).......................	...........(((...(((.((((((((....)))))))))))))).......................	10	12	32	16	0.628571
445	445	514	-15.2	-1.91	0.02	2.58	0.626857	UUACAUCCUAGAGCUAGAGUGCUCGGCUGCCCGGCUGAGUCUCCUCCCCACCUUCCCCACCCUCCCCACC	..........(((...(((.((((((((....))))))))))))))........................	..........(((...(((.((((((((....))))))))))))))........................	10	12	33	15	0.642857
446	446	515	-15.2	-1.9	0.01	2.56	0.629264	UACAUCCUAGAGCUAGAGUGCUCGGCUGCCCGGCUGAGUCUCCUCCCCACCUUCCCCACCCUCCCCACCC	.........(((...(((.((((((((....)))))))))))))).........................	.........(((...(((.((((((((....)))))))))))))).........................	10	12	34	14	0.657143
447	447	516	-15.2	-1.93	0.02	2.54	0.63138	ACAUCCUAGAGCUAGAGUGCUCGGCUGCCCGGCUGAGUCUCCUCCCCACCUUCCCCACCCUCCCCACCCU	........(((...(((.((((((((....))))))))))))))..........................	........(((...(((.((((((((....))))))))))))))..........................	10	12	34	14	0.657143
448	448	517	-15.2	-1.82	0.03	2.52	0.632262	CAUCCUAGAGCUAGAGUGCUCGGCUGCCCGGCUGAGUCUCCUCCCCACCUUCCCCACCCUCCCCACCCUC	.......(((...(((.((((((((....))))))))))))))...........................	.......(((...(((.((((((((....))))))))))))))...........................	9	12	35	14	0.671429
449	449	518	-15.2	-1.85	0.04	2.53	0.632181	AUCCUAGAGCUAGAGUGCUCGGCUGCCCGGCUGAGUCUCCUCCCCACCUUCCCCACCCUCCCCACCCUCC	......(((...(((.((((((((....))))))))))))))............................	......(((...(((.((((((((....))))))))))))))............................	9	12	35	14	0.671429
450	450	519	-15.2	-2.13	0	2.53	0.632573	UCCUAGAGCUAGAGUGCUCGGCUGCCCGGCUGAGUCUCCUCCCCACCUUCCCCACCCUCCCCACCCUCCC	.....(((...(((.((((((((....)))))))))))))).............................	.....(((...(((.((((((((....)))))))))))))).............................	8	12	36	14	0.685714
451	451	520	-15.2	-2.19	0	2.51	0.634399	CCUAGAGCUAGAGUGCUCGGCUGCCCGGCUGAGUCUCCUCCCCACCUUCCCCACCCUCCCCACCCUCCCC	....(((...(((.((((((((....))))))))))))))..............................	....(((...(((.((((((((....))))))))))))))..............................	8	12	37	13	0.7
452	452	521	-15.2	-1.85	0	2.5	0.634987	CUAGAGCUAGAGUGCUCGGCUGCCCGGCUGAGUCUCCUCCCCACCUUCCCCACCCUCCCCACCCUCCCCA	...(((...(((.((((((((....))))))))))))))...............................	...(((...(((.((((((((....))))))))))))))...............................	9	12	36	13	0.685714
453	453	522	-15.2	-2.13	0.01	2.49	0.635841	UAGAGCUAGAGUGCUCGGCUGCCCGGCUGAGUCUCCUCCCCACCUUCCCCACCCUCCCCACCCUCCCCAU	..(((...(((.((((((((....))))))))))))))................................	..(((...(((.((((((((....))))))))))))))................................	9	12	35	14	0.671429
454	454	523	-15.2	-1.71	0.05	2.43	0.639138	AGAGCUAGAGUGCUCGGCUGCCCGGCUGAGUCUCCUCCCCACCUUCCCCACCCUCCCCACCCUCCCCAUA	.(((...(((.((((((((....)))))))))))))).................................	.(((...(((.((((((((....)))))))))))))).................................	10	12	35	13	0.671429
455	455	524	-15	-1.77	0.03	2.65	0.601491	GAGCUAGAGUGCUCGGCUGCCCGGCUGAGUCUCCUCCCCACCUUCCCCACCCUCCCCACCCUCCCCAUAA	(((...(((.((((((((....))))))))))))))..................................	(((...(((.((((((((....))))))))))))))..................................	10	12	35	13	0.671429
456	456	525	-13.9	-1.38	0.05	3.11	0.518931	AGCUAGAGUGCUCGGCUGCCCGGCUGAGUCUCCUCCCCACCUUCCCCACCCUCCCCACCCUCCCCAUAAG	.....(((.((((((((....)))))))))))......................................	.....(((.((((((((....)))))))))))......................................	10	12	35	13	0.671429
457	457	526	-13.9	-1.34	0.07	3.09	0.525837	GCUAGAGUGCUCGGCUGCCCGGCUGAGUCUCCUCCCCACCUUCCCCACCCUCCCCACCCUCCCCAUAAGC	....(((.((((((((....))))))))))).......................................	....(((.((((((((....))))))))))).......................................	9	12	36	13	0.685714
458	458	527	-13.9	-1.11	0.11	2.97	0.557931	CUAGAGUGCUCGGCUGCCCGGCUGAGUCUCCUCCCCACCUUCCCCACCCUCCCCACCCUCCCCAUAAGCG	...(((.((((((((....)))))))))))........................................	...(((.((((((((....)))))))))))........................................	9	12	36	13	0.685714
459	459	528	-13.9	-1.53	0.07	3.05	0.546894	UAGAGUGCUCGGCUGCCCGGCUGAGUCUCCUCCCCACCUUCCCCACCCUCCCCACCCUCCCCAUAAGCGC	..(((.((((((((....))))))))))).........................................	..(((.((((((((....))))))))))).........................................	9	12	36	13	0.685714
460	460	529	-13.9	-1.49	0.05	3.01	0.553224	AGAGUGCUCGGCUGCCCGGCUGAGUCUCCUCCCCACCUUCCCCACCCUCCCCACCCUCCCCAUAAGCGCC	.(((.((((((((....)))))))))))..........................................	.(((.((((((((....)))))))))))..........................................	9	12	37	12	0.7
461	461	530	-13.7	-1.36	0.05	2.99	0.555834	GAGUGCUCGGCUGCCCGGCUGAGUCUCCUCCCCACCUUCCCCACCCUCCCCACCCUCCCCAUAAGCGCCC	(((.((((((((....)))))))))))...........................................	(((.((((((((....)))))))))))...........................................	8	12	38	12	0.714286
462	462	531	-10.7	-1.01	0.13	2.53	0.35902	AGUGCUCGGCUGCCCGGCUGAGUCUCCUCCCCACCUUCCCCACCCUCCCCACCCUCCCCAUAAGCGCCCC	...((((((((....))))))))...............................................	...((((((((....))))))))...............................................	8	11	39	12	0.714286
463	463	532	-10.7	-1.08	0.14	1.9	0.484871	GUGCUCGGCUGCCCGGCUGAGUCUCCUCCCCACCUUCCCCACCCUCCCCACCCUCCCCAUAAGCGCCCCU	..((((((((....))))))))................................................	..((((((((....))))))))................................................	7	11	39	13	0.714286
464	464	533	-10.7	-1.81	0.02	0.91	0.683633	UGCUCGGCUGCCCGGCUGAGUCUCCUCCCCACCUUCCCCACCCUCCCCACCCUCCCCAUAAGCGCCCCUC	.((((((((....)))))))).................................................	.((((((((....)))))))).................................................	7	10	40	13	0.714286
465	465	534	-10.3	-1.36	0.07	1.12	0.601675	GCUCGGCUGCCCGGCUGAGUCUCCUCCCCACCUUCCCCACCCUCCCCACCCUCCCCAUAAGCGCCCCUCC	((((((((....))))))))..................................................	((((((((....))))))))..................................................	7	10	41	12	0.728571
466	466	535	-8.8	-1.4	0.04	0.88	0.762189	CUCGGCUGCCCGGCUGAGUCUCCUCCCCACCUUCCCCACCCUCCCCACCCUCCCCAUAAGCGCCCCUCCC	(((((((....)))))))....................................................	(((((((....)))))))....................................................	7	9	42	12	0.728571
467	467	536	-6.4	0.025	0.48	7.33	0.463543	UCGGCUGCCCGGCUGAGUCUCCUCCCCACCUUCCCCACCCUCCCCACCCUCCCCAUAAGCGCCCCUCCCG	((((((....))))))......................................................	((((((....))))))......................................................	7	10	41	12	0.728571
468	468	537	-5.37	0.98	0.85	13.32	0.13679	CGGCUGCCCGGCUGAGUCUCCUCCCCACCUUCCCCACCCUCCCCACCCUCCCCAUAAGCGCCCCUCCCGG	.(((.((..((..(((...............................))).))....)))))........	......................................................................	7	11	41	11	0.742857
469	469	538	-7.02	1.08	0.88	15.6	0.140439	GGCUGCCCGGCUGAGUCUCCUCCCCACCUUCCCCACCCUCCCCACCCUCCCCAUAAGCGCCCCUCCCGGG	.....(((((..(((...............................................))))))))	......................................................................	7	12	40	11	0.742857
470	470	539	-9.02	-0.36	0.31	9.89	0.277715	GCUGCCCGGCUGAGUCUCCUCCCCACCUUCCCCACCCUCCCCACCCUCCCCAUAAGCGCCCCUCCCGGGU	...((((((..(((...............................................)))))))))	...((((((..(((...............................................)))))))))	7	11	40	12	0.728571
471	471	540	-9.32	-1.2	0.08	5.01	0.360892	CUGCCCGGCUGAGUCUCCUCCCCACCUUCCCCACCCUCCCCACCCUCCCCAUAAGCGCCCCUCCCGGGUU	..((((((..(((...............................................))))))))).	..((((((..(((...............................................))))))))).	7	10	40	13	0.714286
472	472	541	-9.32	-0.87	0.18	5.1	0.359382	UGCCCGGCUGAGUCUCCUCCCCACCUUCCCCACCCUCCCCACCCUCCCCAUAAGCGCCCCUCCCGGGUUC	.((((((..(((...............................................)))))))))..	.((((((..(((...............................................)))))))))..	7	10	40	13	0.714286
473	473	542	-8.92	-0.87	0.19	6.25	0.316453	GCCCGGCUGAGUCUCCUCCCCACCUUCCCCACCCUCCCCACCCUCCCCAUAAGCGCCCCUCCCGGGUUCC	((((((..(((...............................................)))))))))...	((((((..(((...............................................)))))))))...	7	10	41	12	0.728571
474	474	543	-7.42	-1.07	0.1	11.84	0.190964	CCCGGCUGAGUCUCCUCCCCACCUUCCCCACCCUCCCCACCCUCCCCAUAAGCGCCCCUCCCGGGUUCCC	(((((..(((...............................................)))))))).....	......................................................................	7	9	42	12	0.728571
475	475	544	-7	-0.88	0.17	8.52	0.173913	CCGGCUGAGUCUCCUCCCCACCUUCCCCACCCUCCCCACCCUCCCCAUAAGCGCCCCUCCCGGGUUCCCA	..((..(((....))).)).................................((((.....)))).....	......(((....)))....................................((((.....)))).....	8	9	41	12	0.714286
476	476	545	-7	-0.89	0.17	8.33	0.175373	CGGCUGAGUCUCCUCCCCACCUUCCCCACCCUCCCCACCCUCCCCAUAAGCGCCCCUCCCGGGUUCCCAA	.((..(((....))).)).................................((((.....))))......	.....(((....)))....................................((((.....))))......	9	9	40	12	0.7
477	477	546	-7.2	-0.96	0.13	7.66	0.222684	GGCUGAGUCUCCUCCCCACCUUCCCCACCCUCCCCACCCUCCCCAUAAGCGCCCCUCCCGGGUUCCCAAA	((..(((....))).)).................................((((.....)))).......	((..(((....))).)).................................((((.....)))).......	10	9	39	12	0.685714
478	478	547	-5.3	0.151	0.53	7.03	0.124796	GCUGAGUCUCCUCCCCACCUUCCCCACCCUCCCCACCCUCCCCAUAAGCGCCCCUCCCGGGUUCCCAAAG	...(((....)))....................................((((.....))))........	...(((....)))....................................((((.....))))........	10	9	39	12	0.685714
479	479	548	-5.3	-0.49	0.27	5.46	0.238272	CUGAGUCUCCUCCCCACCUUCCCCACCCUCCCCACCCUCCCCAUAAGCGCCCCUCCCGGGUUCCCAAAGC	..(((....)))....................................((((.....)))).........	..(((....)))....................................((((.....)))).........	10	8	40	12	0.685714
480	480	549	-5.3	-0.59	0.21	5.75	0.193363	UGAGUCUCCUCCCCACCUUCCCCACCCUCCCCACCCUCCCCAUAAGCGCCCCUCCCGGGUUCCCAAAGCA	.(((....)))....................................((((.....))))..........	.(((....)))....................................((((.....))))..........	11	8	39	12	0.671429
481	481	550	-5.3	-0.06	0.44	5.76	0.191276	GAGUCUCCUCCCCACCUUCCCCACCCUCCCCACCCUCCCCAUAAGCGCCCCUCCCGGGUUCCCAAAGCAG	(((....)))....................................((((.....))))...........	(((....)))....................................((((.....))))...........	11	9	39	11	0.685714
482	482	551	-4.6	-0.22	0.34	4.72	0.234463	AGUCUCCUCCCCACCUUCCCCACCCUCCCCACCCUCCCCAUAAGCGCCCCUCCCGGGUUCCCAAAGCAGA	.............................................((((.....))))............	.............................................((((.....))))............	12	8	39	11	0.671429
483	483	552	-4.8	0.155	0.5	5.63	0.119059	GUCUCCUCCCCACCUUCCCCACCCUCCCCACCCUCCCCAUAAGCGCCCCUCCCGGGUUCCCAAAGCAGAG	................................(((.........((((.....))))..........)))	................................(((.........((((.....))))..........)))	11	9	39	11	0.685714
484	484	553	-8.1	-1.37	0.09	3.87	0.198316	UCUCCUCCCCACCUUCCCCACCCUCCCCACCCUCCCCAUAAGCGCCCCUCCCGGGUUCCCAAAGCAGAGG	..............................((((.........((((.....))))..........))))	..............................((((.........((((.....))))..........))))	11	9	39	11	0.685714
485	485	554	-11.6	-1.91	0.03	3.42	0.205934	CUCCUCCCCACCUUCCCCACCCUCCCCACCCUCCCCAUAAGCGCCCCUCCCGGGUUCCCAAAGCAGAGGG	............................(((((.........((((.....))))..........)))))	............................(((((.........((((.....))))..........)))))	11	10	39	10	0.7
486	486	555	-12.2	-2.16	0.01	3.38	0.209082	UCCUCCCCACCUUCCCCACCCUCCCCACCCUCCCCAUAAGCGCCCCUCCCGGGUUCCCAAAGCAGAGGGC	...........................(((((.........((((.....))))..........))))).	...........................(((((.........((((.....))))..........))))).	11	10	39	10	0.7
487	487	556	-12.2	-1.52	0.06	4.32	0.134502	CCUCCCCACCUUCCCCACCCUCCCCACCCUCCCCAUAAGCGCCCCUCCCGGGUUCCCAAAGCAGAGGGCG	..........................(((((.........((((.....))))..........)))))..	..........................(((((.........((((.....))))..........)))))..	11	11	39	9	0.714286
488	488	557	-12.5	-1.67	0.03	9.65	0.10114	CUCCCCACCUUCCCCACCCUCCCCACCCUCCCCAUAAGCGCCCCUCCCGGGUUCCCAAAGCAGAGGGCGU	.......................(.(((((.........((((.....))))..........))))).).	.........................(((((.........((((.....))))..........)))))...	11	11	38	10	0.7
489	489	558	-12.5	-0.85	0.14	10.44	0.0805574	UCCCCACCUUCCCCACCCUCCCCACCCUCCCCAUAAGCGCCCCUCCCGGGUUCCCAAAGCAGAGGGCGUG	......................(.(((((.........((((.....))))..........))))).)..	........................(((((.........((((.....))))..........)))))....	11	12	37	10	0.7
490	490	559	-14.6	-1.09	0.09	8.15	0.0850834	CCCCACCUUCCCCACCCUCCCCACCCUCCCCAUAAGCGCCCCUCCCGGGUUCCCAAAGCAGAGGGCGUGG	...................(((.(((((.........((((.....))))..........))))).).))	.....................(.(((((.........((((.....))))..........))))).)...	11	13	37	9	0.714286
491	491	560	-17.7	-1.51	0.05	9.68	0.1056	CCCACCUUCCCCACCCUCCCCACCCUCCCCAUAAGCGCCCCUCCCGGGUUCCCAAAGCAGAGGGCGUGGG	.................((((.(((((.........((((.....))))..........))))).).)))	..................(((.(((((.........((((.....))))..........))))).).)).	11	14	36	9	0.714286
492	492	561	-20	-1.63	0.01	11.75	0.0641441	CCACCUUCCCCACCCUCCCCACCCUCCCCAUAAGCGCCCCUCCCGGGUUCCCAAAGCAGAGGGCGUGGGG	.......((((((........(((((.........((((.....))))..........))))).))))))	.....................(((((.........((((.....))))..........))))).......	11	15	35	9	0.714286
493	493	562	-21.5	-1.94	0.04	13.28	0.0324821	CACCUUCCCCACCCUCCCCACCCUCCCCAUAAGCGCCCCUCCCGGGUUCCCAAAGCAGAGGGCGUGGGGG	.............((((((.(((((.........((((.....))))..........))))).).)))))	....................(((((.........((((.....))))..........)))))........	11	16	34	9	0.714286
494	494	563	-22.7	-2.08	0.01	13.23	0.0502494	ACCUUCCCCACCCUCCCCACCCUCCCCAUAAGCGCCCCUCCCGGGUUCCCAAAGCAGAGGGCGUGGGGGA	............((((((.(((((.........((((.....))))..........))))).).))))).	.................(.(((((.........((((.....))))..........))))).).......	12	16	33	9	0.7
495	495	564	-23.2	-2.12	0.02	13.13	0.074672	CCUUCCCCACCCUCCCCACCCUCCCCAUAAGCGCCCCUCCCGGGUUCCCAAAGCAGAGGGCGUGGGGGAA	..((((((((........(((((.........((((.....))))..........))))).)))))))).	..................(((((.........((((.....))))..........)))))..........	12	16	33	9	0.7
496	496	565	-23.2	-2.36	0.01	13.33	0.0725803	CUUCCCCACCCUCCCCACCCUCCCCAUAAGCGCCCCUCCCGGGUUCCCAAAGCAGAGGGCGUGGGGGAAA	.((((((((........(((((.........((((.....))))..........))))).))))))))..	.................(((((.........((((.....))))..........)))))...........	13	16	32	9	0.685714
497	497	566	-23	-2.33	0.01	13.63	0.0596786	UUCCCCACCCUCCCCACCCUCCCCAUAAGCGCCCCUCCCGGGUUCCCAAAGCAGAGGGCGUGGGGGAAAA	((((((((........(((((.........((((.....))))..........))))).))))))))...	................(((((.........((((.....))))..........)))))............	14	16	31	9	0.671429
498	498	567	-22.7	-1.76	0.03	12.78	0.0584875	UCCCCACCCUCCCCACCCUCCCCAUAAGCGCCCCUCCCGGGUUCCCAAAGCAGAGGGCGUGGGGGAAAAG	........((((((.(((((.........((((.....))))..........))))).).))))).....	.............(.(((((.........((((.....))))..........))))).)...........	14	17	31	8	0.685714
499	499	568	-22.7	-2.06	0.01	12.3	0.0612869	CCCCACCCUCCCCACCCUCCCCAUAAGCGCCCCUCCCGGGUUCCCAAAGCAGAGGGCGUGGGGGAAAAGA	.......((((((.(((((.........((((.....))))..........))))).).)))))......	............(.(((((.........((((.....))))..........))))).)............	15	17	31	7	0.685714
500	500	569	-22.7	-2.47	0	12.09	0.0638243	CCCACCCUCCCCACCCUCCCCAUAAGCGCCCCUCCCGGGUUCCCAAAGCAGAGGGCGUGGGGGAAAAGAA	......((((((.(((((.........((((.....))))..........))))).).))))).......	...........(.(((((.........((((.....))))..........))))).).............	16	17	30	7	0.671429
501	501	570	-22.7	-1.93	0.02	12.08	0.0648204	CCACCCUCCCCACCCUCCCCAUAAGCGCCCCUCCCGGGUUCCCAAAGCAGAGGGCGUGGGGGAAAAGAAA	.....((((((.(((((.........((((.....))))..........))))).).)))))........	..........(.(((((.........((((.....))))..........))))).)..............	17	17	29	7	0.657143
502	502	571	-22.7	-2.57	0	12.06	0.0657952	CACCCUCCCCACCCUCCCCAUAAGCGCCCCUCCCGGGUUCCCAAAGCAGAGGGCGUGGGGGAAAAGAAAA	....((((((.(((((.........((((.....))))..........))))).).))))).........	.........(.(((((.........((((.....))))..........))))).)...............	18	17	28	7	0.642857
503	503	572	-22.7	-2.61	0	12.04	0.066243	ACCCUCCCCACCCUCCCCAUAAGCGCCCCUCCCGGGUUCCCAAAGCAGAGGGCGUGGGGGAAAAGAAAAA	...((((((.(((((.........((((.....))))..........))))).).)))))..........	........(.(((((.........((((.....))))..........))))).)................	19	17	27	7	0.628571
504	504	573	-22.7	-2.44	0	12.04	0.0662644	CCCUCCCCACCCUCCCCAUAAGCGCCCCUCCCGGGUUCCCAAAGCAGAGGGCGUGGGGGAAAAGAAAAAA	..((((((.(((((.........((((.....))))..........))))).).)))))...........	.......(.(((((.........((((.....))))..........))))).).................	19	17	27	7	0.628571
505	505	574	-22.7	-2.14	0.01	12.26	0.0870291	CCUCCCCACCCUCCCCAUAAGCGCCCCUCCCGGGUUCCCAAAGCAGAGGGCGUGGGGGAAAAGAAAAAAG	.((((((.(((((.........((((.....))))..........))))).).)))))............	......(.(((((.........((((.....))))..........))))).)..................	19	18	26	7	0.628571
506	506	575	-22.3	-1.94	0.02	13.16	0.0857958	CUCCCCACCCUCCCCAUAAGCGCCCCUCCCGGGUUCCCAAAGCAGAGGGCGUGGGGGAAAAGAAAAAAGA	((((((.(((((.........((((.....))))..........))))).).))))).............	.......(((((.........((((.....))))..........))))).....................	20	18	25	7	0.614286
507	507	576	-21.6	-2.27	0.02	13.13	0.0601579	UCCCCACCCUCCCCAUAAGCGCCCCUCCCGGGUUCCCAAAGCAGAGGGCGUGGGGGAAAAGAAAAAAGAU	(((((((((((.........((((.....))))..........)))))..))))))..............	.((((((((((.........((((.....))))..........)))))..)))))...............	20	18	24	8	0.6
508	508	577	-21.1	-1.84	0.03	18.54	0.0714254	CCCCACCCUCCCCAUAAGCGCCCCUCCCGGGUUCCCAAAGCAGAGGGCGUGGGGGAAAAGAAAAAAGAUC	((((((((((.........((((.....))))..........)))))..)))))................	(((((.((((.........((((.....))))..........))))...)))))................	20	18	25	7	0.614286
509	509	578	-20.5	-1.69	0.03	13.43	0.0665033	CCCACCCUCCCCAUAAGCGCCCCUCCCGGGUUCCCAAAGCAGAGGGCGUGGGGGAAAAGAAAAAAGAUCC	.......(((((....((((((((.(.((....))...).)).)))))).)))))...............	........(((.....((((((((...((....)).....)).))))))..)))................	20	18	25	7	0.614286
510	510	579	-20.5	-1.38	0.07	13.1	0.0668497	CCACCCUCCCCAUAAGCGCCCCUCCCGGGUUCCCAAAGCAGAGGGCGUGGGGGAAAAGAAAAAAGAUCCU	......(((((....((((((((.(.((....))...).)).)))))).)))))................	.......(((.....((((((((...((....)).....)).))))))..))).................	20	18	24	8	0.6
511	511	580	-20.5	-1.71	0.02	13.11	0.0665393	CACCCUCCCCAUAAGCGCCCCUCCCGGGUUCCCAAAGCAGAGGGCGUGGGGGAAAAGAAAAAAGAUCCUC	.....(((((....((((((((.(.((....))...).)).)))))).))))).................	......((((....((((((((...((....)).....)).)))))).))))..................	20	18	24	8	0.6
512	512	581	-20.5	-1.47	0.08	13.9	0.0563822	ACCCUCCCCAUAAGCGCCCCUCCCGGGUUCCCAAAGCAGAGGGCGUGGGGGAAAAGAAAAAAGAUCCUCU	....(((((....((((((((.(.((....))...).)).)))))).)))))..................	.....((((....((((((((...((....)).....)).)))))).))))...................	20	18	23	9	0.585714
513	513	582	-20.5	-1.37	0.07	14.32	0.0495988	CCCUCCCCAUAAGCGCCCCUCCCGGGUUCCCAAAGCAGAGGGCGUGGGGGAAAAGAAAAAAGAUCCUCUC	...(((((....((((((((.(.((....))...).)).)))))).)))))...................	....((((....((((((((...((....)).....)).)))))).))))....................	19	18	24	9	0.6
514	514	583	-20.5	-1.21	0.09	14.77	0.042954	CCUCCCCAUAAGCGCCCCUCCCGGGUUCCCAAAGCAGAGGGCGUGGGGGAAAAGAAAAAAGAUCCUCUCU	..(((((....((((((((.(.((....))...).)).)))))).)))))....................	...((((....((((((((...((....)).....)).)))))).)))).....................	19	18	23	10	0.585714
515	515	584	-20.5	-1.21	0.08	14.71	0.0409518	CUCCCCAUAAGCGCCCCUCCCGGGUUCCCAAAGCAGAGGGCGUGGGGGAAAAGAAAAAAGAUCCUCUCUC	.(((((....((((((((.(.((....))...).)).)))))).))))).....................	.(((((....((((((((...((....)).....)).)))))).))))).....................	19	18	23	10	0.585714
516	516	585	-20.3	-1.29	0.11	14.66	0.0383991	UCCCCAUAAGCGCCCCUCCCGGGUUCCCAAAGCAGAGGGCGUGGGGGAAAAGAAAAAAGAUCCUCUCUCG	(((((....((((((((.(.((....))...).)).)))))).)))))......................	.((((....((((((((...((....)).....)).)))))).)))).......................	19	19	22	10	0.585714
517	517	586	-19.3	-0.67	0.22	13.87	0.0420686	CCCCAUAAGCGCCCCUCCCGGGUUCCCAAAGCAGAGGGCGUGGGGGAAAAGAAAAAAGAUCCUCUCUCGC	((((....((((((((.(.((....))...).)).)))))))))).........................	((((....((((((((...((....)).....)).)))))))))).........................	19	19	23	9	0.6
518	518	587	-17.8	-0.59	0.27	17.74	0.0397909	CCCAUAAGCGCCCCUCCCGGGUUCCCAAAGCAGAGGGCGUGGGGGAAAAGAAAAAAGAUCCUCUCUCGCU	(((....((((((((.(.((....))...).)).))))))..))).........................	.......((((((((................)).))))))..............................	19	19	22	10	0.585714
519	519	588	-17.4	-0.58	0.22	19.95	0.0359538	CCAUAAGCGCCCCUCCCGGGUUCCCAAAGCAGAGGGCGUGGGGGAAAAGAAAAAAGAUCCUCUCUCGCUA	........((((((.(.((....))...).)).))))((((((((...((.......)).))))))))..	........((((((................)).))))..((((((...............))))))....	20	19	21	10	0.571429
520	520	589	-17.4	-0.64	0.24	19.92	0.0367524	CAUAAGCGCCCCUCCCGGGUUCCCAAAGCAGAGGGCGUGGGGGAAAAGAAAAAAGAUCCUCUCUCGCUAA	.......((((((.(.((....))...).)).))))((((((((...((.......)).))))))))...	.......((((((................)).))))..((((((...............)))))).....	21	19	20	10	0.557143
521	521	590	-17.4	-0.76	0.16	20.11	0.0365305	AUAAGCGCCCCUCCCGGGUUCCCAAAGCAGAGGGCGUGGGGGAAAAGAAAAAAGAUCCUCUCUCGCUAAU	......((((((.(.((....))...).)).))))((((((((...((.......)).))))))))....	......((((((................)).))))..((((((...............))))))......	21	19	19	11	0.542857
522	522	591	-17.4	-0.49	0.26	20.19	0.0363398	UAAGCGCCCCUCCCGGGUUCCCAAAGCAGAGGGCGUGGGGGAAAAGAAAAAAGAUCCUCUCUCGCUAAUC	.....((((((.(.((....))...).)).))))((((((((...((.......)).)))))))).....	.....((((((................)).))))..((((((...............)))))).......	20	19	20	11	0.557143
523	523	592	-17.4	-0.66	0.19	22.84	0.0302014	AAGCGCCCCUCCCGGGUUCCCAAAGCAGAGGGCGUGGGGGAAAAGAAAAAAGAUCCUCUCUCGCUAAUCU	....((((((.(.((....))...).)).))))((((((((...((.......)).))))))))......	....(((((..................).)))).....................................	20	19	20	11	0.557143
524	524	593	-17.4	-0.07	0.37	23.35	0.0261457	AGCGCCCCUCCCGGGUUCCCAAAGCAGAGGGCGUGGGGGAAAAGAAAAAAGAUCCUCUCUCGCUAAUCUC	...((((((.(.((....))...).)).))))((((((((...((.......)).)))))))).......	...(((.......................)))......................................	19	19	21	11	0.571429
525	525	594	-17.4	0.07	0.48	24.11	0.0180419	GCGCCCCUCCCGGGUUCCCAAAGCAGAGGGCGUGGGGGAAAAGAAAAAAGAUCCUCUCUCGCUAAUCUCC	((((((((.(.((....))...).)).))))))((((((............)))))).............	..((.........................)).......................................	18	19	22	11	0.585714
526	526	595	-17.4	-0.27	0.33	24.78	0.0320244	CGCCCCUCCCGGGUUCCCAAAGCAGAGGGCGUGGGGGAAAAGAAAAAAGAUCCUCUCUCGCUAAUCUCCG	.((((((.(.((....))...).)).))))((((((((...((.......)).)))))))).........	......................................................................	18	19	22	11	0.585714
527	527	596	-18.7	-0.25	0.29	18.66	0.0876969	GCCCCUCCCGGGUUCCCAAAGCAGAGGGCGUGGGGGAAAAGAAAAAAGAUCCUCUCUCGCUAAUCUCCGC	((((.....)))).......((.(((((((.((((((............))))))..))))...))).))	((((.....)))).......((.(((((((....(((............))).....))))...))).))	18	19	22	11	0.585714
528	528	597	-18.8	-0.96	0.14	12.69	0.134268	CCCCUCCCGGGUUCCCAAAGCAGAGGGCGUGGGGGAAAAGAAAAAAGAUCCUCUCUCGCUAAUCUCCGCC	.(((....)))........((.(((((((.((((((............))))))..))))...))).)).	.(((....)))........((.(((((((..(((((............)))))...))))...))).)).	18	18	23	11	0.585714
529	529	598	-18.4	-0.66	0.2	12.29	0.157498	CCCUCCCGGGUUCCCAAAGCAGAGGGCGUGGGGGAAAAGAAAAAAGAUCCUCUCUCGCUAAUCUCCGCCC	(((....)))........((.(((((((.((((((............))))))..))))...))).))..	(((....)))........((.(((((((..(((((............)))))...))))...))).))..	18	18	23	11	0.585714
530	530	599	-16.9	-0.28	0.33	19.25	0.0783684	CCUCCCGGGUUCCCAAAGCAGAGGGCGUGGGGGAAAAGAAAAAAGAUCCUCUCUCGCUAAUCUCCGCCCA	......((((.......(.(((.((((.((((((............))))))..))))..))).))))).	......((((.............((((....(((............))).....)))).......)))).	19	18	22	11	0.571429
531	531	600	-16.9	-0.51	0.26	17.66	0.0949206	CUCCCGGGUUCCCAAAGCAGAGGGCGUGGGGGAAAAGAAAAAAGAUCCUCUCUCGCUAAUCUCCGCCCAC	.....((((.......(.(((.((((.((((((............))))))..))))..))).)))))..	.....((((.............((((..(((((............)))))...)))).......))))..	19	18	22	11	0.571429
532	532	601	-16.9	-0.28	0.4	17.83	0.0943603	UCCCGGGUUCCCAAAGCAGAGGGCGUGGGGGAAAAGAAAAAAGAUCCUCUCUCGCUAAUCUCCGCCCACC	....((((.......(.(((.((((.((((((............))))))..))))..))).)))))...	....((((.............((((..(((((............)))))...)))).......))))...	19	18	22	11	0.571429
533	533	602	-16.9	-0.04	0.42	19.03	0.0793956	CCCGGGUUCCCAAAGCAGAGGGCGUGGGGGAAAAGAAAAAAGAUCCUCUCUCGCUAAUCUCCGCCCACCG	...((((.......(.(((.((((.((((((............))))))..))))..))).)))))....	...((((.............((((..(((((............)))))...)))).......))))....	19	19	22	10	0.585714
534	534	603	-18.7	-0.19	0.39	15.98	0.106568	CCGGGUUCCCAAAGCAGAGGGCGUGGGGGAAAAGAAAAAAGAUCCUCUCUCGCUAAUCUCCGCCCACCGG	((((.........((.(((((((.((((((............))))))..))))...))).))...))))	((((.........((.(((((((....(((............))).....))))...))).))...))))	19	20	21	10	0.585714
535	535	604	-16.9	-0.04	0.48	20.76	0.0407504	CGGGUUCCCAAAGCAGAGGGCGUGGGGGAAAAGAAAAAAGAUCCUCUCUCGCUAAUCUCCGCCCACCGGC	.((((.......(.(((.((((.((((((............))))))..))))..))).)))))......	..................((((..(((((............)))))...)))).................	19	20	21	10	0.585714
536	536	605	-17.1	0.091	0.45	21.4	0.0276811	GGGUUCCCAAAGCAGAGGGCGUGGGGGAAAAGAAAAAAGAUCCUCUCUCGCUAAUCUCCGCCCACCGGCC	((((.......(.(((.((((.((((((............))))))..))))..))).))))).......	.................((((....(((............))).....))))..................	19	20	21	10	0.585714
537	537	606	-17.6	-0.42	0.33	24.18	0.0402435	GGUUCCCAAAGCAGAGGGCGUGGGGGAAAAGAAAAAAGAUCCUCUCUCGCUAAUCUCCGCCCACCGGCCC	((((......((.(((((((.((((((............))))))..))))...))).)).....)))).	......................................................................	19	19	22	10	0.585714
538	538	607	-19.3	-1.02	0.14	10.83	0.0898037	GUUCCCAAAGCAGAGGGCGUGGGGGAAAAGAAAAAAGAUCCUCUCUCGCUAAUCUCCGCCCACCGGCCCU	.............(((((((((((((.........(((.....)))........))).)))))..)))))	.............(((((((((((((............................))).)))))..)))))	19	18	22	11	0.571429
539	539	608	-20.5	-2	0	9.19	0.124887	UUCCCAAAGCAGAGGGCGUGGGGGAAAAGAAAAAAGAUCCUCUCUCGCUAAUCUCCGCCCACCGGCCCUU	...........((((((((((((((.........(((.....)))........))).)))))..))))))	...........((((((((((((((............................))).)))))..))))))	19	17	22	12	0.557143
540	540	609	-21.1	-2	0.02	9.32	0.087361	UCCCAAAGCAGAGGGCGUGGGGGAAAAGAAAAAAGAUCCUCUCUCGCUAAUCUCCGCCCACCGGCCCUUU	.........(((((((((((((((.........(((.....)))........))).)))))..)))))))	.........(((((((((((((((............................))).)))))..)))))))	19	17	22	12	0.557143
541	541	610	-21.6	-2.13	0.01	9.16	0.116686	CCCAAAGCAGAGGGCGUGGGGGAAAAGAAAAAAGAUCCUCUCUCGCUAAUCUCCGCCCACCGGCCCUUUA	........(((((((((((((((.........(((.....)))........))).)))))..))))))).	........(((((((((((((((............................))).)))))..))))))).	20	17	22	11	0.557143
542	542	611	-21.6	-2.39	0.01	9.19	0.114274	CCAAAGCAGAGGGCGUGGGGGAAAAGAAAAAAGAUCCUCUCUCGCUAAUCUCCGCCCACCGGCCCUUUAU	.......(((((((((((((((.........(((.....)))........))).)))))..)))))))..	.......(((((((((((((((............................))).)))))..)))))))..	20	17	21	12	0.542857
543	543	612	-21.6	-2.43	0	9.26	0.1093	CAAAGCAGAGGGCGUGGGGGAAAAGAAAAAAGAUCCUCUCUCGCUAAUCUCCGCCCACCGGCCCUUUAUA	......(((((((((((((((.........(((.....)))........))).)))))..)))))))...	......(((((((((((((((............................))).)))))..)))))))...	21	17	20	12	0.528571
544	544	613	-21.6	-2.79	0	9.26	0.109369	AAAGCAGAGGGCGUGGGGGAAAAGAAAAAAGAUCCUCUCUCGCUAAUCUCCGCCCACCGGCCCUUUAUAA	.....(((((((((((((((.........(((.....)))........))).)))))..)))))))....	.....(((((((((((((((............................))).)))))..)))))))....	22	17	19	12	0.514286
545	545	614	-21.6	-2.19	0.02	9.26	0.109347	AAGCAGAGGGCGUGGGGGAAAAGAAAAAAGAUCCUCUCUCGCUAAUCUCCGCCCACCGGCCCUUUAUAAU	....(((((((((((((((.........(((.....)))........))).)))))..))))))).....	....(((((((((((((((............................))).)))))..))))))).....	21	17	19	13	0.514286
546	546	615	-21.6	-1.71	0.04	9.25	0.109929	AGCAGAGGGCGUGGGGGAAAAGAAAAAAGAUCCUCUCUCGCUAAUCUCCGCCCACCGGCCCUUUAUAAUG	...(((((((((((((((.........(((.....)))........))).)))))..)))))))......	...(((((((((((((((............................))).)))))..)))))))......	20	18	19	13	0.528571
547	547	616	-21.6	-1.8	0.03	10.52	0.0775825	GCAGAGGGCGUGGGGGAAAAGAAAAAAGAUCCUCUCUCGCUAAUCUCCGCCCACCGGCCCUUUAUAAUGC	..(((((((((((((((.........(((.....)))........))).)))))..))))))).......	..(((((((((((((((............................))).)))))..))))))).......	19	18	20	13	0.542857
548	548	617	-21.6	-2.17	0.01	9.15	0.11683	CAGAGGGCGUGGGGGAAAAGAAAAAAGAUCCUCUCUCGCUAAUCUCCGCCCACCGGCCCUUUAUAAUGCG	.(((((((((((((((.........(((.....)))........))).)))))..)))))))........	.(((((((((((((((............................))).)))))..)))))))........	19	18	20	13	0.542857
549	549	618	-21.5	-2.65	0	9.17	0.111953	AGAGGGCGUGGGGGAAAAGAAAAAAGAUCCUCUCUCGCUAAUCUCCGCCCACCGGCCCUUUAUAAUGCGA	(((((((((((((((.........(((.....)))........))).)))))..))))))).........	(((((((((((((((............................))).)))))..))))))).........	20	18	19	13	0.528571
550	550	619	-20.3	-1.18	0.09	9.18	0.116472	GAGGGCGUGGGGGAAAAGAAAAAAGAUCCUCUCUCGCUAAUCUCCGCCCACCGGCCCUUUAUAAUGCGAG	((((((((((((((.........(((.....)))........))).)))))..))))))...........	((((((((((((((............................))).)))))..))))))...........	19	19	19	13	0.542857
551	551	620	-19	-0.97	0.12	9.65	0.117896	AGGGCGUGGGGGAAAAGAAAAAAGAUCCUCUCUCGCUAAUCUCCGCCCACCGGCCCUUUAUAAUGCGAGG	(((((((((((((.........(((.....)))........))).)))))..))))).............	(((((((((((((............................))).)))))..))))).............	19	19	19	13	0.542857
552	552	621	-19	-0.65	0.23	21.44	0.0954293	GGGCGUGGGGGAAAAGAAAAAAGAUCCUCUCUCGCUAAUCUCCGCCCACCGGCCCUUUAUAAUGCGAGGG	((((((((((((...((.......)).))))))))........)))).....(((((........)))))	((((.......................................)))).....(((((........)))))	18	20	19	13	0.557143
553	553	622	-18.2	-0.36	0.36	17.9	0.0364958	GGCGUGGGGGAAAAGAAAAAAGAUCCUCUCUCGCUAAUCUCCGCCCACCGGCCCUUUAUAAUGCGAGGGU	...((((((((.........(((.....)))........))).)))))..((((((........))))))	...(((((((..............................)).)))))..((((((........))))))	18	19	19	14	0.542857
554	554	623	-20.2	-1.46	0.08	8.18	0.0861678	GCGUGGGGGAAAAGAAAAAAGAUCCUCUCUCGCUAAUCUCCGCCCACCGGCCCUUUAUAAUGCGAGGGUC	(.((((((((.........(((.....)))........))).))))))(((((((........)))))))	(.((((((((............................))).))))))(((((((........)))))))	18	18	20	14	0.542857
555	555	624	-21.2	-1.5	0.09	6.92	0.173915	CGUGGGGGAAAAGAAAAAAGAUCCUCUCUCGCUAAUCUCCGCCCACCGGCCCUUUAUAAUGCGAGGGUCU	.((((((((.........(((.....)))........))).))))).(((((((........))))))).	.((((((((............................))).))))).(((((((........))))))).	18	17	20	15	0.528571
556	556	625	-20.9	-1.61	0.03	7.44	0.162522	GUGGGGGAAAAGAAAAAAGAUCCUCUCUCGCUAAUCUCCGCCCACCGGCCCUUUAUAAUGCGAGGGUCUG	((((((((.........(((.....)))........))).))))).(((((((........)))))))..	((((((((............................))).))))).(((((((........)))))))..	18	18	19	15	0.528571
557	557	626	-19.4	-1.1	0.13	11.1	0.0720869	UGGGGGAAAAGAAAAAAGAUCCUCUCUCGCUAAUCUCCGCCCACCGGCCCUUUAUAAUGCGAGGGUCUGG	(((((((.........(((.....)))........))).))))(((((((((........))))).))))	(((((((............................))).))))(((((((((........))))).))))	18	18	19	15	0.528571
558	558	627	-19.6	-1.14	0.11	12.88	0.0904911	GGGGGAAAAGAAAAAAGAUCCUCUCUCGCUAAUCUCCGCCCACCGGCCCUUUAUAAUGCGAGGGUCUGGA	((((((.........(((.....)))........))).))).(((((((((........))))).)))).	((((((............................))).))).(((((((((........))))).)))).	19	18	19	14	0.528571
559	559	628	-18.2	-1.25	0.1	12.75	0.0923719	GGGGAAAAGAAAAAAGAUCCUCUCUCGCUAAUCUCCGCCCACCGGCCCUUUAUAAUGCGAGGGUCUGGAC	(((((..((.....(((...)))....))..)))))..(((..(((((((........))))))))))..	(((((..((......(.....).....))..))))).....(((((((((........))))))).))..	19	17	20	14	0.528571
560	560	629	-17.5	-0.79	0.19	10.13	0.234972	GGGAAAAGAAAAAAGAUCCUCUCUCGCUAAUCUCCGCCCACCGGCCCUUUAUAAUGCGAGGGUCUGGACG	(((...(((.....((.......)).....)))...))).(((((((((........))))).))))...	(((...(((.....(.........).....)))...))).(((((((((........))))).))))...	19	17	20	14	0.528571
561	561	630	-16.5	-0.6	0.25	14.73	0.14935	GGAAAAGAAAAAAGAUCCUCUCUCGCUAAUCUCCGCCCACCGGCCCUUUAUAAUGCGAGGGUCUGGACGG	(((............)))..............(((.(((..(((((((........)))))))))).)))	................................(((.(((..(((((((........)))))))))).)))	19	17	20	14	0.528571
562	562	631	-16.4	-0.6	0.26	16.05	0.0954812	GAAAAGAAAAAAGAUCCUCUCUCGCUAAUCUCCGCCCACCGGCCCUUUAUAAUGCGAGGGUCUGGACGGC	...............................(((.(((..(((((((........)))))))))).))).	...............................(((.((...(((((((........))))))).)).))).	19	16	21	14	0.528571
563	563	632	-16.9	-1.89	0	13.89	0.108463	AAAAGAAAAAAGAUCCUCUCUCGCUAAUCUCCGCCCACCGGCCCUUUAUAAUGCGAGGGUCUGGACGGCU	................................(((..(((((((((........))))).))))..))).	................................(((..((..(((((........)))))...))..))).	19	15	21	15	0.514286
564	564	633	-16.9	-0.89	0.11	14.42	0.100242	AAAGAAAAAAGAUCCUCUCUCGCUAAUCUCCGCCCACCGGCCCUUUAUAAUGCGAGGGUCUGGACGGCUG	...............................(((..(((((((((........))))).))))..)))..	...............................(((..((..(((((........)))))...))..)))..	18	16	21	15	0.528571
565	565	634	-17	-0.81	0.14	13.45	0.0554971	AAGAAAAAAGAUCCUCUCUCGCUAAUCUCCGCCCACCGGCCCUUUAUAAUGCGAGGGUCUGGACGGCUGA	...........................((.(((..(((((((((........))))).))))..))).))	..............................(((..((..(((((........)))))...))..)))...	18	16	21	15	0.528571
566	566	635	-19.6	-1.4	0.07	6.13	0.261341	AGAAAAAAGAUCCUCUCUCGCUAAUCUCCGCCCACCGGCCCUUUAUAAUGCGAGGGUCUGGACGGCUGAG	.........................(((.(((..(((((((((........))))).))))..))).)))	.........................(((.(((..(((((((((........))))).))))..))).)))	17	17	21	15	0.542857
567	567	636	-21	-1.15	0.11	5.3	0.184789	GAAAAAAGAUCCUCUCUCGCUAAUCUCCGCCCACCGGCCCUUUAUAAUGCGAGGGUCUGGACGGCUGAGG	........................(((.(((..(((((((((........))))).))))..))).))).	........................(((.(((..(((((((((........))))).))))..))).))).	16	18	21	15	0.557143
568	568	637	-21	-1.81	0.02	10.35	0.1556	AAAAAAGAUCCUCUCUCGCUAAUCUCCGCCCACCGGCCCUUUAUAAUGCGAGGGUCUGGACGGCUGAGGA	.......................(((.(((..(((((((((........))))).))))..))).)))..	.......................(((.(((..(((((((((........))))).))))..))).)))..	17	17	21	15	0.542857
569	569	638	-21	-1.75	0.04	11.85	0.136746	AAAAAGAUCCUCUCUCGCUAAUCUCCGCCCACCGGCCCUUUAUAAUGCGAGGGUCUGGACGGCUGAGGAC	......................(((.(((..(((((((((........))))).))))..))).)))...	......................(((.(((..(((((((((........))))).))))..))).)))...	16	17	22	15	0.557143
570	570	639	-21	-1.56	0.07	12.72	0.124789	AAAAGAUCCUCUCUCGCUAAUCUCCGCCCACCGGCCCUUUAUAAUGCGAGGGUCUGGACGGCUGAGGACC	.....................(((.(((..(((((((((........))))).))))..))).)))....	.....................(((.(((..((.((((((........))))))..))..))).)))....	15	17	23	15	0.571429
571	571	640	-21	-1.64	0.05	13.34	0.113277	AAAGAUCCUCUCUCGCUAAUCUCCGCCCACCGGCCCUUUAUAAUGCGAGGGUCUGGACGGCUGAGGACCC	....................(((.(((..(((((((((........))))).))))..))).))).....	....................(((.(((..(((((((((........))))))).))..))).))).....	14	17	24	15	0.585714
572	572	641	-21	-1.35	0.06	13.37	0.111554	AAGAUCCUCUCUCGCUAAUCUCCGCCCACCGGCCCUUUAUAAUGCGAGGGUCUGGACGGCUGAGGACCCC	...................(((.(((..(((((((((........))))).))))..))).)))......	...................(((.(((..(((((((((........))))))).))..))).)))......	13	17	25	15	0.6
573	573	642	-21	-1.39	0.07	13.33	0.123905	AGAUCCUCUCUCGCUAAUCUCCGCCCACCGGCCCUUUAUAAUGCGAGGGUCUGGACGGCUGAGGACCCCC	..................(((.(((..(((((((((........))))).))))..))).))).......	..................(((.(((..(((((((((........))))))).))..))).))).......	12	17	26	15	0.614286
574	574	643	-21	-0.6	0.28	13.01	0.131349	GAUCCUCUCUCGCUAAUCUCCGCCCACCGGCCCUUUAUAAUGCGAGGGUCUGGACGGCUGAGGACCCCCG	.................(((.(((..(((((((((........))))).))))..))).)))........	.................(((.(((..(((((((((........))))))).))..))).)))........	11	18	26	15	0.628571
575	575	644	-21.7	-1.35	0.1	8.71	0.203459	AUCCUCUCUCGCUAAUCUCCGCCCACCGGCCCUUUAUAAUGCGAGGGUCUGGACGGCUGAGGACCCCCGA	........(((....((((.(((..(((((((((........))))).))))..))).)))).....)))	.........((....((((.(((..(((((((((........))))).))))..))).)))).....)).	12	17	26	15	0.614286
576	576	645	-24.3	-1.8	0.05	3.67	0.422532	UCCUCUCUCGCUAAUCUCCGCCCACCGGCCCUUUAUAAUGCGAGGGUCUGGACGGCUGAGGACCCCCGAG	......((((....((((.(((..(((((((((........))))).))))..))).)))).....))))	......((((....((((.(((..(((((((((........))))).))))..))).)))).....))))	11	18	26	15	0.628571
577	577	646	-24.7	-1.92	0.03	3.48	0.438113	CCUCUCUCGCUAAUCUCCGCCCACCGGCCCUUUAUAAUGCGAGGGUCUGGACGGCUGAGGACCCCCGAGC	.....((((....((((.(((..(((((((((........))))).))))..))).)))).....)))).	.....((((....((((.(((..(((((((((........))))).))))..))).)))).....)))).	11	18	27	14	0.642857
578	578	647	-24.7	-1.94	0.04	3.59	0.434479	CUCUCUCGCUAAUCUCCGCCCACCGGCCCUUUAUAAUGCGAGGGUCUGGACGGCUGAGGACCCCCGAGCU	....((((....((((.(((..(((((((((........))))).))))..))).)))).....))))..	....((((....((((.(((..(((((((((........))))).))))..))).)))).....))))..	11	18	26	15	0.628571
579	579	648	-24.7	-1.21	0.07	3.73	0.412741	UCUCUCGCUAAUCUCCGCCCACCGGCCCUUUAUAAUGCGAGGGUCUGGACGGCUGAGGACCCCCGAGCUG	...((((....((((.(((..(((((((((........))))).))))..))).)))).....))))...	...((((....((((.(((..(((((((((........))))).))))..))).)))).....))))...	11	19	25	15	0.628571
580	580	649	-24.7	-1.54	0.08	4.77	0.387729	CUCUCGCUAAUCUCCGCCCACCGGCCCUUUAUAAUGCGAGGGUCUGGACGGCUGAGGACCCCCGAGCUGU	..((((....((((.(((..(((((((((........))))).))))..))).)))).....))))....	..((((....((((.(((..(((((((((........))))).))))..))).)))).....))))....	11	19	25	15	0.628571
581	581	650	-24.7	-1.39	0.07	5.31	0.419519	UCUCGCUAAUCUCCGCCCACCGGCCCUUUAUAAUGCGAGGGUCUGGACGGCUGAGGACCCCCGAGCUGUG	.((((....((((.(((..(((((((((........))))).))))..))).)))).....)))).....	.((((....((((.(((..(((((((((........))))).))))..))).)))).....)))).....	11	20	24	15	0.628571
582	582	651	-24.6	-0.85	0.16	5.8	0.41075	CUCGCUAAUCUCCGCCCACCGGCCCUUUAUAAUGCGAGGGUCUGGACGGCUGAGGACCCCCGAGCUGUGC	((((....((((.(((..(((((((((........))))).))))..))).)))).....))))......	((((....((((.(((..(((((((((........))))).))))..))).)))).....))))......	11	20	25	14	0.642857
583	583	652	-22.4	-0.76	0.22	15.97	0.0842943	UCGCUAAUCUCCGCCCACCGGCCCUUUAUAAUGCGAGGGUCUGGACGGCUGAGGACCCCCGAGCUGUGCU	(((....((((.(((..(((((((((........))))).))))..))).)))).....)))........	.................(((((((((........))))))).))((((((...........))))))...	11	20	24	15	0.628571
584	584	653	-22	0.058	0.5	15.6	0.0501	CGCUAAUCUCCGCCCACCGGCCCUUUAUAAUGCGAGGGUCUGGACGGCUGAGGACCCCCGAGCUGUGCUG	.((........))(((..(((((((........))))))))))((((((..((...))..))))))....	................(((((((((........))))))).))((((((...........))))))....	11	21	24	14	0.642857
585	585	654	-21.8	0.189	0.53	15.45	0.0444642	GCUAAUCUCCGCCCACCGGCCCUUUAUAAUGCGAGGGUCUGGACGGCUGAGGACCCCCGAGCUGUGCUGC	......(((.(((..(((((((((........))))).))))..))).)))........(((...)))..	...............(((((((((........))))))).))((((((...........)))))).....	11	21	24	14	0.642857
586	586	655	-23.1	-0.53	0.3	9.96	0.193084	CUAAUCUCCGCCCACCGGCCCUUUAUAAUGCGAGGGUCUGGACGGCUGAGGACCCCCGAGCUGUGCUGCU	.....(((.(((..(((((((((........))))).))))..))).)))........(((......)))	.....(((.(((..(((((((((........))))).))))..))).)))........(((......)))	11	20	24	15	0.628571
587	587	656	-25.9	-1.16	0.11	3.41	0.323766	UAAUCUCCGCCCACCGGCCCUUUAUAAUGCGAGGGUCUGGACGGCUGAGGACCCCCGAGCUGUGCUGCUC	....(((.(((..(((((((((........))))).))))..))).))).......((((......))))	....(((.(((..(((((((((........))))).))))..))).))).......((((......))))	11	20	24	15	0.628571
588	588	657	-28.3	-1.91	0.02	3.26	0.296539	AAUCUCCGCCCACCGGCCCUUUAUAAUGCGAGGGUCUGGACGGCUGAGGACCCCCGAGCUGUGCUGCUCG	...(((.(((..(((((((((........))))).))))..))).)))......(((((......)))))	...(((.(((..(((((((((........))))).))))..))).)))......(((((......)))))	11	21	24	14	0.642857
589	589	658	-28.7	-1.92	0.03	3.16	0.315696	AUCUCCGCCCACCGGCCCUUUAUAAUGCGAGGGUCUGGACGGCUGAGGACCCCCGAGCUGUGCUGCUCGC	..(((.(((..(((((((((........))))).))))..))).)))......(((((......))))).	..(((.(((..(((((((((........))))).))))..))).)))......(((((......))))).	10	21	25	14	0.657143
590	590	659	-29	-1.67	0.06	3.55	0.234093	UCUCCGCCCACCGGCCCUUUAUAAUGCGAGGGUCUGGACGGCUGAGGACCCCCGAGCUGUGCUGCUCGCG	((((.(((..(((((((((........))))).))))..))).)))).....(((((......)))))..	((((.(((..(((((((((........))))).))))..))).)))).....(((((......)))))..	9	22	25	14	0.671429
591	591	660	-30.9	-1.38	0.07	4.68	0.269926	CUCCGCCCACCGGCCCUUUAUAAUGCGAGGGUCUGGACGGCUGAGGACCCCCGAGCUGUGCUGCUCGCGG	(((.(((..(((((((((........))))).))))..))).)))....(((((((......))))).))	(((.(((..(((((((((........))))).))))..))).)))......(((((......)))))...	9	23	25	13	0.685714
592	592	661	-28.5	-0.96	0.12	8.19	0.121887	UCCGCCCACCGGCCCUUUAUAAUGCGAGGGUCUGGACGGCUGAGGACCCCCGAGCUGUGCUGCUCGCGGC	((((((..(((((((((........))))).))))..)))...)))..(((((((......))))).)).	.(((((..(((((((((........))))).))))..)))...)).....(((((......)))))....	9	23	25	13	0.685714
593	593	662	-28	-0.53	0.3	11.07	0.115194	CCGCCCACCGGCCCUUUAUAAUGCGAGGGUCUGGACGGCUGAGGACCCCCGAGCUGUGCUGCUCGCGGCC	..(((..(((((((((........))))).))))..)))...((.((..(((((......))))).))))	..(((..(((((((((........))))).))))..)))...((.....(((((......)))))...))	9	23	26	12	0.7
594	594	663	-29.2	-0.82	0.19	8.24	0.27504	CGCCCACCGGCCCUUUAUAAUGCGAGGGUCUGGACGGCUGAGGACCCCCGAGCUGUGCUGCUCGCGGCCG	.(((..(((((((((........))))).))))..)))...((.((..(((((......))))).)))).	.(((..(((((((((........))))).))))..)))...((.((..(((((......))))).)))).	9	24	25	12	0.7
595	595	664	-29	-0.68	0.24	11.47	0.213979	GCCCACCGGCCCUUUAUAAUGCGAGGGUCUGGACGGCUGAGGACCCCCGAGCUGUGCUGCUCGCGGCCGC	(((..(((((((((........))))).))))..)))...((.((..(((((......))))).))))..	(((..(((((((((........))))).))))..)))...((.....(((((......)))))...))..	9	24	25	12	0.7
596	596	665	-28.2	-0.5	0.3	11.83	0.161263	CCCACCGGCCCUUUAUAAUGCGAGGGUCUGGACGGCUGAGGACCCCCGAGCUGUGCUGCUCGCGGCCGCC	.(((..(((((((........)))))))))).((((((........(((((......)))))))))))..	......(((((((........)))))))....((((((........(((((......)))))))))))..	9	23	26	12	0.7
597	597	666	-29.5	-1	0.12	7.52	0.273622	CCACCGGCCCUUUAUAAUGCGAGGGUCUGGACGGCUGAGGACCCCCGAGCUGUGCUGCUCGCGGCCGCCA	.....(((((((........)))))))(((.((((((........(((((......))))))))))))))	.....(((((((........))))))).((.((((((........(((((......))))))))))))).	10	23	25	12	0.685714
598	598	667	-30.1	-1.43	0.07	4.58	0.436294	CACCGGCCCUUUAUAAUGCGAGGGUCUGGACGGCUGAGGACCCCCGAGCUGUGCUGCUCGCGGCCGCCAC	....(((((((........)))))))(((.((((((........(((((......)))))))))))))).	....(((((((........)))))))(((.((((((........(((((......)))))))))))))).	10	23	25	12	0.685714
599	599	668	-30.1	-1.49	0.05	4.7	0.434568	ACCGGCCCUUUAUAAUGCGAGGGUCUGGACGGCUGAGGACCCCCGAGCUGUGCUGCUCGCGGCCGCCACC	...(((((((........)))))))(((.((((((........(((((......))))))))))))))..	...(((((((........)))))))(((.((((((........(((((......))))))))))))))..	10	23	25	12	0.685714
600	600	669	-30.1	-1.04	0.15	10.14	0.347144	CCGGCCCUUUAUAAUGCGAGGGUCUGGACGGCUGAGGACCCCCGAGCUGUGCUGCUCGCGGCCGCCACCG	..(((((((........)))))))(((.((((((........(((((......))))))))))))))...	..(((((((........)))))))(((.((((((........(((((......))))))))))))))...	9	24	25	12	0.7
601	601	670	-30.1	-0.84	0.21	3.67	0.451409	CGGCCCUUUAUAAUGCGAGGGUCUGGACGGCUGAGGACCCCCGAGCUGUGCUGCUCGCGGCCGCCACCGC	.(((((((........)))))))(((.((((((........(((((......))))))))))))))....	.(((((((........)))))))(((.((((((........(((((......))))))))))))))....	9	24	25	12	0.7
602	602	671	-29.9	-0.95	0.17	9.12	0.355954	GGCCCUUUAUAAUGCGAGGGUCUGGACGGCUGAGGACCCCCGAGCUGUGCUGCUCGCGGCCGCCACCGCC	(((((((........)))))))(((.((((((........(((((......)))))))))))))).....	(((((((........)))))))(((.((((((........(((((......)))))))))))))).....	9	24	25	12	0.7
603	603	672	-27.1	0.088	0.45	12.74	0.0941628	GCCCUUUAUAAUGCGAGGGUCUGGACGGCUGAGGACCCCCGAGCUGUGCUGCUCGCGGCCGCCACCGCCG	((((((........))))))..((.(((.((.((.((..(((((......))))).))))..))))))).	((((((........))))))..((.(((....((.....(((((......)))))...))....))))).	9	24	25	12	0.7
604	604	673	-27.7	-0.31	0.34	7.35	0.223019	CCCUUUAUAAUGCGAGGGUCUGGACGGCUGAGGACCCCCGAGCUGUGCUGCUCGCGGCCGCCACCGCCGG	(((((........))))).((((.(((.((.((.((..(((((......))))).))))..)))))))))	(((((........))))).((((.(((.((.((.((..(((((......))))).))))..)))))))))	9	24	25	12	0.7
605	605	674	-26.5	0.219	0.56	10.61	0.102353	CCUUUAUAAUGCGAGGGUCUGGACGGCUGAGGACCCCCGAGCUGUGCUGCUCGCGGCCGCCACCGCCGGG	((((........))))..((((.(((.((.((.((..(((((......))))).))))..))))))))).	((((........))))..((((.(((.((.((.((..(((((......))))).))))..))))))))).	9	25	24	12	0.7
606	606	675	-26.4	0.451	0.66	11.16	0.125826	CUUUAUAAUGCGAGGGUCUGGACGGCUGAGGACCCCCGAGCUGUGCUGCUCGCGGCCGCCACCGCCGGGC	...............((((((.(((.((.((.((..(((((......))))).))))..)))))))))))	...............((((((.(((.((.((.((..(((((......))))).))))..)))))))))))	9	25	24	12	0.7
607	607	676	-29.7	-0.36	0.33	5.02	0.267369	UUUAUAAUGCGAGGGUCUGGACGGCUGAGGACCCCCGAGCUGUGCUGCUCGCGGCCGCCACCGCCGGGCC	.............(((((((.(((.((.((.((..(((((......))))).))))..))))))))))))	.............(((((((.(((.((.((.((..(((((......))))).))))..))))))))))))	9	25	24	12	0.7
608	608	677	-33.2	-1.51	0.06	4.37	0.283627	UUAUAAUGCGAGGGUCUGGACGGCUGAGGACCCCCGAGCUGUGCUGCUCGCGGCCGCCACCGCCGGGCCC	...........((((((((.(((.((.((.((..(((((......))))).))))..)))))))))))))	...........((((((((.(((.((.((.((..(((((......))))).))))..)))))))))))))	9	25	25	11	0.714286
609	609	678	-34	-1.15	0.12	4.56	0.251715	UAUAAUGCGAGGGUCUGGACGGCUGAGGACCCCCGAGCUGUGCUGCUCGCGGCCGCCACCGCCGGGCCCC	..........((((((((.(((.((.((.((..(((((......))))).))))..))))))))))))).	..........((((((((.(((.((.((.((..(((((......))))).))))..))))))))))))).	9	25	26	10	0.728571
610	610	679	-35.1	-1.3	0.1	4.95	0.215946	AUAAUGCGAGGGUCUGGACGGCUGAGGACCCCCGAGCUGUGCUGCUCGCGGCCGCCACCGCCGGGCCCCG	......((.((((((((.(((.((.((.((..(((((......))))).))))..)))))))))))))))	......((.((((((((.(((.((.((.((..(((((......))))).))))..)))))))))))))))	9	26	26	9	0.742857
611	611	680	-36.3	-1.3	0.1	4.53	0.272433	UAAUGCGAGGGUCUGGACGGCUGAGGACCCCCGAGCUGUGCUGCUCGCGGCCGCCACCGCCGGGCCCCGG	.....((.((((((((.(((.((.((.((..(((((......))))).))))..))))))))))))))).	.....((.((((((((.(((.((.((.((..(((((......))))).))))..))))))))))))))).	8	27	26	9	0.757143
612	612	681	-36.8	-1.17	0.1	6.04	0.184713	AAUGCGAGGGUCUGGACGGCUGAGGACCCCCGAGCUGUGCUGCUCGCGGCCGCCACCGCCGGGCCCCGGC	...((..((((((((.(((.((.((.((..(((((......))))).))))..)))))))))))))..))	...((..((((((((.(((.((.((.((..(((((......))))).))))..)))))))))))))..))	8	27	27	8	0.771429
613	613	682	-37.6	-1.12	0.12	5.22	0.245001	AUGCGAGGGUCUGGACGGCUGAGGACCCCCGAGCUGUGCUGCUCGCGGCCGCCACCGCCGGGCCCCGGCC	..((..((((((((.(((.((.((.((..(((((......))))).))))..)))))))))))))..)).	..((..((((((((.(((.((.((.((..(((((......))))).))))..)))))))))))))..)).	7	27	28	8	0.785714
614	614	683	-37.6	-0.49	0.28	5.27	0.242201	UGCGAGGGUCUGGACGGCUGAGGACCCCCGAGCUGUGCUGCUCGCGGCCGCCACCGCCGGGCCCCGGCCG	.((..((((((((.(((.((.((.((..(((((......))))).))))..)))))))))))))..))..	.((..((((((((.(((.((.((.((..(((((......))))).))))..)))))))))))))..))..	6	28	28	8	0.8
615	615	684	-37.6	-0.53	0.25	5.28	0.24236	GCGAGGGUCUGGACGGCUGAGGACCCCCGAGCUGUGCUGCUCGCGGCCGCCACCGCCGGGCCCCGGCCGU	((..((((((((.(((.((.((.((..(((((......))))).))))..)))))))))))))..))...	((..((((((((.(((.((.((.((..(((((......))))).))))..)))))))))))))..))...	6	28	28	8	0.8
616	616	685	-36.2	-0.5	0.32	5.04	0.266284	CGAGGGUCUGGACGGCUGAGGACCCCCGAGCUGUGCUGCUCGCGGCCGCCACCGCCGGGCCCCGGCCGUC	((.((((((((.(((.((.((.((..(((((......))))).))))..)))))))))))))))......	((.((((((((.(((.((.((.((..(((((......))))).))))..)))))))))))))))......	6	27	29	8	0.8
617	617	686	-36.2	-0.72	0.15	17.07	0.234012	GAGGGUCUGGACGGCUGAGGACCCCCGAGCUGUGCUGCUCGCGGCCGCCACCGCCGGGCCCCGGCCGUCC	........(((((((((.((.(((..((((......))))((((......)))).))))).)))))))))	........(((((((((....(((..((((......)))).((........))..)))...)))))))))	6	27	29	8	0.8
618	618	687	-37	-0.74	0.23	14.62	0.266859	AGGGUCUGGACGGCUGAGGACCCCCGAGCUGUGCUGCUCGCGGCCGCCACCGCCGGGCCCCGGCCGUCCC	.......(((((((((.((.(((..((((......))))((((......)))).))))).))))))))).	.......(((((((((....(((..((((......)))).(((......)))..)))...))))))))).	6	26	30	8	0.8
619	619	688	-37	-0.82	0.18	14.94	0.246612	GGGUCUGGACGGCUGAGGACCCCCGAGCUGUGCUGCUCGCGGCCGCCACCGCCGGGCCCCGGCCGUCCCU	......(((((((((.((.(((..((((......))))((((......)))).))))).)))))))))..	......(((((((((....(((..((((......)))).(((......)))..)))...)))))))))..	5	26	30	9	0.8
620	620	689	-37	-0.85	0.19	14.42	0.24248	GGUCUGGACGGCUGAGGACCCCCGAGCUGUGCUGCUCGCGGCCGCCACCGCCGGGCCCCGGCCGUCCCUG	.....(((((((((.((.(((..((((......))))((((......)))).))))).)))))))))...	.....(((((((((.((.(((..((((......))))((((......)))).))).)))))))))))...	5	26	30	9	0.8
621	621	690	-37	-0.71	0.2	14.9	0.17717	GUCUGGACGGCUGAGGACCCCCGAGCUGUGCUGCUCGCGGCCGCCACCGCCGGGCCCCGGCCGUCCCUGG	....(((((((((.((.(((..((((......))))((((......)))).))))).)))))))))....	....(((((((((.((.(((..((((......))))((((......)))).))).)))))))))))....	5	26	30	9	0.8
622	622	691	-37	-1.12	0.1	15.08	0.161973	UCUGGACGGCUGAGGACCCCCGAGCUGUGCUGCUCGCGGCCGCCACCGCCGGGCCCCGGCCGUCCCUGGC	...(((((((((.((.(((..((((......))))((((......)))).))))).))))))))).....	...(((((((((.((.(((..((((......))))((((......)))).))).))))))))))).....	5	25	31	9	0.8
623	623	692	-37	-0.96	0.16	14.62	0.210162	CUGGACGGCUGAGGACCCCCGAGCUGUGCUGCUCGCGGCCGCCACCGCCGGGCCCCGGCCGUCCCUGGCU	..(((((((((.((.(((..((((......))))((((......)))).))))).)))))))))......	..(((((((((.((.(((..((((......))))((((......)))).))).)))))))))))......	5	25	31	9	0.8
624	624	693	-37	-1.1	0.14	14.1	0.2707	UGGACGGCUGAGGACCCCCGAGCUGUGCUGCUCGCGGCCGCCACCGCCGGGCCCCGGCCGUCCCUGGCUC	.(((((((((.((.(((..((((......))))((((......)))).))))).))))))))).......	.(((((((((.((.(((..((((......))))((((......)))).))).))))))))))).......	5	25	31	9	0.8
625	625	694	-37	-0.95	0.15	14.1	0.270943	GGACGGCUGAGGACCCCCGAGCUGUGCUGCUCGCGGCCGCCACCGCCGGGCCCCGGCCGUCCCUGGCUCC	(((((((((.((.(((..((((......))))((((......)))).))))).)))))))))........	(((((((((.((.(((..((((......))))((((......)))).))).)))))))))))........	5	25	32	8	0.814286
626	626	695	-33.7	-0.57	0.25	14.22	0.261348	GACGGCUGAGGACCCCCGAGCUGUGCUGCUCGCGGCCGCCACCGCCGGGCCCCGGCCGUCCCUGGCUCCC	((((((((.((.(((..((((......))))((((......)))).))))).))))))))..........	((((((((.((.(((..((((......))))((((......)))).))).))))))))))..........	5	24	33	8	0.814286
627	627	696	-30.1	0.057	0.5	18.27	0.154605	ACGGCUGAGGACCCCCGAGCUGUGCUGCUCGCGGCCGCCACCGCCGGGCCCCGGCCGUCCCUGGCUCCCC	(((((((.((.(((..((((......))))((((......)))).))))).)))))))............	(((((((....(((..((((......))))...............)))...)))))))............	5	23	34	8	0.814286
628	628	697	-28.9	0.575	0.74	24.47	0.0971441	CGGCUGAGGACCCCCGAGCUGUGCUGCUCGCGGCCGCCACCGCCGGGCCCCGGCCGUCCCUGGCUCCCCU	((((((.((.(((..((((......))))((((......)))).))))).))))))..............	((((((.........((((......)))).....................))))))..............	4	23	34	9	0.814286
629	629	698	-27.8	0.748	0.73	27	0.0447698	GGCUGAGGACCCCCGAGCUGUGCUGCUCGCGGCCGCCACCGCCGGGCCCCGGCCGUCCCUGGCUCCCCUC	(((((.((((...(((((......))))).(((((...((....))...))))))))).)))))......	.............(((((......))))).........................................	4	23	34	9	0.814286
630	630	699	-27.3	0.47	0.65	19.57	0.125956	GCUGAGGACCCCCGAGCUGUGCUGCUCGCGGCCGCCACCGCCGGGCCCCGGCCGUCCCUGGCUCCCCUCC	((((.((((...(((((......))))).(((((...((....))...))))))))).))))........	((..........(((((......)))))................................))........	4	22	35	9	0.814286
631	631	700	-26.7	-0.09	0.42	14.17	0.095873	CUGAGGACCCCCGAGCUGUGCUGCUCGCGGCCGCCACCGCCGGGCCCCGGCCGUCCCUGGCUCCCCUCCU	..((((...(((((((......))))).))..(((((.(((((...))))).))....)))...))))..	..((((.....(((((......))))).....(((.(.(((((...))))).).....)))...))))..	4	21	35	10	0.8
632	632	701	-26.7	0.403	0.63	15.07	0.0882507	UGAGGACCCCCGAGCUGUGCUGCUCGCGGCCGCCACCGCCGGGCCCCGGCCGUCCCUGGCUCCCCUCCUG	.((((...(((((((......))))).))..(((((.(((((...))))).))....)))...))))...	.((((.....(((((......))))).....(((.(.(((((...))))).).....)))...))))...	4	22	34	10	0.8
633	633	702	-26.7	0.601	0.71	15.14	0.0878642	GAGGACCCCCGAGCUGUGCUGCUCGCGGCCGCCACCGCCGGGCCCCGGCCGUCCCUGGCUCCCCUCCUGC	((((...(((((((......))))).))..(((((.(((((...))))).))....)))...))))....	((((.....(((((......))))).....(((.(.(((((...))))).).....)))...))))....	4	22	35	9	0.814286
634	634	703	-25.5	0.471	0.64	20.68	0.0742529	AGGACCCCCGAGCUGUGCUGCUCGCGGCCGCCACCGCCGGGCCCCGGCCGUCCCUGGCUCCCCUCCUGCC	.((((...(((((......))))).(((((...((....))...)))))))))..(((.........)))	........(((((......)))))...........(((((...)))))......................	4	21	36	9	0.814286
635	635	704	-26.5	0.173	0.56	16.79	0.167494	GGACCCCCGAGCUGUGCUGCUCGCGGCCGCCACCGCCGGGCCCCGGCCGUCCCUGGCUCCCCUCCUGCCU	((((...(((((......))))).(((((...((....))...)))))))))..(((.........))).	.......(((((......))))).((((................))))......(((.........))).	3	21	36	10	0.814286
636	636	705	-25.3	0	0.5	8.55	0.315158	GACCCCCGAGCUGUGCUGCUCGCGGCCGCCACCGCCGGGCCCCGGCCGUCCCUGGCUCCCCUCCUGCCUC	......(((((......)))))((((((...((....))...)))))).....(((.........)))..	......(((((......)))))((((((...((....))...)))))).....(((.........)))..	3	20	37	10	0.814286
637	637	706	-25.3	-0.07	0.41	7.63	0.306611	ACCCCCGAGCUGUGCUGCUCGCGGCCGCCACCGCCGGGCCCCGGCCGUCCCUGGCUCCCCUCCUGCCUCG	.....(((((......)))))((((((...((....))...)))))).....(((.........)))...	.....(((((......)))))((((((...((....))...)))))).....(((.........)))...	3	20	37	10	0.814286
638	638	707	-25.3	-0.19	0.41	6.99	0.189597	CCCCCGAGCUGUGCUGCUCGCGGCCGCCACCGCCGGGCCCCGGCCGUCCCUGGCUCCCCUCCUGCCUCGA	....(((((......)))))((((((...((....))...)))))).....(((.........)))....	....(((((......)))))((((((...((....))...)))))).....(((.........)))....	3	20	37	10	0.814286
639	639	708	-25.3	0.429	0.62	8.14	0.169491	CCCCGAGCUGUGCUGCUCGCGGCCGCCACCGCCGGGCCCCGGCCGUCCCUGGCUCCCCUCCUGCCUCGAG	...(((((......)))))((((((...((....))...)))))).....(((.........))).....	...(((((......)))))((((((...((....))...)))))).....(((.........))).....	3	21	36	10	0.814286
640	640	709	-25.3	0.464	0.65	9.98	0.104901	CCCGAGCUGUGCUGCUCGCGGCCGCCACCGCCGGGCCCCGGCCGUCCCUGGCUCCCCUCCUGCCUCGAGA	..(((((......)))))((((((...((....))...)))))).....(((.........)))......	..(((((......)))))((((((...((....))...)))))).....(((.........)))......	4	21	35	10	0.8
641	641	710	-25.7	0.161	0.52	7.43	0.167339	CCGAGCUGUGCUGCUCGCGGCCGCCACCGCCGGGCCCCGGCCGUCCCUGGCUCCCCUCCUGCCUCGAGAA	.(((((......)))))((((((...((....))...))))))(((..(((.........)))..).)).	.(((((......)))))((((((...((....))...)))))).....(((.........))).......	5	21	34	10	0.785714
642	642	711	-25.4	0.706	0.75	7.36	0.141018	CGAGCUGUGCUGCUCGCGGCCGCCACCGCCGGGCCCCGGCCGUCCCUGGCUCCCCUCCUGCCUCGAGAAG	(((((......)))))((((((...((....))...))))))(((..(((.........)))..).))..	(((((......)))))((((((...((....))...)))))).....(((.........)))........	5	22	33	10	0.785714
643	643	712	-25.4	1.163	0.9	12.73	0.144711	GAGCUGUGCUGCUCGCGGCCGCCACCGCCGGGCCCCGGCCGUCCCUGGCUCCCCUCCUGCCUCGAGAAGG	((((......))))(((((((...((....))...)))))))....(((.........))).........	((((......))))(((((((...((....))...)))))))....(((.........))).........	5	23	32	10	0.785714
644	644	713	-25.3	1.279	0.89	19.18	0.179303	AGCUGUGCUGCUCGCGGCCGCCACCGCCGGGCCCCGGCCGUCCCUGGCUCCCCUCCUGCCUCGAGAAGGG	.((((((.....)))))).(((((.(((((...))))).))....)))..((((.((......)).))))	.((((((.....)))))).(((...(((((...))))).......)))..((((.((......)).))))	5	23	32	10	0.785714
645	645	714	-25.5	1.292	0.9	20.91	0.157106	GCUGUGCUGCUCGCGGCCGCCACCGCCGGGCCCCGGCCGUCCCUGGCUCCCCUCCUGCCUCGAGAAGGGC	((((((.....)))))).(((((.(((((...))))).))....)))..((((.((......)).)))).	(((((.......))))).(((...(((((...))))).......)))..((((.((......)).)))).	4	23	33	10	0.8
646	646	715	-25.9	0.717	0.76	18.41	0.105335	CUGUGCUGCUCGCGGCCGCCACCGCCGGGCCCCGGCCGUCCCUGGCUCCCCUCCUGCCUCGAGAAGGGCA	.(((.((.((((.(((.(((((.(((((...))))).))....))).........))).)))).)).)))	..((.((.((((.(((.(((...(((((...))))).......))).........))).)))).)).)).	5	22	33	10	0.785714
647	647	716	-26.6	0.867	0.78	23.73	0.0736792	UGUGCUGCUCGCGGCCGCCACCGCCGGGCCCCGGCCGUCCCUGGCUCCCCUCCUGCCUCGAGAAGGGCAG	(((.((.((((.(((.(((((.(((((...))))).))....))).........))).)))).)).))).	..........(((((((..............)))))))...............((((........)))).	5	23	32	10	0.785714
648	648	717	-29.6	0.762	0.76	8.8	0.122109	GUGCUGCUCGCGGCCGCCACCGCCGGGCCCCGGCCGUCCCUGGCUCCCCUCCUGCCUCGAGAAGGGCAGG	..((((...(((((((...((....))...)))))))...))))......(((((((......)))))))	..(((....(((((((...((....))...)))))))....)))......(((((((......)))))))	5	24	32	9	0.8
649	649	718	-31	0.17	0.56	9.47	0.128871	UGCUGCUCGCGGCCGCCACCGCCGGGCCCCGGCCGUCCCUGGCUCCCCUCCUGCCUCGAGAAGGGCAGGG	.((((...(((((((...((....))...)))))))...))))......(((((((......))))))).	.(((....(((((((...((....))...)))))))....)))......(((((((......))))))).	5	24	32	9	0.8
650	650	719	-31.2	0.363	0.59	9.96	0.111375	GCUGCUCGCGGCCGCCACCGCCGGGCCCCGGCCGUCCCUGGCUCCCCUCCUGCCUCGAGAAGGGCAGGGC	((((...(((((((...((....))...)))))))...)))).....((((((((......)))))))).	(((....(((((((...((....))...)))))))....))).....((((((((......)))))))).	5	24	33	8	0.814286
651	651	720	-29.7	0.041	0.48	19.38	0.0752062	CUGCUCGCGGCCGCCACCGCCGGGCCCCGGCCGUCCCUGGCUCCCCUCCUGCCUCGAGAAGGGCAGGGCU	..(((.(((((((...((....))...)))))))....))).....((((((((......))))))))..	.......(((((................)))))..............(((((((......)))))))...	5	23	33	9	0.8
652	652	721	-29.7	0.146	0.49	19.45	0.0757244	UGCUCGCGGCCGCCACCGCCGGGCCCCGGCCGUCCCUGGCUCCCCUCCUGCCUCGAGAAGGGCAGGGCUU	.(((.(((((((...((....))...)))))))....))).....((((((((......))))))))...	......(((((................)))))..............(((((((......)))))))....	5	23	32	10	0.785714
653	653	722	-29.7	0.162	0.48	19.47	0.0756813	GCUCGCGGCCGCCACCGCCGGGCCCCGGCCGUCCCUGGCUCCCCUCCUGCCUCGAGAAGGGCAGGGCUUC	(((.(((((((...((....))...)))))))....))).....((((((((......))))))))....	.....(((((................)))))..............(((((((......))))))).....	5	23	33	9	0.8
654	654	723	-28.9	-0.37	0.3	24.16	0.0835572	CUCGCGGCCGCCACCGCCGGGCCCCGGCCGUCCCUGGCUCCCCUCCUGCCUCGAGAAGGGCAGGGCUUCU	...(((((((...((....))...)))))))(((((....((((.((......)).))))))))).....	...(((((((..............))))))).............((((((........))))))......	5	22	33	10	0.785714
655	655	724	-28.9	-0.21	0.33	24.17	0.084342	UCGCGGCCGCCACCGCCGGGCCCCGGCCGUCCCUGGCUCCCCUCCUGCCUCGAGAAGGGCAGGGCUUCUC	..(((((((...((....))...)))))))(((((....((((.((......)).)))))))))......	..(((((((..............))))))).............((((((........)))))).......	5	22	33	10	0.785714
656	656	725	-28.9	-0.17	0.37	24.11	0.0837545	CGCGGCCGCCACCGCCGGGCCCCGGCCGUCCCUGGCUCCCCUCCUGCCUCGAGAAGGGCAGGGCUUCUCA	.(((((((...((....))...)))))))(((((....((((.((......)).))))))))).......	.(((((((..............))))))).............((((((........))))))........	6	22	33	9	0.785714
657	657	726	-28.5	0.447	0.65	22.31	0.0521951	GCGGCCGCCACCGCCGGGCCCCGGCCGUCCCUGGCUCCCCUCCUGCCUCGAGAAGGGCAGGGCUUCUCAG	(((((((...((....))...)))))))..((((......((((((((......))))))))....))))	.((((((..............))))))..............(((((((......))))))).........	6	23	32	9	0.785714
658	658	727	-28.2	-0.24	0.4	18.38	0.08939	CGGCCGCCACCGCCGGGCCCCGGCCGUCCCUGGCUCCCCUCCUGCCUCGAGAAGGGCAGGGCUUCUCAGA	((((((...((....))...))))))...((((......((((((((......))))))))....)))).	............(((.....)))................((((((((......)))))))).........	7	22	32	9	0.771429
659	659	728	-27.3	0.506	0.66	15.77	0.0512168	GGCCGCCACCGCCGGGCCCCGGCCGUCCCUGGCUCCCCUCCUGCCUCGAGAAGGGCAGGGCUUCUCAGAG	(((((..((.(((((...))))).))...)))))....((((((((......))))))))..........	.......((.(((((...))))).))............((((((((......))))))))..........	7	23	31	9	0.771429
660	660	729	-26.8	0.599	0.71	11.66	0.0517677	GCCGCCACCGCCGGGCCCCGGCCGUCCCUGGCUCCCCUCCUGCCUCGAGAAGGGCAGGGCUUCUCAGAGG	((((..((.(((((...))))).))...)))).....((((((((......))))))))...........	((((..((.(((((...))))).))...))))......(((((((......)))))))............	7	23	31	9	0.771429
661	661	730	-28.6	-0.18	0.39	14.93	0.169721	CCGCCACCGCCGGGCCCCGGCCGUCCCUGGCUCCCCUCCUGCCUCGAGAAGGGCAGGGCUUCUCAGAGGC	..(((((.(((((...))))).))....))).........(((((((((((.......)))))).)))))	..(((((.(((((...))))).)....))))......((((((........)))))).............	7	22	32	9	0.771429
662	662	731	-29.8	-0.66	0.24	14.47	0.212551	CGCCACCGCCGGGCCCCGGCCGUCCCUGGCUCCCCUCCUGCCUCGAGAAGGGCAGGGCUUCUCAGAGGCU	.(((((.(((((...))))).))....))).........(((((((((((.......)))))).))))).	.(((((.(((((...))))).)....)))).........(((((((((((.......)))))).))))).	7	22	31	10	0.757143
663	663	732	-29.6	-0.78	0.19	14.61	0.209969	GCCACCGCCGGGCCCCGGCCGUCCCUGGCUCCCCUCCUGCCUCGAGAAGGGCAGGGCUUCUCAGAGGCUU	(((((.(((((...))))).))....))).........(((((((((((.......)))))).)))))..	(((((.(((((...))))).)....)))).........(((((((((((.......)))))).)))))..	7	22	30	11	0.742857
664	664	733	-26.4	-0.01	0.45	25.01	0.0507071	CCACCGCCGGGCCCCGGCCGUCCCUGGCUCCCCUCCUGCCUCGAGAAGGGCAGGGCUUCUCAGAGGCUUG	.....((((((..(.....)..)))))).........(((((((((((.......)))))).)))))...	..................................((((((........))))))................	7	22	30	11	0.742857
665	665	734	-27.1	0.09	0.47	26.43	0.0355367	CACCGCCGGGCCCCGGCCGUCCCUGGCUCCCCUCCUGCCUCGAGAAGGGCAGGGCUUCUCAGAGGCUUGG	....((((((..(.....)..))))))......((.(((((((((((.......)))))).)))))..))	....................................(((((((((((.......)))))).)))))....	7	23	29	11	0.742857
666	666	735	-30	-0.54	0.29	8.1	0.053886	ACCGCCGGGCCCCGGCCGUCCCUGGCUCCCCUCCUGCCUCGAGAAGGGCAGGGCUUCUCAGAGGCUUGGC	...((((((((.(((((......))))....((((((((......)))))))).......).))))))))	...((((((((..((((......)))).....(((((((......)))))))..........))))))))	7	23	29	11	0.742857
667	667	736	-32.4	-1.08	0.11	7.42	0.0485399	CCGCCGGGCCCCGGCCGUCCCUGGCUCCCCUCCUGCCUCGAGAAGGGCAGGGCUUCUCAGAGGCUUGGCG	.(((((((((.(((((......))))....((((((((......)))))))).......).)))))))))	.(((((((((..((((......)))).....(((((((......)))))))..........)))))))))	6	24	29	11	0.757143
668	668	737	-33.4	-0.94	0.16	7.43	0.0538737	CGCCGGGCCCCGGCCGUCCCUGGCUCCCCUCCUGCCUCGAGAAGGGCAGGGCUUCUCAGAGGCUUGGCGG	(((((((((.(((((......))))....((((((((......)))))))).......).))))))))).	(((((((((..((((......)))).....(((((((......)))))))..........))))))))).	6	25	28	11	0.757143
669	669	738	-33.7	-0.53	0.23	14.17	0.229499	GCCGGGCCCCGGCCGUCCCUGGCUCCCCUCCUGCCUCGAGAAGGGCAGGGCUUCUCAGAGGCUUGGCGGG	((((((..(.....)..))))))..(((.((.(((((((((((.......)))))).)))))..)).)))	((((((...........))))))..(((.((.(((((((((((.......)))))).)))))..)).)))	6	26	27	11	0.757143
670	670	739	-33.9	-1.22	0.08	4.17	0.582161	CCGGGCCCCGGCCGUCCCUGGCUCCCCUCCUGCCUCGAGAAGGGCAGGGCUUCUCAGAGGCUUGGCGGGA	..(((((..((....))..)))))(((.((.(((((((((((.......)))))).)))))..)).))).	..(((((..((....))..)))))(((.((.(((((((((((.......)))))).)))))..)).))).	7	25	27	11	0.742857
671	671	740	-33.9	-1.63	0.01	4.03	0.59008	CGGGCCCCGGCCGUCCCUGGCUCCCCUCCUGCCUCGAGAAGGGCAGGGCUUCUCAGAGGCUUGGCGGGAA	.(((((..((....))..)))))(((.((.(((((((((((.......)))))).)))))..)).)))..	.(((((..((....))..)))))(((.((.(((((((((((.......)))))).)))))..)).)))..	8	25	26	11	0.728571
672	672	741	-33.6	-1.61	0.05	3.56	0.590204	GGGCCCCGGCCGUCCCUGGCUCCCCUCCUGCCUCGAGAAGGGCAGGGCUUCUCAGAGGCUUGGCGGGAAA	(((((..((....))..)))))(((.((.(((((((((((.......)))))).)))))..)).)))...	(((((..((....))..)))))(((.((.(((((((((((.......)))))).)))))..)).)))...	9	25	25	11	0.714286
673	673	742	-30.9	-1.44	0.07	12.65	0.153717	GGCCCCGGCCGUCCCUGGCUCCCCUCCUGCCUCGAGAAGGGCAGGGCUUCUCAGAGGCUUGGCGGGAAAA	((((..((....))..)))).(((.((.(((((((((((.......)))))).)))))..)).)))....	.....................(((.((.(((((((((((.......)))))).)))))..)).)))....	10	24	25	11	0.7
674	674	743	-30.8	-1.76	0.04	12.87	0.193968	GCCCCGGCCGUCCCUGGCUCCCCUCCUGCCUCGAGAAGGGCAGGGCUUCUCAGAGGCUUGGCGGGAAAAA	.....((((......)))).(((.((.(((((((((((.......)))))).)))))..)).))).....	......(((......)))..(((.((.(((((((((((.......)))))).)))))..)).))).....	11	23	25	11	0.685714
675	675	744	-30.8	-1.33	0.11	10.45	0.280813	CCCCGGCCGUCCCUGGCUCCCCUCCUGCCUCGAGAAGGGCAGGGCUUCUCAGAGGCUUGGCGGGAAAAAG	....((((......)))).(((.((.(((((((((((.......)))))).)))))..)).)))......	....((((......)))).(((.((.(((((((((((.......)))))).)))))..)).)))......	11	23	25	11	0.685714
676	676	745	-30.8	-1.63	0.03	8.14	0.292072	CCCGGCCGUCCCUGGCUCCCCUCCUGCCUCGAGAAGGGCAGGGCUUCUCAGAGGCUUGGCGGGAAAAAGA	...((((......)))).(((.((.(((((((((((.......)))))).)))))..)).))).......	...((((......)))).(((.((.(((((((((((.......)))))).)))))..)).))).......	12	23	24	11	0.671429
677	677	746	-30.8	-2.35	0.02	4.65	0.311185	CCGGCCGUCCCUGGCUCCCCUCCUGCCUCGAGAAGGGCAGGGCUUCUCAGAGGCUUGGCGGGAAAAAGAA	..((((......)))).(((.((.(((((((((((.......)))))).)))))..)).)))........	..((((......)))).(((.((.(((((((((((.......)))))).)))))..)).)))........	13	23	23	11	0.657143
678	678	747	-30.8	-2.13	0.03	3.78	0.318591	CGGCCGUCCCUGGCUCCCCUCCUGCCUCGAGAAGGGCAGGGCUUCUCAGAGGCUUGGCGGGAAAAAGAAC	.((((......)))).(((.((.(((((((((((.......)))))).)))))..)).))).........	.((((......)))).(((.((.(((((((((((.......)))))).)))))..)).))).........	13	23	23	11	0.657143
679	679	748	-30.3	-1.91	0.01	4.71	0.25159	GGCCGUCCCUGGCUCCCCUCCUGCCUCGAGAAGGGCAGGGCUUCUCAGAGGCUUGGCGGGAAAAAGAACG	((((......)))).(((.((.(((((((((((.......)))))).)))))..)).)))..........	((((......)))).(((.((.(((((((((((.......)))))).)))))..)).)))..........	13	24	22	11	0.657143
680	680	749	-29.8	-1.58	0.05	10.56	0.147013	GCCGUCCCUGGCUCCCCUCCUGCCUCGAGAAGGGCAGGGCUUCUCAGAGGCUUGGCGGGAAAAAGAACGG	(((......)))..(((.((.(((((((((((.......)))))).)))))..)).)))...........	(((......)))((((..((.(((((((((((.......)))))).)))))..)).))))..........	13	24	22	11	0.657143
681	681	750	-30.4	-2.4	0.01	6.17	0.248404	CCGUCCCUGGCUCCCCUCCUGCCUCGAGAAGGGCAGGGCUUCUCAGAGGCUUGGCGGGAAAAAGAACGGA	((((..((...((((.((..(((((((((((.......)))))).)))))..)).))))...)).)))).	((((..((...((((.....(((((((((((.......)))))).))))).....))))...)).)))).	14	23	22	11	0.642857
682	682	751	-27.3	-0.98	0.13	10.3	0.108662	CGUCCCUGGCUCCCCUCCUGCCUCGAGAAGGGCAGGGCUUCUCAGAGGCUUGGCGGGAAAAAGAACGGAG	(((..((...((((.((..(((((((((((.......)))))).)))))..)).))))...)).)))...	.....((...((((..((.(((((((((((.......)))))).)))))..)).))))...)).......	14	24	21	11	0.642857
683	683	752	-27.2	-1.29	0.12	12.39	0.0932485	GUCCCUGGCUCCCCUCCUGCCUCGAGAAGGGCAGGGCUUCUCAGAGGCUUGGCGGGAAAAAGAACGGAGG	.(((((...((((.((..(((((((((((.......)))))).)))))..)).))))...))...)))..	...........(((.((.(((((((((((.......)))))).)))))..)).)))..............	14	25	20	11	0.642857
684	684	753	-28.6	-1.8	0.02	11.13	0.102051	UCCCUGGCUCCCCUCCUGCCUCGAGAAGGGCAGGGCUUCUCAGAGGCUUGGCGGGAAAAAGAACGGAGGG	.(((((.((.(((.((.(((((((((((.......)))))).)))))..)).)))....))..))).)).	.(((((....(((.((.(((((((((((.......)))))).)))))..)).)))........))).)).	14	25	20	11	0.642857
685	685	754	-29.4	-2.25	0.01	8.27	0.176391	CCCUGGCUCCCCUCCUGCCUCGAGAAGGGCAGGGCUUCUCAGAGGCUUGGCGGGAAAAAGAACGGAGGGA	((((.(.(((((.((.(((((((((((.......)))))).)))))..)).))).....)).)..)))).	((((...(((((.((.(((((((((((.......)))))).)))))..)).))).....))....)))).	15	25	20	10	0.642857
686	686	755	-26.3	-1.03	0.15	14.13	0.0433211	CCUGGCUCCCCUCCUGCCUCGAGAAGGGCAGGGCUUCUCAGAGGCUUGGCGGGAAAAAGAACGGAGGGAG	(((.(.(((((.((.(((((((((((.......)))))).)))))..)).))).....)).)..)))...	...............(((((((((((.......)))))).))))).........................	15	26	19	10	0.642857
687	687	756	-26.5	-1.14	0.1	10.08	0.0284657	CUGGCUCCCCUCCUGCCUCGAGAAGGGCAGGGCUUCUCAGAGGCUUGGCGGGAAAAAGAACGGAGGGAGG	....(((((.(((.(((((((((((.......)))))).)))))....(........)...)))))))).	....(((..((((.(((((((((((.......)))))).))))).................)))).))).	15	27	18	10	0.642857
688	688	757	-27.7	-2.26	0	9.9	0.0788181	UGGCUCCCCUCCUGCCUCGAGAAGGGCAGGGCUUCUCAGAGGCUUGGCGGGAAAAAGAACGGAGGGAGGG	...(((((((((.(((((((((((.......)))))).)))))....(........)...)))))).)))	......((((((.(((((((((((.......)))))).))))).................))))))....	15	28	17	10	0.642857
689	689	758	-28.8	-2.2	0.01	8.75	0.126055	GGCUCCCCUCCUGCCUCGAGAAGGGCAGGGCUUCUCAGAGGCUUGGCGGGAAAAAGAACGGAGGGAGGGA	..(((((((((.(((((((((((.......)))))).)))))....(........)...)))))).))).	..(((((((((.(((((((((((.......)))))).))))).................)))))).))).	16	28	17	9	0.642857
690	690	759	-28.8	-2.61	0	8.91	0.124334	GCUCCCCUCCUGCCUCGAGAAGGGCAGGGCUUCUCAGAGGCUUGGCGGGAAAAAGAACGGAGGGAGGGAU	.(((((((((.(((((((((((.......)))))).)))))....(........)...)))))).)))..	.(((((((((.(((((((((((.......)))))).))))).................)))))).)))..	16	27	17	10	0.628571
691	691	760	-28.6	-1.91	0.04	9.91	0.114606	CUCCCCUCCUGCCUCGAGAAGGGCAGGGCUUCUCAGAGGCUUGGCGGGAAAAAGAACGGAGGGAGGGAUC	(((((((((.(((((((((((.......)))))).)))))....(........)...)))))).)))...	(((((((((.(((((((((((.......)))))).))))).................)))))).)))...	16	26	18	10	0.628571
692	692	761	-28.3	-2.11	0.01	7.44	0.303949	UCCCCUCCUGCCUCGAGAAGGGCAGGGCUUCUCAGAGGCUUGGCGGGAAAAAGAACGGAGGGAGGGAUCG	..((((((((((((((((((.......)))))).)))))....((..........))..)))))))....	..((((((((((((((((((.......)))))).)))))....................)))))))....	16	27	17	10	0.628571
693	693	762	-28.3	-2.06	0.02	6.12	0.333629	CCCCUCCUGCCUCGAGAAGGGCAGGGCUUCUCAGAGGCUUGGCGGGAAAAAGAACGGAGGGAGGGAUCGC	.((((((((((((((((((.......)))))).)))))....((..........))..))))))).....	.((((((((((((((((((.......)))))).)))))....................))))))).....	16	27	18	9	0.642857
694	694	763	-27.9	-2.37	0.01	7.61	0.307503	CCCUCCUGCCUCGAGAAGGGCAGGGCUUCUCAGAGGCUUGGCGGGAAAAAGAACGGAGGGAGGGAUCGCG	((((((((((((((((((.......)))))).)))))....((..........))..)))))))......	((((((((((((((((((.......)))))).)))))....................)))))))......	16	28	17	9	0.642857
695	695	764	-24.8	-0.94	0.13	9.2	0.261021	CCUCCUGCCUCGAGAAGGGCAGGGCUUCUCAGAGGCUUGGCGGGAAAAAGAACGGAGGGAGGGAUCGCGC	(((((((((((((((((.......)))))).)))))....((..........))..))))))........	(((((((((((((((((.......)))))).)))))....................))))))........	16	28	17	9	0.642857
696	696	765	-23	-0.64	0.22	17.23	0.161339	CUCCUGCCUCGAGAAGGGCAGGGCUUCUCAGAGGCUUGGCGGGAAAAAGAACGGAGGGAGGGAUCGCGCU	.....(((((((((((.......)))))).)))))..((((.((.......(....)......)).))))	.....(((((((((((.......)))))).)))))..((((.((...................)).))))	16	28	16	10	0.628571
697	697	766	-23.8	-1.19	0.1	18.42	0.169944	UCCUGCCUCGAGAAGGGCAGGGCUUCUCAGAGGCUUGGCGGGAAAAAGAACGGAGGGAGGGAUCGCGCUG	(((((((((((((((.......)))))).))))).....)))).......(((.(.((....)).).)))	....(((((((((((.......)))))).)))))...(((.((...................)).)))..	16	29	15	10	0.628571
698	698	767	-23.9	-1.54	0.04	14.89	0.140762	CCUGCCUCGAGAAGGGCAGGGCUUCUCAGAGGCUUGGCGGGAAAAAGAACGGAGGGAGGGAUCGCGCUGA	...(((((((((((.......)))))).)))))((((((.((.......(....)......)).))))))	...(((((((((((.......)))))).))))).(((((.((.......(....)......)).))))).	17	29	15	9	0.628571
699	699	768	-24.8	-1.96	0.02	2.48	0.394757	CUGCCUCGAGAAGGGCAGGGCUUCUCAGAGGCUUGGCGGGAAAAAGAACGGAGGGAGGGAUCGCGCUGAG	..(((((((((((.......)))))).)))))((((((.((.......(....)......)).)))))).	..(((((((((((.......)))))).)))))((((((.((.......(....)......)).)))))).	17	30	14	9	0.628571
700	700	769	-24.8	-2.57	0	2.55	0.339337	UGCCUCGAGAAGGGCAGGGCUUCUCAGAGGCUUGGCGGGAAAAAGAACGGAGGGAGGGAUCGCGCUGAGU	.(((((((((((.......)))))).)))))((((((.((.......(....)......)).))))))..	.(((((((((((.......)))))).)))))((((((.((.......(....)......)).))))))..	17	30	13	10	0.614286
701	701	770	-24.8	-2.71	0	2.7	0.330067	GCCUCGAGAAGGGCAGGGCUUCUCAGAGGCUUGGCGGGAAAAAGAACGGAGGGAGGGAUCGCGCUGAGUA	(((((((((((.......)))))).)))))((((((.((.......(....)......)).))))))...	(((((((((((.......)))))).)))))((((((.((.......(....)......)).))))))...	18	30	13	9	0.614286
702	702	771	-23.3	-1.77	0.06	2.34	0.301381	CCUCGAGAAGGGCAGGGCUUCUCAGAGGCUUGGCGGGAAAAAGAACGGAGGGAGGGAUCGCGCUGAGUAU	((((((((((.......)))))).))))(((((((.((.......(....)......)).)))))))...	((((((((((.......)))))).))))(((((((.((.......(....)......)).)))))))...	18	29	13	10	0.6
703	703	772	-22.9	-2.71	0	1.48	0.504622	CUCGAGAAGGGCAGGGCUUCUCAGAGGCUUGGCGGGAAAAAGAACGGAGGGAGGGAUCGCGCUGAGUAUA	(((((((((.......)))))).)))((((((((.((.......(....)......)).))))))))...	(((((((((.......)))))).)))((((((((.((.......(....)......)).))))))))...	19	29	12	10	0.585714
704	704	773	-20	-2.46	0	2.39	0.268924	UCGAGAAGGGCAGGGCUUCUCAGAGGCUUGGCGGGAAAAAGAACGGAGGGAGGGAUCGCGCUGAGUAUAA	..((((((.......))))))....((((((((.((.......(....)......)).))))))))....	..((((((.......))))))....((((((((.((.......(....)......)).))))))))....	20	29	11	10	0.571429
705	705	774	-20	-2.78	0	1.54	0.463076	CGAGAAGGGCAGGGCUUCUCAGAGGCUUGGCGGGAAAAAGAACGGAGGGAGGGAUCGCGCUGAGUAUAAA	.((((((.......))))))....((((((((.((.......(....)......)).)))))))).....	.((((((.......))))))....((((((((.((.......(....)......)).)))))))).....	21	29	11	9	0.571429
706	706	775	-20.2	-3.23	0	1.43	0.490089	GAGAAGGGCAGGGCUUCUCAGAGGCUUGGCGGGAAAAAGAACGGAGGGAGGGAUCGCGCUGAGUAUAAAA	((((((.......))))))....((((((((.((.......(....)......)).))))))))......	((((((.......))))))....((((((((.((.......(....)......)).))))))))......	22	29	10	9	0.557143
707	707	776	-15.7	-1.83	0.04	10.02	0.243553	AGAAGGGCAGGGCUUCUCAGAGGCUUGGCGGGAAAAAGAACGGAGGGAGGGAUCGCGCUGAGUAUAAAAG	(((((.......))))).....((((((((.((.......(....)......)).)))))))).......	.((((.......))))......((((((((.((.......(....)......)).)))))))).......	22	29	10	9	0.557143
708	708	777	-15.2	-0.92	0.15	13	0.162925	GAAGGGCAGGGCUUCUCAGAGGCUUGGCGGGAAAAAGAACGGAGGGAGGGAUCGCGCUGAGUAUAAAAGC	((((.......))))......((((((((.((.......(....)......)).))))))))........	.....................((((((((.((.......(....)......)).))))))))........	21	29	11	9	0.571429
709	709	778	-16.5	-1.11	0.16	6.89	0.290311	AAGGGCAGGGCUUCUCAGAGGCUUGGCGGGAAAAAGAACGGAGGGAGGGAUCGCGCUGAGUAUAAAAGCC	........(((((.......((((((((.((.......(....)......)).))))))))....)))))	........(((((.......((((((((.((.......(....)......)).))))))))....)))))	21	28	12	9	0.571429
710	710	779	-18.1	-1.44	0.09	4.46	0.324418	AGGGCAGGGCUUCUCAGAGGCUUGGCGGGAAAAAGAACGGAGGGAGGGAUCGCGCUGAGUAUAAAAGCCG	.......(((((.......((((((((.((.......(....)......)).))))))))....))))).	.......(((((.......((((((((.((.......(....)......)).))))))))....))))).	20	29	12	9	0.585714
711	711	780	-18.1	-0.96	0.18	4.79	0.315207	GGGCAGGGCUUCUCAGAGGCUUGGCGGGAAAAAGAACGGAGGGAGGGAUCGCGCUGAGUAUAAAAGCCGG	......(((((.......((((((((.((.......(....)......)).))))))))....)))))..	......(((((.......((((((((.((.......(....)......)).))))))))....)))))..	19	30	12	9	0.6
712	712	781	-18.1	-0.84	0.2	5.09	0.192463	GGCAGGGCUUCUCAGAGGCUUGGCGGGAAAAAGAACGGAGGGAGGGAUCGCGCUGAGUAUAAAAGCCGGU	.....(((((.......((((((((.((.......(....)......)).))))))))....)))))...	.....(((((.......((((((((.((.......(....)......)).))))))))....)))))...	19	29	12	10	0.585714
713	713	782	-18.1	-0.91	0.14	5.66	0.224398	GCAGGGCUUCUCAGAGGCUUGGCGGGAAAAAGAACGGAGGGAGGGAUCGCGCUGAGUAUAAAAGCCGGUU	....(((((.......((((((((.((.......(....)......)).))))))))....)))))....	....(((((.......((((((((.((.......(....)......)).))))))))....)))))....	19	28	12	11	0.571429
714	714	783	-18.1	-0.93	0.15	2.78	0.327905	CAGGGCUUCUCAGAGGCUUGGCGGGAAAAAGAACGGAGGGAGGGAUCGCGCUGAGUAUAAAAGCCGGUUU	...(((((.......((((((((.((.......(....)......)).))))))))....))))).....	...(((((.......((((((((.((.......(....)......)).))))))))....))))).....	19	27	12	12	0.557143
715	715	784	-18.1	-1.28	0.08	2.4	0.343427	AGGGCUUCUCAGAGGCUUGGCGGGAAAAAGAACGGAGGGAGGGAUCGCGCUGAGUAUAAAAGCCGGUUUU	..(((((.......((((((((.((.......(....)......)).))))))))....)))))......	..(((((.......((((((((.((.......(....)......)).))))))))....)))))......	19	27	11	13	0.542857
716	716	785	-18.1	-0.53	0.27	2.53	0.341953	GGGCUUCUCAGAGGCUUGGCGGGAAAAAGAACGGAGGGAGGGAUCGCGCUGAGUAUAAAAGCCGGUUUUC	.(((((.......((((((((.((.......(....)......)).))))))))....))))).......	.(((((.......((((((((.((.......(....)......)).))))))))....))))).......	18	27	12	13	0.557143
717	717	786	-18.2	-0.63	0.24	2.15	0.334127	GGCUUCUCAGAGGCUUGGCGGGAAAAAGAACGGAGGGAGGGAUCGCGCUGAGUAUAAAAGCCGGUUUUCG	(((((.......((((((((.((.......(....)......)).))))))))....)))))........	(((((.......((((((((.((.......(....)......)).))))))))....)))))........	18	27	12	13	0.557143
718	718	787	-14.1	0.741	0.75	15.48	0.0522525	GCUUCUCAGAGGCUUGGCGGGAAAAAGAACGGAGGGAGGGAUCGCGCUGAGUAUAAAAGCCGGUUUUCGG	...........((((((((.((.......(....)......)).)))))))).......(((.....)))	...........((((((((.((...................)).))))))))........((.....)).	18	27	12	13	0.557143
719	719	788	-15.3	0.219	0.49	8.73	0.142302	CUUCUCAGAGGCUUGGCGGGAAAAAGAACGGAGGGAGGGAUCGCGCUGAGUAUAAAAGCCGGUUUUCGGG	..........((((((((.((.......(....)......)).)))))))).......(((.....))).	..........((((((((.((.......(....)......)).)))))))).......(((.....))).	18	27	12	13	0.557143
720	720	789	-15.4	-0.07	0.45	18.77	0.0941226	UUCUCAGAGGCUUGGCGGGAAAAAGAACGGAGGGAGGGAUCGCGCUGAGUAUAAAAGCCGGUUUUCGGGG	..(((.((((((.(((...........(((.(.((....)).).))).........))))))))).))).	..(((........(((...........(((.(.((....)).).))).........))).......))).	18	28	11	13	0.557143
721	721	790	-15.4	0.131	0.52	19.16	0.0700858	UCUCAGAGGCUUGGCGGGAAAAAGAACGGAGGGAGGGAUCGCGCUGAGUAUAAAAGCCGGUUUUCGGGGC	.(((.((((((.(((...........(((.(.((....)).).))).........))))))))).)))..	............(((........................................)))............	18	28	12	12	0.571429
722	722	791	-17	-0.3	0.32	6.72	0.269458	CUCAGAGGCUUGGCGGGAAAAAGAACGGAGGGAGGGAUCGCGCUGAGUAUAAAAGCCGGUUUUCGGGGCU	.......((((((((.((.......(....)......)).)))))))).....((((.........))))	.......((((((((.((.......(....)......)).)))))))).....((((.........))))	18	28	12	12	0.571429
723	723	792	-17.9	-0.91	0.15	2.74	0.261649	UCAGAGGCUUGGCGGGAAAAAGAACGGAGGGAGGGAUCGCGCUGAGUAUAAAAGCCGGUUUUCGGGGCUU	......((((((((.((.......(....)......)).))))))))....(((((.........)))))	......((((((((.((.......(....)......)).))))))))....(((((.........)))))	18	28	11	13	0.557143
724	724	793	-18.8	-1.15	0.11	2.66	0.254805	CAGAGGCUUGGCGGGAAAAAGAACGGAGGGAGGGAUCGCGCUGAGUAUAAAAGCCGGUUUUCGGGGCUUU	.....((((((((.((.......(....)......)).))))))))...((((((.........))))))	.....((((((((.((.......(....)......)).))))))))...((((((.........))))))	18	28	11	13	0.557143
725	725	794	-19.5	-2.09	0.03	2.49	0.331586	AGAGGCUUGGCGGGAAAAAGAACGGAGGGAGGGAUCGCGCUGAGUAUAAAAGCCGGUUUUCGGGGCUUUA	....((((((((.((.......(....)......)).))))))))...((((((.........)))))).	....((((((((.((.......(....)......)).))))))))...((((((.........)))))).	19	28	10	13	0.542857
726	726	795	-19.5	-1.84	0.05	3.38	0.2988	GAGGCUUGGCGGGAAAAAGAACGGAGGGAGGGAUCGCGCUGAGUAUAAAAGCCGGUUUUCGGGGCUUUAU	...((((((((.((.......(....)......)).))))))))...((((((.........))))))..	...((((((((.((.......(....)......)).))))))))...((((((.........))))))..	18	28	10	14	0.542857
727	727	796	-19.5	-1.35	0.09	3.75	0.289405	AGGCUUGGCGGGAAAAAGAACGGAGGGAGGGAUCGCGCUGAGUAUAAAAGCCGGUUUUCGGGGCUUUAUC	..((((((((.((.......(....)......)).))))))))...((((((.........))))))...	..((((((((.((.......(....)......)).))))))))...((((((.........))))))...	18	27	11	14	0.542857
728	728	797	-19.5	-1.27	0.08	3.76	0.295458	GGCUUGGCGGGAAAAAGAACGGAGGGAGGGAUCGCGCUGAGUAUAAAAGCCGGUUUUCGGGGCUUUAUCU	.((((((((.((.......(....)......)).))))))))...((((((.........))))))....	.((((((((.((.......(....)......)).))))))))...((((((.........))))))....	17	27	11	15	0.542857
729	729	798	-19.1	-1.45	0.07	3.94	0.285303	GCUUGGCGGGAAAAAGAACGGAGGGAGGGAUCGCGCUGAGUAUAAAAGCCGGUUUUCGGGGCUUUAUCUA	((((((((.((.......(....)......)).))))))))...((((((.........)))))).....	((((((((.((.......(....)......)).))))))))...((((((.........)))))).....	18	26	11	15	0.528571
730	730	799	-17	-0.79	0.18	6.47	0.275937	CUUGGCGGGAAAAAGAACGGAGGGAGGGAUCGCGCUGAGUAUAAAAGCCGGUUUUCGGGGCUUUAUCUAA	(((((((.((.......(....)......)).)))))))....((((((.........))))))......	(((((((.((.......(....)......)).)))))))....((((((.........))))))......	19	25	11	15	0.514286
731	731	800	-15.1	-0.08	0.42	19.63	0.152872	UUGGCGGGAAAAAGAACGGAGGGAGGGAUCGCGCUGAGUAUAAAAGCCGGUUUUCGGGGCUUUAUCUAAC	......(((.((((..(.(((.....(((((.(((.........))))))))))).)..)))).)))...	...........(((..(.(.........(((.(((.........))))))....).)..)))........	19	25	11	15	0.514286
732	732	801	-15.1	0.005	0.48	15.57	0.157587	UGGCGGGAAAAAGAACGGAGGGAGGGAUCGCGCUGAGUAUAAAAGCCGGUUUUCGGGGCUUUAUCUAACU	.....(((.((((..(.(((.....(((((.(((.........))))))))))).)..)))).)))....	.....(((.((((..(.((......(((((.(((.........)))))))).)).)..)))).)))....	19	25	11	15	0.514286
733	733	802	-15.1	0.172	0.57	22.52	0.084121	GGCGGGAAAAAGAACGGAGGGAGGGAUCGCGCUGAGUAUAAAAGCCGGUUUUCGGGGCUUUAUCUAACUC	....(((.((((..(.(((.....(((((.(((.........))))))))))).)..)))).))).....	.(((.(.....................).)))...........(.............)............	19	25	12	14	0.528571
734	734	803	-15.5	0	0.43	22.88	0.0708477	GCGGGAAAAAGAACGGAGGGAGGGAUCGCGCUGAGUAUAAAAGCCGGUUUUCGGGGCUUUAUCUAACUCG	...............(((..(((....((.(((((.((........)).))))).))....)))..))).	......................................................................	19	25	12	14	0.528571
735	735	804	-15.5	0.159	0.56	18.19	0.138258	CGGGAAAAAGAACGGAGGGAGGGAUCGCGCUGAGUAUAAAAGCCGGUUUUCGGGGCUUUAUCUAACUCGC	..............(((..(((....((.(((((.((........)).))))).))....)))..)))..	..............(((..(((....((.(((((.((........)).))))).))....)))..)))..	19	24	13	14	0.528571
736	736	805	-15.5	0.026	0.4	19.24	0.134398	GGGAAAAAGAACGGAGGGAGGGAUCGCGCUGAGUAUAAAAGCCGGUUUUCGGGGCUUUAUCUAACUCGCU	.............(((..(((....((.(((((.((........)).))))).))....)))..)))...	.............(((..((.....((.(((((.((........)).))))).)).....))..)))...	19	24	12	15	0.514286
737	737	806	-15.8	-0.31	0.39	15.85	0.157092	GGAAAAAGAACGGAGGGAGGGAUCGCGCUGAGUAUAAAAGCCGGUUUUCGGGGCUUUAUCUAACUCGCUG	.............((.(((((((.((.(((((.((........)).))))).))...))))..))).)).	........................((.(((((.((........)).))))).))................	19	24	12	15	0.514286
738	738	807	-16.4	-0.62	0.25	12.34	0.17567	GAAAAAGAACGGAGGGAGGGAUCGCGCUGAGUAUAAAAGCCGGUUUUCGGGGCUUUAUCUAACUCGCUGU	........((((.(((..((((.((.(((((.((........)).))))).))...))))..))).))))	.........(((......((((.((.(((((.((........)).))))).))...))))......))).	19	23	12	16	0.5
739	739	808	-17.1	-1.02	0.12	10.2	0.26494	AAAAAGAACGGAGGGAGGGAUCGCGCUGAGUAUAAAAGCCGGUUUUCGGGGCUUUAUCUAACUCGCUGUA	.......((((.(((..((((.((.(((((.((........)).))))).))...))))..))).)))).	.......((((.(((..((((.((.(((((.((........)).))))).))...))))..))).)))).	20	22	12	16	0.485714
740	740	809	-17.1	-0.66	0.23	10.27	0.262813	AAAAGAACGGAGGGAGGGAUCGCGCUGAGUAUAAAAGCCGGUUUUCGGGGCUUUAUCUAACUCGCUGUAG	......((((.(((..((((.((.(((((.((........)).))))).))...))))..))).))))..	......((((.(((..((((.((.(((((.((........)).))))).))...))))..))).))))..	19	23	12	16	0.5
741	741	810	-17.1	-0.39	0.24	10.94	0.228051	AAAGAACGGAGGGAGGGAUCGCGCUGAGUAUAAAAGCCGGUUUUCGGGGCUUUAUCUAACUCGCUGUAGU	.....((((.(((..((((.((.(((((.((........)).))))).))...))))..))).))))...	.....((((.(((..((((.((.(((((.((........)).))))).))...))))..))).))))...	18	23	12	17	0.5
742	742	811	-17.1	-0.38	0.28	11.45	0.182132	AAGAACGGAGGGAGGGAUCGCGCUGAGUAUAAAAGCCGGUUUUCGGGGCUUUAUCUAACUCGCUGUAGUA	....((((.(((..((((.((.(((((.((........)).))))).))...))))..))).))))....	....((((.(((..((((.((.(((((.((........)).))))).))...))))..))).))))....	18	23	12	17	0.5
743	743	812	-17.1	-0.43	0.25	11.46	0.189232	AGAACGGAGGGAGGGAUCGCGCUGAGUAUAAAAGCCGGUUUUCGGGGCUUUAUCUAACUCGCUGUAGUAA	...((((.(((..((((.((.(((((.((........)).))))).))...))))..))).)))).....	...((((..(...((((.((.(((((.((........)).))))).))...))))...)..)))).....	18	23	12	17	0.5
744	744	813	-17.1	-0.34	0.35	11.47	0.201376	GAACGGAGGGAGGGAUCGCGCUGAGUAUAAAAGCCGGUUUUCGGGGCUUUAUCUAACUCGCUGUAGUAAU	..((((.(((..((((.((.(((((.((........)).))))).))...))))..))).))))......	..((((......((((.((.(((((.((........)).))))).))...))))......))))......	17	23	12	18	0.5
745	745	814	-17.1	-0.39	0.31	11.44	0.202715	AACGGAGGGAGGGAUCGCGCUGAGUAUAAAAGCCGGUUUUCGGGGCUUUAUCUAACUCGCUGUAGUAAUU	.((((.(((..((((.((.(((((.((........)).))))).))...))))..))).)))).......	.((((......((((.((.(((((.((........)).))))).))...))))......)))).......	17	22	12	19	0.485714
746	746	815	-16.8	-0.02	0.45	12.09	0.173599	ACGGAGGGAGGGAUCGCGCUGAGUAUAAAAGCCGGUUUUCGGGGCUUUAUCUAACUCGCUGUAGUAAUUC	((((.(((..((((.((.(((((.((........)).))))).))...))))..))).))))........	..........((((.((.(((((.((........)).))))).))...))))..................	16	22	13	19	0.5
747	747	816	-16.3	0.503	0.71	21.12	0.0492844	CGGAGGGAGGGAUCGCGCUGAGUAUAAAAGCCGGUUUUCGGGGCUUUAUCUAACUCGCUGUAGUAAUUCC	.....((((..((.(((.(((((...((((((.........)))))).....))))).))).))..))))	.....((((..((.((...((((....(((((.........)))))......))))...)).))..))))	15	22	14	19	0.514286
748	748	817	-17.7	-0.28	0.32	14.35	0.0663565	GGAGGGAGGGAUCGCGCUGAGUAUAAAAGCCGGUUUUCGGGGCUUUAUCUAACUCGCUGUAGUAAUUCCA	....((((..((.(((.(((((...((((((.........)))))).....))))).))).))..)))).	....((((..((.(((.(((((...((((((.........)))))).....))))).))).))..)))).	16	22	13	19	0.5
749	749	818	-17.7	-0.42	0.3	13.24	0.0695488	GAGGGAGGGAUCGCGCUGAGUAUAAAAGCCGGUUUUCGGGGCUUUAUCUAACUCGCUGUAGUAAUUCCAG	...((((..((.(((.(((((...((((((.........)))))).....))))).))).))..))))..	...((((..((.(((.(((((...((((((.........)))))).....))))).))).))..))))..	16	22	13	19	0.5
750	750	819	-17.7	-0.29	0.35	13.25	0.06872	AGGGAGGGAUCGCGCUGAGUAUAAAAGCCGGUUUUCGGGGCUUUAUCUAACUCGCUGUAGUAAUUCCAGC	..((((..((.(((.(((((...((((((.........)))))).....))))).))).))..))))...	..((((..((.(((.(((((...((((((.........)))))).....))))).))).))..))))...	16	21	14	19	0.5
751	751	820	-17.7	0	0.46	17.33	0.0520086	GGGAGGGAUCGCGCUGAGUAUAAAAGCCGGUUUUCGGGGCUUUAUCUAACUCGCUGUAGUAAUUCCAGCG	.((((..((.(((.(((((...((((((.........)))))).....))))).))).))..))))....	.((((..((.((..(((((...((((((.........)))))).....)))))..)).))..))))....	15	22	14	19	0.514286
752	752	821	-18	-0.41	0.32	18.23	0.0654773	GGAGGGAUCGCGCUGAGUAUAAAAGCCGGUUUUCGGGGCUUUAUCUAACUCGCUGUAGUAAUUCCAGCGA	((((..((.(((.(((((...((((((.........)))))).....))))).))).))..)))).....	((((..((.((...((((....(((((.........)))))......))))...)).))..)))).....	16	21	14	19	0.5
753	753	822	-19.8	-1.03	0.11	11.41	0.174909	GAGGGAUCGCGCUGAGUAUAAAAGCCGGUUUUCGGGGCUUUAUCUAACUCGCUGUAGUAAUUCCAGCGAG	...((((.((.(((((.((........)).))))).))...))))..(((((((.........)))))))	...((((.((.(((((.((........)).))))).))...))))..(((((((.........)))))))	16	21	14	19	0.5
754	754	823	-20.4	-1	0.14	7.64	0.228102	AGGGAUCGCGCUGAGUAUAAAAGCCGGUUUUCGGGGCUUUAUCUAACUCGCUGUAGUAAUUCCAGCGAGA	..((((.((.(((((.((........)).))))).))...))))..(((((((.........))))))).	..((((.((.(((((.((........)).))))).))...))))..(((((((.........))))))).	17	20	14	19	0.485714
755	755	824	-20.4	-0.96	0.12	6.19	0.261183	GGGAUCGCGCUGAGUAUAAAAGCCGGUUUUCGGGGCUUUAUCUAACUCGCUGUAGUAAUUCCAGCGAGAG	.((((.((.(((((.((........)).))))).))...))))..(((((((.........)))))))..	.((((.((.(((((.((........)).))))).))...))))..(((((((.........)))))))..	16	21	14	19	0.5
756	756	825	-20	-0.83	0.18	6.21	0.233162	GGAUCGCGCUGAGUAUAAAAGCCGGUUUUCGGGGCUUUAUCUAACUCGCUGUAGUAAUUCCAGCGAGAGG	((((.((.(((((.((........)).))))).))...))))..(((((((.........)))))))...	((((.((.(((((.((........)).))))).))...))))..(((((((.........)))))))...	16	21	14	19	0.5
757	757	826	-18.9	-0.63	0.28	10.92	0.113632	GAUCGCGCUGAGUAUAAAAGCCGGUUUUCGGGGCUUUAUCUAACUCGCUGUAGUAAUUCCAGCGAGAGGC	(((.((.(((((.((........)).))))).))...)))...(((((((.........)))))))....	....((.(((((.((........)).))))).)).........(((((((.........)))))))....	16	20	15	19	0.5
758	758	827	-18.6	-0.93	0.13	14.98	0.0707874	AUCGCGCUGAGUAUAAAAGCCGGUUUUCGGGGCUUUAUCUAACUCGCUGUAGUAAUUCCAGCGAGAGGCA	...((.(((((.((........)).))))).)).........(((((((.........))))))).....	..................(((.........))).........(((((((.........))))))).....	17	19	15	19	0.485714
759	759	828	-18.6	-0.89	0.17	15.05	0.0683759	UCGCGCUGAGUAUAAAAGCCGGUUUUCGGGGCUUUAUCUAACUCGCUGUAGUAAUUCCAGCGAGAGGCAG	..((.(((((.((........)).))))).)).........(((((((.........)))))))......	.................(((.........))).........(((((((.........)))))))......	16	20	15	19	0.5
760	760	829	-18.6	-0.86	0.15	15.73	0.0519425	CGCGCUGAGUAUAAAAGCCGGUUUUCGGGGCUUUAUCUAACUCGCUGUAGUAAUUCCAGCGAGAGGCAGA	.((.(((((.((........)).))))).)).........(((((((.........))))))).......	................((...........)).........(((((((.........))))))).......	17	20	15	18	0.5
761	761	830	-18.4	-0.59	0.23	16.42	0.0333806	GCGCUGAGUAUAAAAGCCGGUUUUCGGGGCUUUAUCUAACUCGCUGUAGUAAUUCCAGCGAGAGGCAGAG	((.(((((.((........)).))))).)).........(((((((.........)))))))........	...............(((.........))).........(((((((.........)))))))........	17	21	14	18	0.5
762	762	831	-17.7	-0.47	0.31	12.37	0.0244578	CGCUGAGUAUAAAAGCCGGUUUUCGGGGCUUUAUCUAACUCGCUGUAGUAAUUCCAGCGAGAGGCAGAGG	.(((.......((((((.........))))))......(((((((.........))))))).))).....	...........((((((.........))))))......(((((((.........))))))).........	17	21	14	18	0.5
763	763	832	-17.9	-0.47	0.25	11.3	0.0422416	GCUGAGUAUAAAAGCCGGUUUUCGGGGCUUUAUCUAACUCGCUGUAGUAAUUCCAGCGAGAGGCAGAGGG	(((.......((((((.........))))))......(((((((.........))))))).)))......	..........((((((.........))))))......(((((((.........)))))))..........	17	22	13	18	0.5
764	764	833	-17.3	-0.38	0.28	10.86	0.0322265	CUGAGUAUAAAAGCCGGUUUUCGGGGCUUUAUCUAACUCGCUGUAGUAAUUCCAGCGAGAGGCAGAGGGA	.........((((((.........))))))......(((((((.........)))))))...........	.........((((((.........))))))......(((((((.........)))))))...........	18	21	13	18	0.485714
765	765	834	-17.3	-0.59	0.26	9.85	0.0607848	UGAGUAUAAAAGCCGGUUUUCGGGGCUUUAUCUAACUCGCUGUAGUAAUUCCAGCGAGAGGCAGAGGGAG	........((((((.........))))))......(((((((.........)))))))............	........((((((.........))))))......(((((((.........)))))))............	18	22	12	18	0.485714
766	766	835	-18	-0.62	0.19	13.05	0.0636352	GAGUAUAAAAGCCGGUUUUCGGGGCUUUAUCUAACUCGCUGUAGUAAUUCCAGCGAGAGGCAGAGGGAGC	...........(((.....))).(((((.(((..(((((((.........)))))))....))).)))))	...........(((.....))).((((..(((..(((((((.........)))))))....)))..))))	18	22	13	17	0.5
767	767	836	-19.6	-1.16	0.08	7.83	0.0981814	AGUAUAAAAGCCGGUUUUCGGGGCUUUAUCUAACUCGCUGUAGUAAUUCCAGCGAGAGGCAGAGGGAGCG	..........(((.....))).(((((.(((..(((((((.........)))))))....))).))))).	..........(((.....))).((((..(((..(((((((.........)))))))....)))..)))).	18	22	13	17	0.5
768	768	837	-19.6	-1.12	0.09	7.42	0.0995308	GUAUAAAAGCCGGUUUUCGGGGCUUUAUCUAACUCGCUGUAGUAAUUCCAGCGAGAGGCAGAGGGAGCGA	.........(((.....))).(((((.(((..(((((((.........)))))))....))).)))))..	.........(((.....))).((((..(((..(((((((.........)))))))....)))..))))..	18	22	13	17	0.5
769	769	838	-19.6	-1.23	0.11	7.98	0.0985433	UAUAAAAGCCGGUUUUCGGGGCUUUAUCUAACUCGCUGUAGUAAUUCCAGCGAGAGGCAGAGGGAGCGAG	........(((.....))).(((((.(((..(((((((.........)))))))....))).)))))...	........(((.....))).((((..(((..(((((((.........)))))))....)))..))))...	18	22	13	17	0.5
770	770	839	-20.3	-1.21	0.09	15.19	0.176415	AUAAAAGCCGGUUUUCGGGGCUUUAUCUAACUCGCUGUAGUAAUUCCAGCGAGAGGCAGAGGGAGCGAGC	......((..((((((...((((.......(((((((.........)))))))))))...))))))..))	...................((((..((...(((((((.........))))))).....))..))))....	18	22	14	16	0.514286
771	771	840	-21.5	-1.25	0.1	8.93	0.35431	UAAAAGCCGGUUUUCGGGGCUUUAUCUAACUCGCUGUAGUAAUUCCAGCGAGAGGCAGAGGGAGCGAGCG	.....((..((((((...((((.......(((((((.........)))))))))))...))))))..)).	.....((..((((((...((((.......(((((((.........)))))))))))...))))))..)).	17	23	14	16	0.528571
772	772	841	-21.5	-1.38	0.07	10.58	0.330364	AAAAGCCGGUUUUCGGGGCUUUAUCUAACUCGCUGUAGUAAUUCCAGCGAGAGGCAGAGGGAGCGAGCGG	....((..((((((...((((.......(((((((.........)))))))))))...))))))..))..	....((..((((((...((((.......(((((((.........)))))))))))...))))))..))..	17	24	14	15	0.542857
773	773	842	-21.5	-0.96	0.19	17.74	0.20718	AAAGCCGGUUUUCGGGGCUUUAUCUAACUCGCUGUAGUAAUUCCAGCGAGAGGCAGAGGGAGCGAGCGGG	...((..((((((...((((.......(((((((.........)))))))))))...))))))..))...	.......((((((...(((........(((((((.........))))))).)))...)))))).......	16	25	14	15	0.557143
774	774	843	-23.3	-1.28	0.09	13.29	0.112712	AAGCCGGUUUUCGGGGCUUUAUCUAACUCGCUGUAGUAAUUCCAGCGAGAGGCAGAGGGAGCGAGCGGGC	..(((.((((.....(((((.(((..(((((((.........)))))))....))).))))))))).)))	..(((.((((.....((((..(((..(((((((.........)))))))....)))..)))))))).)))	15	25	15	15	0.571429
775	775	844	-24.5	-1.35	0.08	12.74	0.116889	AGCCGGUUUUCGGGGCUUUAUCUAACUCGCUGUAGUAAUUCCAGCGAGAGGCAGAGGGAGCGAGCGGGCG	.(((.((((.....(((((.(((..(((((((.........)))))))....))).))))))))).))).	.(((.((((.....((((..(((..(((((((.........)))))))....)))..)))))))).))).	14	26	15	15	0.585714
776	776	845	-24.8	-1.27	0.13	12.8	0.116696	GCCGGUUUUCGGGGCUUUAUCUAACUCGCUGUAGUAAUUCCAGCGAGAGGCAGAGGGAGCGAGCGGGCGG	(((.((((.....(((((.(((..(((((((.........)))))))....))).))))))))).)))..	(((.((((.....((((..(((..(((((((.........)))))))....)))..)))))))).)))..	13	27	15	15	0.6
777	777	846	-21.2	0.022	0.45	18.55	0.0539222	CCGGUUUUCGGGGCUUUAUCUAACUCGCUGUAGUAAUUCCAGCGAGAGGCAGAGGGAGCGAGCGGGCGGC	(((.((((((...((((..((..(((((((.........))))))).))..))))...)))).)).))).	(((.........((((..((...(((((((.........))))))).....))..)))).......))).	13	26	16	15	0.6
778	778	847	-21.6	-0.04	0.45	6.8	0.113529	CGGUUUUCGGGGCUUUAUCUAACUCGCUGUAGUAAUUCCAGCGAGAGGCAGAGGGAGCGAGCGGGCGGCC	.((((((((..(((((.(((..(((((((.........)))))))....))).)))))...)))).))))	.((((((((..(((((.(((..(((((((.........)))))))....))).)))))...)))).))))	13	26	16	15	0.6
779	779	848	-23	-0.57	0.26	5.7	0.121391	GGUUUUCGGGGCUUUAUCUAACUCGCUGUAGUAAUUCCAGCGAGAGGCAGAGGGAGCGAGCGGGCGGCCG	((((((((..(((((.(((..(((((((.........)))))))....))).)))))...)))).)))).	((((((((..(((((.(((..(((((((.........)))))))....))).)))))...)))).)))).	13	27	15	15	0.6
780	780	849	-21.7	-0.25	0.39	13.97	0.245301	GUUUUCGGGGCUUUAUCUAACUCGCUGUAGUAAUUCCAGCGAGAGGCAGAGGGAGCGAGCGGGCGGCCGG	((((((...((((.......(((((((.........)))))))))))...))))))...(((....))).	((((((...((((.......(((((((.........)))))))))))...))))))...(((....))).	13	27	15	15	0.6
781	781	850	-20.4	0.446	0.64	15.11	0.0593965	UUUUCGGGGCUUUAUCUAACUCGCUGUAGUAAUUCCAGCGAGAGGCAGAGGGAGCGAGCGGGCGGCCGGC	........(((((.(((..(((((((.........)))))))....))).)))))...(((....)))..	....(....((....(...(((((((.........))))))).....)....)).)..(((....)))..	13	26	16	15	0.6
782	782	851	-21.4	0.08	0.46	13.2	0.0746718	UUUCGGGGCUUUAUCUAACUCGCUGUAGUAAUUCCAGCGAGAGGCAGAGGGAGCGAGCGGGCGGCCGGCU	.......(((((.(((..(((((((.........)))))))....))).))))).(((.((...)).)))	.......((((..(((..(((((((.........)))))))....)))..)))).(((.........)))	13	26	16	15	0.6
783	783	852	-22.1	-0.28	0.31	10.62	0.104212	UUCGGGGCUUUAUCUAACUCGCUGUAGUAAUUCCAGCGAGAGGCAGAGGGAGCGAGCGGGCGGCCGGCUA	......(((((.(((..(((((((.........)))))))....))).))))).(((.((...)).))).	......((((..(((..(((((((.........)))))))....)))..)))).(((.((...)).))).	14	26	16	14	0.6
784	784	853	-22.1	-0.1	0.41	9.51	0.10913	UCGGGGCUUUAUCUAACUCGCUGUAGUAAUUCCAGCGAGAGGCAGAGGGAGCGAGCGGGCGGCCGGCUAG	.....(((((.(((..(((((((.........)))))))....))).))))).(((.((...)).)))..	.....((((..(((..(((((((.........)))))))....)))..)))).(((.((...)).)))..	14	27	16	13	0.614286
785	785	854	-22.1	0.099	0.51	7.81	0.117918	CGGGGCUUUAUCUAACUCGCUGUAGUAAUUCCAGCGAGAGGCAGAGGGAGCGAGCGGGCGGCCGGCUAGG	....(((((.(((..(((((((.........)))))))....))).))))).(((.((...)).)))...	....(((((.(((..(((((((.........)))))))....))).))))).(((.((...)).)))...	14	28	16	12	0.628571
786	786	855	-22.1	-0.01	0.47	6.66	0.12637	GGGGCUUUAUCUAACUCGCUGUAGUAAUUCCAGCGAGAGGCAGAGGGAGCGAGCGGGCGGCCGGCUAGGG	...(((((.(((..(((((((.........)))))))....))).))))).(((.((...)).)))....	...(((((.(((..(((((((.........)))))))....))).))))).(((.((...)).)))....	14	29	15	12	0.628571
787	787	856	-22.1	-0.39	0.29	6.77	0.125057	GGGCUUUAUCUAACUCGCUGUAGUAAUUCCAGCGAGAGGCAGAGGGAGCGAGCGGGCGGCCGGCUAGGGU	..(((((.(((..(((((((.........)))))))....))).))))).(((.((...)).))).....	..(((((.(((..(((((((.........)))))))....))).))))).(((.((...)).))).....	14	28	15	13	0.614286
788	788	857	-22.1	-0.26	0.35	7.04	0.122179	GGCUUUAUCUAACUCGCUGUAGUAAUUCCAGCGAGAGGCAGAGGGAGCGAGCGGGCGGCCGGCUAGGGUG	.(((((.(((..(((((((.........)))))))....))).))))).(((.((...)).)))......	.(((((.(((..(((((((.........)))))))....))).))))).(((.((...)).)))......	14	28	15	13	0.614286
789	789	858	-22.2	-0.33	0.27	8.26	0.105015	GCUUUAUCUAACUCGCUGUAGUAAUUCCAGCGAGAGGCAGAGGGAGCGAGCGGGCGGCCGGCUAGGGUGG	(((((.(((..(((((((.........)))))))....))).))))).(((.((...)).))).......	(((((.(((..(((((((.........)))))))....))).))))).(((.........))).......	14	28	15	13	0.614286
790	790	859	-19.4	0.521	0.6	19.82	0.0618852	CUUUAUCUAACUCGCUGUAGUAAUUCCAGCGAGAGGCAGAGGGAGCGAGCGGGCGGCCGGCUAGGGUGGA	((((.(((..(((((((.........)))))))))).))))..(((..((.....))..)))........	..........(((((((.........))))))).....................................	15	27	15	13	0.6
791	791	860	-19.9	-0.27	0.31	13.24	0.18433	UUUAUCUAACUCGCUGUAGUAAUUCCAGCGAGAGGCAGAGGGAGCGAGCGGGCGGCCGGCUAGGGUGGAA	(((((((..(((((((.........))))))).(((...((..((......))..)).))).))))))).	(((((((..(((((((.........)))))))..((...((..((......))..)).))..))))))).	16	27	14	13	0.585714
792	792	861	-18.6	0.276	0.6	19.58	0.0856883	UUAUCUAACUCGCUGUAGUAAUUCCAGCGAGAGGCAGAGGGAGCGAGCGGGCGGCCGGCUAGGGUGGAAG	((((((..(((((((.........))))))).(((...((..((......))..)).))).))))))...	.(((((..(((((((.........)))))))..............................)))))....	16	28	14	12	0.6
793	793	862	-18.1	0.055	0.44	23.25	0.0573916	UAUCUAACUCGCUGUAGUAAUUCCAGCGAGAGGCAGAGGGAGCGAGCGGGCGGCCGGCUAGGGUGGAAGA	(((((..(((((((.........))))))).(((...((..((......))..)).))).))))).....	.......(((((((.........)))))))........................................	17	28	14	11	0.6
794	794	863	-17.9	0.168	0.56	24.61	0.0484391	AUCUAACUCGCUGUAGUAAUUCCAGCGAGAGGCAGAGGGAGCGAGCGGGCGGCCGGCUAGGGUGGAAGAG	......(((((((.........))))))).(((...((..((......))..)).)))............	......(((((((.........))))))).........................................	17	29	14	10	0.614286
795	795	864	-17.9	0.868	0.83	23.77	0.0413428	UCUAACUCGCUGUAGUAAUUCCAGCGAGAGGCAGAGGGAGCGAGCGGGCGGCCGGCUAGGGUGGAAGAGC	.....(((((((.........))))))).(((...((..((......))..)).))).............	.....(((((((.........)))))))..........................................	16	29	15	10	0.628571
796	796	865	-19.2	0.543	0.62	17.44	0.067325	CUAACUCGCUGUAGUAAUUCCAGCGAGAGGCAGAGGGAGCGAGCGGGCGGCCGGCUAGGGUGGAAGAGCC	....(((((((.........))))))).(((...((..((......))..)).)))..(((......)))	....(((((((.........)))))))...........................................	16	29	16	9	0.642857
797	797	866	-20.8	-0.35	0.36	17.27	0.126398	UAACUCGCUGUAGUAAUUCCAGCGAGAGGCAGAGGGAGCGAGCGGGCGGCCGGCUAGGGUGGAAGAGCCG	...(((((((.........))))))).(((...((..((......))..)).)))..(((......))).	...(((((((.........)))))))............................................	16	30	15	9	0.642857
798	798	867	-21	-0.49	0.21	23.73	0.0586302	AACUCGCUGUAGUAAUUCCAGCGAGAGGCAGAGGGAGCGAGCGGGCGGCCGGCUAGGGUGGAAGAGCCGG	..((((((((.....((((.((.....))...)))))).))))))...((((((..........))))))	................................................((((((..........))))))	16	31	15	8	0.657143
799	799	868	-22.2	-0.62	0.25	17.82	0.10001	ACUCGCUGUAGUAAUUCCAGCGAGAGGCAGAGGGAGCGAGCGGGCGGCCGGCUAGGGUGGAAGAGCCGGG	.((((((((.....((((.((.....))...)))))).))))))...((((((..........)))))).	.(((((........((((.((.....))...))))....)))))...((((((..........)))))).	15	32	15	8	0.671429
800	800	869	-23.1	-0.32	0.33	16.07	0.130405	CUCGCUGUAGUAAUUCCAGCGAGAGGCAGAGGGAGCGAGCGGGCGGCCGGCUAGGGUGGAAGAGCCGGGC	(((((((.........)))))))...........((......))(.((((((..........)))))).)	((((((...........)))))).....................(.((((((..........)))))).)	14	32	16	8	0.685714
801	801	870	-22.8	-0.48	0.3	11.83	0.0800148	UCGCUGUAGUAAUUCCAGCGAGAGGCAGAGGGAGCGAGCGGGCGGCCGGCUAGGGUGGAAGAGCCGGGCG	(((((((.....((((.((.....))...)))))).))))).((.((((((..........)))))).))	.((((.......((((.((.....))...))))...))))..((.((((((..........)))))).))	14	33	15	8	0.685714
802	802	871	-23.4	-0.83	0.19	10.83	0.14543	CGCUGUAGUAAUUCCAGCGAGAGGCAGAGGGAGCGAGCGGGCGGCCGGCUAGGGUGGAAGAGCCGGGCGA	((((((.....((((.((.....))...)))))).))))..((.((((((..........)))))).)).	((((.......((((.((.....))...))))...))))..((.((((((..........)))))).)).	15	33	15	7	0.685714
803	803	872	-22.6	-1.16	0.14	8.03	0.211538	GCUGUAGUAAUUCCAGCGAGAGGCAGAGGGAGCGAGCGGGCGGCCGGCUAGGGUGGAAGAGCCGGGCGAG	.((((.((..((((.((.....))...))))))..)))).((.((((((..........)))))).))..	.((((.....((((.((.....))...))))....)))).((.((((((..........)))))).))..	15	34	14	7	0.685714
804	804	873	-22.5	-0.63	0.19	4.64	0.280492	CUGUAGUAAUUCCAGCGAGAGGCAGAGGGAGCGAGCGGGCGGCCGGCUAGGGUGGAAGAGCCGGGCGAGC	((((.((..((((.((.....))...))))))..)))).((.((((((..........)))))).))...	((((.(...((((.((.....))...)))).)..)))).((.((((((..........)))))).))...	15	33	15	7	0.685714
805	805	874	-20	-0.7	0.22	10.46	0.0737762	UGUAGUAAUUCCAGCGAGAGGCAGAGGGAGCGAGCGGGCGGCCGGCUAGGGUGGAAGAGCCGGGCGAGCA	........((((.((.....))...))))....((...((.((((((..........)))))).)).)).	........((((.((.....))...)))).........((.((((((..........)))))).))....	16	33	14	7	0.671429
806	806	875	-20	-0.64	0.24	10.16	0.0786468	GUAGUAAUUCCAGCGAGAGGCAGAGGGAGCGAGCGGGCGGCCGGCUAGGGUGGAAGAGCCGGGCGAGCAG	.......((((.((.....))...))))....((...((.((((((..........)))))).)).))..	.......((((.((.....))...)))).........((.((((((..........)))))).)).....	16	34	14	6	0.685714
807	807	876	-20	-0.91	0.16	9.98	0.115987	UAGUAAUUCCAGCGAGAGGCAGAGGGAGCGAGCGGGCGGCCGGCUAGGGUGGAAGAGCCGGGCGAGCAGA	......((((.((.....))...))))....((...((.((((((..........)))))).)).))...	.......(((.((.....))...))).....((...((.((((((..........)))))).)).))...	17	33	14	6	0.671429
808	808	877	-20	-0.67	0.24	9.97	0.116545	AGUAAUUCCAGCGAGAGGCAGAGGGAGCGAGCGGGCGGCCGGCUAGGGUGGAAGAGCCGGGCGAGCAGAG	.....((((.((.....))...))))....((...((.((((((..........)))))).)).))....	......(((.((.....))...))).....((...((.((((((..........)))))).)).))....	17	34	14	5	0.685714
809	809	878	-20.6	-0.49	0.3	9.93	0.131384	GUAAUUCCAGCGAGAGGCAGAGGGAGCGAGCGGGCGGCCGGCUAGGGUGGAAGAGCCGGGCGAGCAGAGC	....((((.((.....))...))))((..((...((.((((((..........)))))).)).))...))	....((((.((.....))...))))....((...((.((((((..........)))))).)).)).....	16	34	15	5	0.7
810	810	879	-21.4	-0.52	0.25	9.86	0.119171	UAAUUCCAGCGAGAGGCAGAGGGAGCGAGCGGGCGGCCGGCUAGGGUGGAAGAGCCGGGCGAGCAGAGCU	...((((.((.....))...))))((..((...((.((((((..........)))))).)).))...)).	....(((.((.....))...))).((..((...((.((((((..........)))))).)).))...)).	16	33	15	6	0.685714
811	811	880	-22.1	-0.81	0.2	10.24	0.156257	AAUUCCAGCGAGAGGCAGAGGGAGCGAGCGGGCGGCCGGCUAGGGUGGAAGAGCCGGGCGAGCAGAGCUG	...(((.((.....))...)))(((..((...((.((((((..........)))))).)).))...))).	....((.((.....))...))..((.......((.((((((..........)))))).))......))..	16	34	15	5	0.7
812	812	881	-22.4	-0.22	0.37	11.91	0.0810345	AUUCCAGCGAGAGGCAGAGGGAGCGAGCGGGCGGCCGGCUAGGGUGGAAGAGCCGGGCGAGCAGAGCUGC	.((((.((.....))...))))((.(((...((.((((((..........)))))).))......)))))	..(((.((.....))...))).((.(((...((.((((((..........)))))).))......)))))	15	34	16	5	0.714286
813	813	882	-23.6	-0.51	0.29	11.52	0.102096	UUCCAGCGAGAGGCAGAGGGAGCGAGCGGGCGGCCGGCUAGGGUGGAAGAGCCGGGCGAGCAGAGCUGCG	((((.((.....))...))))((.(((...((.((((((..........)))))).))......))))).	.(((.((.....))...))).((.(((...((.((((((..........)))))).))......))))).	14	35	16	5	0.728571
814	814	883	-24.4	-0.21	0.41	9.23	0.137239	UCCAGCGAGAGGCAGAGGGAGCGAGCGGGCGGCCGGCUAGGGUGGAAGAGCCGGGCGAGCAGAGCUGCGC	(((..(........)..)))((((((...((.((((((..........)))))).))......))).)))	(((..(........)..)))((((((...((.((((((..........)))))).))......))).)))	14	35	17	4	0.742857
815	815	884	-25.1	-0.49	0.3	7.29	0.138873	CCAGCGAGAGGCAGAGGGAGCGAGCGGGCGGCCGGCUAGGGUGGAAGAGCCGGGCGAGCAGAGCUGCGCU	((.((.....))...)).(((((((...((.((((((..........)))))).))......))).))))	((.((.....))...)).(((((((...((.((((((..........)))))).))......))).))))	14	35	17	4	0.742857
816	816	885	-25.1	-0.98	0.15	7.76	0.216788	CAGCGAGAGGCAGAGGGAGCGAGCGGGCGGCCGGCUAGGGUGGAAGAGCCGGGCGAGCAGAGCUGCGCUG	..((.....))......(((((((...((.((((((..........)))))).))......))).)))).	..((.....))......(((((((...((.((((((..........)))))).))......))).)))).	14	36	16	4	0.742857
817	817	886	-26.5	-1.6	0.04	11.97	0.301692	AGCGAGAGGCAGAGGGAGCGAGCGGGCGGCCGGCUAGGGUGGAAGAGCCGGGCGAGCAGAGCUGCGCUGC	........((((..(.(((..((...((.((((((..........)))))).)).))...))).).))))	........((((..(.(((.......((.((((((..........)))))).))......))).).))))	14	36	16	4	0.742857
818	818	887	-28.1	-1.59	0.06	12.05	0.312254	GCGAGAGGCAGAGGGAGCGAGCGGGCGGCCGGCUAGGGUGGAAGAGCCGGGCGAGCAGAGCUGCGCUGCG	.......((((..(.(((..((...((.((((((..........)))))).)).))...))).).)))).	.......((((..(.(((.......((.((((((..........)))))).))......))).).)))).	13	37	16	4	0.757143
819	819	888	-28.1	-1.56	0.06	3.46	0.552307	CGAGAGGCAGAGGGAGCGAGCGGGCGGCCGGCUAGGGUGGAAGAGCCGGGCGAGCAGAGCUGCGCUGCGG	......((((..(.(((..((...((.((((((..........)))))).)).))...))).).))))..	......((((..(.(((..((...((.((((((..........)))))).)).))...))).).))))..	13	37	16	4	0.757143
820	820	889	-28.1	-2.29	0.01	3.33	0.575395	GAGAGGCAGAGGGAGCGAGCGGGCGGCCGGCUAGGGUGGAAGAGCCGGGCGAGCAGAGCUGCGCUGCGGG	.....((((..(.(((..((...((.((((((..........)))))).)).))...))).).))))...	.....((((..(.(((..((...((.((((((..........)))))).)).))...))).).))))...	13	38	15	4	0.757143
821	821	890	-28.1	-1.48	0.06	5.93	0.527093	AGAGGCAGAGGGAGCGAGCGGGCGGCCGGCUAGGGUGGAAGAGCCGGGCGAGCAGAGCUGCGCUGCGGGC	....((((..(.(((..((...((.((((((..........)))))).)).))...))).).))))....	....((((..(.(((..((...((.((((((..........)))))).)).))...))).).))))....	13	37	16	4	0.757143
822	822	891	-28.1	-1.55	0.07	12.33	0.266302	GAGGCAGAGGGAGCGAGCGGGCGGCCGGCUAGGGUGGAAGAGCCGGGCGAGCAGAGCUGCGCUGCGGGCG	...((((..(.(((..((...((.((((((..........)))))).)).))...))).).)))).....	...((....(.(((((((...((.((((((..........)))))).))......))).)))).)..)).	12	38	16	4	0.771429
823	823	892	-28.1	-1.81	0.05	12.26	0.231474	AGGCAGAGGGAGCGAGCGGGCGGCCGGCUAGGGUGGAAGAGCCGGGCGAGCAGAGCUGCGCUGCGGGCGU	..((((..(.(((..((...((.((((((..........)))))).)).))...))).).))))......	..((....(.(((((((...((.((((((..........)))))).))......))).)))).)..))..	12	37	16	5	0.757143
824	824	893	-28.1	-0.59	0.2	12.99	0.235897	GGCAGAGGGAGCGAGCGGGCGGCCGGCUAGGGUGGAAGAGCCGGGCGAGCAGAGCUGCGCUGCGGGCGUC	.((((..(.(((..((...((.((((((..........)))))).)).))...))).).)))).......	.......(.(((((((...((.((((((..........)))))).))......))).)))).).......	11	37	17	5	0.771429
825	825	894	-28.3	-0.19	0.44	24.19	0.125845	GCAGAGGGAGCGAGCGGGCGGCCGGCUAGGGUGGAAGAGCCGGGCGAGCAGAGCUGCGCUGCGGGCGUCC	.....(((.((..((((((((((.(((..(((......))).....))).).))))).))))..)).)))	.........((..(((......((((............)))).................)))..))....	11	36	18	5	0.771429
826	826	895	-30.1	-0.71	0.22	9.16	0.202233	CAGAGGGAGCGAGCGGGCGGCCGGCUAGGGUGGAAGAGCCGGGCGAGCAGAGCUGCGCUGCGGGCGUCCU	...((((.((..((((((((((.(((..(((......))).....))).).))))).))))..)).))))	...((((.((..((((((((((.(((...................))).).))))).))))..)).))))	11	35	18	6	0.757143
827	827	896	-30.9	-1.52	0.04	7.99	0.252811	AGAGGGAGCGAGCGGGCGGCCGGCUAGGGUGGAAGAGCCGGGCGAGCAGAGCUGCGCUGCGGGCGUCCUG	..((((.((..((((((((((.(((..(((......))).....))).).))))).))))..)).)))).	..((((.((..((((((((((.(((...................))).).))))).))))..)).)))).	11	36	17	6	0.757143
828	828	897	-30.9	-1.27	0.07	8.02	0.252661	GAGGGAGCGAGCGGGCGGCCGGCUAGGGUGGAAGAGCCGGGCGAGCAGAGCUGCGCUGCGGGCGUCCUGG	.((((.((..((((((((((.(((..(((......))).....))).).))))).))))..)).))))..	.((((.((..((((((((((.(((...................))).).))))).))))..)).))))..	10	37	17	6	0.771429
829	829	898	-30.4	-1.02	0.18	8.96	0.22084	AGGGAGCGAGCGGGCGGCCGGCUAGGGUGGAAGAGCCGGGCGAGCAGAGCUGCGCUGCGGGCGUCCUGGG	((((.((..((((((((((.(((..(((......))).....))).).))))).))))..)).))))...	((((.((..((((((((((.(((...................))).).))))).))))..)).))))...	10	37	17	6	0.771429
830	830	899	-29.4	-0.68	0.18	10.92	0.142084	GGGAGCGAGCGGGCGGCCGGCUAGGGUGGAAGAGCCGGGCGAGCAGAGCUGCGCUGCGGGCGUCCUGGGA	((((((..((((((((((.(((..(((......))).....))).).))))).))))..)).))))....	((((((..((((((((((.(((...................))).).))))).))))..)).))))....	10	37	17	6	0.771429
831	831	900	-28.3	-0.66	0.21	14.15	0.24139	GGAGCGAGCGGGCGGCCGGCUAGGGUGGAAGAGCCGGGCGAGCAGAGCUGCGCUGCGGGCGUCCUGGGAA	(((((..((((((((((.(((..(((......))).....))).).))))).))))..)).)))......	(((((..((((((((((.(((...................))).).))))).))))..)).)))......	11	36	17	6	0.757143
832	832	901	-26.3	-0.11	0.38	15.52	0.201095	GAGCGAGCGGGCGGCCGGCUAGGGUGGAAGAGCCGGGCGAGCAGAGCUGCGCUGCGGGCGUCCUGGGAAG	.(((((((...((.((((((..........)))))).))......))).)))).((((...)))).....	.(((((((...((.((((((..........)))))).))......))).)))).((((...)))).....	11	36	17	6	0.757143
833	833	902	-25.9	0.189	0.48	25.64	0.102218	AGCGAGCGGGCGGCCGGCUAGGGUGGAAGAGCCGGGCGAGCAGAGCUGCGCUGCGGGCGUCCUGGGAAGG	.((..((((((((((.(((..(((......))).....))).).))))).))))..))..(((....)))	...............(((............))).....................................	11	36	17	6	0.757143
834	834	903	-27.6	-0.08	0.38	10.73	0.16548	GCGAGCGGGCGGCCGGCUAGGGUGGAAGAGCCGGGCGAGCAGAGCUGCGCUGCGGGCGUCCUGGGAAGGG	((..((((((((((.(((..(((......))).....))).).))))).))))..))..(((....))).	((..((((((((((.(((...................))).).))))).))))..))..(((....))).	10	37	17	6	0.771429
835	835	904	-24.6	0.478	0.65	29.79	0.0414812	CGAGCGGGCGGCCGGCUAGGGUGGAAGAGCCGGGCGAGCAGAGCUGCGCUGCGGGCGUCCUGGGAAGGGA	....((((..(((.((...(((......))).(((((((...))).)))))).)))..))))........	......................................................................	11	36	17	6	0.757143
836	836	905	-24.6	0.235	0.57	28.82	0.0442945	GAGCGGGCGGCCGGCUAGGGUGGAAGAGCCGGGCGAGCAGAGCUGCGCUGCGGGCGUCCUGGGAAGGGAG	...((((..(((.((...(((......))).(((((((...))).)))))).)))..)))).........	......................................................................	11	37	16	6	0.757143
837	837	906	-25.4	-0.37	0.34	24.41	0.116296	AGCGGGCGGCCGGCUAGGGUGGAAGAGCCGGGCGAGCAGAGCUGCGCUGCGGGCGUCCUGGGAAGGGAGA	.((((((((((.(((..(((......))).....))).).))))).))))...(.((((....)))).).	.(((((((((..(((...................)))...))))).))))......(((....)))....	12	36	16	6	0.742857
838	838	907	-25.7	-0.34	0.33	20.41	0.136072	GCGGGCGGCCGGCUAGGGUGGAAGAGCCGGGCGAGCAGAGCUGCGCUGCGGGCGUCCUGGGAAGGGAGAU	((((((((((.(((..(((......))).....))).).))))).))))...(.((((....)))).)..	((((((((((.(((...................))).).))))).))))...(.((((....)))).)..	11	36	16	7	0.742857
839	839	908	-24.5	0.71	0.73	24.18	0.120267	CGGGCGGCCGGCUAGGGUGGAAGAGCCGGGCGAGCAGAGCUGCGCUGCGGGCGUCCUGGGAAGGGAGAUC	((((..(((.((...(((......))).(((((((...))).)))))).)))..))))............	.......((.((..................................)).))...................	11	35	17	7	0.742857
840	840	909	-25.6	0.282	0.58	22.9	0.140278	GGGCGGCCGGCUAGGGUGGAAGAGCCGGGCGAGCAGAGCUGCGCUGCGGGCGUCCUGGGAAGGGAGAUCC	...((.((((((..........)))))).)).((((.......))))((((.((((....)))).).)))	...((.((((((..........)))))).)).((((.......))))(((.................)))	11	35	17	7	0.742857
841	841	910	-26.8	-0.09	0.39	16.39	0.150513	GGCGGCCGGCUAGGGUGGAAGAGCCGGGCGAGCAGAGCUGCGCUGCGGGCGUCCUGGGAAGGGAGAUCCG	..((.((((((..........)))))).)).((((.......))))((((.((((....)))).).))).	..((.((((((..........)))))).)).((((.......))))((((.(((.......)))).))).	11	35	17	7	0.742857
842	842	911	-27	-0.17	0.44	15.99	0.0954901	GCGGCCGGCUAGGGUGGAAGAGCCGGGCGAGCAGAGCUGCGCUGCGGGCGUCCUGGGAAGGGAGAUCCGG	.((.((((((..........)))))).))(((........))).(((((.((((....)))).).)))).	.((.((((((..........)))))).))...............(((((.(((.......)))).)))).	11	35	17	7	0.742857
843	843	912	-26.8	-0.4	0.25	12.13	0.0947638	CGGCCGGCUAGGGUGGAAGAGCCGGGCGAGCAGAGCUGCGCUGCGGGCGUCCUGGGAAGGGAGAUCCGGA	((.((((((..........)))))).))(((........))).(((((.((((....)))).).))))..	((.((((((..........)))))).))...............(((((.(((.......)))).))))..	12	34	17	7	0.728571
844	844	913	-26.9	-0.78	0.21	10.79	0.142245	GGCCGGCUAGGGUGGAAGAGCCGGGCGAGCAGAGCUGCGCUGCGGGCGUCCUGGGAAGGGAGAUCCGGAG	(.((((((..........)))))).)..(((....))).((.(((((.((((....)))).).)))).))	(.((((((..........)))))).)..((......)).((.(((((.(((.......)))).)))).))	12	35	16	7	0.728571
845	845	914	-29.4	-1.14	0.11	9.19	0.21396	GCCGGCUAGGGUGGAAGAGCCGGGCGAGCAGAGCUGCGCUGCGGGCGUCCUGGGAAGGGAGAUCCGGAGC	.((((((..........))))))((.(((...)))))(((.(((((.((((....)))).).)))).)))	.((((((..........))))))((.(((...)))))(((.(((((.(((.......)))).)))).)))	12	34	17	7	0.728571
846	846	915	-30.5	-1.75	0.04	7.49	0.230837	CCGGCUAGGGUGGAAGAGCCGGGCGAGCAGAGCUGCGCUGCGGGCGUCCUGGGAAGGGAGAUCCGGAGCG	((((((..........))))))((.(((...)))))(((.(((((.((((....)))).).)))).))).	((((((..........))))))((.(((...)))))(((.(((((.(((.......)))).)))).))).	12	34	17	7	0.728571
847	847	916	-28.1	-1.32	0.1	14.32	0.162152	CGGCUAGGGUGGAAGAGCCGGGCGAGCAGAGCUGCGCUGCGGGCGUCCUGGGAAGGGAGAUCCGGAGCGA	(((((..........)))))(((.......))).((((.(((((.((((....)))).).)))).)))).	(((((..........)))))..............((((.(((((.(((.......)))).)))).)))).	13	34	16	7	0.714286
848	848	917	-26.8	-1.78	0.04	12.97	0.097934	GGCUAGGGUGGAAGAGCCGGGCGAGCAGAGCUGCGCUGCGGGCGUCCUGGGAAGGGAGAUCCGGAGCGAA	.(((..(((......))).))).(((...))).((((.(((((.((((....)))).).)))).))))..	.(((...............))).(((...))).((((.(((((.(((.......)))).)))).))))..	14	34	15	7	0.7
849	849	918	-26.9	-1.59	0.08	10.8	0.116508	GCUAGGGUGGAAGAGCCGGGCGAGCAGAGCUGCGCUGCGGGCGUCCUGGGAAGGGAGAUCCGGAGCGAAU	(((..(((......))).))).(((...))).((((.(((((.((((....)))).).)))).))))...	(((...............))).(((...))).((((.(((((.(((.......)))).)))).))))...	14	33	15	8	0.685714
850	850	919	-24.5	-1.26	0.08	11.45	0.169233	CUAGGGUGGAAGAGCCGGGCGAGCAGAGCUGCGCUGCGGGCGUCCUGGGAAGGGAGAUCCGGAGCGAAUA	....(((......))).(((.......))).((((.(((((.((((....)))).).)))).))))....	....(((......))).(((.......))).((((.(((((.(((.......)))).)))).))))....	15	32	15	8	0.671429
851	851	920	-24.5	-1.62	0.07	10.56	0.19026	UAGGGUGGAAGAGCCGGGCGAGCAGAGCUGCGCUGCGGGCGUCCUGGGAAGGGAGAUCCGGAGCGAAUAG	...(((......))).(((.......))).((((.(((((.((((....)))).).)))).)))).....	...(((......))).(((.......))).((((.(((((.(((.......)))).)))).)))).....	15	33	14	8	0.671429
852	852	921	-24.5	-2.01	0.03	10.63	0.187269	AGGGUGGAAGAGCCGGGCGAGCAGAGCUGCGCUGCGGGCGUCCUGGGAAGGGAGAUCCGGAGCGAAUAGG	..(((......))).(((.......))).((((.(((((.((((....)))).).)))).))))......	..(((......))).(((.......))).((((.(((((.(((.......)))).)))).))))......	15	34	14	7	0.685714
853	853	922	-24.5	-1.5	0.05	11.11	0.168502	GGGUGGAAGAGCCGGGCGAGCAGAGCUGCGCUGCGGGCGUCCUGGGAAGGGAGAUCCGGAGCGAAUAGGG	.(((......))).(((.......))).((((.(((((.((((....)))).).)))).)))).......	.(((......))).(((.......))).((((.(((((.(((.......)))).)))).)))).......	14	35	14	7	0.7
854	854	923	-24.6	-1.48	0.05	9.22	0.224825	GGUGGAAGAGCCGGGCGAGCAGAGCUGCGCUGCGGGCGUCCUGGGAAGGGAGAUCCGGAGCGAAUAGGGG	(((......))).(((.......))).((((.(((((.((((....)))).).)))).))))........	(((......))).(((.......))).((((.(((((.(((.......)))).)))).))))........	14	35	14	7	0.7
855	855	924	-22.2	-0.61	0.28	12.1	0.0684879	GUGGAAGAGCCGGGCGAGCAGAGCUGCGCUGCGGGCGUCCUGGGAAGGGAGAUCCGGAGCGAAUAGGGGG	.(((.....)))(((.......))).((((.(((((.((((....)))).).)))).)))).........	.............((.......))..((((.(((((.(((.......)))).)))).)))).........	14	35	14	7	0.7
856	856	925	-23.5	-0.63	0.24	11.66	0.164026	UGGAAGAGCCGGGCGAGCAGAGCUGCGCUGCGGGCGUCCUGGGAAGGGAGAUCCGGAGCGAAUAGGGGGC	.......(((.(((.......))).((((.(((((.((((....)))).).)))).)))).......)))	.......(((.(((.......))).((((.(((((.(((.......)))).)))).)))).......)))	14	34	15	7	0.7
857	857	926	-25.3	-1.64	0.02	9.94	0.192998	GGAAGAGCCGGGCGAGCAGAGCUGCGCUGCGGGCGUCCUGGGAAGGGAGAUCCGGAGCGAAUAGGGGGCU	.....((((.(((.......))).((((.(((((.((((....)))).).)))).)))).......))))	.....((((.(((.......))).((((.(((((.(((.......)))).)))).)))).......))))	14	34	15	7	0.7
858	858	927	-26.5	-1.53	0.06	9.34	0.192268	GAAGAGCCGGGCGAGCAGAGCUGCGCUGCGGGCGUCCUGGGAAGGGAGAUCCGGAGCGAAUAGGGGGCUU	...(((((.(((.......))).((((.(((((.((((....)))).).)))).)))).......)))))	...(((((.(((.......))).((((.(((((.(((.......)))).)))).)))).......)))))	14	33	15	8	0.685714
859	859	928	-26.9	-1.35	0.08	9.23	0.209787	AAGAGCCGGGCGAGCAGAGCUGCGCUGCGGGCGUCCUGGGAAGGGAGAUCCGGAGCGAAUAGGGGGCUUC	..(((((.(((.......))).((((.(((((.((((....)))).).)))).)))).......))))).	..(((((.(((.......))).((((.(((((.(((.......)))).)))).)))).......))))).	14	32	16	8	0.685714
860	860	929	-26.9	-1.16	0.08	10.11	0.182728	AGAGCCGGGCGAGCAGAGCUGCGCUGCGGGCGUCCUGGGAAGGGAGAUCCGGAGCGAAUAGGGGGCUUCG	.(((((.(((.......))).((((.(((((.((((....)))).).)))).)))).......)))))..	.(((((.(((.......))).((((.(((((.(((.......)))).)))).)))).......)))))..	13	33	16	8	0.7
861	861	930	-27	-0.5	0.27	12.63	0.0857814	GAGCCGGGCGAGCAGAGCUGCGCUGCGGGCGUCCUGGGAAGGGAGAUCCGGAGCGAAUAGGGGGCUUCGC	.......((((((....(((((((.(((((.((((....)))).).)))).))))..)))...)).))))	.......(((.((....((.((((.(((((.(((.......)))).)))).))))...))...))..)))	12	33	17	8	0.714286
862	862	931	-30.3	-1.15	0.09	7.16	0.115085	AGCCGGGCGAGCAGAGCUGCGCUGCGGGCGUCCUGGGAAGGGAGAUCCGGAGCGAAUAGGGGGCUUCGCC	.....(((((((....(((((((.(((((.((((....)))).).)))).))))..)))...)).)))))	.....(((((((....(((((((.(((((.(((.......)))).)))).))))..)))...)).)))))	12	32	18	8	0.714286
863	863	932	-32.2	-1.33	0.11	7.36	0.0988711	GCCGGGCGAGCAGAGCUGCGCUGCGGGCGUCCUGGGAAGGGAGAUCCGGAGCGAAUAGGGGGCUUCGCCU	...((((((((....(((((((.(((((.((((....)))).).)))).))))..)))...)).))))))	...((((((((....(((((((.(((((.(((.......)))).)))).))))..)))...)).))))))	11	32	18	9	0.714286
864	864	933	-32.5	-1.34	0.08	7.33	0.104827	CCGGGCGAGCAGAGCUGCGCUGCGGGCGUCCUGGGAAGGGAGAUCCGGAGCGAAUAGGGGGCUUCGCCUC	..((((((((....(((((((.(((((.((((....)))).).)))).))))..)))...)).)))))).	..((((((((....(((((((.(((((.(((.......)))).)))).))))..)))...)).)))))).	11	31	19	9	0.714286
865	865	934	-32.5	-1.55	0.05	7.59	0.096269	CGGGCGAGCAGAGCUGCGCUGCGGGCGUCCUGGGAAGGGAGAUCCGGAGCGAAUAGGGGGCUUCGCCUCU	.((((((((....(((((((.(((((.((((....)))).).)))).))))..)))...)).))))))..	.((((((((....(((((((.(((((.(((.......)))).)))).))))..)))...)).))))))..	11	31	18	10	0.7
866	866	935	-32	-2.08	0.01	7.83	0.0798431	GGGCGAGCAGAGCUGCGCUGCGGGCGUCCUGGGAAGGGAGAUCCGGAGCGAAUAGGGGGCUUCGCCUCUG	((((((((....(((((((.(((((.((((....)))).).)))).))))..)))...)).))))))...	((((((((....(((((((.(((((.(((.......)))).)))).))))..)))...)).))))))...	11	32	17	10	0.7
867	867	936	-31.5	-1.7	0.07	7.35	0.120581	GGCGAGCAGAGCUGCGCUGCGGGCGUCCUGGGAAGGGAGAUCCGGAGCGAAUAGGGGGCUUCGCCUCUGG	(((((((....(((((((.(((((.((((....)))).).)))).))))..)))...)).))))).....	((((.((....(((((((.(((((.(((.......)))).)))).))))..)))...))..)))).....	11	32	17	10	0.7
868	868	937	-27.8	-0.23	0.31	18.01	0.036904	GCGAGCAGAGCUGCGCUGCGGGCGUCCUGGGAAGGGAGAUCCGGAGCGAAUAGGGGGCUUCGCCUCUGGC	((((((....(((((((.(((((.((((....)))).).)))).))))..)))...)).)))).......	.............((((.(((((.(((.......)))).)))).))))......................	11	31	18	10	0.7
869	869	938	-27.3	-0.04	0.39	16.53	0.0645991	CGAGCAGAGCUGCGCUGCGGGCGUCCUGGGAAGGGAGAUCCGGAGCGAAUAGGGGGCUUCGCCUCUGGCC	..(((...))).((((.(((((.((((....)))).).)))).))))....((((((...))))))....	............((((.(((((.(((.......)))).)))).)))).......................	11	30	19	10	0.7
870	870	939	-27.8	-0.09	0.38	16.27	0.0843851	GAGCAGAGCUGCGCUGCGGGCGUCCUGGGAAGGGAGAUCCGGAGCGAAUAGGGGGCUUCGCCUCUGGCCC	.(((...))).((((.(((((.((((....)))).).)))).))))......(((((........)))))	...........((((.(((((.(((.......)))).)))).))))........................	11	30	19	10	0.7
871	871	940	-28.7	-0.69	0.27	11.44	0.115266	AGCAGAGCUGCGCUGCGGGCGUCCUGGGAAGGGAGAUCCGGAGCGAAUAGGGGGCUUCGCCUCUGGCCCA	(((...))).((((.(((((.((((....)))).).)))).))))......(((((........))))).	..........((((.(((((.(((.......)))).)))).))))......(((((........))))).	12	29	19	10	0.685714
872	872	941	-28.4	-0.4	0.35	11.77	0.0908151	GCAGAGCUGCGCUGCGGGCGUCCUGGGAAGGGAGAUCCGGAGCGAAUAGGGGGCUUCGCCUCUGGCCCAG	.........((((.(((((.((((....)))).).)))).))))......(((((........)))))..	.........((((.(((((.(((.......)))).)))).))))......(((((........)))))..	11	30	19	10	0.7
873	873	942	-28.4	-0.18	0.41	15.15	0.069314	CAGAGCUGCGCUGCGGGCGUCCUGGGAAGGGAGAUCCGGAGCGAAUAGGGGGCUUCGCCUCUGGCCCAGC	........((((.(((((.((((....)))).).)))).))))......(((((........)))))...	....(((.((((.(((((.(((.......)))).)))).))))........................)))	11	29	20	10	0.7
874	874	943	-29.2	-0.66	0.25	15.24	0.0897829	AGAGCUGCGCUGCGGGCGUCCUGGGAAGGGAGAUCCGGAGCGAAUAGGGGGCUUCGCCUCUGGCCCAGCC	...((((((((.(((((.((((....)))).).)))).))))....((((((...))))))....)))).	...((((((((.(((((.(((.......)))).)))).)))).......................)))).	11	29	20	10	0.7
875	875	944	-30.7	-0.47	0.26	11.68	0.135726	GAGCUGCGCUGCGGGCGUCCUGGGAAGGGAGAUCCGGAGCGAAUAGGGGGCUUCGCCUCUGGCCCAGCCC	......((((.(((((.((((....)))).).)))).))))......(((((..(((...)))..)))))	......((((.(((((.(((.......)))).)))).))))......(((((..(((...)))..)))))	10	29	21	10	0.714286
876	876	945	-32.7	-1.41	0.08	6.88	0.147156	AGCUGCGCUGCGGGCGUCCUGGGAAGGGAGAUCCGGAGCGAAUAGGGGGCUUCGCCUCUGGCCCAGCCCU	.....((((.(((((.((((....)))).).)))).)))).....((((((..(((...)))..))))))	..((.((((.(((((.(((.......)))).)))).))))...))((((((..(((...)))..))))))	10	28	21	11	0.7
877	877	946	-34.5	-1.26	0.06	5.69	0.307837	GCUGCGCUGCGGGCGUCCUGGGAAGGGAGAUCCGGAGCGAAUAGGGGGCUUCGCCUCUGGCCCAGCCCUC	....((((.(((((.((((....)))).).)))).))))....(((((((..(((...)))..)))))))	....((((.(((((.(((.......)))).)))).))))....(((((((..(((...)))..)))))))	9	28	22	11	0.714286
878	878	947	-35.3	-1.58	0.07	5.63	0.329416	CUGCGCUGCGGGCGUCCUGGGAAGGGAGAUCCGGAGCGAAUAGGGGGCUUCGCCUCUGGCCCAGCCCUCC	...((((.(((((.((((....)))).).)))).))))....(((((((..(((...)))..))))))).	...((((.(((((.(((.......)))).)))).))))....(((((((..(((...)))..))))))).	9	27	23	11	0.714286
879	879	948	-35.3	-1.44	0.07	6.3	0.288319	UGCGCUGCGGGCGUCCUGGGAAGGGAGAUCCGGAGCGAAUAGGGGGCUUCGCCUCUGGCCCAGCCCUCCC	..((((.(((((.((((....)))).).)))).))))....(((((((..(((...)))..)))))))..	..((((.(((((.(((.......)))).)))).))))....(((((((..(((...)))..)))))))..	9	27	23	11	0.714286
880	880	949	-35.3	-1.24	0.13	6.38	0.29403	GCGCUGCGGGCGUCCUGGGAAGGGAGAUCCGGAGCGAAUAGGGGGCUUCGCCUCUGGCCCAGCCCUCCCG	.((((.(((((.((((....)))).).)))).))))....(((((((..(((...)))..)))))))...	.((((.(((((.(((.......)))).)))).))))....(((((((..(((...)))..)))))))...	9	28	23	10	0.728571
881	881	950	-35.1	-1.58	0.03	6.45	0.290327	CGCUGCGGGCGUCCUGGGAAGGGAGAUCCGGAGCGAAUAGGGGGCUUCGCCUCUGGCCCAGCCCUCCCGC	((((.(((((.((((....)))).).)))).))))....(((((((..(((...)))..)))))))....	((((.(((((.(((.......)))).)))).))))....(((((((..(((...)))..)))))))....	9	27	24	10	0.728571
882	882	951	-33.3	-1.2	0.11	10.83	0.25905	GCUGCGGGCGUCCUGGGAAGGGAGAUCCGGAGCGAAUAGGGGGCUUCGCCUCUGGCCCAGCCCUCCCGCU	(((.(((((.((((....)))).).)))).))).....(((((((..(((...)))..))))))).....	(((.((((.................)))).))).....(((((((..(((...)))..))))))).....	9	27	23	11	0.714286
883	883	952	-31.8	-0.68	0.26	11.52	0.301196	CUGCGGGCGUCCUGGGAAGGGAGAUCCGGAGCGAAUAGGGGGCUUCGCCUCUGGCCCAGCCCUCCCGCUG	..(((((.(..(((((...((((...((((((.........)))))).))))..)))))..).)))))..	..(((((.(..(((((....(((...((((((.........)))))).)))...)))))..).)))))..	9	27	23	11	0.714286
884	884	953	-31.8	-0.84	0.17	11.1	0.32427	UGCGGGCGUCCUGGGAAGGGAGAUCCGGAGCGAAUAGGGGGCUUCGCCUCUGGCCCAGCCCUCCCGCUGA	.(((((.(..(((((...((((...((((((.........)))))).))))..)))))..).)))))...	.(((((.(..(((((....(((...((((((.........)))))).)))...)))))..).)))))...	10	27	22	11	0.7
885	885	954	-31.8	-1.18	0.1	10.81	0.327446	GCGGGCGUCCUGGGAAGGGAGAUCCGGAGCGAAUAGGGGGCUUCGCCUCUGGCCCAGCCCUCCCGCUGAU	(((((.(..(((((...((((...((((((.........)))))).))))..)))))..).)))))....	(((((.(..(((((....(((...((((((.........)))))).)))...)))))..).)))))....	10	27	22	11	0.7
886	886	955	-29.8	-0.41	0.31	9.33	0.250123	CGGGCGUCCUGGGAAGGGAGAUCCGGAGCGAAUAGGGGGCUUCGCCUCUGGCCCAGCCCUCCCGCUGAUC	(((((.((((....)))).).)))).((((....(((((((..(((...)))..))))))).))))....	((((.................)))).((((....(((((((..(((...)))..))))))).))))....	10	26	23	11	0.7
887	887	956	-27.8	0.006	0.45	25.41	0.0899773	GGGCGUCCUGGGAAGGGAGAUCCGGAGCGAAUAGGGGGCUUCGCCUCUGGCCCAGCCCUCCCGCUGAUCC	((((.((((....)))).).)))..((((....(((((((..(((...)))..))))))).)))).....	(((.................)))...(((......(((((..(((...)))..)))))...)))......	10	26	23	11	0.7
888	888	957	-27.4	0.087	0.44	10.93	0.0475152	GGCGUCCUGGGAAGGGAGAUCCGGAGCGAAUAGGGGGCUUCGCCUCUGGCCCAGCCCUCCCGCUGAUCCC	((.(((.(((((.(((....((((((((((........)))).)))))).....))))))))..))).))	((.(((.((((..(((....(((((.((((........))))..))))).....))).))))..))).))	10	25	24	11	0.7
889	889	958	-27.4	-0.08	0.42	21.65	0.29032	GCGUCCUGGGAAGGGAGAUCCGGAGCGAAUAGGGGGCUUCGCCUCUGGCCCAGCCCUCCCGCUGAUCCCC	............(((.((((...((((....(((((((..(((...)))..))))))).)))))))))))	............(((.((((...((((......(((((..(((...)))..)))))...)))))))))))	10	24	25	11	0.7
890	890	959	-28.2	-0.45	0.29	9.83	0.337827	CGUCCUGGGAAGGGAGAUCCGGAGCGAAUAGGGGGCUUCGCCUCUGGCCCAGCCCUCCCGCUGAUCCCCC	...........(((.((((...((((....(((((((..(((...)))..))))))).))))))))))).	...........(((.((((...((((....(((((((..(((...)))..))))))).))))))))))).	10	23	26	11	0.7
891	891	960	-28.9	-0.87	0.19	6.43	0.402707	GUCCUGGGAAGGGAGAUCCGGAGCGAAUAGGGGGCUUCGCCUCUGGCCCAGCCCUCCCGCUGAUCCCCCA	..........(((.((((...((((....(((((((..(((...)))..))))))).)))))))).))).	..........(((.((((...((((....(((((((..(((...)))..))))))).)))))))).))).	11	23	25	11	0.685714
892	892	961	-28.9	-1.15	0.06	11.75	0.178101	UCCUGGGAAGGGAGAUCCGGAGCGAAUAGGGGGCUUCGCCUCUGGCCCAGCCCUCCCGCUGAUCCCCCAG	.........(((.((((...((((....(((((((..(((...)))..))))))).)))))))).)))..	..(((........((((...((((....(((((((..(((...)))..))))))).))))))))...)))	11	23	25	11	0.685714
893	893	962	-28.9	-0.83	0.18	25.71	0.0732017	CCUGGGAAGGGAGAUCCGGAGCGAAUAGGGGGCUUCGCCUCUGGCCCAGCCCUCCCGCUGAUCCCCCAGC	........(((.((((...((((....(((((((..(((...)))..))))))).)))))))).)))...	...................((((......(((((..(((...)))..)))))...))))...........	11	23	26	10	0.7
894	894	963	-30.3	-1.2	0.11	24.73	0.199541	CUGGGAAGGGAGAUCCGGAGCGAAUAGGGGGCUUCGCCUCUGGCCCAGCCCUCCCGCUGAUCCCCCAGCC	...((..(((.((((...((((....(((((((..(((...)))..))))))).)))))))).)))..))	...........((((...((((......(((((..(((...)))..)))))...))))))))........	11	23	26	10	0.7
895	895	964	-31.7	-1.75	0.02	11.53	0.287774	UGGGAAGGGAGAUCCGGAGCGAAUAGGGGGCUUCGCCUCUGGCCCAGCCCUCCCGCUGAUCCCCCAGCCA	..((..(((.((((...((((....(((((((..(((...)))..))))))).)))))))).)))..)).	......(((.((((...((((....(((((((..(((...)))..))))))).)))))))).))).....	12	23	25	10	0.685714
896	896	965	-31.7	-1.56	0.06	12.99	0.335005	GGGAAGGGAGAUCCGGAGCGAAUAGGGGGCUUCGCCUCUGGCCCAGCCCUCCCGCUGAUCCCCCAGCCAG	.((..(((.((((...((((....(((((((..(((...)))..))))))).)))))))).)))..))..	.((..(((.((((...((((....(((((((..(((...)))..))))))).)))))))).)))..))..	12	24	25	9	0.7
897	897	966	-32	-1.38	0.08	2.63	0.583427	GGAAGGGAGAUCCGGAGCGAAUAGGGGGCUUCGCCUCUGGCCCAGCCCUCCCGCUGAUCCCCCAGCCAGC	((..(((.((((...((((....(((((((..(((...)))..))))))).)))))))).)))..))...	((..(((.((((...((((....(((((((..(((...)))..))))))).)))))))).)))..))...	12	23	26	9	0.7
898	898	967	-28.9	-1.03	0.13	4.91	0.388418	GAAGGGAGAUCCGGAGCGAAUAGGGGGCUUCGCCUCUGGCCCAGCCCUCCCGCUGAUCCCCCAGCCAGCG	...(((.((((...((((....(((((((..(((...)))..))))))).)))))))).)))........	...(((.((((...((((....(((((((..(((...)))..))))))).)))))))).)))........	12	23	26	9	0.7
899	899	968	-28.9	-0.94	0.17	9.37	0.397101	AAGGGAGAUCCGGAGCGAAUAGGGGGCUUCGCCUCUGGCCCAGCCCUCCCGCUGAUCCCCCAGCCAGCGG	..(((.((((...((((....(((((((..(((...)))..))))))).)))))))).))).........	..(((.((((...((((....(((((((..(((...)))..))))))).)))))))).))).........	12	23	26	9	0.7
900	900	969	-29.1	-1	0.13	8.85	0.228705	AGGGAGAUCCGGAGCGAAUAGGGGGCUUCGCCUCUGGCCCAGCCCUCCCGCUGAUCCCCCAGCCAGCGGU	.(((.((((...((((....(((((((..(((...)))..))))))).)))))))).))).(((...)))	.(((.((((...((((....(((((((..(((...)))..))))))).)))))))).))).(((...)))	11	23	26	10	0.7
901	901	970	-29.7	-1.17	0.09	5.85	0.341186	GGGAGAUCCGGAGCGAAUAGGGGGCUUCGCCUCUGGCCCAGCCCUCCCGCUGAUCCCCCAGCCAGCGGUC	(((.((((...((((....(((((((..(((...)))..))))))).)))))))).))).(((...))).	(((.((((...((((....(((((((..(((...)))..))))))).)))))))).))).(((...))).	10	23	27	10	0.714286
902	902	971	-26	-0.3	0.3	15.7	0.127017	GGAGAUCCGGAGCGAAUAGGGGGCUUCGCCUCUGGCCCAGCCCUCCCGCUGAUCCCCCAGCCAGCGGUCC	((....))..........(((((((..(((...)))..)))))))((((((..........))))))...	((....))..........(((((((..(((...)))..))))))).........................	10	22	28	10	0.714286
903	903	972	-27.5	-0.5	0.24	7.79	0.336142	GAGAUCCGGAGCGAAUAGGGGGCUUCGCCUCUGGCCCAGCCCUCCCGCUGAUCCCCCAGCCAGCGGUCCG	......((((.((....(((((((..(((...)))..)))))))..((((......))))...)).))))	......((((.((....(((((((..(((...)))..)))))))..((((......))))...)).))))	10	22	28	10	0.714286
904	904	973	-27.9	-1.15	0.14	7.92	0.353586	AGAUCCGGAGCGAAUAGGGGGCUUCGCCUCUGGCCCAGCCCUCCCGCUGAUCCCCCAGCCAGCGGUCCGC	.....((((.((....(((((((..(((...)))..)))))))..((((......))))...)).)))).	.....((((.((....(((((((..(((...)))..)))))))..((((......))))...)).)))).	10	21	29	10	0.714286
905	905	974	-27.9	-0.81	0.21	9.57	0.288515	GAUCCGGAGCGAAUAGGGGGCUUCGCCUCUGGCCCAGCCCUCCCGCUGAUCCCCCAGCCAGCGGUCCGCA	....((((.((....(((((((..(((...)))..)))))))..((((......))))...)).))))..	....((((.(.....(((((((..(((...)))..)))))))..((((......))))....).))))..	10	21	29	10	0.714286
906	906	975	-27.9	-1.68	0.04	9.53	0.28608	AUCCGGAGCGAAUAGGGGGCUUCGCCUCUGGCCCAGCCCUCCCGCUGAUCCCCCAGCCAGCGGUCCGCAA	...((((.((....(((((((..(((...)))..)))))))..((((......))))...)).))))...	...((((.(.....(((((((..(((...)))..)))))))..((((......))))....).))))...	11	20	29	10	0.7
907	907	976	-27.9	-1.44	0.07	9.82	0.275835	UCCGGAGCGAAUAGGGGGCUUCGCCUCUGGCCCAGCCCUCCCGCUGAUCCCCCAGCCAGCGGUCCGCAAC	..((((.((....(((((((..(((...)))..)))))))..((((......))))...)).))))....	..((((.......(((((((..(((...)))..)))))))..((((..........))))..))))....	10	20	30	10	0.714286
908	908	977	-27.9	-1.56	0.05	10.69	0.246318	CCGGAGCGAAUAGGGGGCUUCGCCUCUGGCCCAGCCCUCCCGCUGAUCCCCCAGCCAGCGGUCCGCAACC	.((((.((....(((((((..(((...)))..)))))))..((((......))))...)).)))).....	.((((.......(((((((..(((...)))..)))))))((((((..........)))))))))).....	10	20	31	9	0.728571
909	909	978	-27.7	-1.27	0.08	10.28	0.169993	CGGAGCGAAUAGGGGGCUUCGCCUCUGGCCCAGCCCUCCCGCUGAUCCCCCAGCCAGCGGUCCGCAACCC	.((.(((....(((((((..(((...)))..)))))))((((((..........))))))..)))..)).	....(((....(((((((..(((...)))..)))))))((((((..........))))))..))).....	10	20	31	9	0.728571
910	910	979	-28	-1.57	0.08	4.59	0.33586	GGAGCGAAUAGGGGGCUUCGCCUCUGGCCCAGCCCUCCCGCUGAUCCCCCAGCCAGCGGUCCGCAACCCU	((.(((....(((((((..(((...)))..)))))))((((((..........))))))..)))...)).	...(((....(((((((..(((...)))..)))))))((((((..........))))))..)))......	10	20	30	10	0.714286
911	911	980	-27.3	-2.08	0	1.15	0.655967	GAGCGAAUAGGGGGCUUCGCCUCUGGCCCAGCCCUCCCGCUGAUCCCCCAGCCAGCGGUCCGCAACCCUU	..(((....(((((((..(((...)))..)))))))((((((..........))))))..))).......	..(((....(((((((..(((...)))..)))))))((((((..........))))))..))).......	10	19	30	11	0.7
912	912	981	-27.3	-2.12	0.01	1.14	0.664612	AGCGAAUAGGGGGCUUCGCCUCUGGCCCAGCCCUCCCGCUGAUCCCCCAGCCAGCGGUCCGCAACCCUUG	.(((....(((((((..(((...)))..)))))))((((((..........))))))..)))........	.(((....(((((((..(((...)))..)))))))((((((..........))))))..)))........	10	19	30	11	0.7
913	913	982	-27.5	-2.05	0	2.74	0.578624	GCGAAUAGGGGGCUUCGCCUCUGGCCCAGCCCUCCCGCUGAUCCCCCAGCCAGCGGUCCGCAACCCUUGC	(((....(((((((..(((...)))..)))))))((((((..........))))))..))).........	(((....(((((((..(((...)))..)))))))((((((..........))))))..))).........	9	19	31	11	0.714286
914	914	983	-26.7	-1.98	0.02	1.78	0.381413	CGAAUAGGGGGCUUCGCCUCUGGCCCAGCCCUCCCGCUGAUCCCCCAGCCAGCGGUCCGCAACCCUUGCC	......(((((((..(((...)))..)))))))((((((..........))))))...((((...)))).	......(((((((..(((...)))..)))))))((((((..........))))))...((((...)))).	9	18	32	11	0.714286
915	915	984	-26.7	-1.59	0.03	2.08	0.331754	GAAUAGGGGGCUUCGCCUCUGGCCCAGCCCUCCCGCUGAUCCCCCAGCCAGCGGUCCGCAACCCUUGCCG	.....(((((((..(((...)))..)))))))((((((..........))))))...((((...))))..	.....(((((((..(((...)))..)))))))((((((..........))))))...((((...))))..	9	19	31	11	0.714286
916	916	985	-26.7	-2.23	0.01	7	0.256246	AAUAGGGGGCUUCGCCUCUGGCCCAGCCCUCCCGCUGAUCCCCCAGCCAGCGGUCCGCAACCCUUGCCGC	....(((((((..(((...)))..)))))))((((((..........))))))...((((...))))...	....(((((((..(((...)))..)))))))((((((..........))))))...(((.....)))...	9	18	32	11	0.714286
917	917	986	-27.1	-1.94	0.03	11.08	0.22535	AUAGGGGGCUUCGCCUCUGGCCCAGCCCUCCCGCUGAUCCCCCAGCCAGCGGUCCGCAACCCUUGCCGCA	...(((((((..(((...)))..)))))))..((((......))))..(((((...........))))).	...(((((((..(((...)))..)))))))..((((......))))..(((((...........))))).	9	18	32	11	0.714286
918	918	987	-27.1	-2.24	0	11.1	0.224177	UAGGGGGCUUCGCCUCUGGCCCAGCCCUCCCGCUGAUCCCCCAGCCAGCGGUCCGCAACCCUUGCCGCAU	..(((((((..(((...)))..)))))))..((((......))))..(((((...........)))))..	..(((((((..(((...)))..)))))))..((((......))))..(((((...........)))))..	8	18	32	12	0.714286
919	919	988	-27.1	-2.36	0.01	11.09	0.223731	AGGGGGCUUCGCCUCUGGCCCAGCCCUCCCGCUGAUCCCCCAGCCAGCGGUCCGCAACCCUUGCCGCAUC	.(((((((..(((...)))..)))))))..((((......))))..(((((...........)))))...	.(((((((..(((...)))..)))))))..((((......))))..(((((...........)))))...	8	18	33	11	0.728571
920	920	989	-26.9	-2.06	0	11.23	0.217002	GGGGGCUUCGCCUCUGGCCCAGCCCUCCCGCUGAUCCCCCAGCCAGCGGUCCGCAACCCUUGCCGCAUCC	(((((((..(((...)))..)))))))..((((......))))..(((((...........)))))....	(((((((..(((...)))..)))))))..((((......))))..(((((...........)))))....	7	18	34	11	0.742857
921	921	990	-24.2	-1.79	0.05	11.18	0.181366	GGGGCUUCGCCUCUGGCCCAGCCCUCCCGCUGAUCCCCCAGCCAGCGGUCCGCAACCCUUGCCGCAUCCA	((((((..(((...)))..))))))...((((......))))..(((((...........))))).....	((((((..(((...)))..))))))...((((......))))..((((.............)))).....	8	17	34	11	0.728571
922	922	991	-23.7	-2.11	0.03	10.59	0.262471	GGGCUUCGCCUCUGGCCCAGCCCUCCCGCUGAUCCCCCAGCCAGCGGUCCGCAACCCUUGCCGCAUCCAC	(((((..(((...)))..)))))....((((......))))..(((((...........)))))......	(((((..(((...)))..)))))....((((......))))..((((.............))))......	8	16	35	11	0.728571
923	923	992	-20	-0.95	0.17	11.81	0.241977	GGCUUCGCCUCUGGCCCAGCCCUCCCGCUGAUCCCCCAGCCAGCGGUCCGCAACCCUUGCCGCAUCCACG	((((..(((...)))..)))).....((((......))))..(((((...........))))).......	((((..(((...)))..)))).....((((......))))..((((.............)))).......	8	16	35	11	0.728571
924	924	993	-16.7	-0.75	0.18	19.11	0.103237	GCUUCGCCUCUGGCCCAGCCCUCCCGCUGAUCCCCCAGCCAGCGGUCCGCAACCCUUGCCGCAUCCACGA	(((..(((...)))..)))......((((......))))..(((((...........)))))........	................................................(((.....)))...........	9	15	35	11	0.714286
925	925	994	-16.3	-1.06	0.12	9.75	0.171969	CUUCGCCUCUGGCCCAGCCCUCCCGCUGAUCCCCCAGCCAGCGGUCCGCAACCCUUGCCGCAUCCACGAA	....(((.(((((.((((......))))........))))).)))..((((...))))............	....(((.(((((.((((......))))........))))).)))..(((.....)))............	10	14	35	11	0.7
926	926	995	-16.3	-1.3	0.1	11.58	0.14703	UUCGCCUCUGGCCCAGCCCUCCCGCUGAUCCCCCAGCCAGCGGUCCGCAACCCUUGCCGCAUCCACGAAA	...(((.(((((.((((......))))........))))).)))..((((...)))).............	...(((.(((((.((((......))))........))))).)))..(((.....))).............	11	14	34	11	0.685714
927	927	996	-16.3	-1.38	0.08	7.87	0.193189	UCGCCUCUGGCCCAGCCCUCCCGCUGAUCCCCCAGCCAGCGGUCCGCAACCCUUGCCGCAUCCACGAAAC	..(((.(((((.((((......))))........))))).)))..((((...))))..............	..(((.(((((.((((......))))........))))).)))..(((.....)))..............	11	14	35	10	0.7
928	928	997	-16.3	-1.36	0.06	6.37	0.209646	CGCCUCUGGCCCAGCCCUCCCGCUGAUCCCCCAGCCAGCGGUCCGCAACCCUUGCCGCAUCCACGAAACU	.(((.(((((.((((......))))........))))).)))..((((...))))...............	.(((.(((((.((((......))))........))))).)))..(((.....)))...............	11	14	35	10	0.7
929	929	998	-15.8	-0.82	0.19	7.99	0.178606	GCCUCUGGCCCAGCCCUCCCGCUGAUCCCCCAGCCAGCGGUCCGCAACCCUUGCCGCAUCCACGAAACUU	(((.(((((.((((......))))........))))).)))..((((...))))................	(((.(((((.((((......))))........))))).)))..(((.....)))................	11	14	34	11	0.685714
930	930	999	-14.3	-0.96	0.16	14.86	0.119806	CCUCUGGCCCAGCCCUCCCGCUGAUCCCCCAGCCAGCGGUCCGCAACCCUUGCCGCAUCCACGAAACUUU	((.(((((.((((......))))........))))).))...((((...)))).................	...(((((.((((......))))........)))))......(((.....))).................	11	13	34	12	0.671429
931	931	1000	-13.9	-0.49	0.29	16.59	0.110787	CUCUGGCCCAGCCCUCCCGCUGAUCCCCCAGCCAGCGGUCCGCAACCCUUGCCGCAUCCACGAAACUUUG	..((((..((((......)))).....))))...(((((...........)))))...............	........((((......))))............(((((...........)))))...............	11	14	33	12	0.671429
932	932	1001	-13.9	-0.39	0.33	18.13	0.0912724	UCUGGCCCAGCCCUCCCGCUGAUCCCCCAGCCAGCGGUCCGCAACCCUUGCCGCAUCCACGAAACUUUGC	.((((..((((......)))).....))))...(((((...........)))))................	.......((((......))))............(((((...........)))))................	11	14	33	12	0.671429
933	933	1002	-14.1	-0.31	0.3	19.1	0.0859546	CUGGCCCAGCCCUCCCGCUGAUCCCCCAGCCAGCGGUCCGCAACCCUUGCCGCAUCCACGAAACUUUGCC	..(((...)))...((((((..........))))))...((((...)))).(((............))).	..............((((((..........))))))..................................	11	14	34	11	0.685714
934	934	1003	-14.1	-0.23	0.4	18.23	0.0811025	UGGCCCAGCCCUCCCGCUGAUCCCCCAGCCAGCGGUCCGCAACCCUUGCCGCAUCCACGAAACUUUGCCC	.(((...)))...((((((..........))))))...((((...)))).(((............)))..	.............((((((..........))))))...(((.....))).....................	11	14	34	11	0.685714
935	935	1004	-14.1	-0.23	0.38	17.49	0.0834148	GGCCCAGCCCUCCCGCUGAUCCCCCAGCCAGCGGUCCGCAACCCUUGCCGCAUCCACGAAACUUUGCCCA	(((...)))...((((((..........))))))...((((...)))).(((............)))...	............((((((..........))))))...(((.....)))......................	12	14	34	10	0.685714
936	936	1005	-12	-0.22	0.33	15.02	0.094863	GCCCAGCCCUCCCGCUGAUCCCCCAGCCAGCGGUCCGCAACCCUUGCCGCAUCCACGAAACUUUGCCCAU	...........((((((..........))))))...((((...)))).(((............)))....	...........((((((..........))))))...(((.....))).......................	12	13	34	11	0.671429
937	937	1006	-12	-1.16	0.11	13.92	0.122213	CCCAGCCCUCCCGCUGAUCCCCCAGCCAGCGGUCCGCAACCCUUGCCGCAUCCACGAAACUUUGCCCAUA	..........((((((..........))))))...((((...)))).(((............))).....	..........((((((..........))))))...(((.....))).((..............)).....	13	12	34	11	0.657143
938	938	1007	-12	-0.33	0.34	14.01	0.116283	CCAGCCCUCCCGCUGAUCCCCCAGCCAGCGGUCCGCAACCCUUGCCGCAUCCACGAAACUUUGCCCAUAG	.........((((((..........))))))...((((...)))).(((............)))......	.........((((((..........))))))...(((.....))).(((............)))......	13	13	33	11	0.657143
939	939	1008	-12	-0.09	0.38	13.59	0.105149	CAGCCCUCCCGCUGAUCCCCCAGCCAGCGGUCCGCAACCCUUGCCGCAUCCACGAAACUUUGCCCAUAGC	........((((((..........))))))...((((...)))).(((............))).......	........((((((..........))))))...(((.....))).(((............))).......	13	13	33	11	0.657143
940	940	1009	-12.2	-0.43	0.29	14.21	0.0640762	AGCCCUCCCGCUGAUCCCCCAGCCAGCGGUCCGCAACCCUUGCCGCAUCCACGAAACUUUGCCCAUAGCA	.((....((((((..........))))))...((((...)))).(((............))).....)).	.......((((((..........))))))...(((.....)))...........................	14	13	32	11	0.642857
941	941	1010	-12.6	0.07	0.5	14.65	0.0498404	GCCCUCCCGCUGAUCCCCCAGCCAGCGGUCCGCAACCCUUGCCGCAUCCACGAAACUUUGCCCAUAGCAG	........((((......))))..(((((...........))))).............(((.....))).	......((((((..........))))))....(.......).................(((.....))).	13	14	32	11	0.657143
942	942	1011	-12.9	-0.47	0.34	13.16	0.104378	CCCUCCCGCUGAUCCCCCAGCCAGCGGUCCGCAACCCUUGCCGCAUCCACGAAACUUUGCCCAUAGCAGC	.......((((......))))..(((((...........)))))............((((.....)))).	.....((((((..........))))))...(((.....)))................(((.....)))..	13	13	33	11	0.657143
943	943	1012	-12.9	0.067	0.52	15.44	0.0627433	CCUCCCGCUGAUCCCCCAGCCAGCGGUCCGCAACCCUUGCCGCAUCCACGAAACUUUGCCCAUAGCAGCG	......((((......))))..(((((...........)))))............((((.....))))..	....((((((..........))))))..............................(((.....)))...	13	14	32	11	0.657143
944	944	1013	-15	-0.16	0.36	15.17	0.0998606	CUCCCGCUGAUCCCCCAGCCAGCGGUCCGCAACCCUUGCCGCAUCCACGAAACUUUGCCCAUAGCAGCGG	...((((((..........)))))).((((....((....(((............)))....))..))))	...((((((..........)))))).((((..........(((............)))........))))	13	15	31	11	0.657143
945	945	1014	-17.3	-0.34	0.31	20.27	0.113111	UCCCGCUGAUCCCCCAGCCAGCGGUCCGCAACCCUUGCCGCAUCCACGAAACUUUGCCCAUAGCAGCGGG	.(((((((........((.((.(((.....))))).)).(((............)))......)))))))	.(((((((.......................................................)))))))	13	16	30	11	0.657143
946	946	1015	-17.6	-0.43	0.34	21.91	0.0818564	CCCGCUGAUCCCCCAGCCAGCGGUCCGCAACCCUUGCCGCAUCCACGAAACUUUGCCCAUAGCAGCGGGC	(((((((........((.((.(((.....))))).)).(((............)))......))))))).	......................................................................	13	16	31	10	0.671429
947	947	1016	-18.8	-0.5	0.29	15.99	0.148003	CCGCUGAUCCCCCAGCCAGCGGUCCGCAACCCUUGCCGCAUCCACGAAACUUUGCCCAUAGCAGCGGGCG	..((((......))))..(((((...........)))))..............((((........)))).	.(((((..........)))))................................((((........)))).	13	17	30	10	0.671429
948	948	1017	-19.2	-0.08	0.48	8.34	0.191259	CGCUGAUCCCCCAGCCAGCGGUCCGCAACCCUUGCCGCAUCCACGAAACUUUGCCCAUAGCAGCGGGCGG	.((((......))))..(((((...........))))).............(((((........))))).	.((((......))))..(((((...........))))).............(((((........))))).	13	18	29	10	0.671429
949	949	1018	-19.4	0.257	0.58	5.45	0.177208	GCUGAUCCCCCAGCCAGCGGUCCGCAACCCUUGCCGCAUCCACGAAACUUUGCCCAUAGCAGCGGGCGGG	((((......))))..(((((...........)))))............((((((........)))))).	((((......))))..(((((...........)))))............((((((........)))))).	13	19	28	10	0.671429
950	950	1019	-16.2	0.861	0.84	15.93	0.0479324	CUGAUCCCCCAGCCAGCGGUCCGCAACCCUUGCCGCAUCCACGAAACUUUGCCCAUAGCAGCGGGCGGGC	.......(((.....(((((...........)))))..............((((........))))))).	...............(((((...........)))))..............((((........))))....	13	18	29	10	0.671429
951	951	1020	-17.4	0.48	0.65	12.39	0.157152	UGAUCCCCCAGCCAGCGGUCCGCAACCCUUGCCGCAUCCACGAAACUUUGCCCAUAGCAGCGGGCGGGCA	..........(((.(((((...........))))).............(((((........)))))))).	..........(((.(((((...........)))))..............((((........)))).))).	14	18	28	10	0.657143
952	952	1021	-17.4	0.436	0.63	12.24	0.166737	GAUCCCCCAGCCAGCGGUCCGCAACCCUUGCCGCAUCCACGAAACUUUGCCCAUAGCAGCGGGCGGGCAC	.........(((.(((((...........))))).............(((((........))))))))..	.........(((.(((((...........)))))..............((((........)))).)))..	14	18	29	9	0.671429
953	953	1022	-17.4	0.006	0.45	12.25	0.174734	AUCCCCCAGCCAGCGGUCCGCAACCCUUGCCGCAUCCACGAAACUUUGCCCAUAGCAGCGGGCGGGCACU	........(((.(((((...........))))).............(((((........))))))))...	........(((.(((((...........)))))..............((((........)))).)))...	14	17	29	10	0.657143
954	954	1023	-17.4	-0.05	0.48	12.4	0.17416	UCCCCCAGCCAGCGGUCCGCAACCCUUGCCGCAUCCACGAAACUUUGCCCAUAGCAGCGGGCGGGCACUU	.......(((.(((((...........))))).............(((((........))))))))....	.......(((.(((((...........)))))..............((((........)))).)))....	13	17	29	11	0.657143
955	955	1024	-17.4	-0.02	0.47	12.01	0.179175	CCCCCAGCCAGCGGUCCGCAACCCUUGCCGCAUCCACGAAACUUUGCCCAUAGCAGCGGGCGGGCACUUU	......(((.(((((...........))))).............(((((........)))))))).....	......(((.(((((...........)))))..............((((........)))).))).....	13	17	29	11	0.657143
956	956	1025	-17.4	0.405	0.66	13.06	0.178304	CCCCAGCCAGCGGUCCGCAACCCUUGCCGCAUCCACGAAACUUUGCCCAUAGCAGCGGGCGGGCACUUUG	.....(((.(((((...........))))).............(((((........))))))))......	.....(((.(((((...........)))))..............((((........)))).)))......	13	18	28	11	0.657143
957	957	1026	-17.4	0.41	0.64	17.38	0.153003	CCCAGCCAGCGGUCCGCAACCCUUGCCGCAUCCACGAAACUUUGCCCAUAGCAGCGGGCGGGCACUUUGC	....(((.(((((...........))))).............(((((........)))))))).......	....(((.(((((...........)))))..............((((........)))).))).......	13	18	28	11	0.657143
958	958	1027	-17.4	0.4	0.63	20.1	0.0746965	CCAGCCAGCGGUCCGCAACCCUUGCCGCAUCCACGAAACUUUGCCCAUAGCAGCGGGCGGGCACUUUGCA	...(((.(((((...........))))).............(((((........))))))))........	...(......((((((......(((........................)))....))))))......).	14	18	27	11	0.642857
959	959	1028	-17.4	0.267	0.57	19.94	0.0755753	CAGCCAGCGGUCCGCAACCCUUGCCGCAUCCACGAAACUUUGCCCAUAGCAGCGGGCGGGCACUUUGCAC	..(((.(((((...........))))).............(((((........)))))))).........	..(......((((((......(((........................)))....))))))......)..	14	18	27	11	0.642857
960	960	1029	-17.4	0.294	0.59	20.03	0.0746908	AGCCAGCGGUCCGCAACCCUUGCCGCAUCCACGAAACUUUGCCCAUAGCAGCGGGCGGGCACUUUGCACU	.(((.(((((...........))))).............(((((........))))))))..........	.(......((((((......(((........................)))....))))))......)...	14	18	26	12	0.628571
961	961	1030	-17.6	0.563	0.64	19.95	0.0781253	GCCAGCGGUCCGCAACCCUUGCCGCAUCCACGAAACUUUGCCCAUAGCAGCGGGCGGGCACUUUGCACUG	(((.(((((...........))))).............(((((........))))))))...........	(......((((((......(((........................)))....))))))......)....	13	19	26	12	0.642857
962	962	1031	-17.6	0.647	0.71	22.97	0.0873545	CCAGCGGUCCGCAACCCUUGCCGCAUCCACGAAACUUUGCCCAUAGCAGCGGGCGGGCACUUUGCACUGG	((((.(((((((..((.((((.(((............))).....)))).))))))))......).))))	(((...((((((.......((........................)).....)))))).........)))	13	19	26	12	0.642857
963	963	1032	-18.4	0.254	0.52	12.4	0.0853031	CAGCGGUCCGCAACCCUUGCCGCAUCCACGAAACUUUGCCCAUAGCAGCGGGCGGGCACUUUGCACUGGA	..(((((...........))))).((((((((..(((((((........)))))))...))))...))))	..(((((...........))))).(((((((....((((((........)))))).....)))...))))	14	19	25	12	0.628571
964	964	1033	-18.9	-0.03	0.44	11.13	0.10234	AGCGGUCCGCAACCCUUGCCGCAUCCACGAAACUUUGCCCAUAGCAGCGGGCGGGCACUUUGCACUGGAA	.(((((...........))))).((((((((..(((((((........)))))))...))))...)))).	.(((((...........))))).((((((((...((((((........))))))....))))...)))).	15	19	24	12	0.614286
965	965	1034	-19.1	0.044	0.44	11.01	0.102688	GCGGUCCGCAACCCUUGCCGCAUCCACGAAACUUUGCCCAUAGCAGCGGGCGGGCACUUUGCACUGGAAC	(((((...........))))).((((((((..(((((((........)))))))...))))...))))..	(((((...........))))).((((((((...((((((........))))))....))))...))))..	14	19	25	12	0.628571
966	966	1035	-15.8	0.998	0.81	24.22	0.049599	CGGUCCGCAACCCUUGCCGCAUCCACGAAACUUUGCCCAUAGCAGCGGGCGGGCACUUUGCACUGGAACU	((((..((((....((((...............(((((........)))))))))..)))))))).....	......((((........................((((........)))).......)))).........	14	18	25	13	0.614286
967	967	1036	-15.5	0.936	0.81	24.47	0.0553294	GGUCCGCAACCCUUGCCGCAUCCACGAAACUUUGCCCAUAGCAGCGGGCGGGCACUUUGCACUGGAACUU	.((((((..((.((((.(((............))).....)))).)))))))).................	...((............................((((........))))..............)).....	14	18	24	14	0.6
968	968	1037	-15.8	0.179	0.47	24.16	0.122272	GUCCGCAACCCUUGCCGCAUCCACGAAACUUUGCCCAUAGCAGCGGGCGGGCACUUUGCACUGGAACUUA	((((((..((.((((.(((............))).....)))).))))))))..................	......................................................................	15	17	24	14	0.585714
969	969	1038	-14.9	0.212	0.52	20.02	0.0862304	UCCGCAACCCUUGCCGCAUCCACGAAACUUUGCCCAUAGCAGCGGGCGGGCACUUUGCACUGGAACUUAC	(((((((....((((...............(((((........)))))))))..))))...)))......	(((((((.......................(((((........)))))......))))...)))......	15	16	25	14	0.585714
970	970	1039	-14	0.32	0.6	18.19	0.051737	CCGCAACCCUUGCCGCAUCCACGAAACUUUGCCCAUAGCAGCGGGCGGGCACUUUGCACUGGAACUUACA	..((((...))))....((((((((..(((((((........)))))))...))))...)))).......	..(((.....)))....((((........(((((........)))))............)))).......	16	16	25	13	0.585714
971	971	1040	-14	0.242	0.51	16.75	0.0639964	CGCAACCCUUGCCGCAUCCACGAAACUUUGCCCAUAGCAGCGGGCGGGCACUUUGCACUGGAACUUACAA	.((((...))))....((((((((..(((((((........)))))))...))))...))))........	.(((.....)))....((((........(((((........)))))............))))........	17	16	24	13	0.571429
972	972	1041	-13.8	0.247	0.58	18.86	0.0568732	GCAACCCUUGCCGCAUCCACGAAACUUUGCCCAUAGCAGCGGGCGGGCACUUUGCACUGGAACUUACAAC	((((....((((...............(((((........)))))))))..))))...............	...............((((........(((((........)))))............)))).........	17	16	24	13	0.571429
973	973	1042	-12.4	0.313	0.56	15.77	0.0741611	CAACCCUUGCCGCAUCCACGAAACUUUGCCCAUAGCAGCGGGCGGGCACUUUGCACUGGAACUUACAACA	..............((((((((..(((((((........)))))))...))))...))))..........	..............((((........(((((........)))))............))))..........	18	15	24	13	0.557143
974	974	1043	-12.4	0.29	0.55	15.69	0.0753618	AACCCUUGCCGCAUCCACGAAACUUUGCCCAUAGCAGCGGGCGGGCACUUUGCACUGGAACUUACAACAC	.............((((((((..(((((((........)))))))...))))...))))...........	.............((((........(((((........)))))............))))...........	18	15	24	13	0.557143
975	975	1044	-12.4	0.399	0.61	15.71	0.0753042	ACCCUUGCCGCAUCCACGAAACUUUGCCCAUAGCAGCGGGCGGGCACUUUGCACUGGAACUUACAACACC	............((((((((..(((((((........)))))))...))))...))))............	............((((........(((((........)))))............))))............	17	15	25	13	0.571429
976	976	1045	-12.4	0.512	0.67	14.43	0.0793775	CCCUUGCCGCAUCCACGAAACUUUGCCCAUAGCAGCGGGCGGGCACUUUGCACUGGAACUUACAACACCC	...........((((((((..(((((((........)))))))...))))...)))).............	...........((((.(.....((((((........))))))......)....)))).............	16	15	26	13	0.585714
977	977	1046	-12.4	0.871	0.82	13.03	0.0846115	CCUUGCCGCAUCCACGAAACUUUGCCCAUAGCAGCGGGCGGGCACUUUGCACUGGAACUUACAACACCCG	..........((((((((..(((((((........)))))))...))))...))))..............	..........(((((((....((((((........)))))).....)))...))))..............	16	16	25	13	0.585714
978	978	1047	-12.4	0.802	0.79	13.25	0.0835426	CUUGCCGCAUCCACGAAACUUUGCCCAUAGCAGCGGGCGGGCACUUUGCACUGGAACUUACAACACCCGA	.........((((((((..(((((((........)))))))...))))...))))...............	.........(((((((....((((((........)))))).....)))...))))...............	17	16	24	13	0.571429
979	979	1048	-12.4	1.007	0.84	13.22	0.0882528	UUGCCGCAUCCACGAAACUUUGCCCAUAGCAGCGGGCGGGCACUUUGCACUGGAACUUACAACACCCGAG	........((((((((..(((((((........)))))))...))))...))))................	........(((((((....((((((........)))))).....)))...))))................	17	17	23	13	0.571429
980	980	1049	-12.4	1.017	0.87	14.18	0.10003	UGCCGCAUCCACGAAACUUUGCCCAUAGCAGCGGGCGGGCACUUUGCACUGGAACUUACAACACCCGAGC	.......((((((((..(((((((........)))))))...))))...)))).................	.......((((........(((((........)))))............)))).................	17	17	24	12	0.585714
981	981	1050	-12.5	1.068	0.86	17.05	0.0558804	GCCGCAUCCACGAAACUUUGCCCAUAGCAGCGGGCGGGCACUUUGCACUGGAACUUACAACACCCGAGCA	((((..((((((((..(((((((........)))))))...))))...))))............)).)).	......((((........(((((........)))))............))))..................	18	17	24	11	0.585714
982	982	1051	-12.4	0.474	0.6	16.22	0.0741269	CCGCAUCCACGAAACUUUGCCCAUAGCAGCGGGCGGGCACUUUGCACUGGAACUUACAACACCCGAGCAA	.....((((((((..(((((((........)))))))...))))...))))...................	................((((((........))))))..................................	19	16	24	11	0.571429
983	983	1052	-12.4	0.804	0.75	15.12	0.0403164	CGCAUCCACGAAACUUUGCCCAUAGCAGCGGGCGGGCACUUUGCACUGGAACUUACAACACCCGAGCAAG	....((((((((..(((((((........)))))))...))))...))))....................	...............((((((........)))))).....((((.....................)))).	19	17	23	11	0.571429
984	984	1053	-14.7	0.539	0.71	10.42	0.071887	GCAUCCACGAAACUUUGCCCAUAGCAGCGGGCGGGCACUUUGCACUGGAACUUACAACACCCGAGCAAGG	.............(((((((........)))))))..((((((..(((............))).))))))	..............((((((........))))))...((((((...((............))..))))))	19	18	22	11	0.571429
985	985	1054	-15.3	-0.35	0.34	10.97	0.078721	CAUCCACGAAACUUUGCCCAUAGCAGCGGGCGGGCACUUUGCACUGGAACUUACAACACCCGAGCAAGGA	............(((((((........)))))))..((((((..(((............))).)))))).	.............((((((........))))))...((((((...((............))..)))))).	20	17	22	11	0.557143
986	986	1055	-15.3	-0.25	0.32	11.03	0.0787093	AUCCACGAAACUUUGCCCAUAGCAGCGGGCGGGCACUUUGCACUGGAACUUACAACACCCGAGCAAGGAC	...........(((((((........)))))))..((((((..(((............))).))))))..	............((((((........))))))...((((((...((............))..))))))..	20	17	22	11	0.557143
987	987	1056	-15.3	0.189	0.59	11.13	0.0748814	UCCACGAAACUUUGCCCAUAGCAGCGGGCGGGCACUUUGCACUGGAACUUACAACACCCGAGCAAGGACG	..........(((((((........)))))))..((((((..(((............))).))))))...	...........((((((........))))))...((((((...((............))..))))))...	19	18	22	11	0.571429
988	988	1057	-15.3	0.228	0.5	9.06	0.0591997	CCACGAAACUUUGCCCAUAGCAGCGGGCGGGCACUUUGCACUGGAACUUACAACACCCGAGCAAGGACGC	.........(((((((........)))))))..((((((..(((............))).))))))....	..........((((((........))))))...((((((...((............))..))))))....	19	18	23	10	0.585714
989	989	1058	-16.7	0.075	0.5	6.16	0.142136	CACGAAACUUUGCCCAUAGCAGCGGGCGGGCACUUUGCACUGGAACUUACAACACCCGAGCAAGGACGCG	.........((((((........))))))((.((((((..(((............))).))))))..)).	.........((((((........))))))((.((((((...((............))..))))))..)).	19	19	22	10	0.585714
990	990	1059	-16.7	-0.29	0.34	6.25	0.141084	ACGAAACUUUGCCCAUAGCAGCGGGCGGGCACUUUGCACUGGAACUUACAACACCCGAGCAAGGACGCGA	........((((((........))))))((.((((((..(((............))).))))))..))..	........((((((........))))))((.((((((...((............))..))))))..))..	20	19	21	10	0.571429
991	991	1060	-16.7	-0.03	0.41	6.21	0.141378	CGAAACUUUGCCCAUAGCAGCGGGCGGGCACUUUGCACUGGAACUUACAACACCCGAGCAAGGACGCGAC	.......((((((........))))))((.((((((..(((............))).))))))..))...	.......((((((........))))))((.((((((...((............))..))))))..))...	19	19	22	10	0.585714
992	992	1061	-16.7	0.053	0.48	6.1	0.141186	GAAACUUUGCCCAUAGCAGCGGGCGGGCACUUUGCACUGGAACUUACAACACCCGAGCAAGGACGCGACU	......((((((........))))))((.((((((..(((............))).))))))..))....	......((((((........))))))((.((((((...((............))..))))))..))....	19	19	21	11	0.571429
993	993	1062	-16.7	-0.23	0.37	6.19	0.140921	AAACUUUGCCCAUAGCAGCGGGCGGGCACUUUGCACUGGAACUUACAACACCCGAGCAAGGACGCGACUC	.....((((((........))))))((.((((((..(((............))).))))))..)).....	.....((((((........))))))((.((((((...((............))..))))))..)).....	19	18	22	11	0.571429
994	994	1063	-16.7	-0.16	0.39	6.7	0.137197	AACUUUGCCCAUAGCAGCGGGCGGGCACUUUGCACUGGAACUUACAACACCCGAGCAAGGACGCGACUCU	....((((((........))))))((.((((((..(((............))).))))))..))......	....((((((........))))))((.((((((...((............))..))))))..))......	18	18	22	12	0.571429
995	995	1064	-16.7	0.006	0.42	6.76	0.135931	ACUUUGCCCAUAGCAGCGGGCGGGCACUUUGCACUGGAACUUACAACACCCGAGCAAGGACGCGACUCUC	...((((((........))))))((.((((((..(((............))).))))))..)).......	...((((((........))))))((.((((((...((............))..))))))..)).......	17	18	23	12	0.585714
996	996	1065	-16.7	0.164	0.52	6.9	0.134931	CUUUGCCCAUAGCAGCGGGCGGGCACUUUGCACUGGAACUUACAACACCCGAGCAAGGACGCGACUCUCC	..((((((........))))))((.((((((..(((............))).))))))..))........	..((((((........))))))((.((((((...((............))..))))))..))........	16	18	24	12	0.6
997	997	1066	-16.7	0.187	0.47	7.41	0.133309	UUUGCCCAUAGCAGCGGGCGGGCACUUUGCACUGGAACUUACAACACCCGAGCAAGGACGCGACUCUCCC	.((((((........))))))((.((((((..(((............))).))))))..)).........	.((((((........))))))((.((((((...((............))..))))))..)).........	16	18	24	12	0.6
998	998	1067	-16.5	0.677	0.72	13.73	0.068991	UUGCCCAUAGCAGCGGGCGGGCACUUUGCACUGGAACUUACAACACCCGAGCAAGGACGCGACUCUCCCG	((((((........))))))((.((((((..(((............))).))))))..))..........	..((((........))))..((.((((((...((............))..))))))..))..........	16	19	24	11	0.614286
999	999	1068	-16.4	0.549	0.64	13.83	0.0541068	UGCCCAUAGCAGCGGGCGGGCACUUUGCACUGGAACUUACAACACCCGAGCAAGGACGCGACUCUCCCGA	(((.....))).((((.((((.((((((..(((............))).))))))....).))).)))).	.((.....))..((((.(....((((((...((............))..))))))........).)))).	17	19	24	10	0.614286
1000	1000	1069	-16	0.79	0.78	13.91	0.0517141	GCCCAUAGCAGCGGGCGGGCACUUUGCACUGGAACUUACAACACCCGAGCAAGGACGCGACUCUCCCGAC	((((........))))..((.((((((..(((............))).))))))..))............	((((........)))).....((((((...((............))..))))))................	17	19	25	9	0.628571
1001	1001	1070	-15.3	0.926	0.78	7.96	0.0682737	CCCAUAGCAGCGGGCGGGCACUUUGCACUGGAACUUACAACACCCGAGCAAGGACGCGACUCUCCCGACG	..........((((.((((.((((((..(((............))).))))))....).))).))))...	..........((((.(((..((((((...((............))..))))))......))).))))...	17	19	25	9	0.628571
1002	1002	1071	-17.3	0.346	0.58	7.19	0.107041	CCAUAGCAGCGGGCGGGCACUUUGCACUGGAACUUACAACACCCGAGCAAGGACGCGACUCUCCCGACGC	.....((..((((.((((.((((((..(((............))).))))))....).))).))))..))	.....((..((((.(((..((((((...((............))..))))))......))).))))..))	17	19	25	9	0.628571
1003	1003	1072	-18.5	0.086	0.51	6.97	0.113832	CAUAGCAGCGGGCGGGCACUUUGCACUGGAACUUACAACACCCGAGCAAGGACGCGACUCUCCCGACGCG	....((..((((.((((.((((((..(((............))).))))))....).))).))))..)).	....((..((((.(((..((((((...((............))..))))))......))).))))..)).	17	20	24	9	0.628571
1004	1004	1073	-18.5	0.357	0.62	7.07	0.11231	AUAGCAGCGGGCGGGCACUUUGCACUGGAACUUACAACACCCGAGCAAGGACGCGACUCUCCCGACGCGG	...((..((((.((((.((((((..(((............))).))))))....).))).))))..))..	...((..((((.(((..((((((...((............))..))))))......))).))))..))..	17	21	23	9	0.628571
1005	1005	1074	-18.5	0.796	0.77	7.64	0.108669	UAGCAGCGGGCGGGCACUUUGCACUGGAACUUACAACACCCGAGCAAGGACGCGACUCUCCCGACGCGGG	..((..((((.((((.((((((..(((............))).))))))....).))).))))..))...	..((..((((.(((..((((((...((............))..))))))......))).))))..))...	16	22	23	9	0.642857
1006	1006	1075	-18.5	0.966	0.81	12.27	0.0918437	AGCAGCGGGCGGGCACUUUGCACUGGAACUUACAACACCCGAGCAAGGACGCGACUCUCCCGACGCGGGG	.((..((((.((((.((((((..(((............))).))))))....).))).))))..))....	.((..((((.((...((((((...((............))..)))))).......)).))))..))....	16	23	23	8	0.657143
1007	1007	1076	-18.8	1.108	0.89	15.16	0.0738351	GCAGCGGGCGGGCACUUUGCACUGGAACUUACAACACCCGAGCAAGGACGCGACUCUCCCGACGCGGGGA	((..((((.((((.((((((..(((............))).))))))....).))).))))..)).....	((..((((.(....((((((...((............))..))))))........).))))..)).....	16	23	23	8	0.657143
1008	1008	1077	-19	0.835	0.79	13.84	0.0881281	CAGCGGGCGGGCACUUUGCACUGGAACUUACAACACCCGAGCAAGGACGCGACUCUCCCGACGCGGGGAG	....(((((.(..((((((..(((............))).)))))).).)).)))((((......)))).	....(((((.(..((((((...((............))..)))))).).)).)))((((......)))).	16	23	23	8	0.657143
1009	1009	1078	-19.4	0.918	0.8	15	0.0382108	AGCGGGCGGGCACUUUGCACUGGAACUUACAACACCCGAGCAAGGACGCGACUCUCCCGACGCGGGGAGG	....((((.(..((((((..(((............))).)))))).).)).))(((((......))))).	......((.(..((((((...((............))..)))))).).))...(((((......))))).	16	24	22	8	0.657143
1010	1010	1079	-19.4	1.177	0.9	15.44	0.02802	GCGGGCGGGCACUUUGCACUGGAACUUACAACACCCGAGCAAGGACGCGACUCUCCCGACGCGGGGAGGC	...((((.(..((((((..(((............))).)))))).).)).))(((((......)))))..	.....((.(..((((((...((............))..)))))).).))...(((((......)))))..	15	24	23	8	0.671429
1011	1011	1080	-19.4	0.954	0.82	15.17	0.0303552	CGGGCGGGCACUUUGCACUGGAACUUACAACACCCGAGCAAGGACGCGACUCUCCCGACGCGGGGAGGCU	..((((.(..((((((..(((............))).)))))).).)).))(((((......)))))...	....((.(..((((((...((............))..)))))).).))...(((((......)))))...	15	23	23	9	0.657143
1012	1012	1081	-19.4	0.768	0.77	14.61	0.0320983	GGGCGGGCACUUUGCACUGGAACUUACAACACCCGAGCAAGGACGCGACUCUCCCGACGCGGGGAGGCUA	.((((.(..((((((..(((............))).)))))).).)).))(((((......)))))....	...((.(..((((((...((............))..)))))).).))...(((((......)))))....	16	23	22	9	0.642857
1013	1013	1082	-19	0.749	0.75	14.34	0.0242229	GGCGGGCACUUUGCACUGGAACUUACAACACCCGAGCAAGGACGCGACUCUCCCGACGCGGGGAGGCUAU	.(((....((((((..(((............))).)))))).)))...((((((......))))))....	...(....((((((...((............))..))))))...)....(((((......))))).....	16	22	22	10	0.628571
1014	1014	1083	-19.1	0.317	0.57	13.9	0.0344557	GCGGGCACUUUGCACUGGAACUUACAACACCCGAGCAAGGACGCGACUCUCCCGACGCGGGGAGGCUAUU	(((....((((((..(((............))).)))))).)))...((((((......)))))).....	.......((((((...((............))..))))))........(((((......)))))......	16	21	22	11	0.614286
1015	1015	1084	-18.8	0.208	0.47	12.39	0.0616582	CGGGCACUUUGCACUGGAACUUACAACACCCGAGCAAGGACGCGACUCUCCCGACGCGGGGAGGCUAUUC	((.(..((((((..(((............))).)))))).).))..((((((......))))))......	((.(..((((((...((............))..)))))).).))...(((((......))))).......	16	20	23	11	0.614286
1016	1016	1085	-18.1	0.469	0.6	11.85	0.064189	GGGCACUUUGCACUGGAACUUACAACACCCGAGCAAGGACGCGACUCUCCCGACGCGGGGAGGCUAUUCU	..((.((((((..(((............))).))))))..))...((((((......)))))).......	..((.((((((...((............))..))))))..))....(((((......)))))........	16	20	22	12	0.6
1017	1017	1086	-18.1	0.238	0.56	10.67	0.082795	GGCACUUUGCACUGGAACUUACAACACCCGAGCAAGGACGCGACUCUCCCGACGCGGGGAGGCUAUUCUG	.((.((((((..(((............))).))))))..))...((((((......))))))........	.((.((((((...((............))..))))))..))....(((((......))))).........	16	20	22	12	0.6
1018	1018	1087	-18.2	-0.02	0.43	11.27	0.0604734	GCACUUUGCACUGGAACUUACAACACCCGAGCAAGGACGCGACUCUCCCGACGCGGGGAGGCUAUUCUGC	((.((((((..(((............))).))))))..))...((((((......)))))).........	((.((((((...((............))..))))))..))....(((((......)))))..........	16	19	23	12	0.6
1019	1019	1088	-17.4	0.086	0.5	12.84	0.066761	CACUUUGCACUGGAACUUACAACACCCGAGCAAGGACGCGACUCUCCCGACGCGGGGAGGCUAUUCUGCC	..((((((..(((............))).))))))........(((((......)))))((......)).	..((((((...((............))..))))))........(((((......)))))((......)).	16	18	24	12	0.6
1020	1020	1089	-17.6	-0.01	0.47	13.52	0.056872	ACUUUGCACUGGAACUUACAACACCCGAGCAAGGACGCGACUCUCCCGACGCGGGGAGGCUAUUCUGCCC	.((((((..(((............))).)))))).........((((......))))(((......))).	.((((((...((............))..))))))........................((......))..	16	18	24	12	0.6
1021	1021	1090	-17.6	0.003	0.44	15.62	0.0409815	CUUUGCACUGGAACUUACAACACCCGAGCAAGGACGCGACUCUCCCGACGCGGGGAGGCUAUUCUGCCCA	((((((..(((............))).)))))).........((((......))))(((......)))..	((((((...((............))..))))))........................((......))...	16	18	24	12	0.6
1022	1022	1091	-14.7	0.799	0.75	19.56	0.0126385	UUUGCACUGGAACUUACAACACCCGAGCAAGGACGCGACUCUCCCGACGCGGGGAGGCUAUUCUGCCCAU	(((((..(((............))).)))))..........((((......))))(((......)))...	.((((...((............))..))))............(((......)))................	16	18	23	13	0.585714
1023	1023	1092	-14.2	1.112	0.86	20.27	0.00998337	UUGCACUGGAACUUACAACACCCGAGCAAGGACGCGACUCUCCCGACGCGGGGAGGCUAUUCUGCCCAUU	((((..(((............))).))))((.((.((.((((((......))))))...)).)).))...	((((.....................))))..........(((((......)))))...............	16	18	23	13	0.585714
1024	1024	1093	-13.9	1.193	0.9	21.78	0.0161076	UGCACUGGAACUUACAACACCCGAGCAAGGACGCGACUCUCCCGACGCGGGGAGGCUAUUCUGCCCAUUU	.....(((............((......))........(((((......)))))((......)))))...	......................................................................	16	18	23	13	0.585714
1025	1025	1094	-13.9	1.307	0.88	21.19	0.0243494	GCACUGGAACUUACAACACCCGAGCAAGGACGCGACUCUCCCGACGCGGGGAGGCUAUUCUGCCCAUUUG	....(((............((......))........(((((......)))))((......)))))....	......................................................................	16	19	23	12	0.6
1026	1026	1095	-14	1.346	0.9	21.27	0.0148741	CACUGGAACUUACAACACCCGAGCAAGGACGCGACUCUCCCGACGCGGGGAGGCUAUUCUGCCCAUUUGG	..................(((((((.(((.((..(((.((((...)))))))))..))))))....))))	......................((..(........(..............).......).))........	16	19	23	12	0.6
1027	1027	1096	-17.5	0.514	0.68	16.82	0.0344113	ACUGGAACUUACAACACCCGAGCAAGGACGCGACUCUCCCGACGCGGGGAGGCUAUUCUGCCCAUUUGGG	................((((((((.(((.((..(((.((((...)))))))))..))))))....)))))	................(((((((..(((.....(((............)))....))).))....)))))	16	20	22	12	0.6
1028	1028	1097	-18.6	0.502	0.69	17.29	0.0321896	CUGGAACUUACAACACCCGAGCAAGGACGCGACUCUCCCGACGCGGGGAGGCUAUUCUGCCCAUUUGGGG	...............((((((((.(((.((..(((.((((...)))))))))..))))))....))))).	...............(((((((..(((.....(((............)))....))).))....))))).	15	21	22	12	0.614286
1029	1029	1098	-18.6	0.375	0.63	18.18	0.0295209	UGGAACUUACAACACCCGAGCAAGGACGCGACUCUCCCGACGCGGGGAGGCUAUUCUGCCCAUUUGGGGA	..............((((((((.(((.((..(((.((((...)))))))))..))))))....)))))..	..............(((((((..((.......((............))......)).))....)))))..	16	21	21	12	0.6
1030	1030	1099	-18.6	0.556	0.72	18.02	0.0342005	GGAACUUACAACACCCGAGCAAGGACGCGACUCUCCCGACGCGGGGAGGCUAUUCUGCCCAUUUGGGGAC	.............((((((((.(((.((..(((.((((...)))))))))..))))))....)))))...	.............(((((((..((.......((............))......)).))....)))))...	16	21	22	11	0.614286
1031	1031	1100	-18.6	0.032	0.46	17.64	0.0368486	GAACUUACAACACCCGAGCAAGGACGCGACUCUCCCGACGCGGGGAGGCUAUUCUGCCCAUUUGGGGACA	............((((((((.(((.((..(((.((((...)))))))))..))))))....)))))....	............(((((((..((.......((............))......)).))....)))))....	17	20	22	11	0.6
1032	1032	1101	-18.6	-0.18	0.36	17.62	0.0374649	AACUUACAACACCCGAGCAAGGACGCGACUCUCCCGACGCGGGGAGGCUAUUCUGCCCAUUUGGGGACAC	...........((((((((.(((.((..(((.((((...)))))))))..))))))....))))).....	...........(((((((..((.......((............))......)).))....))))).....	17	19	23	11	0.6
1033	1033	1102	-18.6	-0.05	0.41	17.66	0.0373242	ACUUACAACACCCGAGCAAGGACGCGACUCUCCCGACGCGGGGAGGCUAUUCUGCCCAUUUGGGGACACU	..........((((((((.(((.((..(((.((((...)))))))))..))))))....)))))......	..........(((((((..((.......((............))......)).))....)))))......	16	19	23	12	0.6
1034	1034	1103	-18.6	-0.01	0.43	17.67	0.0372045	CUUACAACACCCGAGCAAGGACGCGACUCUCCCGACGCGGGGAGGCUAUUCUGCCCAUUUGGGGACACUU	.........((((((((.(((.((..(((.((((...)))))))))..))))))....))))).......	.........(((((((..((.......((............))......)).))....))))).......	15	19	23	13	0.6
1035	1035	1104	-18.6	-0.1	0.46	17.71	0.0368759	UUACAACACCCGAGCAAGGACGCGACUCUCCCGACGCGGGGAGGCUAUUCUGCCCAUUUGGGGACACUUC	........((((((((.(((.((..(((.((((...)))))))))..))))))....)))))........	........(((((((..((.......((............))......)).))....)))))........	15	19	23	13	0.6
1036	1036	1105	-18.6	-0.09	0.4	18.06	0.0352644	UACAACACCCGAGCAAGGACGCGACUCUCCCGACGCGGGGAGGCUAUUCUGCCCAUUUGGGGACACUUCC	.......((((((((.(((.((..(((.((((...)))))))))..))))))....))))).........	.......(((((((..((.......((............))......)).))....))))).........	15	19	24	12	0.614286
1037	1037	1106	-18.6	0.034	0.46	22.1	0.0270736	ACAACACCCGAGCAAGGACGCGACUCUCCCGACGCGGGGAGGCUAUUCUGCCCAUUUGGGGACACUUCCC	......((((((((.(((.((..(((.((((...)))))))))..))))))....)))))..........	......(((((((....................................))....)))))..........	15	19	25	11	0.628571
1038	1038	1107	-20.6	-0.27	0.39	19.7	0.0447496	CAACACCCGAGCAAGGACGCGACUCUCCCGACGCGGGGAGGCUAUUCUGCCCAUUUGGGGACACUUCCCC	.....((((.....(((........))).....))))..(((......))).....(((((....)))))	........................................................(((((....)))))	14	19	26	11	0.642857
1039	1039	1108	-22.1	-0.32	0.32	18.47	0.0337374	AACACCCGAGCAAGGACGCGACUCUCCCGACGCGGGGAGGCUAUUCUGCCCAUUUGGGGACACUUCCCCG	....((((.....(((........))).....))))..(((......))).....(((((....))))).	.......................................................(((((....))))).	14	20	25	11	0.642857
1040	1040	1109	-22.2	-0.46	0.31	23.97	0.0206472	ACACCCGAGCAAGGACGCGACUCUCCCGACGCGGGGAGGCUAUUCUGCCCAUUUGGGGACACUUCCCCGC	...((((.....(((........))).....))))..(((......)))....((((((....)))))).	......................................................(((((....)))))..	13	20	26	11	0.657143
1041	1041	1110	-22.7	-0.29	0.39	24.52	0.0282851	CACCCGAGCAAGGACGCGACUCUCCCGACGCGGGGAGGCUAUUCUGCCCAUUUGGGGACACUUCCCCGCC	...((......))................(((((((((......(((((.....))).))))))))))).	.............................(((((((((......................))))))))).	12	20	27	11	0.671429
1042	1042	1111	-22.7	0.064	0.48	24.72	0.0253674	ACCCGAGCAAGGACGCGACUCUCCCGACGCGGGGAGGCUAUUCUGCCCAUUUGGGGACACUUCCCCGCCG	..((......))................(((((((((......(((((.....))).)))))))))))..	............................(((((((((......................)))))))))..	12	21	26	11	0.671429
1043	1043	1112	-23	0.15	0.5	24.63	0.023901	CCCGAGCAAGGACGCGACUCUCCCGACGCGGGGAGGCUAUUCUGCCCAUUUGGGGACACUUCCCCGCCGC	.((......))..(((....((((......))))(((......)))....((((((....)))))).)))	...................................................((((......)))).....	11	21	27	11	0.685714
1044	1044	1113	-23.7	-0.07	0.43	22.73	0.0404408	CCGAGCAAGGACGCGACUCUCCCGACGCGGGGAGGCUAUUCUGCCCAUUUGGGGACACUUCCCCGCCGCU	((......))..(((....((((......))))(((......)))....((((((....)))))).))).	((......))..(((...................((......))......((((......))))..))).	11	21	26	12	0.671429
1045	1045	1114	-23.5	0.062	0.51	24.86	0.0525444	CGAGCAAGGACGCGACUCUCCCGACGCGGGGAGGCUAUUCUGCCCAUUUGGGGACACUUCCCCGCCGCUG	..(((..(((........)))....(((((((((......(((((.....))).))))))))))).))).	.........................(((((((((......................))))))))).....	11	22	25	12	0.671429
1046	1046	1115	-23.5	0.061	0.49	26.4	0.0410688	GAGCAAGGACGCGACUCUCCCGACGCGGGGAGGCUAUUCUGCCCAUUUGGGGACACUUCCCCGCCGCUGC	.(((..(((........)))....(((((((((......(((((.....))).))))))))))).)))..	................................................((((......))))........	11	22	25	12	0.671429
1047	1047	1116	-24	-0.32	0.33	22.09	0.0337321	AGCAAGGACGCGACUCUCCCGACGCGGGGAGGCUAUUCUGCCCAUUUGGGGACACUUCCCCGCCGCUGCC	.....((..(((....((((......))))(((......)))....((((((....)))))).)))..))	.....((..(((...................((......))......(((((....)))))..)))..))	11	21	26	12	0.671429
1048	1048	1117	-25.3	-0.56	0.25	15.66	0.0612194	GCAAGGACGCGACUCUCCCGACGCGGGGAGGCUAUUCUGCCCAUUUGGGGACACUUCCCCGCCGCUGCCA	....((..(((....((((......))))(((......)))....((((((....)))))).)))..)).	....((..(((...................((......))......(((((....)))))..)))..)).	11	21	26	12	0.671429
1049	1049	1118	-25.3	-0.59	0.24	14.37	0.0650372	CAAGGACGCGACUCUCCCGACGCGGGGAGGCUAUUCUGCCCAUUUGGGGACACUUCCCCGCCGCUGCCAG	...((..(((....((((......))))(((......)))....((((((....)))))).)))..))..	...((..(((..................(((......))).....(((((....)))))..)))..))..	11	21	26	12	0.671429
1050	1050	1119	-25.3	-0.3	0.31	14.41	0.0650614	AAGGACGCGACUCUCCCGACGCGGGGAGGCUAUUCUGCCCAUUUGGGGACACUUCCCCGCCGCUGCCAGG	..((..(((....((((......))))(((......)))....((((((....)))))).)))..))...	..((..(((..................(((......))).....(((((....)))))..)))..))...	11	22	25	12	0.671429
1051	1051	1120	-25.3	-0.46	0.23	14.62	0.0645552	AGGACGCGACUCUCCCGACGCGGGGAGGCUAUUCUGCCCAUUUGGGGACACUUCCCCGCCGCUGCCAGGA	.((..(((....((((......))))(((......)))....((((((....)))))).)))..))....	.((..(((..................(((......))).....(((((....)))))..)))..))....	11	22	25	12	0.671429
1052	1052	1121	-25.5	-0.15	0.39	14.5	0.0650431	GGACGCGACUCUCCCGACGCGGGGAGGCUAUUCUGCCCAUUUGGGGACACUUCCCCGCCGCUGCCAGGAC	((..(((....((((......))))(((......)))....((((((....)))))).)))..)).....	((..(((..................(((......))).....(((((....)))))..)))..)).....	10	22	26	12	0.685714
1053	1053	1122	-22.4	0.263	0.53	23.25	0.024824	GACGCGACUCUCCCGACGCGGGGAGGCUAUUCUGCCCAUUUGGGGACACUUCCCCGCCGCUGCCAGGACC	...(((....((((......))))(((......)))....((((((....)))))).)))..........	.........................................(((((....)))))...............	10	21	27	12	0.685714
1054	1054	1123	-22.4	0	0.44	23.48	0.0276938	ACGCGACUCUCCCGACGCGGGGAGGCUAUUCUGCCCAUUUGGGGACACUUCCCCGCCGCUGCCAGGACCC	..(((....((((......))))(((......)))....((((((....)))))).)))...........	........................................(((((....)))))................	10	20	28	12	0.685714
1055	1055	1124	-22.4	0.723	0.77	25.08	0.0221384	CGCGACUCUCCCGACGCGGGGAGGCUAUUCUGCCCAUUUGGGGACACUUCCCCGCCGCUGCCAGGACCCG	.(((....((((......))))(((......)))....((((((....)))))).)))............	.......................................(((((....))))).................	9	21	28	12	0.7
1056	1056	1125	-24.4	-0.06	0.4	17.93	0.0411158	GCGACUCUCCCGACGCGGGGAGGCUAUUCUGCCCAUUUGGGGACACUUCCCCGCCGCUGCCAGGACCCGC	(((..(((.(.(..(((((((((......(((((.....))).)))))))))))..).)...)))..)))	(((..(((......(((((((((......................)))))))))........)))..)))	9	21	28	12	0.7
1057	1057	1126	-23.5	-0.27	0.35	20.07	0.0751768	CGACUCUCCCGACGCGGGGAGGCUAUUCUGCCCAUUUGGGGACACUUCCCCGCCGCUGCCAGGACCCGCU	.............(((((..(((......)))....((((((....))))))((.......)).))))).	.............(((((..(((......))).....(((((....))))).............))))).	9	20	28	13	0.685714
1058	1058	1127	-23.5	-0.44	0.32	19.08	0.0850758	GACUCUCCCGACGCGGGGAGGCUAUUCUGCCCAUUUGGGGACACUUCCCCGCCGCUGCCAGGACCCGCUU	............(((((..(((......)))....((((((....))))))((.......)).)))))..	............(((((..(((......)))....((((((....))))))............)))))..	9	20	27	14	0.671429
1059	1059	1128	-23.6	-0.8	0.17	15.52	0.0639226	ACUCUCCCGACGCGGGGAGGCUAUUCUGCCCAUUUGGGGACACUUCCCCGCCGCUGCCAGGACCCGCUUC	........((.(((((..(((......)))....((((((....))))))((.......)).))))).))	...........(((((..(((......)))....((((((....))))))((.......)).)))))...	9	19	28	14	0.671429
1060	1060	1129	-24.7	-1.26	0.08	9.84	0.132782	CUCUCCCGACGCGGGGAGGCUAUUCUGCCCAUUUGGGGACACUUCCCCGCCGCUGCCAGGACCCGCUUCU	.......((.(((((..(((......)))....((((((....))))))((.......)).))))).)).	.......((.(((((..(((......)))....((((((....))))))((.......)).))))).)).	8	19	28	15	0.671429
1061	1061	1130	-24.7	-1.17	0.1	9.36	0.134219	UCUCCCGACGCGGGGAGGCUAUUCUGCCCAUUUGGGGACACUUCCCCGCCGCUGCCAGGACCCGCUUCUC	......((.(((((..(((......)))....((((((....))))))((.......)).))))).))..	......((.(((((..(((......)))....((((((....))))))((.......)).))))).))..	8	19	28	15	0.671429
1062	1062	1131	-24.7	-1.13	0.12	9.54	0.129795	CUCCCGACGCGGGGAGGCUAUUCUGCCCAUUUGGGGACACUUCCCCGCCGCUGCCAGGACCCGCUUCUCU	.....((.(((((..(((......)))....((((((....))))))((.......)).))))).))...	.....((.(((((..(((......)))....((((((....))))))((.......)).))))).))...	8	19	28	15	0.671429
1063	1063	1132	-24.7	-0.69	0.26	15.96	0.0949235	UCCCGACGCGGGGAGGCUAUUCUGCCCAUUUGGGGACACUUCCCCGCCGCUGCCAGGACCCGCUUCUCUG	....((.(((((..(((......)))....((((((....))))))((.......)).))))).))....	....((.(((((..(((......)))....((((((....))))))((.......)).))))).))....	8	20	27	15	0.671429
1064	1064	1133	-25.3	-0.94	0.18	16.5	0.10792	CCCGACGCGGGGAGGCUAUUCUGCCCAUUUGGGGACACUUCCCCGCCGCUGCCAGGACCCGCUUCUCUGA	.......(((((((((..((((((.....((((((....)))))).....).)))))...))))))))).	.......(((((((((..((((.......((((((....))))))........))))...))))))))).	9	20	27	14	0.671429
1065	1065	1134	-25.3	-1.13	0.12	16.32	0.110517	CCGACGCGGGGAGGCUAUUCUGCCCAUUUGGGGACACUUCCCCGCCGCUGCCAGGACCCGCUUCUCUGAA	......(((((((((..((((((.....((((((....)))))).....).)))))...)))))))))..	......(((((((((..((((.......((((((....))))))........))))...)))))))))..	10	20	26	14	0.657143
1066	1066	1135	-25.3	-1.08	0.14	16.03	0.111977	CGACGCGGGGAGGCUAUUCUGCCCAUUUGGGGACACUUCCCCGCCGCUGCCAGGACCCGCUUCUCUGAAA	.....(((((((((..((((((.....((((((....)))))).....).)))))...)))))))))...	.....(((((((((..((((.......((((((....))))))........))))...)))))))))...	11	20	25	14	0.642857
1067	1067	1136	-25.3	-0.79	0.2	15.83	0.11795	GACGCGGGGAGGCUAUUCUGCCCAUUUGGGGACACUUCCCCGCCGCUGCCAGGACCCGCUUCUCUGAAAG	....(((((((((..((((((.....((((((....)))))).....).)))))...)))))))))....	....(((((((((..((((.......((((((....))))))........))))...)))))))))....	11	21	24	14	0.642857
1068	1068	1137	-25.3	-0.98	0.13	18.06	0.118759	ACGCGGGGAGGCUAUUCUGCCCAUUUGGGGACACUUCCCCGCCGCUGCCAGGACCCGCUUCUCUGAAAGG	...(((((((((..((((((.....((((((....)))))).....).)))))...))))))))).....	...(((((((((..((((.......((((((....))))))........))))...))))))))).....	11	21	24	14	0.642857
1069	1069	1138	-25.5	-0.54	0.28	24.37	0.0938016	CGCGGGGAGGCUAUUCUGCCCAUUUGGGGACACUUCCCCGCCGCUGCCAGGACCCGCUUCUCUGAAAGGC	.(((((((((......(((((.....))).))))))))))).(((..(((((......)).)))...)))	.(((((((((......................)))))))))......(((...........)))......	10	21	25	14	0.657143
1070	1070	1139	-26.3	-1.41	0.08	19.14	0.162775	GCGGGGAGGCUAUUCUGCCCAUUUGGGGACACUUCCCCGCCGCUGCCAGGACCCGCUUCUCUGAAAGGCU	(((((((((......(((((.....))).))))))))))).(((..(((((......)).)))...))).	(((((((((......................))))))))).(((..(((((......)).)))...))).	10	21	24	15	0.642857
1071	1071	1140	-25.1	-1.11	0.13	6.05	0.160487	CGGGGAGGCUAUUCUGCCCAUUUGGGGACACUUCCCCGCCGCUGCCAGGACCCGCUUCUCUGAAAGGCUC	(((((((((..((((((.....((((((....)))))).....).)))))...)))))))))........	(((((((((..((((((.....((((((....)))))).....).)))))...)))))))))........	10	20	25	15	0.642857
1072	1072	1141	-22.8	-0.31	0.34	21.15	0.0543908	GGGGAGGCUAUUCUGCCCAUUUGGGGACACUUCCCCGCCGCUGCCAGGACCCGCUUCUCUGAAAGGCUCU	((((((((..((((((.....((((((....)))))).....).)))))...))))))))..........	......................(((((....)))))........(((...........))).........	10	20	24	16	0.628571
1073	1073	1142	-21.7	-0.72	0.2	10.9	0.125533	GGGAGGCUAUUCUGCCCAUUUGGGGACACUUCCCCGCCGCUGCCAGGACCCGCUUCUCUGAAAGGCUCUC	(((((((..((((((.....((((((....)))))).....).)))))...)))))))............	(((((((..((((((.....((((((....)))))).....).)))))...)))))))............	10	19	25	16	0.628571
1074	1074	1143	-19.8	-0.36	0.3	15.1	0.0604378	GGAGGCUAUUCUGCCCAUUUGGGGACACUUCCCCGCCGCUGCCAGGACCCGCUUCUCUGAAAGGCUCUCC	((((((......))).....(((((....)))))(((.....(((((......)).)))...)))..)))	((((((......))).....(((((....)))))........(((((......)).)))........)))	10	18	26	16	0.628571
1075	1075	1144	-19.5	-0.77	0.27	13.61	0.0997883	GAGGCUAUUCUGCCCAUUUGGGGACACUUCCCCGCCGCUGCCAGGACCCGCUUCUCUGAAAGGCUCUCCU	(.(((......))))....(((((....)))))(((.....(((((......)).)))...)))......	..(((......))).....(((((....)))))(((.....((((........).)))...)))......	10	17	26	17	0.614286
1076	1076	1145	-19.3	-1.26	0.11	9.79	0.202679	AGGCUAUUCUGCCCAUUUGGGGACACUUCCCCGCCGCUGCCAGGACCCGCUUCUCUGAAAGGCUCUCCUU	.(((......))).....(((((....)))))(((.....(((((......)).)))...))).......	.(((......))).....(((((....)))))(((.....(((((......)).)))...))).......	10	16	26	18	0.6
1077	1077	1146	-19.1	-0.92	0.15	10.82	0.183776	GGCUAUUCUGCCCAUUUGGGGACACUUCCCCGCCGCUGCCAGGACCCGCUUCUCUGAAAGGCUCUCCUUG	(((......))).....(((((....)))))(((.....(((((......)).)))...)))........	(((......))).....(((((....)))))(((.....(((((......)).)))...)))........	9	17	26	18	0.614286
1078	1078	1147	-16.4	-0.3	0.36	12.66	0.0797984	GCUAUUCUGCCCAUUUGGGGACACUUCCCCGCCGCUGCCAGGACCCGCUUCUCUGAAAGGCUCUCCUUGC	((......)).....((((((....)))))).....((.((((...((((.......))))..)))).))	((......)).....((((((....)))))).....((.((((....................)))).))	9	16	27	18	0.614286
1079	1079	1148	-17.2	-1.09	0.15	7.66	0.0619133	CUAUUCUGCCCAUUUGGGGACACUUCCCCGCCGCUGCCAGGACCCGCUUCUCUGAAAGGCUCUCCUUGCA	..............((((((....))))))....(((.((((...((((.......))))..)))).)))	..............((((((....))))))....(((.((((...(((.........)))..)))).)))	10	15	27	18	0.6
1080	1080	1149	-19.9	-1.7	0.03	6.39	0.145702	UAUUCUGCCCAUUUGGGGACACUUCCCCGCCGCUGCCAGGACCCGCUUCUCUGAAAGGCUCUCCUUGCAG	.............((((((....))))))...((((.((((...((((.......))))..)))).))))	.............((((((....))))))...((((.((((...(((.........)))..)))).))))	10	16	26	18	0.6
1081	1081	1150	-23.4	-2.3	0	5.65	0.162525	AUUCUGCCCAUUUGGGGACACUUCCCCGCCGCUGCCAGGACCCGCUUCUCUGAAAGGCUCUCCUUGCAGC	............((((((....))))))..(((((.((((...((((.......))))..)))).)))))	............((((((....))))))..(((((.((((...(((.........)))..)))).)))))	10	16	27	17	0.614286
1082	1082	1151	-24.5	-2.88	0	5.62	0.164664	UUCUGCCCAUUUGGGGACACUUCCCCGCCGCUGCCAGGACCCGCUUCUCUGAAAGGCUCUCCUUGCAGCU	...........((((((....))))))..(((((.((((...((((.......))))..)))).))))).	...........((((((....))))))..(((((.((((...(((.........)))..)))).))))).	9	16	27	18	0.614286
1083	1083	1152	-24.5	-2.32	0.01	5.77	0.152164	UCUGCCCAUUUGGGGACACUUCCCCGCCGCUGCCAGGACCCGCUUCUCUGAAAGGCUCUCCUUGCAGCUG	..........((((((....))))))..(((((.((((...((((.......))))..)))).)))))..	..........((((((....))))))..(((((.((((...(((.........)))..)))).)))))..	9	17	27	17	0.628571
1084	1084	1153	-26.2	-2.67	0	5.64	0.270374	CUGCCCAUUUGGGGACACUUCCCCGCCGCUGCCAGGACCCGCUUCUCUGAAAGGCUCUCCUUGCAGCUGC	..........(((((....)))))((.(((((.((((...((((.......))))..)))).))))).))	..........(((((....)))))((.(((((.((((...(((.........)))..)))).))))).))	9	17	28	16	0.642857
1085	1085	1154	-27.3	-2.95	0	5.18	0.304845	UGCCCAUUUGGGGACACUUCCCCGCCGCUGCCAGGACCCGCUUCUCUGAAAGGCUCUCCUUGCAGCUGCU	.........(((((....)))))((.(((((.((((...((((.......))))..)))).))))).)).	.........(((((....)))))((.(((((.((((...(((.........)))..)))).))))).)).	9	17	27	17	0.628571
1086	1086	1155	-27.3	-3.75	0	5.16	0.305274	GCCCAUUUGGGGACACUUCCCCGCCGCUGCCAGGACCCGCUUCUCUGAAAGGCUCUCCUUGCAGCUGCUU	........(((((....)))))((.(((((.((((...((((.......))))..)))).))))).))..	........(((((....)))))((.(((((.((((...(((.........)))..)))).))))).))..	9	17	27	17	0.628571
1087	1087	1156	-27.3	-3.43	0	5.13	0.30659	CCCAUUUGGGGACACUUCCCCGCCGCUGCCAGGACCCGCUUCUCUGAAAGGCUCUCCUUGCAGCUGCUUA	.......(((((....)))))((.(((((.((((...((((.......))))..)))).))))).))...	.......(((((....)))))((.(((((.((((...(((.........)))..)))).))))).))...	10	16	27	17	0.614286
1088	1088	1157	-27.3	-3.62	0	5.12	0.306571	CCAUUUGGGGACACUUCCCCGCCGCUGCCAGGACCCGCUUCUCUGAAAGGCUCUCCUUGCAGCUGCUUAG	......(((((....)))))((.(((((.((((...((((.......))))..)))).))))).))....	......(((((....)))))((.(((((.((((...(((.........)))..)))).))))).))....	10	17	26	17	0.614286
1089	1089	1158	-27.3	-3.14	0	5.12	0.305884	CAUUUGGGGACACUUCCCCGCCGCUGCCAGGACCCGCUUCUCUGAAAGGCUCUCCUUGCAGCUGCUUAGA	.....(((((....)))))((.(((((.((((...((((.......))))..)))).))))).)).....	.....(((((....)))))((.(((((.((((...(((.........)))..)))).))))).)).....	11	17	25	17	0.6
1090	1090	1159	-27.3	-3.12	0	5.12	0.30614	AUUUGGGGACACUUCCCCGCCGCUGCCAGGACCCGCUUCUCUGAAAGGCUCUCCUUGCAGCUGCUUAGAC	....(((((....)))))((.(((((.((((...((((.......))))..)))).))))).))......	....(((((....)))))((.(((((.((((...(((.........)))..)))).))))).))......	11	17	25	17	0.6
1091	1091	1160	-27.3	-3.08	0	5.13	0.306009	UUUGGGGACACUUCCCCGCCGCUGCCAGGACCCGCUUCUCUGAAAGGCUCUCCUUGCAGCUGCUUAGACG	...(((((....)))))((.(((((.((((...((((.......))))..)))).))))).)).......	...(((((....)))))((.(((((.((((...(((.........)))..)))).))))).)).......	10	18	25	17	0.614286
1092	1092	1161	-27.3	-3.01	0	5.19	0.303906	UUGGGGACACUUCCCCGCCGCUGCCAGGACCCGCUUCUCUGAAAGGCUCUCCUUGCAGCUGCUUAGACGC	..(((((....)))))((.(((((.((((...((((.......))))..)))).))))).))........	..(((((....)))))((.(((((.((((...(((.........)))..)))).))))).))........	10	18	26	16	0.628571
1093	1093	1162	-27.3	-2.81	0	5.46	0.293537	UGGGGACACUUCCCCGCCGCUGCCAGGACCCGCUUCUCUGAAAGGCUCUCCUUGCAGCUGCUUAGACGCU	.(((((....)))))((.(((((.((((...((((.......))))..)))).))))).)).........	.(((((....)))))((.(((((.((((...(((.........)))..)))).))))).)).........	10	18	26	16	0.628571
1094	1094	1163	-27.5	-2.06	0.02	5.33	0.296437	GGGGACACUUCCCCGCCGCUGCCAGGACCCGCUUCUCUGAAAGGCUCUCCUUGCAGCUGCUUAGACGCUG	(((((....)))))((.(((((.((((...((((.......))))..)))).))))).))..........	(((((....)))))((.(((((.((((...(((.........)))..)))).))))).))..........	10	19	26	15	0.642857
1095	1095	1164	-23.3	-0.98	0.13	8.14	0.201947	GGGACACUUCCCCGCCGCUGCCAGGACCCGCUUCUCUGAAAGGCUCUCCUUGCAGCUGCUUAGACGCUGG	((((....)))).((.(((((.((((...((((.......))))..)))).))))).))...........	((((....)))).((.(((((.((((...(((.........)))..)))).))))).))...........	10	19	26	15	0.642857
1096	1096	1165	-20	-0.26	0.4	9.47	0.103979	GGACACUUCCCCGCCGCUGCCAGGACCCGCUUCUCUGAAAGGCUCUCCUUGCAGCUGCUUAGACGCUGGA	(((....)))..((.(((((.((((...((((.......))))..)))).))))).))............	............((.(((((.((((...(((.........)))..)))).))))).))............	11	18	26	15	0.628571
1097	1097	1166	-18.9	-0.53	0.26	9.07	0.097456	GACACUUCCCCGCCGCUGCCAGGACCCGCUUCUCUGAAAGGCUCUCCUUGCAGCUGCUUAGACGCUGGAU	...........((.(((((.((((...((((.......))))..)))).))))).)).............	...........((.(((((.((((...(((.........)))..)))).))))).)).............	11	17	26	16	0.614286
1098	1098	1167	-18.9	-1.09	0.13	9.02	0.0998956	ACACUUCCCCGCCGCUGCCAGGACCCGCUUCUCUGAAAGGCUCUCCUUGCAGCUGCUUAGACGCUGGAUU	..........((.(((((.((((...((((.......))))..)))).))))).))..............	..........((.(((((.((((...(((.........)))..)))).))))).))..............	11	16	26	17	0.6
1099	1099	1168	-18.9	-0.83	0.16	8.99	0.112331	CACUUCCCCGCCGCUGCCAGGACCCGCUUCUCUGAAAGGCUCUCCUUGCAGCUGCUUAGACGCUGGAUUU	.........((.(((((.((((...((((.......))))..)))).))))).))...............	.........((.(((((.((((...(((.........)))..)))).))))).))...............	10	16	26	18	0.6
1100	1100	1169	-18.9	-1.08	0.1	8.39	0.14251	ACUUCCCCGCCGCUGCCAGGACCCGCUUCUCUGAAAGGCUCUCCUUGCAGCUGCUUAGACGCUGGAUUUU	........((.(((((.((((...((((.......))))..)))).))))).))................	........((.(((((.((((...(((.........)))..)))).))))).))................	10	16	25	19	0.585714
1101	1101	1170	-18.9	-1.25	0.11	8.31	0.150035	CUUCCCCGCCGCUGCCAGGACCCGCUUCUCUGAAAGGCUCUCCUUGCAGCUGCUUAGACGCUGGAUUUUU	.......((.(((((.((((...((((.......))))..)))).))))).)).................	.......((.(((((.((((...(((.........)))..)))).))))).)).................	9	16	25	20	0.585714
1102	1102	1171	-18.9	-1.32	0.07	8.23	0.1568	UUCCCCGCCGCUGCCAGGACCCGCUUCUCUGAAAGGCUCUCCUUGCAGCUGCUUAGACGCUGGAUUUUUU	......((.(((((.((((...((((.......))))..)))).))))).))..................	......((.(((((.((((...(((.........)))..)))).))))).))..................	9	16	24	21	0.571429
1103	1103	1172	-18.9	-1.46	0.07	8.08	0.168821	UCCCCGCCGCUGCCAGGACCCGCUUCUCUGAAAGGCUCUCCUUGCAGCUGCUUAGACGCUGGAUUUUUUU	.....((.(((((.((((...((((.......))))..)))).))))).))...................	.....((.(((((.((((...(((.........)))..)))).))))).))...................	9	16	24	21	0.571429
1104	1104	1173	-18.9	-1.48	0.05	7.47	0.204689	CCCCGCCGCUGCCAGGACCCGCUUCUCUGAAAGGCUCUCCUUGCAGCUGCUUAGACGCUGGAUUUUUUUC	....((.(((((.((((...((((.......))))..)))).))))).))....................	....((.(((((.((((...(((.........)))..)))).))))).))....................	9	16	25	20	0.585714
1105	1105	1174	-18.9	-0.7	0.21	8.23	0.103793	CCCGCCGCUGCCAGGACCCGCUUCUCUGAAAGGCUCUCCUUGCAGCUGCUUAGACGCUGGAUUUUUUUCG	...((.(((((.((((...((((.......))))..)))).))))).)).....................	...((.(((((.((((...(((.........)))..)))).))))).)).....................	9	17	24	20	0.585714
1106	1106	1175	-20.9	-1.09	0.13	6.2	0.301594	CCGCCGCUGCCAGGACCCGCUUCUCUGAAAGGCUCUCCUUGCAGCUGCUUAGACGCUGGAUUUUUUUCGG	..((.(((((.((((...((((.......))))..)))).))))).)).......(((((.....)))))	..((.(((((.((((...(((.........)))..)))).))))).)).......(((((.....)))))	9	18	23	20	0.585714
1107	1107	1176	-22.1	-0.85	0.16	6.76	0.291344	CGCCGCUGCCAGGACCCGCUUCUCUGAAAGGCUCUCCUUGCAGCUGCUUAGACGCUGGAUUUUUUUCGGG	.((.(((((.((((...((((.......))))..)))).))))).)).......(((((.....))))).	.((.(((((.((((...(((.........)))..)))).))))).)).......(((((.....))))).	9	19	22	20	0.585714
1108	1108	1177	-22.7	-1.52	0.08	10.27	0.193149	GCCGCUGCCAGGACCCGCUUCUCUGAAAGGCUCUCCUUGCAGCUGCUUAGACGCUGGAUUUUUUUCGGGU	((.(((((.((((...((((.......))))..)))).))))).))......(((.((......)).)))	((.(((((.((((...(((.........)))..)))).))))).))......(((.((......)).)))	9	19	21	21	0.571429
1109	1109	1178	-20.5	-1.11	0.12	10.71	0.182509	CCGCUGCCAGGACCCGCUUCUCUGAAAGGCUCUCCUUGCAGCUGCUUAGACGCUGGAUUUUUUUCGGGUA	..(((((.((((...((((.......))))..)))).))))).........(((.((......)).))).	..(((((.((((...(((.........)))..)))).))))).........(((.((......)).))).	10	18	21	21	0.557143
1110	1110	1179	-20.5	-1.13	0.11	11.1	0.192516	CGCUGCCAGGACCCGCUUCUCUGAAAGGCUCUCCUUGCAGCUGCUUAGACGCUGGAUUUUUUUCGGGUAG	.(((((.((((...((((.......))))..)))).))))).........(((.((......)).)))..	.(((((.((((...(((.........)))..)))).))))).........(((.((......)).)))..	10	19	20	21	0.557143
1111	1111	1180	-20.3	-0.87	0.2	18.97	0.108007	GCUGCCAGGACCCGCUUCUCUGAAAGGCUCUCCUUGCAGCUGCUUAGACGCUGGAUUUUUUUCGGGUAGU	(((((.((((...((((.......))))..)))).))))).........(((.((......)).)))...	(((((.((((...(((.........)))..)))).)))))..........((.((......)).))....	10	19	19	22	0.542857
1112	1112	1181	-18.2	-0.22	0.32	15.96	0.242075	CUGCCAGGACCCGCUUCUCUGAAAGGCUCUCCUUGCAGCUGCUUAGACGCUGGAUUUUUUUCGGGUAGUG	(((((.(((((.((...(((((..(((((.....).))))..))))).)).))......))).)))))..	(((((.((.((.((...(((((..(((((.....).))))..))))).)).)).......)).)))))..	10	19	19	22	0.542857
1113	1113	1182	-17.6	0.173	0.5	20.51	0.0883313	UGCCAGGACCCGCUUCUCUGAAAGGCUCUCCUUGCAGCUGCUUAGACGCUGGAUUUUUUUCGGGUAGUGG	..(((..((((((...(((((..(((((.....).))))..))))).))..((......))))))..)))	..(((..((((.....(((((..((((........))))..)))))...............))))..)))	10	20	18	22	0.542857
1114	1114	1183	-18.7	-0.12	0.38	20.31	0.0917553	GCCAGGACCCGCUUCUCUGAAAGGCUCUCCUUGCAGCUGCUUAGACGCUGGAUUUUUUUCGGGUAGUGGA	.(((..((((((...(((((..(((((.....).))))..))))).))..((......))))))..))).	.(((..((((.....(((((..((((........))))..)))))...............))))..))).	11	20	18	21	0.542857
1115	1115	1184	-18.5	-0.6	0.16	21.85	0.0837133	CCAGGACCCGCUUCUCUGAAAGGCUCUCCUUGCAGCUGCUUAGACGCUGGAUUUUUUUCGGGUAGUGGAA	(((..((((((...(((((..(((((.....).))))..))))).))..((......))))))..)))..	(((..((((.....(((((..((((........))))..)))))...............))))..)))..	12	19	18	21	0.528571
1116	1116	1185	-18.2	-0.62	0.23	11.37	0.15362	CAGGACCCGCUUCUCUGAAAGGCUCUCCUUGCAGCUGCUUAGACGCUGGAUUUUUUUCGGGUAGUGGAAA	......(((((..(((((((((...(((..((..((....))..)).)))..))))))))).)))))...	......(((((...((((((((...(((..((..((....))..)).)))..))))))))..)))))...	13	19	17	21	0.514286
1117	1117	1186	-18.2	-0.82	0.18	10.94	0.154915	AGGACCCGCUUCUCUGAAAGGCUCUCCUUGCAGCUGCUUAGACGCUGGAUUUUUUUCGGGUAGUGGAAAA	.....(((((..(((((((((...(((..((..((....))..)).)))..))))))))).)))))....	.....(((((...((((((((...(((..((..((....))..)).)))..))))))))..)))))....	14	19	16	21	0.5
1118	1118	1187	-18.2	-0.19	0.37	11.05	0.153701	GGACCCGCUUCUCUGAAAGGCUCUCCUUGCAGCUGCUUAGACGCUGGAUUUUUUUCGGGUAGUGGAAAAC	....(((((..(((((((((...(((..((..((....))..)).)))..))))))))).))))).....	....(((((...((((((((...(((..((..((....))..)).)))..))))))))..))))).....	13	19	17	21	0.514286
1119	1119	1188	-18.2	-0.73	0.21	10.99	0.154446	GACCCGCUUCUCUGAAAGGCUCUCCUUGCAGCUGCUUAGACGCUGGAUUUUUUUCGGGUAGUGGAAAACC	...(((((..(((((((((...(((..((..((....))..)).)))..))))))))).)))))......	...(((((...((((((((...(((..((..((....))..)).)))..))))))))..)))))......	13	18	18	21	0.514286
1120	1120	1189	-18.2	-1.02	0.15	11.21	0.154064	ACCCGCUUCUCUGAAAGGCUCUCCUUGCAGCUGCUUAGACGCUGGAUUUUUUUCGGGUAGUGGAAAACCA	..(((((..(((((((((...(((..((..((....))..)).)))..))))))))).))))).......	..(((((...((((((((...(((..((..((....))..)).)))..))))))))..))))).......	14	17	18	21	0.5
1121	1121	1190	-18.2	-0.7	0.25	11.42	0.15349	CCCGCUUCUCUGAAAGGCUCUCCUUGCAGCUGCUUAGACGCUGGAUUUUUUUCGGGUAGUGGAAAACCAG	.(((((..(((((((((...(((..((..((....))..)).)))..))))))))).)))))........	.(((((...((((((((...(((..((..((....))..)).)))..))))))))..)))))........	13	18	18	21	0.514286
1122	1122	1191	-18.3	-0.77	0.2	23.28	0.108383	CCGCUUCUCUGAAAGGCUCUCCUUGCAGCUGCUUAGACGCUGGAUUUUUUUCGGGUAGUGGAAAACCAGC	.......(((((..(((((.....).))))..))))).(((((.((((((.(.....).)))))))))))	.......(((((..((((........))))..))))).(((((......................)))))	13	18	18	21	0.514286
1123	1123	1192	-19.5	-1.05	0.13	11.17	0.160171	CGCUUCUCUGAAAGGCUCUCCUUGCAGCUGCUUAGACGCUGGAUUUUUUUCGGGUAGUGGAAAACCAGCA	......(((((..(((((.....).))))..))))).(((((.((((((.(.....).))))))))))).	......(((((..(((((.....).))))..))))).(((((......................))))).	14	18	17	21	0.5
1124	1124	1193	-19.5	-1.12	0.12	10.78	0.158598	GCUUCUCUGAAAGGCUCUCCUUGCAGCUGCUUAGACGCUGGAUUUUUUUCGGGUAGUGGAAAACCAGCAG	.....(((((..(((((.....).))))..))))).(((((.((((((.(.....).)))))))))))..	.....(((((..(((((.....).))))..))))).(((((......................)))))..	14	19	16	21	0.5
1125	1125	1194	-19.5	-1.23	0.07	9.82	0.160441	CUUCUCUGAAAGGCUCUCCUUGCAGCUGCUUAGACGCUGGAUUUUUUUCGGGUAGUGGAAAACCAGCAGC	....(((((..(((((.....).))))..))))).(((((.((((((.(.....).)))))))))))...	....(((((..(((((.....).))))..))))).(((((......................)))))...	14	18	17	21	0.5
1126	1126	1195	-19.5	-1.23	0.08	10.32	0.15765	UUCUCUGAAAGGCUCUCCUUGCAGCUGCUUAGACGCUGGAUUUUUUUCGGGUAGUGGAAAACCAGCAGCC	...(((((..(((((.....).))))..))))).(((((.((((((.(.....).)))))))))))....	...(((((..(((((.....).))))..))))).(((((......................)))))....	14	18	17	21	0.5
1127	1127	1196	-19.5	-1.25	0.11	10.6	0.156318	UCUCUGAAAGGCUCUCCUUGCAGCUGCUUAGACGCUGGAUUUUUUUCGGGUAGUGGAAAACCAGCAGCCU	..(((((..(((((.....).))))..))))).(((((.((((((.(.....).))))))))))).....	..(((((..(((((.....).))))..))))).(((((......................))))).....	14	18	17	21	0.5
1128	1128	1197	-19.5	-1.29	0.11	10.77	0.15554	CUCUGAAAGGCUCUCCUUGCAGCUGCUUAGACGCUGGAUUUUUUUCGGGUAGUGGAAAACCAGCAGCCUC	.(((((..(((((.....).))))..))))).(((((.((((((.(.....).)))))))))))......	.(((((..(((((.....).))))..))))).(((((......................)))))......	14	18	18	20	0.514286
1129	1129	1198	-19.3	-1.1	0.08	11.16	0.145859	UCUGAAAGGCUCUCCUUGCAGCUGCUUAGACGCUGGAUUUUUUUCGGGUAGUGGAAAACCAGCAGCCUCC	(((((..(((((.....).))))..))))).(((((.((((((.(.....).))))))))))).......	(((((..(((((.....).))))..))))).(((((......................))))).......	14	18	18	20	0.514286
1130	1130	1199	-18	-0.64	0.21	17.7	0.130626	CUGAAAGGCUCUCCUUGCAGCUGCUUAGACGCUGGAUUUUUUUCGGGUAGUGGAAAACCAGCAGCCUCCC	((((..(((((.....).))))..))))..(((((.((((((.(.....).)))))))))))........	((((..((((........))))..))))..(((((......................)))))........	14	18	19	19	0.528571
1131	1131	1200	-16.5	0.259	0.58	17.36	0.0327838	UGAAAGGCUCUCCUUGCAGCUGCUUAGACGCUGGAUUUUUUUCGGGUAGUGGAAAACCAGCAGCCUCCCG	....(((((...((.((....))..))..(((((.((((((.(.....).))))))))))))))))....	....(((((......((....))......(((((......................))))))))))....	14	19	18	19	0.528571
1132	1132	1201	-16.6	0.679	0.76	14.95	0.0411537	GAAAGGCUCUCCUUGCAGCUGCUUAGACGCUGGAUUUUUUUCGGGUAGUGGAAAACCAGCAGCCUCCCGC	(..(((((...((.((....))..))..(((((.((((((.(.....).))))))))))))))))..)..	...(((((......((....))......(((((......................)))))))))).....	14	19	19	18	0.542857
1133	1133	1202	-16.5	0.443	0.64	16.92	0.0663994	AAAGGCUCUCCUUGCAGCUGCUUAGACGCUGGAUUUUUUUCGGGUAGUGGAAAACCAGCAGCCUCCCGCG	..(((((...((.((....))..))..(((((.((((((.(.....).))))))))))))))))......	..(((((......((....))......(((((......................))))))))))......	14	19	19	18	0.542857
1134	1134	1203	-16.5	0.427	0.69	16.77	0.0662279	AAGGCUCUCCUUGCAGCUGCUUAGACGCUGGAUUUUUUUCGGGUAGUGGAAAACCAGCAGCCUCCCGCGA	.(((((...((.((....))..))..(((((.((((((.(.....).)))))))))))))))).......	.(((((......((....))......(((((......................)))))))))).......	14	19	19	18	0.542857
1135	1135	1204	-15.9	0.843	0.79	18.31	0.0508884	AGGCUCUCCUUGCAGCUGCUUAGACGCUGGAUUUUUUUCGGGUAGUGGAAAACCAGCAGCCUCCCGCGAC	(((((...((.((....))..))..(((((.((((((.(.....).))))))))))))))))........	(((((......((....))......(((((......................))))))))))........	13	19	20	18	0.557143
1136	1136	1205	-15.4	1.252	0.91	22.26	0.0424282	GGCUCUCCUUGCAGCUGCUUAGACGCUGGAUUUUUUUCGGGUAGUGGAAAACCAGCAGCCUCCCGCGACG	((((...((.((....))..))..(((((.((((((.(.....).)))))))))))))))..........	(((.....................(((((......................))))).)))..........	12	20	20	18	0.571429
1137	1137	1206	-14.6	1.195	0.85	24.72	0.0220702	GCUCUCCUUGCAGCUGCUUAGACGCUGGAUUUUUUUCGGGUAGUGGAAAACCAGCAGCCUCCCGCGACGA	....((.((((....(((.....(((((.((((((.(.....).)))))))))))))).....)))).))	.......((((............(((((......................)))))........))))...	13	19	20	18	0.557143
1138	1138	1207	-15.3	0.528	0.66	20.85	0.048883	CUCUCCUUGCAGCUGCUUAGACGCUGGAUUUUUUUCGGGUAGUGGAAAACCAGCAGCCUCCCGCGACGAU	...((.((((....(((.....(((((.((((((.(.....).)))))))))))))).....)))).)).	...((.((((....(((.....(((((......................)))))))).....)))).)).	13	18	20	19	0.542857
1139	1139	1208	-15.3	0.756	0.82	20.85	0.0472393	UCUCCUUGCAGCUGCUUAGACGCUGGAUUUUUUUCGGGUAGUGGAAAACCAGCAGCCUCCCGCGACGAUG	..((.((((....(((.....(((((.((((((.(.....).)))))))))))))).....)))).))..	..((.((((....(((.....(((((......................)))))))).....)))).))..	13	19	19	19	0.542857
1140	1140	1209	-15.3	0.831	0.77	21.59	0.0457747	CUCCUUGCAGCUGCUUAGACGCUGGAUUUUUUUCGGGUAGUGGAAAACCAGCAGCCUCCCGCGACGAUGC	.((.((((....(((.....(((((.((((((.(.....).)))))))))))))).....)))).))...	.((.((((....(((.....(((((......................)))))))).....)))).))...	13	19	20	18	0.557143
1141	1141	1210	-15.1	0.976	0.82	23.96	0.0367281	UCCUUGCAGCUGCUUAGACGCUGGAUUUUUUUCGGGUAGUGGAAAACCAGCAGCCUCCCGCGACGAUGCC	((.((((....(((.....(((((.((((((.(.....).)))))))))))))).....)))).))....	.(.((((............(((((......................)))))........)))).).....	13	19	20	18	0.557143
1142	1142	1211	-14.1	1.267	0.87	25.76	0.0154722	CCUUGCAGCUGCUUAGACGCUGGAUUUUUUUCGGGUAGUGGAAAACCAGCAGCCUCCCGCGACGAUGCCC	....(((..(((..((.((((((.((((((.(.....).))))))))))).).))...)))....)))..	..................(((((......................)))))....................	13	19	21	17	0.571429
1143	1143	1212	-14.1	1.391	0.94	25.86	0.0184339	CUUGCAGCUGCUUAGACGCUGGAUUUUUUUCGGGUAGUGGAAAACCAGCAGCCUCCCGCGACGAUGCCCC	...(((..(((..((.((((((.((((((.(.....).))))))))))).).))...)))....)))...	.................(((((......................))))).....................	13	19	21	17	0.571429
1144	1144	1213	-14.1	1.284	0.88	25.96	0.0213046	UUGCAGCUGCUUAGACGCUGGAUUUUUUUCGGGUAGUGGAAAACCAGCAGCCUCCCGCGACGAUGCCCCU	..(((..(((..((.((((((.((((((.(.....).))))))))))).).))...)))....)))....	................(((((......................)))))......................	13	19	20	18	0.557143
1145	1145	1214	-14.1	1.432	0.94	25.27	0.0285567	UGCAGCUGCUUAGACGCUGGAUUUUUUUCGGGUAGUGGAAAACCAGCAGCCUCCCGCGACGAUGCCCCUC	.(((..(((..((.((((((.((((((.(.....).))))))))))).).))...)))....))).....	.(((...((......(((((......................)))))........)).....))).....	13	19	21	17	0.571429
1146	1146	1215	-14.1	1.159	0.9	25.68	0.0280967	GCAGCUGCUUAGACGCUGGAUUUUUUUCGGGUAGUGGAAAACCAGCAGCCUCCCGCGACGAUGCCCCUCA	(((..(((..((.((((((.((((((.(.....).))))))))))).).))...)))....)))......	(((...((......(((((......................)))))........)).....)))......	14	19	21	16	0.571429
1147	1147	1216	-13.6	1.128	0.85	24.7	0.0484878	CAGCUGCUUAGACGCUGGAUUUUUUUCGGGUAGUGGAAAACCAGCAGCCUCCCGCGACGAUGCCCCUCAA	.((..((...(.(((.(((........((.(..(((....)))..).))))).))).)...))..))...	..................................((....))............................	15	18	21	16	0.557143
1148	1148	1217	-13.4	1.036	0.83	23.62	0.0431836	AGCUGCUUAGACGCUGGAUUUUUUUCGGGUAGUGGAAAACCAGCAGCCUCCCGCGACGAUGCCCCUCAAC	....((...(.(((.(((........((.(..(((....)))..).))))).))).)...))........	......................................................................	15	18	21	16	0.557143
1149	1149	1218	-13.4	1.486	0.96	24.41	0.048198	GCUGCUUAGACGCUGGAUUUUUUUCGGGUAGUGGAAAACCAGCAGCCUCCCGCGACGAUGCCCCUCAACG	...((...(.(((.(((........((.(..(((....)))..).))))).))).)...)).........	......................................................................	14	19	21	16	0.571429
1150	1150	1219	-13.4	1.147	0.85	23.56	0.0656606	CUGCUUAGACGCUGGAUUUUUUUCGGGUAGUGGAAAACCAGCAGCCUCCCGCGACGAUGCCCCUCAACGU	..((...(.(((.(((........((.(..(((....)))..).))))).))).)...))..........	..........(((((......................)))))............................	14	18	21	17	0.557143
1151	1151	1220	-13.4	1.073	0.87	22.74	0.033669	UGCUUAGACGCUGGAUUUUUUUCGGGUAGUGGAAAACCAGCAGCCUCCCGCGACGAUGCCCCUCAACGUU	.((...(.(((.(((........((.(..(((....)))..).))))).))).)...))...........	.........(((((......................)))))...........(((...........))).	14	18	20	18	0.542857
1152	1152	1221	-13.6	1.058	0.84	21.39	0.0297301	GCUUAGACGCUGGAUUUUUUUCGGGUAGUGGAAAACCAGCAGCCUCCCGCGACGAUGCCCCUCAACGUUA	((..((.((((((.((((((.(.....).))))))))))).).))...))((((.((.....)).)))).	........(((((......................)))))..........((((.((.....)).)))).	15	18	20	17	0.542857
1153	1153	1222	-13.3	1.344	0.91	19.5	0.0526882	CUUAGACGCUGGAUUUUUUUCGGGUAGUGGAAAACCAGCAGCCUCCCGCGACGAUGCCCCUCAACGUUAG	.......(((((.((((((.(.....).))))))))))).((.....))((((.((.....)).))))..	.......(((((......................)))))..........((((...........))))..	15	18	20	17	0.542857
1154	1154	1223	-14.1	0.822	0.8	16.86	0.067882	UUAGACGCUGGAUUUUUUUCGGGUAGUGGAAAACCAGCAGCCUCCCGCGACGAUGCCCCUCAACGUUAGC	......(((((.((((((.(.....).)))))))))))........((((((.((.....)).)))).))	......(((((......................)))))........((((((.((.....)).)))).))	15	18	20	17	0.542857
1155	1155	1224	-15.2	0.496	0.67	14.86	0.0948687	UAGACGCUGGAUUUUUUUCGGGUAGUGGAAAACCAGCAGCCUCCCGCGACGAUGCCCCUCAACGUUAGCU	.....(((((.((((((.(.....).)))))))))))........((((((.((.....)).)))).)).	.....(((((......................)))))........((((((.((.....)).)))).)).	15	18	20	17	0.542857
1156	1156	1225	-15.2	0.642	0.7	15.29	0.096341	AGACGCUGGAUUUUUUUCGGGUAGUGGAAAACCAGCAGCCUCCCGCGACGAUGCCCCUCAACGUUAGCUU	....(((((.((((((.(.....).)))))))))))........((((((.((.....)).)))).))..	....(((((......................)))))........((((((.((.....)).)))).))..	15	18	20	17	0.542857
1157	1157	1226	-15.2	0.607	0.69	15.2	0.10733	GACGCUGGAUUUUUUUCGGGUAGUGGAAAACCAGCAGCCUCCCGCGACGAUGCCCCUCAACGUUAGCUUC	...(((((.((((((.(.....).)))))))))))........((((((.((.....)).)))).))...	...(((((......................)))))........((((((.((.....)).)))).))...	14	18	21	17	0.557143
1158	1158	1227	-15.2	0.291	0.57	14.43	0.136136	ACGCUGGAUUUUUUUCGGGUAGUGGAAAACCAGCAGCCUCCCGCGACGAUGCCCCUCAACGUUAGCUUCA	..(((((.((((((.(.....).)))))))))))........((((((.((.....)).)))).))....	..(((((......................)))))........((((((.((.....)).)))).))....	15	17	21	17	0.542857
1159	1159	1228	-15.2	0.45	0.64	14.46	0.140005	CGCUGGAUUUUUUUCGGGUAGUGGAAAACCAGCAGCCUCCCGCGACGAUGCCCCUCAACGUUAGCUUCAC	.(((((.((((((.(.....).)))))))))))........((((((.((.....)).)))).)).....	.(((((......................)))))........((((((.((.....)).)))).)).....	14	17	22	17	0.557143
1160	1160	1229	-15.4	0.37	0.6	14.02	0.144199	GCUGGAUUUUUUUCGGGUAGUGGAAAACCAGCAGCCUCCCGCGACGAUGCCCCUCAACGUUAGCUUCACC	(((((.((((((.(.....).)))))))))))........((((((.((.....)).)))).))......	(((((......................)))))........((((((.((.....)).)))).))......	14	17	22	17	0.557143
1161	1161	1230	-10.7	1.423	0.92	20.43	0.038596	CUGGAUUUUUUUCGGGUAGUGGAAAACCAGCAGCCUCCCGCGACGAUGCCCCUCAACGUUAGCUUCACCA	((((.((((((.(.....).)))))))))).........((((((.((.....)).)))).)).......	....................(......)...........((((((.((.....)).)))).)).......	15	16	22	17	0.542857
1162	1162	1231	-10.3	1.495	0.94	17.03	0.0246378	UGGAUUUUUUUCGGGUAGUGGAAAACCAGCAGCCUCCCGCGACGAUGCCCCUCAACGUUAGCUUCACCAA	.((..((.((.((((..((((....))....))..)))).)).))..)).....................	............(((...(((....))).......)))((((((.((.....)).)))).))........	16	16	21	17	0.528571
1163	1163	1232	-10.3	1.392	0.92	16.81	0.0309938	GGAUUUUUUUCGGGUAGUGGAAAACCAGCAGCCUCCCGCGACGAUGCCCCUCAACGUUAGCUUCACCAAC	((..((.((.((((..((((....))....))..)))).)).))..))......................	...........(((...(((....))).......)))((.(((...........)))..)).........	16	16	22	16	0.542857
1164	1164	1233	-10	1.272	0.92	12.53	0.0507257	GAUUUUUUUCGGGUAGUGGAAAACCAGCAGCCUCCCGCGACGAUGCCCCUCAACGUUAGCUUCACCAACA	..........((.(..(((....)))..).))....((((((.((.....)).)))).))..........	..........(((...(((....))).......)))((((((.((.....)).)))).))..........	17	15	22	16	0.528571
1165	1165	1234	-10	1.295	0.89	12.02	0.0886255	AUUUUUUUCGGGUAGUGGAAAACCAGCAGCCUCCCGCGACGAUGCCCCUCAACGUUAGCUUCACCAACAG	.........((.(..(((....)))..).))....((((((.((.....)).)))).))...........	.........(((...(((....))).......)))((((((.((.....)).)))).))...........	17	15	22	16	0.528571
1166	1166	1235	-10	1.468	0.93	13	0.0534635	UUUUUUUCGGGUAGUGGAAAACCAGCAGCCUCCCGCGACGAUGCCCCUCAACGUUAGCUUCACCAACAGG	........((.(..(((....)))..).))....((((((.((.....)).)))).))............	........(((...(((....))).......)))((((((.((.....)).)))).))............	16	16	22	16	0.542857
1167	1167	1236	-10.3	1.204	0.91	13.67	0.0493311	UUUUUUCGGGUAGUGGAAAACCAGCAGCCUCCCGCGACGAUGCCCCUCAACGUUAGCUUCACCAACAGGA	.......((.(..(((....)))..).))....((((((.((.....)).)))).))....((....)).	.......(((...(((....))).......)))((((((.((.....)).)))).))....((....)).	17	16	22	15	0.542857
1168	1168	1237	-10.3	1.57	0.95	14.38	0.0409781	UUUUUCGGGUAGUGGAAAACCAGCAGCCUCCCGCGACGAUGCCCCUCAACGUUAGCUUCACCAACAGGAA	......((.(..(((....)))..).))....((((((.((.....)).)))).))....((....))..	......(((...(((....))).......)))((((((.((.....)).)))).))..............	18	16	22	14	0.542857
1169	1169	1238	-10.3	1.352	0.89	14.59	0.037241	UUUUCGGGUAGUGGAAAACCAGCAGCCUCCCGCGACGAUGCCCCUCAACGUUAGCUUCACCAACAGGAAC	.....((.(..(((....)))..).))....((((((.((.....)).)))).))....((....))...	.....(((...(((....))).......)))((((((.((.....)).)))).))...............	18	16	23	13	0.557143
1170	1170	1239	-10.3	1.533	0.95	14.87	0.0364354	UUUCGGGUAGUGGAAAACCAGCAGCCUCCCGCGACGAUGCCCCUCAACGUUAGCUUCACCAACAGGAACU	....((.(..(((....)))..).))....((((((.((.....)).)))).))....((....))....	....(((...(((....))).......)))((((((.((.....)).)))).))................	18	16	23	13	0.557143
1171	1171	1240	-10.3	1.393	0.9	16.17	0.0337676	UUCGGGUAGUGGAAAACCAGCAGCCUCCCGCGACGAUGCCCCUCAACGUUAGCUUCACCAACAGGAACUA	...((.(..(((....)))..).))....((((((.((.....)).)))).))....((....)).....	...(((...(((....))).......)))((((((.((.....)).)))).)).................	19	16	23	12	0.557143
1172	1172	1241	-10.3	1.275	0.91	17.5	0.0311061	UCGGGUAGUGGAAAACCAGCAGCCUCCCGCGACGAUGCCCCUCAACGUUAGCUUCACCAACAGGAACUAU	..((.(..(((....)))..).))....((((((.((.....)).)))).))....((....))......	..(((...(((....))).......)))((((((.((.....)).)))).))..................	19	16	23	12	0.557143
1173	1173	1242	-10.3	1.606	0.91	18.29	0.0305863	CGGGUAGUGGAAAACCAGCAGCCUCCCGCGACGAUGCCCCUCAACGUUAGCUUCACCAACAGGAACUAUG	.((.(..(((....)))..).))....((((((.((.....)).)))).))....((....)).......	.(((...(((....))).......)))((((((.((.....)).)))).))...................	19	17	23	11	0.571429
1174	1174	1243	-10.1	1.511	0.97	18.11	0.025573	GGGUAGUGGAAAACCAGCAGCCUCCCGCGACGAUGCCCCUCAACGUUAGCUUCACCAACAGGAACUAUGA	((.(..(((....)))..).))....((((((.((.....)).)))).))....((....))........	(((...(((....))).......)))((((((.((.....)).)))).))....................	20	17	22	11	0.557143
1175	1175	1244	-8.9	1.517	0.92	14.04	0.0658845	GGUAGUGGAAAACCAGCAGCCUCCCGCGACGAUGCCCCUCAACGUUAGCUUCACCAACAGGAACUAUGAC	(((..(((....)))...)))....((((((.((.....)).)))).))....((....)).........	(((..(((....)))...)))....((((((.((.....)).)))).)).....................	20	16	23	11	0.557143
1176	1176	1245	-6.7	2.18	0.96	21.69	0.0209931	GUAGUGGAAAACCAGCAGCCUCCCGCGACGAUGCCCCUCAACGUUAGCUUCACCAACAGGAACUAUGACC	(((((((....))...........((((((.((.....)).)))).))....((....)).)))))....	......................................................................	20	15	24	11	0.557143
1177	1177	1246	-6	1.928	0.97	20.3	0.0161253	UAGUGGAAAACCAGCAGCCUCCCGCGACGAUGCCCCUCAACGUUAGCUUCACCAACAGGAACUAUGACCU	...(((....)))..........((((((.((.....)).)))).)).........(((........)))	..........................(((...........)))...........................	20	14	24	12	0.542857
1178	1178	1247	-6.3	1.718	0.98	19.65	0.0251845	AGUGGAAAACCAGCAGCCUCCCGCGACGAUGCCCCUCAACGUUAGCUUCACCAACAGGAACUAUGACCUC	..(((....)))..........((((((.((.....)).)))).)).........(((........))).	.........................(((...........)))............................	20	14	25	11	0.557143
1179	1179	1248	-6.5	2.096	0.98	19.41	0.0285608	GUGGAAAACCAGCAGCCUCCCGCGACGAUGCCCCUCAACGUUAGCUUCACCAACAGGAACUAUGACCUCG	((((...............))))((((.((.....)).))))............(((........)))..	........................(((...........))).............................	19	15	25	11	0.571429
1180	1180	1249	-6.3	1.763	0.95	18.53	0.0459648	UGGAAAACCAGCAGCCUCCCGCGACGAUGCCCCUCAACGUUAGCUUCACCAACAGGAACUAUGACCUCGA	(((....)))..........((((((.((.....)).)))).)).........(((........)))...	(((....)))............................................................	20	14	25	11	0.557143
1181	1181	1250	-5.6	1.847	0.96	18.85	0.0311199	GGAAAACCAGCAGCCUCCCGCGACGAUGCCCCUCAACGUUAGCUUCACCAACAGGAACUAUGACCUCGAC	((....))...........((((((.((.....)).)))).)).........(((........)))....	......................................................................	20	14	26	10	0.571429
1182	1182	1251	-5.1	1.516	0.95	17.81	0.0578767	GAAAACCAGCAGCCUCCCGCGACGAUGCCCCUCAACGUUAGCUUCACCAACAGGAACUAUGACCUCGACU	..................((((((.((.....)).)))).)).........(((........))).....	......................................................................	20	13	26	11	0.557143
1183	1183	1252	-5.1	1.352	0.94	17.45	0.0645928	AAAACCAGCAGCCUCCCGCGACGAUGCCCCUCAACGUUAGCUUCACCAACAGGAACUAUGACCUCGACUA	.................((((((.((.....)).)))).)).........(((........)))......	......................................................................	21	12	26	11	0.542857
1184	1184	1253	-5.1	1.411	0.91	17.46	0.064449	AAACCAGCAGCCUCCCGCGACGAUGCCCCUCAACGUUAGCUUCACCAACAGGAACUAUGACCUCGACUAC	................((((((.((.....)).)))).)).........(((........))).......	......................................................................	20	12	27	11	0.557143
1185	1185	1254	-5.1	1.905	0.98	17.67	0.0606667	AACCAGCAGCCUCCCGCGACGAUGCCCCUCAACGUUAGCUUCACCAACAGGAACUAUGACCUCGACUACG	...............((((((.((.....)).)))).)).........(((........)))........	......................................................................	19	13	27	11	0.571429
1186	1186	1255	-5.1	1.952	0.99	18.88	0.0350788	ACCAGCAGCCUCCCGCGACGAUGCCCCUCAACGUUAGCUUCACCAACAGGAACUAUGACCUCGACUACGA	..............((((((.((.....)).)))).)).........(((........))).........	......................................................................	19	13	27	11	0.571429
1187	1187	1256	-5.1	2.077	0.99	18.98	0.0248862	CCAGCAGCCUCCCGCGACGAUGCCCCUCAACGUUAGCUUCACCAACAGGAACUAUGACCUCGACUACGAC	.............((((((.((.....)).)))).)).........(((........)))..........	............................................................((....))..	18	13	28	11	0.585714
1188	1188	1257	-5.1	1.861	0.95	18.96	0.025567	CAGCAGCCUCCCGCGACGAUGCCCCUCAACGUUAGCUUCACCAACAGGAACUAUGACCUCGACUACGACU	............((((((.((.....)).)))).)).........(((........)))...........	...........................................................((....))...	18	13	27	12	0.571429
1189	1189	1258	-5.1	1.945	0.98	18.77	0.0264816	AGCAGCCUCCCGCGACGAUGCCCCUCAACGUUAGCUUCACCAACAGGAACUAUGACCUCGACUACGACUC	...........((((((.((.....)).)))).)).........(((........)))............	..........................................................((....))....	18	13	27	12	0.571429
1190	1190	1259	-5.1	2.267	0.99	19.33	0.018406	GCAGCCUCCCGCGACGAUGCCCCUCAACGUUAGCUUCACCAACAGGAACUAUGACCUCGACUACGACUCG	..........((((((.((.....)).)))).)).........(((........))).............	........................................................(((....)))....	17	14	27	12	0.585714
1191	1191	1260	-5.6	2.624	0.99	18.27	0.0314446	CAGCCUCCCGCGACGAUGCCCCUCAACGUUAGCUUCACCAACAGGAACUAUGACCUCGACUACGACUCGG	.........((((((.((.....)).)))).)).........(((........)))(((.......))).	.........((.(((.((.....)).)))..)).....................................	17	14	27	12	0.585714
1192	1192	1261	-6.3	1.886	0.98	17.63	0.0262005	AGCCUCCCGCGACGAUGCCCCUCAACGUUAGCUUCACCAACAGGAACUAUGACCUCGACUACGACUCGGU	........((((((.((.....)).)))).))....((....)).......((((((....)))...)))	........((((((.((.....)).)))).))......................(((....)))......	17	14	26	13	0.571429
1193	1193	1262	-7.1	2.34	0.99	16.63	0.0355144	GCCUCCCGCGACGAUGCCCCUCAACGUUAGCUUCACCAACAGGAACUAUGACCUCGACUACGACUCGGUG	.......((((((.((.....)).)))).))....((....)).......((((((....)))...))).	.......((((((.((.....)).)))).))......................(((....))).......	16	15	26	13	0.585714
1194	1194	1263	-7.5	1.985	0.97	17.09	0.0637688	CCUCCCGCGACGAUGCCCCUCAACGUUAGCUUCACCAACAGGAACUAUGACCUCGACUACGACUCGGUGC	......((((((.((.....)).)))).))..((((...(((........)))((....))....)))).	......((((((.((.....)).)))).)).......................((....)).........	16	14	27	13	0.585714
1195	1195	1264	-7.5	1.646	0.96	21.15	0.0317491	CUCCCGCGACGAUGCCCCUCAACGUUAGCUUCACCAACAGGAACUAUGACCUCGACUACGACUCGGUGCA	.....((((((.((.....)).)))).))..((((...(((........)))((....))....))))..	....................................................((....))..........	17	14	26	13	0.571429
1196	1196	1265	-7.5	1.862	0.98	21.49	0.0252717	UCCCGCGACGAUGCCCCUCAACGUUAGCUUCACCAACAGGAACUAUGACCUCGACUACGACUCGGUGCAG	....((((((.((.....)).)))).))..((((...(((........)))((....))....))))...	.......(((...........)))...........................((....))...........	17	15	25	13	0.571429
1197	1197	1266	-9.4	1.512	0.94	13.62	0.0802654	CCCGCGACGAUGCCCCUCAACGUUAGCUUCACCAACAGGAACUAUGACCUCGACUACGACUCGGUGCAGC	.....((((.((.....)).)))).(((.((((...(((........)))((....))....)))).)))	......(((...........)))..(((.((((....((........)).((....))....)))).)))	17	15	26	12	0.585714
1198	1198	1267	-10.2	0.907	0.79	11.04	0.0910284	CCGCGACGAUGCCCCUCAACGUUAGCUUCACCAACAGGAACUAUGACCUCGACUACGACUCGGUGCAGCC	....((((.((.....)).)))).(((.((((...(((........)))((....))....)))).))).	.....(((...........)))..(((.((((....((........)).((....))....)))).))).	17	15	26	12	0.585714
1199	1199	1268	-10.2	1.554	0.94	11.91	0.0861608	CGCGACGAUGCCCCUCAACGUUAGCUUCACCAACAGGAACUAUGACCUCGACUACGACUCGGUGCAGCCG	...((((.((.....)).)))).(((.((((...(((........)))((....))....)))).)))..	....(((...........)))..(((.((((....((........)).((....))....)))).)))..	17	16	25	12	0.585714
1200	1200	1269	-10.2	1.509	0.93	16.18	0.0806638	GCGACGAUGCCCCUCAACGUUAGCUUCACCAACAGGAACUAUGACCUCGACUACGACUCGGUGCAGCCGU	..((((.((.....)).)))).(((.((((...(((........)))((....))....)))).)))...	...(((...........)))..(((.((((....((........)).((....))....)))).)))...	17	16	24	13	0.571429
1201	1201	1270	-10.2	1.081	0.84	18.45	0.0916435	CGACGAUGCCCCUCAACGUUAGCUUCACCAACAGGAACUAUGACCUCGACUACGACUCGGUGCAGCCGUA	.((((.((.....)).)))).(((.((((...(((........)))((....))....)))).)))....	..(((...........)))..(((.((((....((........)).((....))....)))).)))....	18	15	24	13	0.557143
1202	1202	1271	-10.1	0.987	0.85	19.03	0.0845253	GACGAUGCCCCUCAACGUUAGCUUCACCAACAGGAACUAUGACCUCGACUACGACUCGGUGCAGCCGUAU	((((.((.....)).)))).(((.((((...(((........)))((....))....)))).))).....	....................(((.((((....((........)).((....))....)))).))).....	18	15	23	14	0.542857
1203	1203	1272	-9.2	1.097	0.86	20.65	0.0539244	ACGAUGCCCCUCAACGUUAGCUUCACCAACAGGAACUAUGACCUCGACUACGACUCGGUGCAGCCGUAUU	.............(((...(((.((((...(((........)))((....))....)))).))))))...	............................................((....))..................	18	14	23	15	0.528571
1204	1204	1273	-9.2	1.292	0.89	11.03	0.113597	CGAUGCCCCUCAACGUUAGCUUCACCAACAGGAACUAUGACCUCGACUACGACUCGGUGCAGCCGUAUUU	............(((...(((.((((...(((........)))((....))....)))).))))))....	............(((...(((.((((....((........)).((....))....)))).))))))....	17	14	23	16	0.528571
1205	1205	1274	-9.2	1.076	0.86	8.8	0.122468	GAUGCCCCUCAACGUUAGCUUCACCAACAGGAACUAUGACCUCGACUACGACUCGGUGCAGCCGUAUUUC	...........(((...(((.((((...(((........)))((....))....)))).)))))).....	...........(((...(((.((((....((........)).((....))....)))).)))))).....	17	14	23	16	0.528571
1206	1206	1275	-9.2	0.804	0.76	6.98	0.175562	AUGCCCCUCAACGUUAGCUUCACCAACAGGAACUAUGACCUCGACUACGACUCGGUGCAGCCGUAUUUCU	..........(((...(((.((((...(((........)))((....))....)))).))))))......	..........(((...(((.((((....((........)).((....))....)))).))))))......	17	13	23	17	0.514286
1207	1207	1276	-9.2	0.677	0.69	7.01	0.176747	UGCCCCUCAACGUUAGCUUCACCAACAGGAACUAUGACCUCGACUACGACUCGGUGCAGCCGUAUUUCUA	.........(((...(((.((((...(((........)))((....))....)))).)))))).......	.........(((...(((.((((....((........)).((....))....)))).)))))).......	17	13	23	17	0.514286
1208	1208	1277	-9.2	0.716	0.73	6.39	0.179312	GCCCCUCAACGUUAGCUUCACCAACAGGAACUAUGACCUCGACUACGACUCGGUGCAGCCGUAUUUCUAC	........(((...(((.((((...(((........)))((....))....)))).))))))........	........(((...(((.((((....((........)).((....))....)))).))))))........	17	13	24	16	0.528571
1209	1209	1278	-9.2	0.372	0.62	6.52	0.168537	CCCCUCAACGUUAGCUUCACCAACAGGAACUAUGACCUCGACUACGACUCGGUGCAGCCGUAUUUCUACU	.......(((...(((.((((...(((........)))((....))....)))).)))))).........	.......(((...(((.((((....((........)).((....))....)))).)))))).........	17	12	24	17	0.514286
1210	1210	1279	-9.2	0.616	0.73	6.63	0.16688	CCCUCAACGUUAGCUUCACCAACAGGAACUAUGACCUCGACUACGACUCGGUGCAGCCGUAUUUCUACUG	......(((...(((.((((...(((........)))((....))....)))).))))))..........	......(((...(((.((((....((........)).((....))....)))).))))))..........	17	13	23	17	0.514286
1211	1211	1280	-9.2	0.666	0.71	8.46	0.15689	CCUCAACGUUAGCUUCACCAACAGGAACUAUGACCUCGACUACGACUCGGUGCAGCCGUAUUUCUACUGC	.....(((...(((.((((...(((........)))((....))....)))).))))))...........	.....(((...(((.((((....((........)).((....))....)))).))))))...........	17	13	23	17	0.514286
1212	1212	1281	-9.2	0.961	0.85	15.91	0.0830393	CUCAACGUUAGCUUCACCAACAGGAACUAUGACCUCGACUACGACUCGGUGCAGCCGUAUUUCUACUGCG	....(((...(((.((((...(((........)))((....))....)))).))))))............	..........(((.((((....((........)).((....))....)))).)))...............	17	14	22	17	0.514286
1213	1213	1282	-10	0.751	0.73	12.38	0.129829	UCAACGUUAGCUUCACCAACAGGAACUAUGACCUCGACUACGACUCGGUGCAGCCGUAUUUCUACUGCGA	.........(((.((((...(((........)))((....))....)))).)))((((.......)))).	.........(((.((((....((........)).((....))....)))).)))((((.......)))).	18	14	21	17	0.5
1214	1214	1283	-10	0.792	0.77	12.46	0.127909	CAACGUUAGCUUCACCAACAGGAACUAUGACCUCGACUACGACUCGGUGCAGCCGUAUUUCUACUGCGAC	........(((.((((...(((........)))((....))....)))).)))((((.......))))..	........(((.((((....((........)).((....))....)))).)))((((.......))))..	18	14	22	16	0.514286
1215	1215	1284	-10	1.144	0.86	17.19	0.0910163	AACGUUAGCUUCACCAACAGGAACUAUGACCUCGACUACGACUCGGUGCAGCCGUAUUUCUACUGCGACG	.......(((.((((...(((........)))((....))....)))).)))((((.......))))...	.......(((.((((....((........)).((....))....)))).))).((.........))....	18	15	21	16	0.514286
1216	1216	1285	-10	1.12	0.84	20.24	0.0309116	ACGUUAGCUUCACCAACAGGAACUAUGACCUCGACUACGACUCGGUGCAGCCGUAUUUCUACUGCGACGA	......(((.((((...(((........)))((....))....)))).)))((((.......))))....	..............................(((....)))..((..((((...........))))..)).	18	15	21	16	0.514286
1217	1217	1286	-12.4	0.732	0.74	11.33	0.0278194	CGUUAGCUUCACCAACAGGAACUAUGACCUCGACUACGACUCGGUGCAGCCGUAUUUCUACUGCGACGAG	.((((..(((........)))...)))).(((....)))((((..((((..(.....)..))))..))))	.((....(((........))).....)).(((....)))((((..((((..(.....)..))))..))))	17	16	21	16	0.528571
1218	1218	1287	-13.2	0.82	0.77	10.17	0.0313216	GUUAGCUUCACCAACAGGAACUAUGACCUCGACUACGACUCGGUGCAGCCGUAUUUCUACUGCGACGAGG	((((..(((........)))...)))).(((....)))((((..((((..(.....)..))))..)))).	(((....((........)).....))).(((....)))((((..((((..(.....)..))))..)))).	17	17	20	16	0.528571
1219	1219	1288	-12.9	0.304	0.58	9.53	0.0525011	UUAGCUUCACCAACAGGAACUAUGACCUCGACUACGACUCGGUGCAGCCGUAUUUCUACUGCGACGAGGA	.(((.(((........)))))).....(((....)))((((..((((..(.....)..))))..))))..	.(((...............))).....(((....)))((((..((((..(.....)..))))..))))..	18	16	20	16	0.514286
1220	1220	1289	-12.8	0.704	0.72	9.77	0.0283498	UAGCUUCACCAACAGGAACUAUGACCUCGACUACGACUCGGUGCAGCCGUAUUUCUACUGCGACGAGGAG	(((.(((........))))))............(..((((..((((..(.....)..))))..))))..)	.((...............))................((((..((((..(.....)..))))..))))...	18	17	20	15	0.528571
1221	1221	1290	-13.9	0.633	0.73	9.85	0.0495614	AGCUUCACCAACAGGAACUAUGACCUCGACUACGACUCGGUGCAGCCGUAUUUCUACUGCGACGAGGAGG	............(((........)))......(..((((..((((..(.....)..))))..))))..).	...................................((((..((((..(.....)..))))..))))....	18	18	20	14	0.542857
1222	1222	1291	-14	0.655	0.68	10.21	0.0308332	GCUUCACCAACAGGAACUAUGACCUCGACUACGACUCGGUGCAGCCGUAUUUCUACUGCGACGAGGAGGA	......((....))........((((........((((..((((..(.....)..))))..)))))))).	..................................((((..((((..(.....)..))))..)))).....	18	18	20	14	0.542857
1223	1223	1292	-14	0.763	0.77	10.37	0.0249469	CUUCACCAACAGGAACUAUGACCUCGACUACGACUCGGUGCAGCCGUAUUUCUACUGCGACGAGGAGGAG	.....((....))........((((........((((..((((..(.....)..))))..))))))))..	.................................((((..((((..(.....)..))))..))))......	18	18	20	14	0.542857
1224	1224	1293	-14.3	0.408	0.6	8.58	0.0333462	UUCACCAACAGGAACUAUGACCUCGACUACGACUCGGUGCAGCCGUAUUUCUACUGCGACGAGGAGGAGA	.........(((........)))...((.(..((((..((((..(.....)..))))..))))..).)).	.............................(..((((..((((..(.....)..))))..))))..)....	19	18	19	14	0.528571
1225	1225	1294	-14.3	0.316	0.62	8.32	0.0347955	UCACCAACAGGAACUAUGACCUCGACUACGACUCGGUGCAGCCGUAUUUCUACUGCGACGAGGAGGAGAA	........(((........)))...((.(..((((..((((..(.....)..))))..))))..).))..	.........((........)).......(..((((..((((..(.....)..))))..))))..).....	20	18	19	13	0.528571
1226	1226	1295	-14.3	0.343	0.63	7.57	0.0388662	CACCAACAGGAACUAUGACCUCGACUACGACUCGGUGCAGCCGUAUUUCUACUGCGACGAGGAGGAGAAC	.......(((........)))...((.(..((((..((((..(.....)..))))..))))..).))...	........((........)).......(..((((..((((..(.....)..))))..))))..)......	20	18	20	12	0.542857
1227	1227	1296	-14.3	0.099	0.48	7.59	0.0381705	ACCAACAGGAACUAUGACCUCGACUACGACUCGGUGCAGCCGUAUUUCUACUGCGACGAGGAGGAGAACU	......(((........)))...((.(..((((..((((..(.....)..))))..))))..).))....	.......((........)).......(..((((..((((..(.....)..))))..))))..).......	20	18	19	13	0.528571
1228	1228	1297	-14.3	0.253	0.52	7.81	0.0369544	CCAACAGGAACUAUGACCUCGACUACGACUCGGUGCAGCCGUAUUUCUACUGCGACGAGGAGGAGAACUU	.....(((........)))...((.(..((((..((((..(.....)..))))..))))..).)).....	......((........)).......(..((((..((((..(.....)..))))..))))..)........	19	18	19	14	0.528571
1229	1229	1298	-14.3	0.177	0.55	6.85	0.0473936	CAACAGGAACUAUGACCUCGACUACGACUCGGUGCAGCCGUAUUUCUACUGCGACGAGGAGGAGAACUUC	....(((........)))...((.(..((((..((((..(.....)..))))..))))..).))......	....(((........)))...(..(..((((..((((..(.....)..))))..))))..)..)......	19	18	19	14	0.528571
1230	1230	1299	-14.3	0.252	0.57	10.14	0.0292755	AACAGGAACUAUGACCUCGACUACGACUCGGUGCAGCCGUAUUUCUACUGCGACGAGGAGGAGAACUUCU	...(((........)))...((.(..((((..((((..(.....)..))))..))))..).)).......	....((........))..........((((..((((..(.....)..))))..)))).............	19	18	18	15	0.514286
1231	1231	1300	-14.6	0.173	0.48	11.07	0.03351	ACAGGAACUAUGACCUCGACUACGACUCGGUGCAGCCGUAUUUCUACUGCGACGAGGAGGAGAACUUCUA	...((((......((((........((((..((((..(.....)..))))..)))))))).....)))).	.........................((((..((((..(.....)..))))..))))..............	19	18	18	15	0.514286
1232	1232	1301	-14.6	0.356	0.65	11.08	0.0333991	CAGGAACUAUGACCUCGACUACGACUCGGUGCAGCCGUAUUUCUACUGCGACGAGGAGGAGAACUUCUAC	..((((......((((........((((..((((..(.....)..))))..)))))))).....))))..	........................((((..((((..(.....)..))))..))))...............	18	18	19	15	0.528571
1233	1233	1302	-14.6	0.372	0.58	10.99	0.0429576	AGGAACUAUGACCUCGACUACGACUCGGUGCAGCCGUAUUUCUACUGCGACGAGGAGGAGAACUUCUACC	.((((......((((........((((..((((..(.....)..))))..)))))))).....))))...	...........((((........((((..((((..(.....)..))))..))))))))............	18	18	19	15	0.528571
1234	1234	1303	-14.3	0.602	0.66	12.43	0.0277473	GGAACUAUGACCUCGACUACGACUCGGUGCAGCCGUAUUUCUACUGCGACGAGGAGGAGAACUUCUACCA	((((......((((........((((..((((..(.....)..))))..)))))))).....))))....	......................((((..((((..(.....)..))))..)))).................	18	18	19	15	0.528571
1235	1235	1304	-13.7	0.711	0.77	10.54	0.0303979	GAACUAUGACCUCGACUACGACUCGGUGCAGCCGUAUUUCUACUGCGACGAGGAGGAGAACUUCUACCAG	.........((((........((((..((((..(.....)..))))..))))))))..............	.....................((((..((((..(.....)..))))..))))..................	18	18	19	15	0.528571
1236	1236	1305	-13.7	0.396	0.6	10.11	0.0348755	AACUAUGACCUCGACUACGACUCGGUGCAGCCGUAUUUCUACUGCGACGAGGAGGAGAACUUCUACCAGC	........((((........((((..((((..(.....)..))))..))))))))...............	....................((((..((((..(.....)..))))..))))...................	18	17	20	15	0.528571
1237	1237	1306	-13.7	0.381	0.56	10.53	0.0337557	ACUAUGACCUCGACUACGACUCGGUGCAGCCGUAUUUCUACUGCGACGAGGAGGAGAACUUCUACCAGCA	.......((((........((((..((((..(.....)..))))..))))))))................	...................((((..((((..(.....)..))))..))))....................	18	17	20	15	0.528571
1238	1238	1307	-14.2	0.779	0.82	18.77	0.0474597	CUAUGACCUCGACUACGACUCGGUGCAGCCGUAUUUCUACUGCGACGAGGAGGAGAACUUCUACCAGCAG	........(((....)))..((((...))))........((((....(((((.....)))))....))))	..................((((..((((...........))))..)))).....................	17	18	20	15	0.542857
1239	1239	1308	-14.8	0.521	0.72	18.91	0.0805466	UAUGACCUCGACUACGACUCGGUGCAGCCGUAUUUCUACUGCGACGAGGAGGAGAACUUCUACCAGCAGC	.......(((....)))..((((...))))........((((....(((((.....)))))....)))).	......................................((((....(((((.....)))))....)))).	17	18	20	15	0.542857
1240	1240	1309	-14.8	0.295	0.53	18.9	0.0801279	AUGACCUCGACUACGACUCGGUGCAGCCGUAUUUCUACUGCGACGAGGAGGAGAACUUCUACCAGCAGCA	......(((....)))..((((...))))........((((....(((((.....)))))....))))..	.....................................((((....(((((.....)))))....))))..	18	18	20	14	0.542857
1241	1241	1310	-14.8	0.874	0.81	18.84	0.0520196	UGACCUCGACUACGACUCGGUGCAGCCGUAUUUCUACUGCGACGAGGAGGAGAACUUCUACCAGCAGCAG	.....(((....)))..((((...))))........((((....(((((.....)))))....))))...	......(......)......................((((....(((((.....)))))....))))...	17	19	20	14	0.557143
1242	1242	1311	-15.1	0.814	0.77	19.63	0.0651136	GACCUCGACUACGACUCGGUGCAGCCGUAUUUCUACUGCGACGAGGAGGAGAACUUCUACCAGCAGCAGC	....(((....)))..((((...)))).....((.((((....(((((.....)))))....)))).)).	...................................((((....(((((.....)))))....))))....	17	19	21	13	0.571429
1243	1243	1312	-15.1	0.322	0.59	20.71	0.0455588	ACCUCGACUACGACUCGGUGCAGCCGUAUUUCUACUGCGACGAGGAGGAGAACUUCUACCAGCAGCAGCA	...(((....)))..((((...)))).....((.((((....(((((.....)))))....)))).))..	.............((((..((((...........))))..))))..........................	18	18	21	13	0.557143
1244	1244	1313	-15.1	0.624	0.72	21.38	0.0416592	CCUCGACUACGACUCGGUGCAGCCGUAUUUCUACUGCGACGAGGAGGAGAACUUCUACCAGCAGCAGCAG	..(((....)))..((((...)))).....((.((((....(((((.....)))))....)))).))...	............((((..((((...........))))..))))...........................	17	19	21	13	0.571429
1245	1245	1314	-15.1	0.942	0.79	21.88	0.0421613	CUCGACUACGACUCGGUGCAGCCGUAUUUCUACUGCGACGAGGAGGAGAACUUCUACCAGCAGCAGCAGC	.(((....)))..((((...)))).....((.((((....(((((.....)))))....)))).))....	......................................................................	17	19	21	13	0.571429
1246	1246	1315	-14.9	0.589	0.65	21.92	0.0239554	UCGACUACGACUCGGUGCAGCCGUAUUUCUACUGCGACGAGGAGGAGAACUUCUACCAGCAGCAGCAGCA	(((....)))..((((...)))).....((.((((....(((((.....)))))....)))).)).....	..........((((..((((...........))))..)))).............................	18	19	20	13	0.557143
1247	1247	1316	-14.6	0.968	0.85	21.3	0.0239326	CGACUACGACUCGGUGCAGCCGUAUUUCUACUGCGACGAGGAGGAGAACUUCUACCAGCAGCAGCAGCAG	...........((((...)))).....((.((((....(((((.....)))))....)))).))......	.........((((..((((...........))))..))))..............................	18	20	20	12	0.571429
1248	1248	1317	-14.6	0.707	0.72	22.65	0.0201632	GACUACGACUCGGUGCAGCCGUAUUUCUACUGCGACGAGGAGGAGAACUUCUACCAGCAGCAGCAGCAGA	..........((((...)))).....((.((((....(((((.....)))))....)))).)).......	........((((..((((...........))))..))))...............................	19	20	19	12	0.557143
1249	1249	1318	-15.6	0.439	0.62	25.74	0.0464368	ACUACGACUCGGUGCAGCCGUAUUUCUACUGCGACGAGGAGGAGAACUUCUACCAGCAGCAGCAGCAGAG	.......((((.(((.((...........(((....(((((.....)))))....))))).))).).)))	......................................................................	19	20	19	12	0.557143
1250	1250	1319	-16.2	0.561	0.66	24.87	0.0680445	CUACGACUCGGUGCAGCCGUAUUUCUACUGCGACGAGGAGGAGAACUUCUACCAGCAGCAGCAGCAGAGC	......((((.(((.((...........(((....(((((.....)))))....))))).))).).))).	...................................(((((.....)))))....................	18	20	20	12	0.571429
1251	1251	1320	-17.6	0.271	0.61	13.22	0.13154	UACGACUCGGUGCAGCCGUAUUUCUACUGCGACGAGGAGGAGAACUUCUACCAGCAGCAGCAGCAGAGCG	..((.((((.(((.((...........(((....(((((.....)))))....))))).))).).)))))	..((.((((.(((.((...........(((....(((((.....)))))....))))).))).).)))))	18	21	19	12	0.571429
1252	1252	1321	-18.2	-0.3	0.36	10.37	0.157888	ACGACUCGGUGCAGCCGUAUUUCUACUGCGACGAGGAGGAGAACUUCUACCAGCAGCAGCAGCAGAGCGA	.((.((((.(((.((...........(((....(((((.....)))))....))))).))).).))))).	.((.((((.(((.((...........(((....(((((.....)))))....))))).))).).))))).	19	21	19	11	0.571429
1253	1253	1322	-18.2	0.235	0.6	14.3	0.128514	CGACUCGGUGCAGCCGUAUUUCUACUGCGACGAGGAGGAGAACUUCUACCAGCAGCAGCAGCAGAGCGAG	((.((((.(((.((...........(((....(((((.....)))))....))))).))).).)))))..	((.((((.(((.(............(((....(((((.....)))))....))).).))).).)))))..	18	22	19	11	0.585714
1254	1254	1323	-18	0.233	0.59	15.73	0.139842	GACUCGGUGCAGCCGUAUUUCUACUGCGACGAGGAGGAGAACUUCUACCAGCAGCAGCAGCAGAGCGAGC	..((((.(((.((.(........((((....(((((.....)))))....))))).)).)))...)))).	..((((..((.((..........((((....(((((.....)))))....))))..)).))....)))).	18	22	19	11	0.585714
1255	1255	1324	-18	0.009	0.51	26.62	0.0865657	ACUCGGUGCAGCCGUAUUUCUACUGCGACGAGGAGGAGAACUUCUACCAGCAGCAGCAGCAGAGCGAGCU	.((((.(((.((.(........((((....(((((.....)))))....))))).)).)))...))))..	.......................(((....(((((.....)))))....)))..................	18	21	19	12	0.571429
1256	1256	1325	-19.2	-0.01	0.44	27.08	0.0333691	CUCGGUGCAGCCGUAUUUCUACUGCGACGAGGAGGAGAACUUCUACCAGCAGCAGCAGCAGAGCGAGCUG	.......(((((((.((.((.((((..(..((((((....)))).)).)..)))).)).)).))).))))	.......(((((((................................................))).))))	17	22	19	12	0.585714
1257	1257	1326	-22.4	-0.71	0.18	19.33	0.0495341	UCGGUGCAGCCGUAUUUCUACUGCGACGAGGAGGAGAACUUCUACCAGCAGCAGCAGCAGAGCGAGCUGC	.....((((((((.((.((.((((..(..((((((....)))).)).)..)))).)).)).))).)))))	.....((((((((....((.((((..........................)))).))....))).)))))	17	22	19	12	0.585714
1258	1258	1327	-24.2	-1.49	0.05	17.52	0.0341645	CGGUGCAGCCGUAUUUCUACUGCGACGAGGAGGAGAACUUCUACCAGCAGCAGCAGCAGAGCGAGCUGCA	...(((((((((.((.((.((((..(..((((((....)))).)).)..)))).)).)).))).))))))	...(((((((((....((.((((..........................)))).))....))).))))))	18	22	19	11	0.585714
1259	1259	1328	-24.8	-1.92	0.03	17.16	0.0449955	GGUGCAGCCGUAUUUCUACUGCGACGAGGAGGAGAACUUCUACCAGCAGCAGCAGCAGAGCGAGCUGCAG	..(((((((((.((.((.((((..(..((((((....)))).)).)..)))).)).)).))).)))))).	..(((((((((....((.((((..........................)))).))....))).)))))).	18	23	18	11	0.585714
1260	1260	1329	-24.8	-1.8	0.02	17.3	0.0425671	GUGCAGCCGUAUUUCUACUGCGACGAGGAGGAGAACUUCUACCAGCAGCAGCAGCAGAGCGAGCUGCAGC	.(((((((((.((.((.((((..(..((((((....)))).)).)..)))).)).)).))).))))))..	.(((((((((....((.((((..........................)))).))....))).))))))..	18	22	19	11	0.585714
1261	1261	1330	-24.8	-2.12	0.02	17.15	0.0450054	UGCAGCCGUAUUUCUACUGCGACGAGGAGGAGAACUUCUACCAGCAGCAGCAGCAGAGCGAGCUGCAGCC	(((((((((.((.((.((((..(..((((((....)))).)).)..)))).)).)).))).))))))...	(((((((((....((.((((..........................)))).))....))).))))))...	18	21	20	11	0.585714
1262	1262	1331	-24.1	-1.62	0.07	16.85	0.0553934	GCAGCCGUAUUUCUACUGCGACGAGGAGGAGAACUUCUACCAGCAGCAGCAGCAGAGCGAGCUGCAGCCC	((((((((.((.((.((((..(..((((((....)))).)).)..)))).)).)).))).))))).....	((((((((....((.((((..........................)))).))....))).))))).....	18	21	21	10	0.6
1263	1263	1332	-19.4	-0.56	0.21	21.45	0.0446771	CAGCCGUAUUUCUACUGCGACGAGGAGGAGAACUUCUACCAGCAGCAGCAGCAGAGCGAGCUGCAGCCCC	(((((((.((.((.((((..(..((((((....)))).)).)..)))).)).)).))).)))).......	(((((((....((.((((..........................)))).))....))).)))).......	18	20	22	10	0.6
1264	1264	1333	-19.3	-0.35	0.34	19.03	0.200579	AGCCGUAUUUCUACUGCGACGAGGAGGAGAACUUCUACCAGCAGCAGCAGCAGAGCGAGCUGCAGCCCCC	.............((((....(((((.....)))))....))))..(((((.......))))).......	..............(((....(((((.....)))))....)))....(((.........)))........	18	20	22	10	0.6
1265	1265	1334	-19.3	0.127	0.55	18.64	0.189946	GCCGUAUUUCUACUGCGACGAGGAGGAGAACUUCUACCAGCAGCAGCAGCAGAGCGAGCUGCAGCCCCCG	............((((....(((((.....)))))....))))..(((((.......)))))........	.............(((....(((((.....)))))....)))............................	17	21	22	10	0.614286
1266	1266	1335	-19.4	0.018	0.53	12.33	0.169726	CCGUAUUUCUACUGCGACGAGGAGGAGAACUUCUACCAGCAGCAGCAGCAGAGCGAGCUGCAGCCCCCGG	(((........((((....(((((.....)))))....))))..(((((.......)))))......)))	...........((((....(((((.....)))))....))))..(((((.......))))).........	17	21	22	10	0.614286
1267	1267	1336	-20.8	-0.45	0.3	8.86	0.493739	CGUAUUUCUACUGCGACGAGGAGGAGAACUUCUACCAGCAGCAGCAGCAGAGCGAGCUGCAGCCCCCGGC	..........((((....(((((.....)))))....))))..(((((.......))))).(((...)))	..........((((....(((((.....)))))....))))..(((((.......))))).(((...)))	17	21	22	10	0.614286
1268	1268	1337	-22	-0.76	0.18	6.23	0.605793	GUAUUUCUACUGCGACGAGGAGGAGAACUUCUACCAGCAGCAGCAGCAGAGCGAGCUGCAGCCCCCGGCG	.........((((....(((((.....)))))....))))..(((((.......))))).(((...))).	.........((((....(((((.....)))))....))))..(((((.......))))).(((...))).	17	22	21	10	0.614286
1269	1269	1338	-22	-0.96	0.15	7.12	0.622722	UAUUUCUACUGCGACGAGGAGGAGAACUUCUACCAGCAGCAGCAGCAGAGCGAGCUGCAGCCCCCGGCGC	........((((....(((((.....)))))....))))..(((((.......))))).(((...)))..	........((((....(((((.....)))))....))))..(((((.......))))).(((...)))..	17	21	22	10	0.614286
1270	1270	1339	-22	-0.64	0.2	11.3	0.562149	AUUUCUACUGCGACGAGGAGGAGAACUUCUACCAGCAGCAGCAGCAGAGCGAGCUGCAGCCCCCGGCGCC	.......((((....(((((.....)))))....))))..(((((.......))))).(((...)))...	.......((((....(((((.....)))))....))))..(((((.......))))).(((...)))...	17	21	23	9	0.628571
1271	1271	1340	-22	-0.35	0.35	11.32	0.561505	UUUCUACUGCGACGAGGAGGAGAACUUCUACCAGCAGCAGCAGCAGAGCGAGCUGCAGCCCCCGGCGCCC	......((((....(((((.....)))))....))))..(((((.......))))).(((...)))....	......((((....(((((.....)))))....))))..(((((.......))))).(((...)))....	16	21	24	9	0.642857
1272	1272	1341	-22	-0.57	0.23	11.32	0.559344	UUCUACUGCGACGAGGAGGAGAACUUCUACCAGCAGCAGCAGCAGAGCGAGCUGCAGCCCCCGGCGCCCA	.....((((....(((((.....)))))....))))..(((((.......))))).(((...))).....	.....((((....(((((.....)))))....))))..(((((.......))))).(((...))).....	17	21	24	8	0.642857
1273	1273	1342	-22	-0.33	0.33	12.45	0.540197	UCUACUGCGACGAGGAGGAGAACUUCUACCAGCAGCAGCAGCAGAGCGAGCUGCAGCCCCCGGCGCCCAG	....((((....(((((.....)))))....))))..(((((.......))))).(((...)))......	....((((....(((((.....)))))....))))..(((((.......))))).(((...)))......	17	22	24	7	0.657143
1274	1274	1343	-22	-0.3	0.31	14.08	0.464641	CUACUGCGACGAGGAGGAGAACUUCUACCAGCAGCAGCAGCAGAGCGAGCUGCAGCCCCCGGCGCCCAGC	...((((....(((((.....)))))....))))..(((((.......))))).(((...))).......	...((((....(((((.....)))))....))))..(((((.......))))).(((...))).......	17	22	25	6	0.671429
1275	1275	1344	-22	-0.34	0.33	13.62	0.286677	UACUGCGACGAGGAGGAGAACUUCUACCAGCAGCAGCAGCAGAGCGAGCUGCAGCCCCCGGCGCCCAGCG	..((((....(((((.....)))))....))))..(((((.......))))).(((...)))........	..((((....(((((.....)))))....))))..(((((.......))))).(((...)))........	17	23	24	6	0.671429
1276	1276	1345	-22	-0.39	0.31	13.92	0.249751	ACUGCGACGAGGAGGAGAACUUCUACCAGCAGCAGCAGCAGAGCGAGCUGCAGCCCCCGGCGCCCAGCGA	.((((....(((((.....)))))....))))..(((((.......))))).(((...))).........	.((((....(((((.....)))))....))))..(((((.......))))).(((...))).........	18	23	24	5	0.671429
1277	1277	1346	-21.3	0.215	0.55	17.54	0.159828	CUGCGACGAGGAGGAGAACUUCUACCAGCAGCAGCAGCAGAGCGAGCUGCAGCCCCCGGCGCCCAGCGAG	((((....(((((.....)))))....))))..(((((.......))))).(((...)))..........	.(((....(((((.....)))))....)))...(((((.......))))).(((...)))..........	17	24	24	5	0.685714
1278	1278	1347	-22.4	0.068	0.5	14.04	0.25272	UGCGACGAGGAGGAGAACUUCUACCAGCAGCAGCAGCAGAGCGAGCUGCAGCCCCCGGCGCCCAGCGAGG	(((....(((((.....)))))....)))((.(((((.......))))).)).((..((.....))..))	(((....(((((.....)))))....)))((.(((((.......))))).)).((..((.....))..))	17	25	23	5	0.685714
1279	1279	1348	-22.9	-0.52	0.27	14.95	0.313392	GCGACGAGGAGGAGAACUUCUACCAGCAGCAGCAGCAGAGCGAGCUGCAGCCCCCGGCGCCCAGCGAGGA	((....(((((.....)))))....)).((.(((((.......))))).)).((..((.....))..)).	((....(((((.....)))))....)).((.(((((.......))))).)).((..((.....))..)).	18	25	23	4	0.685714
1280	1280	1349	-21	0.062	0.47	17.48	0.176137	CGACGAGGAGGAGAACUUCUACCAGCAGCAGCAGCAGAGCGAGCUGCAGCCCCCGGCGCCCAGCGAGGAU	.....(((((.....)))))....((.(((((.((...))..))))).)).((..((.....))..))..	.....(((((.....)))))....((.(((((.((...))..))))).)).((..((.....))..))..	18	24	23	5	0.671429
1281	1281	1350	-21	-0.25	0.4	17.29	0.177177	GACGAGGAGGAGAACUUCUACCAGCAGCAGCAGCAGAGCGAGCUGCAGCCCCCGGCGCCCAGCGAGGAUA	....(((((.....)))))....((.(((((.((...))..))))).)).((..((.....))..))...	....(((((.....)))))....((.(((((.((...))..))))).)).((..((.....))..))...	19	24	22	5	0.657143
1282	1282	1351	-21	-0.54	0.29	17.26	0.187148	ACGAGGAGGAGAACUUCUACCAGCAGCAGCAGCAGAGCGAGCUGCAGCCCCCGGCGCCCAGCGAGGAUAU	...(((((.....)))))....((.(((((.((...))..))))).)).((..((.....))..))....	...(((((.....)))))....((.(((((.((...))..))))).)).((..((.....))..))....	19	23	22	6	0.642857
1283	1283	1352	-21	-0.33	0.35	17.27	0.186524	CGAGGAGGAGAACUUCUACCAGCAGCAGCAGCAGAGCGAGCUGCAGCCCCCGGCGCCCAGCGAGGAUAUC	..(((((.....)))))....((.(((((.((...))..))))).)).((..((.....))..)).....	..(((((.....)))))....((.(((((.((...))..))))).)).((..((.....))..)).....	18	23	23	6	0.657143
1284	1284	1353	-21	-0.33	0.33	17.57	0.191192	GAGGAGGAGAACUUCUACCAGCAGCAGCAGCAGAGCGAGCUGCAGCCCCCGGCGCCCAGCGAGGAUAUCU	.(((((.....)))))....((.(((((.((...))..))))).)).((..((.....))..))......	.(((((.....)))))....((.(((((.((...))..))))).)).((..((.....))..))......	18	23	22	7	0.642857
1285	1285	1354	-20.6	-0.24	0.43	18.99	0.16544	AGGAGGAGAACUUCUACCAGCAGCAGCAGCAGAGCGAGCUGCAGCCCCCGGCGCCCAGCGAGGAUAUCUG	(((((.....)))))....((.(((((.((...))..))))).)).((..((.....))..)).......	.((((.....)))).....((.(((((.((...))..))))).)).((..((.....))..)).......	18	23	22	7	0.642857
1286	1286	1355	-20	0.194	0.56	24.24	0.0491442	GGAGGAGAACUUCUACCAGCAGCAGCAGCAGAGCGAGCUGCAGCCCCCGGCGCCCAGCGAGGAUAUCUGG	((((((....)))).)).((.(((((.((...))..))))).)).((..((.....))..))........	.....................(((((..........)))))....((..((.....))..))........	17	24	22	7	0.657143
1287	1287	1356	-19.5	0.154	0.52	23.76	0.100793	GAGGAGAACUUCUACCAGCAGCAGCAGCAGAGCGAGCUGCAGCCCCCGGCGCCCAGCGAGGAUAUCUGGA	((((....))))..((((..((.(((((.......))))).)).((..((.....))..))....)))).	((((....))))..(((...............................((.....)).........))).	18	23	22	7	0.642857
1288	1288	1357	-18.7	0.188	0.54	23.36	0.0733339	AGGAGAACUUCUACCAGCAGCAGCAGCAGAGCGAGCUGCAGCCCCCGGCGCCCAGCGAGGAUAUCUGGAA	.(((((...))).)).(((((.((......))..))))).(((...)))..((((.........))))..	.((((.....)).)).......................................................	19	22	22	7	0.628571
1289	1289	1358	-19.2	0.465	0.69	23.21	0.0893062	GGAGAACUUCUACCAGCAGCAGCAGCAGAGCGAGCUGCAGCCCCCGGCGCCCAGCGAGGAUAUCUGGAAG	......((((((...((.(((((.((...))..))))).)).((..((.....))..)).....))))))	..................(((((.(.....)..))))).........(.....)................	18	23	22	7	0.642857
1290	1290	1359	-19.8	-0.25	0.35	20.94	0.117086	GAGAACUUCUACCAGCAGCAGCAGCAGAGCGAGCUGCAGCCCCCGGCGCCCAGCGAGGAUAUCUGGAAGA	.....((((((...((.(((((.((...))..))))).)).((..((.....))..)).....)))))).	...........((.....(.(............).).....((..((.....))..))......))....	19	22	22	7	0.628571
1291	1291	1360	-20.4	-0.96	0.16	18.02	0.0976172	AGAACUUCUACCAGCAGCAGCAGCAGAGCGAGCUGCAGCCCCCGGCGCCCAGCGAGGAUAUCUGGAAGAA	......(((.((((..((.(((((.......))))).)).((..((.....))..))....)))).))).	......(((.((((..........................((..((.....))..))....)))).))).	20	21	22	7	0.614286
1292	1292	1361	-21.3	-1.37	0.09	15.98	0.181394	GAACUUCUACCAGCAGCAGCAGCAGAGCGAGCUGCAGCCCCCGGCGCCCAGCGAGGAUAUCUGGAAGAAA	....((((.((((..((.(((((.......))))).)).((..((.....))..))....)))).)))).	....((((.((((..........................((..((.....))..))....)))).)))).	20	21	22	7	0.614286
1293	1293	1362	-21.3	-1.47	0.05	15.98	0.178898	AACUUCUACCAGCAGCAGCAGCAGAGCGAGCUGCAGCCCCCGGCGCCCAGCGAGGAUAUCUGGAAGAAAU	...((((.((((..((.(((((.......))))).)).((..((.....))..))....)))).))))..	...((((.((((..........................((..((.....))..))....)))).))))..	20	20	22	8	0.6
1294	1294	1363	-21.3	-1.09	0.13	15.98	0.179486	ACUUCUACCAGCAGCAGCAGCAGAGCGAGCUGCAGCCCCCGGCGCCCAGCGAGGAUAUCUGGAAGAAAUU	..((((.((((..((.(((((.......))))).)).((..((.....))..))....)))).))))...	..((((.((((..........................((..((.....))..))....)))).))))...	19	20	22	9	0.6
1295	1295	1364	-21.3	-0.85	0.12	15.98	0.181109	CUUCUACCAGCAGCAGCAGCAGAGCGAGCUGCAGCCCCCGGCGCCCAGCGAGGAUAUCUGGAAGAAAUUC	.((((.((((..((.(((((.......))))).)).((..((.....))..))....)))).))))....	.((((.((((..........................((..((.....))..))....)))).))))....	18	20	23	9	0.614286
1296	1296	1365	-21.1	-0.61	0.23	14.39	0.179176	UUCUACCAGCAGCAGCAGCAGAGCGAGCUGCAGCCCCCGGCGCCCAGCGAGGAUAUCUGGAAGAAAUUCG	((((.((((..((.(((((.......))))).)).((..((.....))..))....)))).)))).....	((((.((((..........................((..((.....))..))....)))).)))).....	18	21	22	9	0.614286
1297	1297	1366	-20.2	-0.56	0.28	14.51	0.207161	UCUACCAGCAGCAGCAGCAGAGCGAGCUGCAGCCCCCGGCGCCCAGCGAGGAUAUCUGGAAGAAAUUCGA	(((.((((..((.(((((.......))))).)).((..((.....))..))....)))).))).......	(((.((((..........................((..((.....))..))....)))).))).......	19	21	22	8	0.614286
1298	1298	1367	-19.1	-0.04	0.47	19.2	0.16289	CUACCAGCAGCAGCAGCAGAGCGAGCUGCAGCCCCCGGCGCCCAGCGAGGAUAUCUGGAAGAAAUUCGAG	......((.(((((.((...))..))))).)).((..((.....))..))....((.(((....))).))	.........(((((.((...))..)))))....((..((.....))..))....((.(((....))).))	19	22	22	7	0.628571
1299	1299	1368	-19.5	-0.33	0.29	17.24	0.239212	UACCAGCAGCAGCAGCAGAGCGAGCUGCAGCCCCCGGCGCCCAGCGAGGAUAUCUGGAAGAAAUUCGAGC	.....((.(((((.((...))..))))).)).((..((.....))..))....((.(((....))).)).	.....((.(((((.((...))..))))).)).((..((.....))..))....((.(((....))).)).	19	22	22	7	0.628571
1300	1300	1369	-20.2	-0.64	0.28	19.74	0.273017	ACCAGCAGCAGCAGCAGAGCGAGCUGCAGCCCCCGGCGCCCAGCGAGGAUAUCUGGAAGAAAUUCGAGCU	....(((((.((......))..))))).(((...)))....(((..((((.(((...))).))))..)))	....(((((.((......))..))))).(((...)))....(((..((((.(((...))).))))..)))	19	22	22	7	0.628571
1301	1301	1370	-22.8	-0.78	0.23	7.86	0.524115	CCAGCAGCAGCAGCAGAGCGAGCUGCAGCCCCCGGCGCCCAGCGAGGAUAUCUGGAAGAAAUUCGAGCUG	...(((((.((......))..))))).(((...)))...((((..((((.(((...))).))))..))))	...(((((.((......))..))))).(((...)))...((((..((((.(((...))).))))..))))	18	23	22	7	0.642857
1302	1302	1371	-23.2	-1.04	0.11	12.36	0.477405	CAGCAGCAGCAGCAGAGCGAGCUGCAGCCCCCGGCGCCCAGCGAGGAUAUCUGGAAGAAAUUCGAGCUGC	..(((((.((......))..))))).(((...)))...((((..((((.(((...))).))))..)))).	..(((((.((......))..))))).(((...)))...((((..((((.(((...))).))))..)))).	18	23	22	7	0.642857
1303	1303	1372	-23.2	-0.95	0.21	23.51	0.186484	AGCAGCAGCAGCAGAGCGAGCUGCAGCCCCCGGCGCCCAGCGAGGAUAUCUGGAAGAAAUUCGAGCUGCU	.(((((.((......))..))))).(((...)))...((((..((((.(((...))).))))..))))..	.(((((.(((((.......))))).(((...)))..............................))))).	18	23	21	8	0.628571
1304	1304	1373	-23.4	-0.77	0.17	25.93	0.157613	GCAGCAGCAGCAGAGCGAGCUGCAGCCCCCGGCGCCCAGCGAGGAUAUCUGGAAGAAAUUCGAGCUGCUG	(((((.((......))..))))).(((...)))...((((..((((.(((...))).))))..))))...	........................(((...))).....................................	17	24	21	8	0.642857
1305	1305	1374	-24.5	-1.02	0.1	21.54	0.108353	CAGCAGCAGCAGAGCGAGCUGCAGCCCCCGGCGCCCAGCGAGGAUAUCUGGAAGAAAUUCGAGCUGCUGC	..((((((((.......((((..(((...)))...))))..((((.(((...))).))))..))))))))	..((((((((.......((((..(((...)))...)))).......................))))))))	17	23	22	8	0.642857
1306	1306	1375	-25.3	-1.27	0.11	21.94	0.111879	AGCAGCAGCAGAGCGAGCUGCAGCCCCCGGCGCCCAGCGAGGAUAUCUGGAAGAAAUUCGAGCUGCUGCC	.((((((((.......((((..(((...)))...))))..((((.(((...))).))))..)))))))).	.((((((((.......((((..(((...)))...)))).......................)))))))).	17	23	22	8	0.642857
1307	1307	1376	-25.1	-1.03	0.12	26.38	0.0847704	GCAGCAGCAGAGCGAGCUGCAGCCCCCGGCGCCCAGCGAGGAUAUCUGGAAGAAAUUCGAGCUGCUGCCC	((((((((.......((((..(((...)))...))))..((((.(((...))).))))..))))))))..	((((((((.......((((..(((...)))...)))).......................))))))))..	16	23	23	8	0.657143
1308	1308	1377	-24.3	-1.53	0.06	15.7	0.0959291	CAGCAGCAGAGCGAGCUGCAGCCCCCGGCGCCCAGCGAGGAUAUCUGGAAGAAAUUCGAGCUGCUGCCCA	..(((((((..(((((((..(((...)))...))))((.....))..........)))..)))))))...	..(((((((..(((......(((...)))..........................)))..)))))))...	17	22	23	8	0.642857
1309	1309	1378	-24.3	-1.15	0.09	15.49	0.0965184	AGCAGCAGAGCGAGCUGCAGCCCCCGGCGCCCAGCGAGGAUAUCUGGAAGAAAUUCGAGCUGCUGCCCAC	.(((((((..(((((((..(((...)))...))))((.....))..........)))..)))))))....	.(((((((..(((......(((...)))..........................)))..)))))))....	17	22	23	8	0.642857
1310	1310	1379	-24.1	-0.78	0.19	16.69	0.0934492	GCAGCAGAGCGAGCUGCAGCCCCCGGCGCCCAGCGAGGAUAUCUGGAAGAAAUUCGAGCUGCUGCCCACC	(((((((..(((((((..(((...)))...))))((.....))..........)))..))))))).....	(((((((..(((......(((...)))..........................)))..))))))).....	16	22	24	8	0.657143
1311	1311	1380	-20.3	0.164	0.51	19.81	0.0807306	CAGCAGAGCGAGCUGCAGCCCCCGGCGCCCAGCGAGGAUAUCUGGAAGAAAUUCGAGCUGCUGCCCACCC	((((((..(((((((..(((...)))...))))((.....))..........)))..)))))).......	((((((..(((......(((...)))..........................)))..)))))).......	16	21	25	8	0.657143
1312	1312	1381	-20.1	0.076	0.54	13.51	0.319276	AGCAGAGCGAGCUGCAGCCCCCGGCGCCCAGCGAGGAUAUCUGGAAGAAAUUCGAGCUGCUGCCCACCCC	.((((......)))).......((((..((((..((((.(((...))).))))..)))).))))......	.((((......)))).......(((...((((..((((.(((...))).))))..))))..)))......	16	21	25	8	0.657143
1313	1313	1382	-20.3	0.554	0.67	7.3	0.363441	GCAGAGCGAGCUGCAGCCCCCGGCGCCCAGCGAGGAUAUCUGGAAGAAAUUCGAGCUGCUGCCCACCCCG	((((......)))).......((((..((((..((((.(((...))).))))..)))).)))).......	((((......)))).......((((..((((..((((.(((...))).))))..)))).)))).......	15	22	25	8	0.671429
1314	1314	1383	-16.3	1.556	0.93	23.28	0.0373602	CAGAGCGAGCUGCAGCCCCCGGCGCCCAGCGAGGAUAUCUGGAAGAAAUUCGAGCUGCUGCCCACCCCGC	....((........))....((((..((((..((((.(((...))).))))..)))).))))........	...........................(((..((((.((.....)).))))..)))..............	15	21	26	8	0.671429
1315	1315	1384	-16.7	1.527	0.92	23.39	0.0384531	AGAGCGAGCUGCAGCCCCCGGCGCCCAGCGAGGAUAUCUGGAAGAAAUUCGAGCUGCUGCCCACCCCGCC	...(((.(.((........((((..((((..((((.(((...))).))))..)))).)))))).).))).	...(((....................(((..((((.((.....)).))))..)))...........))).	15	21	26	8	0.671429
1316	1316	1385	-16.7	1.807	0.97	23.43	0.0329309	GAGCGAGCUGCAGCCCCCGGCGCCCAGCGAGGAUAUCUGGAAGAAAUUCGAGCUGCUGCCCACCCCGCCC	..(((.(.((........((((..((((..((((.(((...))).))))..)))).)))))).).)))..	..(((....................(((..((((.((.....)).))))..)))...........)))..	14	21	27	8	0.685714
1317	1317	1386	-16.7	1.572	0.96	22.94	0.046221	AGCGAGCUGCAGCCCCCGGCGCCCAGCGAGGAUAUCUGGAAGAAAUUCGAGCUGCUGCCCACCCCGCCCC	.(((.(.((........((((..((((..((((.(((...))).))))..)))).)))))).).)))...	.(((....................(((..((((.((.....)).))))..)))...........)))...	14	20	28	8	0.685714
1318	1318	1387	-16.5	1.417	0.95	23.05	0.0399457	GCGAGCUGCAGCCCCCGGCGCCCAGCGAGGAUAUCUGGAAGAAAUUCGAGCUGCUGCCCACCCCGCCCCU	(((.(.((........((((..((((..((((.(((...))).))))..)))).)))))).).)))....	(((....................(((..((((.((.....)).))))..)))...........)))....	13	20	28	9	0.685714
1319	1319	1388	-15.6	1.932	0.98	20.87	0.0424642	CGAGCUGCAGCCCCCGGCGCCCAGCGAGGAUAUCUGGAAGAAAUUCGAGCUGCUGCCCACCCCGCCCCUG	.(.((.(((((.((..((.....))..)).....(.(((....))).)))))).)).)............	...........................(((..((.....))..)))........................	13	20	28	9	0.685714
1320	1320	1389	-15.8	1.726	0.99	21.52	0.0486736	GAGCUGCAGCCCCCGGCGCCCAGCGAGGAUAUCUGGAAGAAAUUCGAGCUGCUGCCCACCCCGCCCCUGU	(.((.(((((.((..((.....))..)).....(.(((....))).)))))).)).).............	.....................(((..((((.((.....)).))))..)))....................	13	20	27	10	0.671429
1321	1321	1390	-15.4	1.421	0.91	19.12	0.0396705	AGCUGCAGCCCCCGGCGCCCAGCGAGGAUAUCUGGAAGAAAUUCGAGCUGCUGCCCACCCCGCCCCUGUC	.((.(((((.((..((.....))..)).....(.(((....))).)))))).))................	...................((((..((((.(((...))).))))..))))....................	13	19	28	10	0.671429
1322	1322	1391	-15.3	1.655	0.95	20.21	0.0415426	GCUGCAGCCCCCGGCGCCCAGCGAGGAUAUCUGGAAGAAAUUCGAGCUGCUGCCCACCCCGCCCCUGUCC	...((((....(((.((.((((..((((.(((...))).))))..))))..)).....)))...))))..	..................((((..((((.(((...))).))))..)))).....................	12	19	29	10	0.685714
1323	1323	1392	-15.3	1.382	0.92	11.94	0.0716957	CUGCAGCCCCCGGCGCCCAGCGAGGAUAUCUGGAAGAAAUUCGAGCUGCUGCCCACCCCGCCCCUGUCCC	..((((....(((.((.((((..((((.(((...))).))))..))))..)).....)))...))))...	...((.......((...((((..((((.(((...))).))))..))))..))............))....	12	18	30	10	0.685714
1324	1324	1393	-15.3	1.392	0.92	11.91	0.0721989	UGCAGCCCCCGGCGCCCAGCGAGGAUAUCUGGAAGAAAUUCGAGCUGCUGCCCACCCCGCCCCUGUCCCC	.((((....(((.((.((((..((((.(((...))).))))..))))..)).....)))...))))....	..((.......((...((((..((((.(((...))).))))..))))..))............)).....	12	18	30	10	0.685714
1325	1325	1394	-15.1	1.213	0.89	11.95	0.0676194	GCAGCCCCCGGCGCCCAGCGAGGAUAUCUGGAAGAAAUUCGAGCUGCUGCCCACCCCGCCCCUGUCCCCU	.........((((..((((..((((.(((...))).))))..)))).))))...................	.........(((...((((..((((.(((...))).))))..))))..)))...................	12	18	30	10	0.685714
1326	1326	1395	-15.1	0.893	0.82	6.91	0.207899	CAGCCCCCGGCGCCCAGCGAGGAUAUCUGGAAGAAAUUCGAGCUGCUGCCCACCCCGCCCCUGUCCCCUA	........((((..((((..((((.(((...))).))))..)))).))))....................	........((((..((((..((((.(((...))).))))..)))).))))....................	13	17	30	10	0.671429
1327	1327	1396	-15.1	1.291	0.9	6.28	0.21784	AGCCCCCGGCGCCCAGCGAGGAUAUCUGGAAGAAAUUCGAGCUGCUGCCCACCCCGCCCCUGUCCCCUAG	.......((((..((((..((((.(((...))).))))..)))).)))).....................	.......((((..((((..((((.(((...))).))))..)))).)))).....................	13	18	29	10	0.671429
1328	1328	1397	-15.1	1.373	0.88	6.69	0.212068	GCCCCCGGCGCCCAGCGAGGAUAUCUGGAAGAAAUUCGAGCUGCUGCCCACCCCGCCCCUGUCCCCUAGC	......((((..((((..((((.(((...))).))))..)))).))))......................	......((((..((((..((((.(((...))).))))..)))).))))......................	12	18	30	10	0.685714
1329	1329	1398	-15.1	0.974	0.81	5.54	0.293649	CCCCCGGCGCCCAGCGAGGAUAUCUGGAAGAAAUUCGAGCUGCUGCCCACCCCGCCCCUGUCCCCUAGCC	.....((((..((((..((((.(((...))).))))..)))).)))).......................	.....((((..((((..((((.(((...))).))))..)))).)))).......................	12	17	31	10	0.685714
1330	1330	1399	-15.1	1.23	0.89	7.47	0.235182	CCCCGGCGCCCAGCGAGGAUAUCUGGAAGAAAUUCGAGCUGCUGCCCACCCCGCCCCUGUCCCCUAGCCG	....((((..((((..((((.(((...))).))))..)))).))))........................	....((((..((((..((((.(((...))).))))..)))).))))........................	12	18	30	10	0.685714
1331	1331	1400	-15.2	0.93	0.82	8.78	0.142609	CCCGGCGCCCAGCGAGGAUAUCUGGAAGAAAUUCGAGCUGCUGCCCACCCCGCCCCUGUCCCCUAGCCGC	...((((..((((..((((.(((...))).))))..)))).))))......((..(((.....)))..))	...((((..((((..((((.(((...))).))))..)))).)))).........................	12	18	30	10	0.685714
1332	1332	1401	-16	1.261	0.86	10.33	0.237641	CCGGCGCCCAGCGAGGAUAUCUGGAAGAAAUUCGAGCUGCUGCCCACCCCGCCCCUGUCCCCUAGCCGCC	..((((..((((..((((.(((...))).))))..)))).))))......((..(((.....)))..)).	..((((..((((..((((.(((...))).))))..)))).))))......((..(((.....)))..)).	12	18	30	10	0.685714
1333	1333	1402	-16	1.398	0.91	22.15	0.0688155	CGGCGCCCAGCGAGGAUAUCUGGAAGAAAUUCGAGCUGCUGCCCACCCCGCCCCUGUCCCCUAGCCGCCG	.((((..((((..((((.(((...))).))))..)))).))))......((..(((.....)))..))..	(((((...((...((((......................................)))).))...)))))	12	19	29	10	0.685714
1334	1334	1403	-15.7	1.477	0.93	21.19	0.0926982	GGCGCCCAGCGAGGAUAUCUGGAAGAAAUUCGAGCUGCUGCCCACCCCGCCCCUGUCCCCUAGCCGCCGC	((((..((((..((((.(((...))).))))..)))).))))......((..(((.....)))..))...	......((((..((((.(((...))).))))..)))).................................	12	19	29	10	0.685714
1335	1335	1404	-12.4	1.717	0.95	16.71	0.0501899	GCGCCCAGCGAGGAUAUCUGGAAGAAAUUCGAGCUGCUGCCCACCCCGCCCCUGUCCCCUAGCCGCCGCU	(((..((((..((((.(((...))).))))..)))).))).......((..(((.....)))..))....	.....((((..((((.(((...))).))))..))))..................................	12	18	29	11	0.671429
1336	1336	1405	-12.1	1.742	0.98	14.18	0.12716	CGCCCAGCGAGGAUAUCUGGAAGAAAUUCGAGCUGCUGCCCACCCCGCCCCUGUCCCCUAGCCGCCGCUC	.((.((((..((((.(((...))).))))..))))..))....................(((....))).	.((.((((..((((.(((...))).))))..))))..))...............................	12	17	30	11	0.671429
1337	1337	1406	-11.8	1.904	0.95	17.36	0.0963009	GCCCAGCGAGGAUAUCUGGAAGAAAUUCGAGCUGCUGCCCACCCCGCCCCUGUCCCCUAGCCGCCGCUCC	((.((((..((((.(((...))).))))..))))..))....................(((....)))..	...((((..((((.(((...))).))))..))))....................................	12	17	30	11	0.671429
1338	1338	1407	-11.6	2.009	0.98	14.38	0.153987	CCCAGCGAGGAUAUCUGGAAGAAAUUCGAGCUGCUGCCCACCCCGCCCCUGUCCCCUAGCCGCCGCUCCG	.((((.........)))).........((((.((.((.....................)).)).))))..	.((((.........)))).........((((.((.((.....................)).)).))))..	12	17	30	11	0.671429
1339	1339	1408	-12.3	2.012	0.98	16.58	0.171063	CCAGCGAGGAUAUCUGGAAGAAAUUCGAGCUGCUGCCCACCCCGCCCCUGUCCCCUAGCCGCCGCUCCGG	.((((..((((.(((...))).))))..))))....................((..(((....)))..))	.((((..((((.(((...))).))))..))))........................(((....)))....	12	18	29	11	0.671429
1340	1340	1409	-15.1	1.81	0.96	9.04	0.281095	CAGCGAGGAUAUCUGGAAGAAAUUCGAGCUGCUGCCCACCCCGCCCCUGUCCCCUAGCCGCCGCUCCGGG	((((..((((.(((...))).))))..))))...................(((..(((....)))..)))	((((..((((.(((...))).))))..))))...................(((..(((....)))..)))	12	19	28	11	0.671429
1341	1341	1410	-13.6	2.445	0.99	20.58	0.0627801	AGCGAGGAUAUCUGGAAGAAAUUCGAGCUGCUGCCCACCCCGCCCCUGUCCCCUAGCCGCCGCUCCGGGC	(((..((((.(((...))).))))..)))...((((...(.((..(((.....)))..)).)....))))	(((..((((.(((...))).))))..))).........................................	12	19	28	11	0.671429
1342	1342	1411	-13.7	2.128	0.98	23.33	0.0614167	GCGAGGAUAUCUGGAAGAAAUUCGAGCUGCUGCCCACCCCGCCCCUGUCCCCUAGCCGCCGCUCCGGGCU	((..((((.(((...))).))))..))....((((...(.((..(((.....)))..)).)....)))).	......................................................................	11	19	28	12	0.671429
1343	1343	1412	-11.4	2.253	0.99	23.28	0.0204215	CGAGGAUAUCUGGAAGAAAUUCGAGCUGCUGCCCACCCCGCCCCUGUCCCCUAGCCGCCGCUCCGGGCUC	..((.(...((.(((....))).)).).))((((...(.((..(((.....)))..)).)....))))..	.........((.(((....))).)).............................................	11	18	29	12	0.671429
1344	1344	1413	-11.4	2.339	0.98	24.83	0.0184856	GAGGAUAUCUGGAAGAAAUUCGAGCUGCUGCCCACCCCGCCCCUGUCCCCUAGCCGCCGCUCCGGGCUCU	.((.(...((.(((....))).)).).))((((...(.((..(((.....)))..)).)....))))...	........((.(((....))).))..............................................	11	18	28	13	0.657143
1345	1345	1414	-10.9	2.766	0.99	24.13	0.01371	AGGAUAUCUGGAAGAAAUUCGAGCUGCUGCCCACCCCGCCCCUGUCCCCUAGCCGCCGCUCCGGGCUCUG	((.(...((.(((....))).)).).))((((...(.((..(((.....)))..)).)....))))....	.......((.(((....))).))...............................................	11	18	28	13	0.657143
1346	1346	1415	-11	2.586	0.99	25.01	0.0115785	GGAUAUCUGGAAGAAAUUCGAGCUGCUGCCCACCCCGCCCCUGUCCCCUAGCCGCCGCUCCGGGCUCUGC	((.((.((.(((....))).)).))))((((...(.((..(((.....)))..)).)....)))).....	......................................................................	10	18	29	13	0.671429
1347	1347	1416	-11.8	1.805	0.95	16.37	0.0556828	GAUAUCUGGAAGAAAUUCGAGCUGCUGCCCACCCCGCCCCUGUCCCCUAGCCGCCGCUCCGGGCUCUGCU	.....((.(((....))).))..((.((((...(.((..(((.....)))..)).)....))))...)).	.....((.(((....))).)).....((((.....((..(((.....)))..))......))))......	10	17	29	14	0.657143
1348	1348	1417	-13.8	0.757	0.76	7.3	0.0780923	AUAUCUGGAAGAAAUUCGAGCUGCUGCCCACCCCGCCCCUGUCCCCUAGCCGCCGCUCCGGGCUCUGCUC	.......(((....)))((((....((((...(.((..(((.....)))..)).)....))))...))))	.......(((....)))((((....((((.....((..(((.....)))..))......))))...))))	10	16	30	14	0.657143
1349	1349	1418	-15.5	0.647	0.71	7.12	0.0711679	UAUCUGGAAGAAAUUCGAGCUGCUGCCCACCCCGCCCCUGUCCCCUAGCCGCCGCUCCGGGCUCUGCUCG	...............(((((....((((...(.((..(((.....)))..)).)....))))...)))))	...............(((((....((((.....((..(((.....)))..))......))))...)))))	9	17	30	14	0.671429
1350	1350	1419	-15.9	0.526	0.71	6.79	0.0877181	AUCUGGAAGAAAUUCGAGCUGCUGCCCACCCCGCCCCUGUCCCCUAGCCGCCGCUCCGGGCUCUGCUCGC	..............(((((....((((...(.((..(((.....)))..)).)....))))...))))).	..............(((((....((((.....((..(((.....)))..))......))))...))))).	9	17	31	13	0.685714
1351	1351	1420	-15.9	0.597	0.7	6.87	0.0850318	UCUGGAAGAAAUUCGAGCUGCUGCCCACCCCGCCCCUGUCCCCUAGCCGCCGCUCCGGGCUCUGCUCGCC	.............(((((....((((...(.((..(((.....)))..)).)....))))...)))))..	.............(((((....((((.....((..(((.....)))..))......))))...)))))..	8	17	32	13	0.7
1352	1352	1421	-15.9	0.879	0.8	8.89	0.0855338	CUGGAAGAAAUUCGAGCUGCUGCCCACCCCGCCCCUGUCCCCUAGCCGCCGCUCCGGGCUCUGCUCGCCC	............(((((....((((...(.((..(((.....)))..)).)....))))...)))))...	............(((((....((((.....((..(((.....)))..))......))))...)))))...	8	17	33	12	0.714286
1353	1353	1422	-15.9	0.936	0.78	14.8	0.0646317	UGGAAGAAAUUCGAGCUGCUGCCCACCCCGCCCCUGUCCCCUAGCCGCCGCUCCGGGCUCUGCUCGCCCU	...........(((((....((((...(.((..(((.....)))..)).)....))))...)))))....	...........(((((....((((.....((..(((.....)))..))......))))...)))))....	8	17	32	13	0.7
1354	1354	1423	-15.9	0.898	0.84	14.71	0.0600325	GGAAGAAAUUCGAGCUGCUGCCCACCCCGCCCCUGUCCCCUAGCCGCCGCUCCGGGCUCUGCUCGCCCUC	..........(((((....((((...(.((..(((.....)))..)).)....))))...))))).....	..........(((((....((((.....((..(((.....)))..))......))))...))))).....	8	17	33	12	0.714286
1355	1355	1424	-15.9	0.333	0.59	14.44	0.0572708	GAAGAAAUUCGAGCUGCUGCCCACCCCGCCCCUGUCCCCUAGCCGCCGCUCCGGGCUCUGCUCGCCCUCC	.........(((((....((((...(.((..(((.....)))..)).)....))))...)))))......	.........(((((....((((.....((..(((.....)))..))......))))...)))))......	8	16	34	12	0.714286
1356	1356	1425	-15.9	-0.34	0.36	8.85	0.0726713	AAGAAAUUCGAGCUGCUGCCCACCCCGCCCCUGUCCCCUAGCCGCCGCUCCGGGCUCUGCUCGCCCUCCU	........(((((....((((...(.((..(((.....)))..)).)....))))...))))).......	........(((((....((((.....((..(((.....)))..))......))))...))))).......	8	15	34	13	0.7
1357	1357	1426	-15.9	-0.5	0.23	8.77	0.067632	AGAAAUUCGAGCUGCUGCCCACCCCGCCCCUGUCCCCUAGCCGCCGCUCCGGGCUCUGCUCGCCCUCCUA	.......(((((....((((...(.((..(((.....)))..)).)....))))...)))))........	.......(((((....((((.....((..(((.....)))..))......))))...)))))........	8	15	34	13	0.7
1358	1358	1427	-15.9	-0.43	0.32	9.06	0.0875895	GAAAUUCGAGCUGCUGCCCACCCCGCCCCUGUCCCCUAGCCGCCGCUCCGGGCUCUGCUCGCCCUCCUAC	......(((((....((((...(.((..(((.....)))..)).)....))))...))))).........	......(((((....((((.....((..(((.....)))..))......))))...))))).........	7	15	35	13	0.714286
1359	1359	1428	-15.9	-0.26	0.38	9.12	0.117104	AAAUUCGAGCUGCUGCCCACCCCGCCCCUGUCCCCUAGCCGCCGCUCCGGGCUCUGCUCGCCCUCCUACG	.....(((((....((((...(.((..(((.....)))..)).)....))))...)))))..........	.....(((((....((((.....((..(((.....)))..))......))))...)))))..........	7	15	35	13	0.714286
1360	1360	1429	-15.9	-0.39	0.35	9.13	0.116094	AAUUCGAGCUGCUGCCCACCCCGCCCCUGUCCCCUAGCCGCCGCUCCGGGCUCUGCUCGCCCUCCUACGU	....(((((....((((...(.((..(((.....)))..)).)....))))...)))))...........	....(((((....((((.....((..(((.....)))..))......))))...)))))...........	6	15	35	14	0.714286
1361	1361	1430	-15.9	-0.46	0.3	9.14	0.11636	AUUCGAGCUGCUGCCCACCCCGCCCCUGUCCCCUAGCCGCCGCUCCGGGCUCUGCUCGCCCUCCUACGUU	...(((((....((((...(.((..(((.....)))..)).)....))))...)))))............	...(((((....((((.....((..(((.....)))..))......))))...)))))............	5	15	35	15	0.714286
1362	1362	1431	-15.9	0.018	0.43	9.16	0.115197	UUCGAGCUGCUGCCCACCCCGCCCCUGUCCCCUAGCCGCCGCUCCGGGCUCUGCUCGCCCUCCUACGUUG	..(((((....((((...(.((..(((.....)))..)).)....))))...))))).............	..(((((....((((.....((..(((.....)))..))......))))...))))).............	4	16	35	15	0.728571
1363	1363	1432	-15.9	0.22	0.53	9.18	0.113418	UCGAGCUGCUGCCCACCCCGCCCCUGUCCCCUAGCCGCCGCUCCGGGCUCUGCUCGCCCUCCUACGUUGC	.(((((....((((...(.((..(((.....)))..)).)....))))...)))))..............	.(((((....((((.....((..(((.....)))..))......))))...)))))..............	4	16	36	14	0.742857
1364	1364	1433	-15.8	0.904	0.8	9.87	0.103201	CGAGCUGCUGCCCACCCCGCCCCUGUCCCCUAGCCGCCGCUCCGGGCUCUGCUCGCCCUCCUACGUUGCG	(((((....((((...(.((..(((.....)))..)).)....))))...)))))...............	(((((....((((.....((..(((.....)))..))......))))...)))))...............	4	17	36	13	0.757143
1365	1365	1434	-15	1.709	0.93	16.2	0.0643004	GAGCUGCUGCCCACCCCGCCCCUGUCCCCUAGCCGCCGCUCCGGGCUCUGCUCGCCCUCCUACGUUGCGG	((((.((.((.....................)).)).)))).((((.......)))).............	((((....((((......(..(((.....)))..).......))))...)))).................	4	18	35	13	0.757143
1366	1366	1435	-14.8	1.009	0.81	14.89	0.158226	AGCUGCUGCCCACCCCGCCCCUGUCCCCUAGCCGCCGCUCCGGGCUCUGCUCGCCCUCCUACGUUGCGGU	.((....)).....................(((((.((...((((.......))))......)).)))))	..............................(((((......((((.......)))).........)))))	4	17	35	14	0.742857
1367	1367	1436	-15	1.044	0.83	12.51	0.191131	GCUGCUGCCCACCCCGCCCCUGUCCCCUAGCCGCCGCUCCGGGCUCUGCUCGCCCUCCUACGUUGCGGUC	((....)).....................(((((.((...((((.......))))......)).))))).	.............................(((((......((((.......)))).........))))).	3	17	36	14	0.757143
1368	1368	1437	-14.3	0.588	0.7	11.12	0.175651	CUGCUGCCCACCCCGCCCCUGUCCCCUAGCCGCCGCUCCGGGCUCUGCUCGCCCUCCUACGUUGCGGUCA	............................(((((.((...((((.......))))......)).)))))..	............................(((((.((...((((.......))))......)).)))))..	4	16	36	14	0.742857
1369	1369	1438	-14.3	0.632	0.75	10.9	0.176154	UGCUGCCCACCCCGCCCCUGUCCCCUAGCCGCCGCUCCGGGCUCUGCUCGCCCUCCUACGUUGCGGUCAC	...........................(((((.((...((((.......))))......)).)))))...	...........................(((((.((...((((.......))))......)).)))))...	4	16	36	14	0.742857
1370	1370	1439	-14.3	0.857	0.79	10.86	0.174723	GCUGCCCACCCCGCCCCUGUCCCCUAGCCGCCGCUCCGGGCUCUGCUCGCCCUCCUACGUUGCGGUCACA	..........................(((((.((...((((.......))))......)).)))))....	..........................(((((.((...((((.......))))......)).)))))....	5	16	36	13	0.742857
1371	1371	1440	-14.3	0.163	0.55	8.72	0.266273	CUGCCCACCCCGCCCCUGUCCCCUAGCCGCCGCUCCGGGCUCUGCUCGCCCUCCUACGUUGCGGUCACAC	.........................(((((.((...((((.......))))......)).))))).....	.........................(((((.((...((((.......))))......)).))))).....	5	15	37	13	0.742857
1372	1372	1441	-14.3	0.315	0.56	8.72	0.26543	UGCCCACCCCGCCCCUGUCCCCUAGCCGCCGCUCCGGGCUCUGCUCGCCCUCCUACGUUGCGGUCACACC	........................(((((.((...((((.......))))......)).)))))......	........................(((((.((...((((.......))))......)).)))))......	5	15	37	13	0.742857
1373	1373	1442	-14.3	0.217	0.52	8.77	0.265223	GCCCACCCCGCCCCUGUCCCCUAGCCGCCGCUCCGGGCUCUGCUCGCCCUCCUACGUUGCGGUCACACCC	.......................(((((.((...((((.......))))......)).))))).......	.......................(((((.((...((((.......))))......)).))))).......	5	15	38	12	0.757143
1374	1374	1443	-14.3	-0.64	0.25	6.32	0.363955	CCCACCCCGCCCCUGUCCCCUAGCCGCCGCUCCGGGCUCUGCUCGCCCUCCUACGUUGCGGUCACACCCU	......................(((((.((...((((.......))))......)).)))))........	......................(((((.((...((((.......))))......)).)))))........	5	14	38	13	0.742857
1375	1375	1444	-14.3	-0.47	0.31	6.31	0.364317	CCACCCCGCCCCUGUCCCCUAGCCGCCGCUCCGGGCUCUGCUCGCCCUCCUACGUUGCGGUCACACCCUU	.....................(((((.((...((((.......))))......)).))))).........	.....................(((((.((...((((.......))))......)).))))).........	5	14	37	14	0.728571
1376	1376	1445	-14.3	-0.43	0.32	6.31	0.366051	CACCCCGCCCCUGUCCCCUAGCCGCCGCUCCGGGCUCUGCUCGCCCUCCUACGUUGCGGUCACACCCUUC	....................(((((.((...((((.......))))......)).)))))..........	....................(((((.((...((((.......))))......)).)))))..........	5	14	37	14	0.728571
1377	1377	1446	-14.3	-0.7	0.22	6.3	0.36706	ACCCCGCCCCUGUCCCCUAGCCGCCGCUCCGGGCUCUGCUCGCCCUCCUACGUUGCGGUCACACCCUUCU	...................(((((.((...((((.......))))......)).)))))...........	...................(((((.((...((((.......))))......)).)))))...........	5	14	36	15	0.714286
1378	1378	1447	-14.3	-0.49	0.27	6.28	0.368121	CCCCGCCCCUGUCCCCUAGCCGCCGCUCCGGGCUCUGCUCGCCCUCCUACGUUGCGGUCACACCCUUCUC	..................(((((.((...((((.......))))......)).)))))............	..................(((((.((...((((.......))))......)).)))))............	4	14	37	15	0.728571
1379	1379	1448	-14.3	-0.71	0.22	6.28	0.368288	CCCGCCCCUGUCCCCUAGCCGCCGCUCCGGGCUCUGCUCGCCCUCCUACGUUGCGGUCACACCCUUCUCC	.................(((((.((...((((.......))))......)).))))).............	.................(((((.((...((((.......))))......)).))))).............	4	14	37	15	0.728571
1380	1380	1449	-14.3	-0.61	0.27	5.8	0.375615	CCGCCCCUGUCCCCUAGCCGCCGCUCCGGGCUCUGCUCGCCCUCCUACGUUGCGGUCACACCCUUCUCCC	................(((((.((...((((.......))))......)).)))))..............	................(((((.((...((((.......))))......)).)))))..............	4	14	37	15	0.728571
1381	1381	1450	-14.3	-0.63	0.22	5.23	0.385172	CGCCCCUGUCCCCUAGCCGCCGCUCCGGGCUCUGCUCGCCCUCCUACGUUGCGGUCACACCCUUCUCCCU	...............(((((.((...((((.......))))......)).)))))...............	...............(((((.((...((((.......))))......)).)))))...............	4	14	36	16	0.714286
1382	1382	1451	-14.3	-0.79	0.15	5.03	0.397709	GCCCCUGUCCCCUAGCCGCCGCUCCGGGCUCUGCUCGCCCUCCUACGUUGCGGUCACACCCUUCUCCCUU	..............(((((.((...((((.......))))......)).)))))................	..............(((((.((...((((.......))))......)).)))))................	4	14	35	17	0.7
1383	1383	1452	-14.3	-1.35	0.07	4.68	0.412627	CCCCUGUCCCCUAGCCGCCGCUCCGGGCUCUGCUCGCCCUCCUACGUUGCGGUCACACCCUUCUCCCUUC	.............(((((.((...((((.......))))......)).))))).................	.............(((((.((...((((.......))))......)).))))).................	4	13	36	17	0.7
1384	1384	1453	-14.3	-0.66	0.24	4.69	0.411181	CCCUGUCCCCUAGCCGCCGCUCCGGGCUCUGCUCGCCCUCCUACGUUGCGGUCACACCCUUCUCCCUUCG	............(((((.((...((((.......))))......)).)))))..................	............(((((.((...((((.......))))......)).)))))..................	4	14	35	17	0.7
1385	1385	1454	-14.3	-0.16	0.39	5.89	0.283454	CCUGUCCCCUAGCCGCCGCUCCGGGCUCUGCUCGCCCUCCUACGUUGCGGUCACACCCUUCUCCCUUCGG	...........(((((.((...((((.......))))......)).)))))...................	...........(((((.((...((((.......))))......)).)))))...................	4	15	34	17	0.7
1386	1386	1455	-16.3	-0.3	0.32	7.94	0.25073	CUGUCCCCUAGCCGCCGCUCCGGGCUCUGCUCGCCCUCCUACGUUGCGGUCACACCCUUCUCCCUUCGGG	..........(((((.((...((((.......))))......)).)))))....(((..........)))	..........(((((.((...((((.......))))......)).)))))....(((..........)))	4	16	33	17	0.7
1387	1387	1456	-17.4	0	0.44	10.8	0.0764962	UGUCCCCUAGCCGCCGCUCCGGGCUCUGCUCGCCCUCCUACGUUGCGGUCACACCCUUCUCCCUUCGGGG	.........(((((.((...((((.......))))......)).)))))....(((..........))).	.........(((((.((...((((.......))))......)).))))).....................	4	17	32	17	0.7
1388	1388	1457	-19.2	-0.48	0.23	11.05	0.0880575	GUCCCCUAGCCGCCGCUCCGGGCUCUGCUCGCCCUCCUACGUUGCGGUCACACCCUUCUCCCUUCGGGGA	........(((((.((...((((.......))))......)).)))))..........((((....))))	........(((((.((...((((.......))))......)).)))))......................	5	17	32	16	0.7
1389	1389	1458	-21.8	-1.5	0.04	6.46	0.372117	UCCCCUAGCCGCCGCUCCGGGCUCUGCUCGCCCUCCUACGUUGCGGUCACACCCUUCUCCCUUCGGGGAG	.......(((((.((...((((.......))))......)).))))).........(((((....)))))	.......(((((.((...((((.......))))......)).))))).........(((((....)))))	5	17	32	16	0.7
1390	1390	1459	-23.8	-2.04	0	4.51	0.326191	CCCCUAGCCGCCGCUCCGGGCUCUGCUCGCCCUCCUACGUUGCGGUCACACCCUUCUCCCUUCGGGGAGA	......(((((.((...((((.......))))......)).)))))........((((((....))))))	......(((((.((...((((.......))))......)).)))))........((((((....))))))	6	17	32	15	0.7
1391	1391	1460	-24.3	-2.02	0	4.24	0.386757	CCCUAGCCGCCGCUCCGGGCUCUGCUCGCCCUCCUACGUUGCGGUCACACCCUUCUCCCUUCGGGGAGAC	.....(((((.((...((((.......))))......)).)))))........((((((....)))))).	.....(((((.((...((((.......))))......)).)))))........((((((....)))))).	6	17	32	15	0.7
1392	1392	1461	-24.3	-2.05	0.01	4.24	0.385754	CCUAGCCGCCGCUCCGGGCUCUGCUCGCCCUCCUACGUUGCGGUCACACCCUUCUCCCUUCGGGGAGACA	....(((((.((...((((.......))))......)).)))))........((((((....))))))..	....(((((.((...((((.......))))......)).)))))........((((((....))))))..	7	17	31	15	0.685714
1393	1393	1462	-24.3	-2.15	0.01	4.25	0.381685	CUAGCCGCCGCUCCGGGCUCUGCUCGCCCUCCUACGUUGCGGUCACACCCUUCUCCCUUCGGGGAGACAA	...(((((.((...((((.......))))......)).)))))........((((((....))))))...	...(((((.((...((((.......))))......)).)))))........((((((....))))))...	8	17	30	15	0.671429
1394	1394	1463	-24.3	-2.06	0.03	4.25	0.385238	UAGCCGCCGCUCCGGGCUCUGCUCGCCCUCCUACGUUGCGGUCACACCCUUCUCCCUUCGGGGAGACAAC	..(((((.((...((((.......))))......)).)))))........((((((....))))))....	..(((((.((...((((.......))))......)).)))))........((((((....))))))....	8	17	30	15	0.671429
1395	1395	1464	-24.3	-1.31	0.09	4.42	0.389178	AGCCGCCGCUCCGGGCUCUGCUCGCCCUCCUACGUUGCGGUCACACCCUUCUCCCUUCGGGGAGACAACG	.(((((.((...((((.......))))......)).)))))........((((((....)))))).....	.(((((.((...((((.......))))......)).)))))........((((((....)))))).....	8	18	30	14	0.685714
1396	1396	1465	-23.7	-1.24	0.09	6.27	0.265619	GCCGCCGCUCCGGGCUCUGCUCGCCCUCCUACGUUGCGGUCACACCCUUCUCCCUUCGGGGAGACAACGA	(((((.((...((((.......))))......)).)))))........((((((....))))))......	(((((.((...((((.......))))......)).)))))........((((((....))))))......	8	18	30	14	0.685714
1397	1397	1466	-22.4	-1.27	0.07	7.87	0.2145	CCGCCGCUCCGGGCUCUGCUCGCCCUCCUACGUUGCGGUCACACCCUUCUCCCUUCGGGGAGACAACGAC	..(((((..(((((.......))))......)..)))))........((((((....)))))).......	..(((((...((((.......)))).........)))))........((((((....)))))).......	8	17	31	14	0.685714
1398	1398	1467	-22.4	-1.1	0.1	6.51	0.293962	CGCCGCUCCGGGCUCUGCUCGCCCUCCUACGUUGCGGUCACACCCUUCUCCCUUCGGGGAGACAACGACG	.(((((..(((((.......))))......)..)))))........((((((....))))))........	.(((((..(((((.......))))......)..)))))........((((((....))))))........	8	18	30	14	0.685714
1399	1399	1468	-21.9	-0.35	0.34	14.69	0.0998134	GCCGCUCCGGGCUCUGCUCGCCCUCCUACGUUGCGGUCACACCCUUCUCCCUUCGGGGAGACAACGACGG	(((((..(((((.......))))......)..)))))........((((((....)))))).........	........((((.......))))......................((((((....)))))).........	8	19	29	14	0.685714
1400	1400	1469	-22	-0.71	0.24	14.4	0.13689	CCGCUCCGGGCUCUGCUCGCCCUCCUACGUUGCGGUCACACCCUUCUCCCUUCGGGGAGACAACGACGGC	.......((((.......)))).((..(((((.(((...)))..((((((....)))))))))))..)).	.......((((.......)))).....(((((............((((((....))))))))))).....	8	18	30	14	0.685714
1401	1401	1470	-22.4	-0.33	0.3	16.08	0.102525	CGCUCCGGGCUCUGCUCGCCCUCCUACGUUGCGGUCACACCCUUCUCCCUUCGGGGAGACAACGACGGCG	......((((.......)))).........((.(((.......((((((....))))))....))).)).	......((((.......))))......................((((((....))))))...........	8	19	29	14	0.685714
1402	1402	1471	-23	-0.25	0.4	19.96	0.0702606	GCUCCGGGCUCUGCUCGCCCUCCUACGUUGCGGUCACACCCUUCUCCCUUCGGGGAGACAACGACGGCGG	....(((((...))))).((.((..(((((.(((...)))..((((((....)))))))))))..)).))	.....((((.......)))).....(((((............((((((....))))))...)))))....	8	20	28	14	0.685714
1403	1403	1472	-23.7	-0.94	0.17	20.18	0.0969591	CUCCGGGCUCUGCUCGCCCUCCUACGUUGCGGUCACACCCUUCUCCCUUCGGGGAGACAACGACGGCGGU	...(((((...))))).((.((..(((((.(((...)))..((((((....)))))))))))..)).)).	....((((.......)))).((..(((((............((((((....))))))...)))))..)).	8	19	28	15	0.671429
1404	1404	1473	-23.7	-0.53	0.22	21.03	0.0830326	UCCGGGCUCUGCUCGCCCUCCUACGUUGCGGUCACACCCUUCUCCCUUCGGGGAGACAACGACGGCGGUG	..(((((...))))).((.((..(((((.(((...)))..((((((....)))))))))))..)).))..	...((((.......)))).....(((((............((((((....))))))...)))))......	8	20	27	15	0.671429
1405	1405	1474	-24.6	-0.38	0.31	22.17	0.0731211	CCGGGCUCUGCUCGCCCUCCUACGUUGCGGUCACACCCUUCUCCCUUCGGGGAGACAACGACGGCGGUGG	..((((.......))))..((((..(((.(((.......((((((....))))))....))).)))))))	.(((((...)))))....((..(((((............((((((....))))))...)))))..))...	8	21	27	14	0.685714
1406	1406	1475	-25	-0.38	0.28	22.04	0.0681408	CGGGCUCUGCUCGCCCUCCUACGUUGCGGUCACACCCUUCUCCCUUCGGGGAGACAACGACGGCGGUGGC	.((((.......))))..((((..(((.(((.......((((((....))))))....))).))))))).	.((((...)))).....((..(((((..(..........(((((....))))).)..)))))..))....	8	21	27	14	0.685714
1407	1407	1476	-26.3	-0.53	0.28	20.55	0.115118	GGGCUCUGCUCGCCCUCCUACGUUGCGGUCACACCCUUCUCCCUUCGGGGAGACAACGACGGCGGUGGCG	((((.......)))).....((((((.(((.......((((((....)))))).......))).))))))	((((...))))(((..((..(((((..(..........(((((....))))).)..)))))..)).))).	8	22	26	14	0.685714
1408	1408	1477	-26.1	-0.23	0.34	22.56	0.107068	GGCUCUGCUCGCCCUCCUACGUUGCGGUCACACCCUUCUCCCUUCGGGGAGACAACGACGGCGGUGGCGG	....((((.((((..((..(((((.(((...)))..((((((....)))))))))))..)).))))))))	.........((((......(((((............((((((....)))))))))))........)))).	8	22	26	14	0.685714
1409	1409	1478	-27.5	-0.8	0.15	22.64	0.0651944	GCUCUGCUCGCCCUCCUACGUUGCGGUCACACCCUUCUCCCUUCGGGGAGACAACGACGGCGGUGGCGGG	...((((.((((..((..(((((.(((...)))..((((((....)))))))))))..)).)))))))).	......((((((......(((((............((((((....))))))...))))).....))))))	8	22	26	14	0.685714
1410	1410	1479	-28.5	-1.85	0.02	20.27	0.0789666	CUCUGCUCGCCCUCCUACGUUGCGGUCACACCCUUCUCCCUUCGGGGAGACAACGACGGCGGUGGCGGGA	.....((((((..((..(((((..(((.(.(((..........)))).)))..)))))..)).)))))).	.....((((((..((..(((((..(..........(((((....))))).)..)))))..)).)))))).	9	21	26	14	0.671429
1411	1411	1480	-28.5	-1.24	0.05	18.63	0.0574841	UCUGCUCGCCCUCCUACGUUGCGGUCACACCCUUCUCCCUUCGGGGAGACAACGACGGCGGUGGCGGGAG	....((((((..((..(((((..(((.(.(((..........)))).)))..)))))..)).))))))..	....((((((..((..(((((..((.........(((((....)))))))..)))))..)).))))))..	9	22	25	14	0.671429
1412	1412	1481	-29	-1.18	0.11	18.64	0.0588805	CUGCUCGCCCUCCUACGUUGCGGUCACACCCUUCUCCCUUCGGGGAGACAACGACGGCGGUGGCGGGAGC	..((((.(((.((..(((((..(((.(.(((..........)))).)))..)))))..)).)).).))))	...(.....(.((..(((((..(((.........((((....)))))))..)))))..)).)......).	9	22	26	13	0.685714
1413	1413	1482	-30.2	-1.5	0.05	11.27	0.113912	UGCUCGCCCUCCUACGUUGCGGUCACACCCUUCUCCCUUCGGGGAGACAACGACGGCGGUGGCGGGAGCU	.((((.(((.((..(((((..(((.(.(((..........)))).)))..)))))..)).)).).)))).	.((((.(((.((..(((((..(((.........((((....)))))))..)))))..)).)).).)))).	9	22	25	14	0.671429
1414	1414	1483	-30.2	-1.58	0.04	11.19	0.114292	GCUCGCCCUCCUACGUUGCGGUCACACCCUUCUCCCUUCGGGGAGACAACGACGGCGGUGGCGGGAGCUU	((((.(((.((..(((((..(((.(.(((..........)))).)))..)))))..)).)).).))))..	((((.(((.((..(((((..(((.........((((....)))))))..)))))..)).)).).))))..	9	22	25	14	0.671429
1415	1415	1484	-28.3	-1.42	0.07	13.69	0.098076	CUCGCCCUCCUACGUUGCGGUCACACCCUUCUCCCUUCGGGGAGACAACGACGGCGGUGGCGGGAGCUUC	((((((..((..(((((..(((.(.(((..........)))).)))..)))))..)).))))))......	((((((..((..(((((..(((.........((((....)))))))..)))))..)).))))))......	9	21	26	14	0.671429
1416	1416	1485	-26	-0.92	0.15	22.65	0.0969255	UCGCCCUCCUACGUUGCGGUCACACCCUUCUCCCUUCGGGGAGACAACGACGGCGGUGGCGGGAGCUUCU	..(((((.((((..(((.(((.......((((((....))))))....))).))))))).))).))....	.((((..((..(((((............((((((....))))))...)))))..)).)))).........	9	21	25	15	0.657143
1417	1417	1486	-26	-0.97	0.15	23.25	0.160734	CGCCCUCCUACGUUGCGGUCACACCCUUCUCCCUUCGGGGAGACAACGACGGCGGUGGCGGGAGCUUCUC	.(((((.((((..(((.(((.......((((((....))))))....))).))))))).))).)).....	...........................((((((....))))))...........................	9	21	26	14	0.671429
1418	1418	1487	-25.8	-0.84	0.16	24.53	0.100956	GCCCUCCUACGUUGCGGUCACACCCUUCUCCCUUCGGGGAGACAACGACGGCGGUGGCGGGAGCUUCUCC	(((((.((((..(((.(((.......((((((....))))))....))).))))))).))).))......	(((..((..(((((............((((((....))))))...)))))..)).)))............	9	21	26	14	0.671429
1419	1419	1488	-24.9	-0.9	0.16	23.51	0.107851	CCCUCCUACGUUGCGGUCACACCCUUCUCCCUUCGGGGAGACAACGACGGCGGUGGCGGGAGCUUCUCCA	..((((..((((((.(((.......((((((....)))))).......))).))))))))))........	.........................((((((....)))))).................(((.....))).	10	20	26	14	0.657143
1420	1420	1489	-24.9	-0.91	0.16	20.08	0.176504	CCUCCUACGUUGCGGUCACACCCUUCUCCCUUCGGGGAGACAACGACGGCGGUGGCGGGAGCUUCUCCAC	.((((..((((((.(((.......((((((....)))))).......))).)))))))))).........	.((((...................((((((....)))))).................)))).........	10	20	26	14	0.657143
1421	1421	1490	-24.6	-0.46	0.29	17	0.176463	CUCCUACGUUGCGGUCACACCCUUCUCCCUUCGGGGAGACAACGACGGCGGUGGCGGGAGCUUCUCCACG	((((..((((((.(((.......((((((....)))))).......))).))))))))))..........	((((...(((((.(((.......((((((....)))))).......))).))))).))))..........	10	21	25	14	0.657143
1422	1422	1491	-24.6	-0.15	0.35	17.66	0.292007	UCCUACGUUGCGGUCACACCCUUCUCCCUUCGGGGAGACAACGACGGCGGUGGCGGGAGCUUCUCCACGG	.....((((((.(((.......((((((....)))))).......))).))))))((((...))))....	......................((((((....)))))).................((((...))))....	10	22	24	14	0.657143
1423	1423	1492	-24.6	-0.05	0.42	24.75	0.13517	CCUACGUUGCGGUCACACCCUUCUCCCUUCGGGGAGACAACGACGGCGGUGGCGGGAGCUUCUCCACGGC	....((((((.(((.......((((((....)))))).......))).))))))((((...)))).....	.....................((((((....)))))).................((((...)))).....	10	22	25	13	0.671429
1424	1424	1493	-26.2	-0.67	0.23	12.32	0.0801598	CUACGUUGCGGUCACACCCUUCUCCCUUCGGGGAGACAACGACGGCGGUGGCGGGAGCUUCUCCACGGCC	...(((((.(((...)))..((((((....)))))))))))..(((.((((.((.....)).)))).)))	...(((((.((.....))..((((((....)))))))))))..(((.((((...........)))).)))	10	22	25	13	0.671429
1425	1425	1494	-28.8	-1.31	0.06	7	0.090469	UACGUUGCGGUCACACCCUUCUCCCUUCGGGGAGACAACGACGGCGGUGGCGGGAGCUUCUCCACGGCCG	..(((((.(((...)))..((((((....))))))))))).((((.((((.((.....)).)))).))))	..(((((.(((...)))..((((((....))))))))))).((((.((((.(.......).)))).))))	10	23	24	13	0.671429
1426	1426	1495	-29.4	-1.16	0.13	7.02	0.0977475	ACGUUGCGGUCACACCCUUCUCCCUUCGGGGAGACAACGACGGCGGUGGCGGGAGCUUCUCCACGGCCGA	.(((((.(((...)))..((((((....))))))))))).((((.((((.((.....)).)))).)))).	.(((((.(((...)))..((((((....))))))))))).((((.((((.(.......).)))).)))).	11	23	24	12	0.671429
1427	1427	1496	-29.4	-1.01	0.17	6.8	0.0978056	CGUUGCGGUCACACCCUUCUCCCUUCGGGGAGACAACGACGGCGGUGGCGGGAGCUUCUCCACGGCCGAC	(((((.(((...)))..((((((....))))))))))).((((.((((.((.....)).)))).))))..	(((((.(((...)))..((((((....))))))))))).((((.((((.(.......).)))).))))..	10	23	25	12	0.685714
1428	1428	1497	-27.6	-0.57	0.26	17.01	0.0502905	GUUGCGGUCACACCCUUCUCCCUUCGGGGAGACAACGACGGCGGUGGCGGGAGCUUCUCCACGGCCGACC	((((.(((...)))..((((((....))))))))))..((((.((((.((.....)).)))).))))...	((((............((((((....))))))))))..((((.((((...........)))).))))...	10	23	25	12	0.685714
1429	1429	1498	-28.1	-1.26	0.06	17.52	0.108187	UUGCGGUCACACCCUUCUCCCUUCGGGGAGACAACGACGGCGGUGGCGGGAGCUUCUCCACGGCCGACCA	..((.(((.......((((((....))))))....))).))(((((((((((...)))).).))).))).	..((.(((.......((((((....))))))....))).)).(.((..((((...))))....))..)..	11	22	25	12	0.671429
1430	1430	1499	-28.1	-0.81	0.18	17.48	0.108432	UGCGGUCACACCCUUCUCCCUUCGGGGAGACAACGACGGCGGUGGCGGGAGCUUCUCCACGGCCGACCAG	.((.(((.......((((((....))))))....))).))(((((((((((...)))).).))).)))..	.((.(((.......((((((....))))))....))).))((.((..((((...))))....))..))..	11	23	25	11	0.685714
[truncated: 3,019 more rows]

## Sheet: Short_UTR_Scans
i	j	MFE DG (kcal/mol)	Z-score	P-value	ED	fMFE	Sequence	MFE base pairs	Centroid base pairs	#A's	#G's	#C's	#U's	GC%
[truncated: 1,940 more rows]

## Sheet: Statistical_Analyses
i	j	Temperature	Native_dG	Z-score	P-value	ED		Native_dG						ED							Z-score
[truncated: 4,451 more rows]
