# Supplementary material for: RNA structural analysis of the MYC mRNA reveals conserved motifs that affect gene expression
Source: PLoS One. 2019 Jun 17;14(6):e0213758. doi: 10.1371/journal.pone.0213758 (PMC6576772; doi:10.1371/journal.pone.0213758)
Supplement: S2 File — ScanFold-Fold predicted pairs for the short MYC mRNA (NM_002467.5) at -1 and -2 cutoff values, followed by the “filled in” motifs that were refolded with RNAfold. This is followed by the model structure of the 5' UTR based on previous studies as well as the constrained RNAfold model for the 3' UTR. (TXT) [file pone.0213758.s011.txt]

S2 File. Dot-bracket structures that show the ScanFold-Fold predicted pairs for the short MYC mRNA (NM_002467.5) at -1 and -2 cutoff values,
followed by the “filled in” motifs that were refolded with RNAfold. 
This is followed by the model structure of the 5' UTR based on previous studies as well as the constrained RNAfold model for the 3' UTR. 

MYC mRNA results
Sequence			GGAGUUUAUUCAUAACGCGCUCUCCAAGUAUACGUGGCAAUGCGUUGCUGGGUUAUUUUAAUCAUUCUAGGCAUCGUUUUCCUCCUUAUGCCUCUAUCAUUCCUCCCUAUCUACACUAACAUCCCACGCUCUGAACGCGCGCCCAUUAAUACCCUUCUUUCCUCCACUCUCCCUGGGACUCUUGAUCAAAGCGCGGCCCUUUCCCCAGCCUUAGCGAGGCGCCCUGCAGCCUGGUACGCGCGUGGCGUGGCGGUGGGCGCGCAGUGCGUUCUCGGUGUGGAGGGCAGCUGUUCCGCCUGCGAUGAUUUAUACUCACAGGACAAGGAUGCGGUUUGUCAAACAGUACUGCUACGGAGGAGCAGCAGAGAAAGGGAGAGGGUUUGAGAGGGAGCAAAAGAAAAUGGUAGGCGCGCGUAGUUAAUUCAUGCGGCUCUCUUACUCUGUUUACAUCCUAGAGCUAGAGUGCUCGGCUGCCCGGCUGAGUCUCCUCCCCACCUUCCCCACCCUCCCCACCCUCCCCAUAAGCGCCCCUCCCGGGUUCCCAAAGCAGAGGGCGUGGGGGAAAAGAAAAAAGAUCCUCUCUCGCUAAUCUCCGCCCACCGGCCCUUUAUAAUGCGAGGGUCUGGACGGCUGAGGACCCCCGAGCUGUGCUGCUCGCGGCCGCCACCGCCGGGCCCCGGCCGUCCCUGGCUCCCCUCCUGCCUCGAGAAGGGCAGGGCUUCUCAGAGGCUUGGCGGGAAAAAGAACGGAGGGAGGGAUCGCGCUGAGUAUAAAAGCCGGUUUUCGGGGCUUUAUCUAACUCGCUGUAGUAAUUCCAGCGAGAGGCAGAGGGAGCGAGCGGGCGGCCGGCUAGGGUGGAAGAGCCGGGCGAGCAGAGCUGCGCUGCGGGCGUCCUGGGAAGGGAGAUCCGGAGCGAAUAGGGGGCUUCGCCUCUGGCCCAGCCCUCCCGCUGAUCCCCCAGCCAGCGGUCCGCAACCCUUGCCGCAUCCACGAAACUUUGCCCAUAGCAGCGGGCGGGCACUUUGCACUGGAACUUACAACACCCGAGCAAGGACGCGACUCUCCCGACGCGGGGAGGCUAUUCUGCCCAUUUGGGGACACUUCCCCGCCGCUGCCAGGACCCGCUUCUCUGAAAGGCUCUCCUUGCAGCUGCUUAGACGCUGGAUUUUUUUCGGGUAGUGGAAAACCAGCAGCCUCCCGCGACGAUGCCCCUCAACGUUAGCUUCACCAACAGGAACUAUGACCUCGACUACGACUCGGUGCAGCCGUAUUUCUACUGCGACGAGGAGGAGAACUUCUACCAGCAGCAGCAGCAGAGCGAGCUGCAGCCCCCGGCGCCCAGCGAGGAUAUCUGGAAGAAAUUCGAGCUGCUGCCCACCCCGCCCCUGUCCCCUAGCCGCCGCUCCGGGCUCUGCUCGCCCUCCUACGUUGCGGUCACACCCUUCUCCCUUCGGGGAGACAACGACGGCGGUGGCGGGAGCUUCUCCACGGCCGACCAGCUGGAGAUGGUGACCGAGCUGCUGGGAGGAGACAUGGUGAACCAGAGUUUCAUCUGCGACCCGGACGACGAGACCUUCAUCAAAAACAUCAUCAUCCAGGACUGUAUGUGGAGCGGCUUCUCGGCCGCCGCCAAGCUCGUCUCAGAGAAGCUGGCCUCCUACCAGGCUGCGCGCAAAGACAGCGGCAGCCCGAACCCCGCCCGCGGCCACAGCGUCUGCUCCACCUCCAGCUUGUACCUGCAGGAUCUGAGCGCCGCCGCCUCAGAGUGCAUCGACCCCUCGGUGGUCUUCCCCUACCCUCUCAACGACAGCAGCUCGCCCAAGUCCUGCGCCUCGCAAGACUCCAGCGCCUUCUCUCCGUCCUCGGAUUCUCUGCUCUCCUCGACGGAGUCCUCCCCGCAGGGCAGCCCCGAGCCCCUGGUGCUCCAUGAGGAGACACCGCCCACCACCAGCAGCGACUCUGAGGAGGAACAAGAAGAUGAGGAAGAAAUCGAUGUUGUUUCUGUGGAAAAGAGGCAGGCUCCUGGCAAAAGGUCAGAGUCUGGAUCACCUUCUGCUGGAGGCCACAGCAAACCUCCUCACAGCCCACUGGUCCUCAAGAGGUGCCACGUCUCCACACAUCAGCACAACUACGCAGCGCCUCCCUCCACUCGGAAGGACUAUCCUGCUGCCAAGAGGGUCAAGUUGGACAGUGUCAGAGUCCUGAGACAGAUCAGCAACAACCGAAAAUGCACCAGCCCCAGGUCCUCGGACACCGAGGAGAAUGUCAAGAGGCGAACACACAACGUCUUGGAGCGCCAGAGGAGGAACGAGCUAAAACGGAGCUUUUUUGCCCUGCGUGACCAGAUCCCGGAGUUGGAAAACAAUGAAAAGGCCCCCAAGGUAGUUAUCCUUAAAAAAGCCACAGCAUACAUCCUGUCCGUCCAAGCAGAGGAGCAAAAGCUCAUUUCUGAAGAGGACUUGUUGCGGAAACGACGAGAACAGUUGAAACACAAACUUGAACAGCUACGGAACUCUUGUGCGUAAGGAAAAGUAAGGAAAACGAUUCCUUCUAACAGAAAUGUCCUGAGCAAUCACCUAUGAACUUGUUUCAAAUGCAUGAUCAAAUGCAACCUCACAACCUUGGCUGAGUCUUGAGACUGAAAGAUUUAGCCAUAAUGUAAACUGCCUCAAAUUGGACUUUGGGCAUAAAAGAACUUUUUUAUGCUUACCAUCUUUUUUUUUUCUUUAACAGAUUUGUAUUUAAGAAUUGUUUUUAAAAAAUUUUAAGAUUUACACAAUGUUUCUCUGUAAAUAUUGCCAUUAAAUGUAAAUAACUUUAAUAAAACGUUUAUAGCAGUUACACAGAAUUUCAAUCCUAGUAUAUAGUACCUAGUAUUAUAGGUACUAUAAACCCUAAUUUUUUUUAUUUAAGUACAUUUUGCUUUUUAAAGUUGAUUUUUUUCUAUUGUUUUUAGAAAAAAUAAAAUAACUGGCAAAUAUAUCAUUGAGCCAAAUCUUAAGUUGUGAAUGUUUUGUUUCGUUUCUUCCCCCUCCCAACCACCACCAUCCCUGUUUGUUUUCAUCAAUUGCCCCUUCAGAGGGUGGUCUUAAGAAAGGCAAGAGUUUUCCUCUGUUGAAAUGGGUCUGGGGGCCUUAAGGUCUUUAAGUUCUUGGAGGUUCUAAGAUGCUUCCUGGAGACUAUGAUAACAGCCAGAGUUGACAGUUAGAAGGAAUGGCAGAAGGCAGGUGAGAAGGUGAGAGGUAGGCAAAGGAGAUACAAGAGGUCAAAGGUAGCAGUUAAGUACACAAAGAGGCAUAAGGACUGGGGAGUUGGGAGGAAGGUGAGGAAGAAACUCCUGUUACUUUAGUUAACCAGUGCCAGUCCCCUGCUCACUCCAAACCCAGGAAUUCUGCCCAGUUGAUGGGGACACGGUGGGAACCAGCUUCUGCUGCCUUCACAACCAGGCGCCAGUCCUGUCCAUGGGUUAUCUCGCAAACCCCAGAGGAUCUCUGGGAGGAAUGCUACUAUUAACCCUAUUUCACAAACAAGGAAAUAGAAGAGCUCAAAGAGGUUAUGUAACUUAUCUGUAGCCACGCAGAUAAUACAAAGCAGCAAUCUGGACCCAUUCUGUUCAAAACACUUAACCCUUCGCUAUCAUGCCUUGGUUCAUCUGGGUCUAAUGUGCUGAGAUCAAGAAGGUUUAGGACCUAAUGGACAGACUCAAGUCAUAACAAUGCUAAGCUCUAUUUGUGUCCCAAGCACUCCUAAGCAUUUUAUCCCUAACUCUACAUCAACCCCAUGAAGGAGAUACUGUUGAUUUCCCCAUAUUAGAAGUAGAGAGGGAAGCUGAGGCACACAAAGACUCAUCCACAUGCCCAAGAUUCACUGAUAGGGAAAAGUGGAAGCGAGAUUUGAACCCAGGCUGUUUACUCCUAACCUGUCCAAGCCACCUCUCAGACGACGGUAGGAAUCAGCUGGCUGCUUGUGAGUACAGGAGUUACAGUCCAGUGGGUUAUGUUUUUUAAGUCUCAACAUCUAAGCCUGGUCAGGCAUCAGUUCCCCUUUUUUUGUGAUUUAUUUUGUUUUUAUUUUGUUGUUCAUUGUUUAAUUUUUCCUUUUACAAUGAGAAGGUCACCAUCUUGACUCCUACCUUAGCCAUUUGUUGAAUCAGACUCAUGACGGCUCCUGGGAAGAAGCCAGUUCAGAUCAUAAAAUAAAACAUAUUUAUUCUUUGUCAUGGGAGUCAUUAUUUUAGAAACUACAAACUCUCCUUGCUUCCAUCCUUUUUUACAUACUCAUGACACAUGCUCAUCCUGAGUCCUUGAAAAGGUAUUUUUGAACAUGUGUAUUAAUUAUAAGCCUCUGAAAACCUAUGGCCCAAACCAGAAAUGAUGUUGAUUAUAUAGGUAAAUGAAGGAUGCUAUUGCUGUUCUAAUUACCUCAUUGUCUCAGUCUCAAAGUAGGUCUUCAGCUCCCUGUACUUUGGGAUUUUAAUCUACCACCACCCAUAAAUCAAUAAAUAAUUACUUUCUUUGA
Unconstrained fold	((((.................)))).((((.(((((....)))))))))((((.....((((((......((((((((((........(((((((.((((((((.....((((.(((.................(((((((((......((((.((((((.((((.(((((.........(((.....)))...(((((((((((..(((((...)))))(((((.(((((.((.((((((...(((((........))))).)))))).)).))).)).))))).((((((((.((((.((..........)).))))........(((((((((...)))).)))))......)))))))).......))))))))))).)))))))))..))))))...))))))))))))).((((((((..((((((....((((((((((........)))).))))))...))))))..(((((.((((((((((....((((((((........(((((.........((((.....))))..........))))).)))))))).........((...(((..((((((.(((((((.....(((((((........)))))))(((.((((((.(((..(((((((......))))).))((((((((((((((((..((((((((((.((((((...(((((((((((((.......))))))....((((((((.((...................)).))))))))...((((((.........)))))).......((((((.........))))))))))))).)))))).)).))))))))))))((((((((...((.((((((((((((((.((..((((..((...((((((((......((((((....(((((((..(((...)))..)))))))((((((..........))))))...((((...))))))).))).........(((.....)))(((((.(((((((((((..(((............))).)))))).((((..((....))))))((((((((.............(((((....)))))((.(((((.((((...((((.......))))..)))).))))).))......(((((...(((((((.....))))))))))))))))))))((((((.((.....)).)))).))....((....)).......((((((....)))...)))(((((((.((((((.((((....(((((.....)))))....))))..(((((.......))))).(((...)))..((((.........)))).)))))).)).))))))))))..))))))))).))))...))..))))..)))))))))))))))).........))..)).))))))((((((....))))))......)))))))))))).......))).)))))).))))).)))))))))))..)))...)))))))))))).((((((...((.(((((.((((.....))))....))))))))))))).....(((((..(((((((..(((((((((((((...((.((((((.((((.(((..((...))..))))))).........((((((.(((.......)))))))))............))))))..))...))))))))).(((((((((..(((((((((((((((.((....))))))))..(((((((..(((((((((.......)))))..................(((...((((.((((...)))).))))...))).(((((.(((.((((((((.((.(((((((((.....))))...........((((........)))).(((((((((....)))).))))).........))))).)).)))))))))))...)))))..))))......))))))).((((((((((....((..(((((((.((((.....)))))))))))..)).(((((....))))))))))).))))...............(((((((...(((((((..(((....................)))..)))))))..(((....)))))))))))))))).......)))..)))))))))..((.((((....)))).))(((((.(((...........))).(((((.((.(((((((((...))))))).........((((((.........))))))((.((((.((.((.((((.(((((.......))))))))).))))))))..))....)).)).)))))...........((((((((((.(((..((........))..)))((((........))))((((...(((((((((....((((((.(((((((((.((.(((((((......)))))))..(((((((.....((((..((((((....(((......(((.((..(((..((.((((((.....))))))))...(((((((....(((((.((((.....((((((.......(((((......))))).....(((....((((((((((((........))))))))))))...)))......((.......))....((((((((((((....))))))))))))...............((((((((((..(((((((((..((((((((((((....))))))).....))))).....(((((....(((((...(((((((................)))))))..)))))...)))))............((.(((((((((((......))))))))))).))...............))))))))).))))....)))))).....(((((((((.......))))))))).........((((.(((.....)))..)))).....)))))))))).))))).....)))))))......)))..))))).....)))))))))))))...))))))).)))))))))))...(((((....)))))..)))))))))))))))...))))...))))))))))..))))).......((((((...)))))))))).)))))))....)))))..))))).))))))))))))))))))))))).)).))))).(((((((((.((..((.((((((.(((((.(((((.(((..(((((((.(((((((...(((((((((((((((((..((((((((((((((((.(((((((...(((((((((.((((......((.(((((((((..((((.............))))..(((((((..(((((((((((((.(((((((..(((((.(((.(((((........))))).))).........(((((((((((((....(((((((...)))))))((((.((((..........(((((((.........)))))))..((.(((...))).)).((((..((((((((......))))))))))))...(((((...((((((((...((((...))))...((((....((......))...))))....))))))))...))))).(((((((.((((((((.........(((........))).........)))))).)).)))).)))...)))).))))..........(((((..((((((.((......(((..((((((.......)))))).)))....)).)))))))))))...((((...........))))(((((...(((..............)))....))))).)))))))...))))))))))).....)))).))))))))...)))....))).))...)))))))....)))))).))).)))))))))))))))....)))......)))).)))).....)))))))......((((....))))......)))))..)))))))).))).)))))).............((((((((..((.......))..))))))))..((...))..))))))).))))))).))).))))).......((((((((((((((.((....)).))))..............((((((.....))))))....)))))..))))).....................))))))))))))).))))))))))).........(((((((.(((....((..((((...))))..))..))).)))))))...........(((.............)))........))))))))))))))))...((((((....(((((((....)).)))))..)))))).........((((((((((((((.........))...)))))))))))).............)))).....((((..((........))..))))
ScanFold-Fold -2	.......................................................................................................................................................................................................................................................................................................................................................................................................................................................................................................................................................................................................................................................................................................................................................................................................................................................................................................................................................................................................................................................................................................................................................................................................................................................................................................................................................................................................................................................................................................................................................................................................................................................................................................................................................................................................................................................................................................................................................................................................................................................................................................................................................................................................................................................................................................................................................................................................................................................................................................................................................................................................................................................................................................................(((....((((((((((((........))))))))))))...))).......................................................................................................................................................................................................((.(((((((((((......))))))))))).))....................................................................................................................................................................................................................................................................................................................................................................................................................................................................................................................................................................................................(((..((((((((...))))))).)...)))..........................................................................................................................................................................................................................................................................................................................................................................................................................................................................................................................................................................................................................................................................................................................................................................................................(((((((.................................))))))).............................................................................................................................................................................................
ScanFold-Fold -1	....................................................................((((((.............))))))..........................................(((((....(((((................................)))))....)))))...................................................................................................................................(((..(((.((((((.....................................)))))).)))..)))...................................................................(((.((((((((....)))))))))))............................((.........((((.....))))..........))........................................((.(((..(((((((((........))))).))))..))).))............................................((..........))........(((((((((((.......)))))).)))))..((((.((...................)).))))...................................................................................................................((((.((((.................)))).))))....(((((((..(((...)))..)))))))...................................................................................................................................................(((((....)))))((.(((((.((((...((((.......))))..)))).))))).)).............................................................................................................................((..(..((((((....)))).)).)..)).......................................................................................................................................((............))....................................................................................................................................................................................................................................................................................................................................................................(((...((((.((((...)))).))))...))).......((((....))))................................................................................................................................................((..(((((((.((((.....)))))))))))..))...................................(((....)))......(((((((...((....................))...))))))).............................................................................................((...................................))..................................................................................................................................................((((...(((((((((....))))..)))))....)))).......................................................................................................................................(((((......))))).....(((....((((((((((((........))))))))))))...)))...............((....((((((((((((....))))))))))))))...............................................................................................(.(................).)...............................((.(((((((((((......))))))))))).)).....................................(((((..(((((((((.......))))))))).....)))))......................................................................................................................................................((((.......................(((.((((((........)))))).)))))))....................................................................................................................................(((((................)))))......................................................................................................................................(((..((((((((...))))))).)...)))...........((...((.(......)))...))..............(((.((((..((((((((......)))))))))))).)))..........................................................................................................................((((((.((.......................)).)))))).............(((.((......(((......................)))....)).)))....................((((..................................................))))......................................................................................................................................................................................((((((((..((.......))..)))))))).............................................................................................................................................................................(((((((.(((....((..((((...))))..))..))).))))))).......................................................................................................((((((((((((((.........))...))))))))))))..............................................
Motifs				....................................................................((((((.............))))))..........................................(((((....(((((..(((....................)))....)))))....)))))...................................................................................................................................(((..(((.((((((....(((((.(......).))))).............)))))).)))..)))...................................................................(((.((((((((....)))))))))))..................((((((.(((((.........((((.....))))..........))))).).)))))............................(((.(((..(((((((((........))))).))))..))).)))...........................................((((......))))........(((((((((((.......)))))).)))))((((((.((...................)).)))))).................................................................................................................((((.((((..((((.....))))..)))).))))....(((((((..(((...)))..)))))))...................................................................................................................................................(((((....)))))((.(((((.((((...((((.......))))..)))).))))).)).........................................................................................................(((((((((((.((.((.((((..(..((((((....)))).)).)..)))).)).)).))).)))))).)).................................................................................................................((((((....))))))....................................................................................................................................................................................................................................................................................................................................................................(((...((((.((((...)))).))))...))).......((((....))))..............................................................................................................................(((.((((((((((((..((..(((((((.((((.....)))))))))))..))...)))))).)))))).)))...............(((....)))......(((((((..(((....................)))..)))))))..(((....))).................................................................................((((((..(((((((...)))))))...))....).)))..................................................................................................................................................((((...(((((((((....))))..)))))....)))).......................................................................................................................................(((((......))))).....(((....((((((((((((........))))))))))))...)))..............(((....((((((((((((....))))))))))))))).........................................................................(((((....(((((...(((((((................)))))))..)))))...)))))............((.(((((((((((......))))))))))).)).........................((((((......(((((..(((((((((.......))))))))).....)))))))))))................................................................................................................................................((((((((((((....))))))))...(((.((((((........)))))).)))))))....................................................................................................................................................................................................................................................................................................(((..((((((((...))))))).)...)))...........(((((((.(......))))))))..............(((.((((..((((((((......)))))))))))).))).....................................................................................................................((((.((((((.((........((((.....))))..)).))))))))))......((((((.((......(((..((((((.(....))))))).)))....)).)))))).................((((..(((.(((((...(((..............)))....)))))...))).))))......................................................................................................................................................................................((((((((..((.......))..))))))))...............................................((((((((((.((....)).))))..............((((((.....))))))....)))))).............................................................(((((((.(((....((..((((...))))..))..))).))))))).......................................................................................................((((((((((((((.........))...))))))))))))..............................................

5' UTR Reference Model
AAUUCCAGCGAGAGGCAGAGGGAGCGAGCGGGCGGCCGGCUAGGGUGGAAGAGCCGGGCGAGCAGAGCUGCGCUGCGGGCGUCCUGGGAAGGGAGAUCCGGAGCGAAUAGGGGGCUUCGCCUCUGGCCCAGCCCUCCCGCUGAUCCCCCAGCCAGCGGUCCGCAACCCUUGCCGCAUCCACGAAACUUUGCCCAUAGCAGCGGGCGGGCACUUUGCACUGGAACUUACAACACCCGAGCAAGGACGCGACUCUCCCGACGCGGGGAGGCUAUUCUGCCCAUUUGGGGACACUUCCCCGCCGCUGCCAGGACCCGCUUCUCUGAAAGGCUCUCCUUGCAGCUGCUUAGACGCUGGAUUUUUUUCGGGUAGUGGAAAACCAGCAGCCUCCCGCGACGAUG
.............((((.((((.....((((((.((.((((.(((.(((......((((.(((...))).((((.((((..((((.....))))..)))).))))......(((((..[[[[..))))).)))).[[[[[[[.)))))))))).)).))))))..))))))))........................]]]]]]].]]]]..................................................(((((((((........(((....)))....)))))))))...................................................................................................

3' UTR Model
GGAAAACGAUUCCUUCUAACAGAAAUGUCCUGAGCAAUCACCUAUGAACUUGUUUCAAAUGCAUGAUCAAAUGCAACCUCACAACCUUGGCUGAGUCUUGAGACUGAAAGAUUUAGCCAUAAUGUAAACUGCCUCAAAUUGGACUUUGGGCAUAAAAGAACUUUUUUAUGCUUACCAUCUUUUUUUUUUCUUUAACAGAUUUGUAUUUAAGAAUUGUUUUUAAAAAAUUUUAAGAUUUACACAAUGUUUCUCUGUAAAUAUUGCCAUUAAAUGUAAAUAACUUU
.(((((((((((......(((((..(((.....(((((((....)))..))))......(((((......))))).....(((....((((((((((((........))))))))))))...)))..............(((....((((((((((((....))))))))))))))).................)))..)))))......))))))))))).............(((((((((((((((......))))))))........)))))))......
