# Supplementary material for: RNA structural analysis of the MYC mRNA reveals conserved motifs that affect gene expression
Source: PLoS One. 2019 Jun 17;14(6):e0213758. doi: 10.1371/journal.pone.0213758 (PMC6576772; doi:10.1371/journal.pone.0213758)
Supplement: S3 File — (FA) [file pone.0213758.s012.fa]

S3 File. MAFFT alignment of select vertebrate MYC RefSeq mRNAs.

>NM_002467.5 Homo sapiens MYC proto-oncogene, bHLH transcription factor (MYC), transcript variant 1, mRNA
GGAGTTTATTCATAACGCGCTCTCCAAGTATACGTGGCAATGCGTTGCTGGGTTATTTTAATCATTCTAGGCATCGTTTTCCTCCTTATGCCTCTATCATTCCTCCCTATCTACACTAACATCCCACGCTCTGAACGCGCGCCCATTAATACCCTTCTTTCCTCCACTCTCCCTGGGACTCTTGATCAAAGCGCGGCCCTTTCCCCAGCCTTAGCGAGGCGCCCTGCAGCCTGGTACGCGCGTGGCGTGGCGGTGGGCGCGCAGTGCGTTCTCGGTGTGGAGGGCAGCTGTTCCGCCTGCGATGATTTATACTCACAGGACAAGGATGCGGTTTGTCAAAC--AGTACTGCTACGGAGGAGCAGCAGAGAAAGGGAGAGGGTTTGAGAGGGAGCAAAAGAAAATGGTAGGCGCGCGTAGTTAATTCATGCGGCTCTCTTACTCTGTTTACATCCTAGAGCTAGAGTGCTCGGCTGCCCGG----CTGAGTCTCCTCCCCACCTTCCCCACCCTCCCCACCCTCCCCATAAGCGCCCCTCCCGGGTTCCCAAAGCAGAGGGCGTGGGGGAA-AAGAAAAAAGATCCTCTCTCGCTAATCTCCGCCCACCGGCCCTTTATAATGCGAGGGTCTGGACGGCTGAGGACCCCCGAGCTGTGCTGCTCGCG---GCCGCCACCGCCGGGCCCCGGCCGTC-CCTGGCTCCCCTCCTGCCTCGAGAAGGGCAGGGCTTCTCAGAGGCTTGGCGGGAAAAAG---AACGGA--GGGAGGGATCGCGCTGA-----GTATAAAAGCCGGTTTTCGGG---GCTTTATCT----AACTCGCTGTAGTAATTCCAGCGAGAGGCAGAGGGAGCGAGCGGGC-GGCCGGCTAGGGTGGAAGAGC-----------CGGGCGAGCAGAGCTGCGCTGC-GGGCG-TCCTGGGAAGGGAGATCCGGAGCGAATAGGGGGCTT---CGCCTCTGG-----------------CCCAGCCCTCCCGCTGATCCCCCAGCCAGCGGTCCGCAA---CCCTTGCCGCATCCACGAAACTTTGCCCATAGCAGCGGGCGGGCACTT------------------TGCACTGGAACTTACAACACCCGAGCA------AGGACGCGACTCTCCCGACGCGGGGAGGCTA-----TTCTGCCCATTTGGGGACAC----TTCCCCGCCGCTG-CCAGGACCCGCT-TCTCTGAAA-GGCTCTCCTTGCAGCTGCTTAGACGCTGGATTTTTTTCGGGTAGTGGAAAACCAGCAGCCTCCCGCGACGATGCCCCTCAACGTTAGCTTCACCAACAGGAACTATGACCTCGACTACGACTCGGTGCAGCCGTATTTCTACTGC---GACGAGGAGGAGAACTTCTACC------AGCAGCAGCAGCAGAGCGAGCTGCAGCCCCCGGCGCCCAGCGAGGATATCTGGAAGAAATTCGAGCTGCTGCCCACCCCGCCCCTGTCCCCTAGCCGCCGCTCCGGGCTCTGCTCGCCCTCCTACGTTGCGGTCA---CACCCTTCTCCCTTCGGGGAGACAACGACGGCGGTGGCGGGAGCTTCTCCACGGCCGACCAGCTGGAGATGGTGACCGAGCTGCTGGGAGGAGACATGGTGAACCAGAGTTTCATCTGCGACCCGGACGACGAGACCTTCATCAAAAACATCATCATCCAGGACTGTATGTGGAGCGGCTTCTCGGCCGCCGCCAAGC---------TCGTCTCAGAGAAGCTGGCCTCCTACCAGGCTGCGCGCAAAGACAGCGGCAGC----------CCGAACCCCGCCCGC---------GGCCACAGCGTCTGCTCCACCT----------------CCAGCTTGTACCTGCAGGATCTGAGCGCCGCCGCCTCAGAGTGCATCGACCCCTCGGTGGTCTTCCCCTACCCTCTCAACGACAGCAGCTCGCCCAAGTCCTGCGCCTCGCA------------------------------------AGACTCCAGCGCCTTCTCTCCGTCCTCGGATTCTCTGCTCTCCTCGACGGAGTCCTCCCCGCAGGGCAGCCCCGAGCCCCTGGTGCTCCATGAGGAGACACCGCCCACCAC---------------------CAGCAGCGACTCTGAGGAGGAACAAGAAGATGAGGAAGAAATCGATGTTGTTTCTGTGGAAAAGAGGCAGGCTCCTGGCAAAAGGTCAGAGTCTGGATCACCTTCTGCTGGAGGCCACAGCAAACCTCCTCACAGCCCACTGGTCCTCAAGAGGTGCCACGTCTCCACACATCAGCACAACTACGCAGCGCCTCCCTCCACTCGGAAGGACTATCCTGCTGCCAAGAGGGTCAAGTTGGACAGTGTCAGAGTCCTGAGACAGATCAGCAACAACCGAAAATGCACCAGCCCCAGGTCCTCGGACACCGAGGAGAATGTCAAGAGGCGAACACACAACGTCTTGGAGCGCCAGAGGAGGAACGAGCTAAAACGGAGCTTTTTTGCCCTGCGTGACCAGATCCCGGAGTTGGAAAACAATGAAAAGGCCCCCAAGGTAGTTATCCTTAAAAAAGCCACAGCATACATCCTGTCCGTCCAAGCAGAGGAGCAAAAGCTCATTTCTGAAGAGGACTTGTTGCGGAAACGACGAGAACAGTTGAAACACAAACTTGAACAGCTACGGAACTCTTGTGCGTA---------------------------------------------------------AGGAAAAGTAAGGAAAACGATTCCTTCTA-----------ACAGAAAT-GTCCTGAGCAATC----ACCTATGAACTTGTTT---------CAAATGCATGATC---------AAATGCAACCTCACAACCTTGGCTGAGTC-TTGAGACTG-AAAGATTTAGCCATAATGT--AAACTGCCTCA--AATTGGAC-TTTGGGCATAAAAGAA---------CTTTTTTATGCTTACCATC-------------TTTTTTTTTTCTTTAACAGATTTGTATTTAAGAATTGTTTTT---AAAAAAT----TTTAAGATTTA-CACAATGTTTCTCTGTAAAT------ATTGCCATTAAATGTAAATAACTTTAAT---AAAACGTTTATAGCAG----------------------------------------TTACAC-AGAATTTCAATCCTAGTATATAGTACCTAGTATTATAGGTACTATAAACCCTAA------TTTTTTTTATTTAAGTACATTTTGCT-TTTTAAAGTTGA-TTTTTTT----CTATTGTTTTTAG-AAAAAATAAAATAACTGGCAAATATATCATTGAGCCAAATCTTAAGTTGTGAATGTTTTGTTTCGTTTCTTCCCCCTCCCAACCACCACCATCCCTGTTTGTTTTCATCAATTGCCCCTTCAGAGGGTGGTCTTAAGAAAGGCAAGAGTTTTCCTCTGTTGAAATGGGTCTGGGGGCCTTAAGGTCTTTAAGTTCTTGGAGGTTCTAAGATGCTTCCTGGAGACTATGATAACAGCCAGAGTTGACAGTTAGAAGGAATGGCAGAAGGCAGGTGAGAAGGTGAGAGGTAGGCAAAGGAGATACAAGAGGTCAAAGGTAGCAGTTAAGTACACAAAGAGGCATAAGGACTGGGGAGTTGGGAGGAAGGTGAGGAAGAAACTCCTGTTACTTTAGTTAACCAGTGCCAGTCCCCTGCTCACTCCAAACCCAGGAATTCTGCCCAGTTGATGGGGACACGGTGGGAACCAGCTTCTGCTGCCTTCACAACCAGGCGCCAGTCCTGTCCATGGGTTATCTCGCAAACCCCAGAGGATCTCTGGGAGGAATGCTACTATTAACCCTATTTCACAAACAAGGAAATAGAAGAGCTCAAAGAGGTTATGTAACTTATCTGTAGCCACGCAGATAATACAAAGCAGCAATCTGGACCCATTCTGTTCAAAACACTTAACCCTTCGCTATCATGCCTTGGTTCATCTGGGTCTAATGTGCTGAGATCAAGAAGGTTTAGGACCTAATGGACAGACTCAAGTCATAACAATGCTAAGCTCTATTTGTGTCCCAAGCACTCCTAAGCATTTTATCCCTAACTCTACATCAACCCCATGAAGGAGATACTGTTGATTTCCCCATATTAGAAGTAGAGAGGGAAGCTGAGGCACACAAAGACTCATCCACATGCCCAAGATTCACTGATAGGGAAAAGTGGAAGCGAGATTTGAACCCAGGCTGTTTACTCCTAACCTGTCCAAGCCACCTCTCAGACGACGGTAGGAATCAGCTGGCTGCTTGTGAGTACAGGAGTTACAGTCCAGTGGGTTATGTTTTTTAAGTCTCAACATCTAAGCCTGGTCAGGCATCAGTTCCCCTTTTTTTGTGATTTATTTTGTTTTTATTTTGTTGTTCATTGTTTAATTTTTCCTTTTACAATGAGAAGGTCACCATCTTGACTCCTACCTTAGCCATTTGTTGAATCAGACTCATGACGGCTCCTGGGAAGAAGCCAGTTCAGATCATAAAATAAAACATATTTATTCTTTGTCATGGGAGTCATTATTTTAGAAACTACAAACTCTCCTTGCTTCCATCCTTTTTTACATACTCATGACACATGCTCATCCTGAGTCCTTGAAAAGGTATTTTTGAACATGTGTATTAATTATAAGCCTCTGAAAACCTATGGCCCAAACCAGAAATGATGTTGATTATATAGGTAAATGAAGGATGCTATTGCTGTTCTAATTACCTCATTGTCTCAGTCTCAAAGTAGGTCTTCAGCTCCCTGTACTTTGGGATTTTAATCTACCACCACCCATAAATCAATAAATAATTACTTTCTTTGA
>XM_003820455.3 PREDICTED: Pan paniscus MYC proto-oncogene, bHLH transcription factor (MYC), transcript variant X1, mRNA
GGAGTTTATTCATAACGCGCTCTCCAAGTATACGTGGCAATGCGTTGCTGGGTTATTTTAATCATTCTAGGCATCGTTTTCCTCCTTATGCCTCTATCATTCCTCCCTATCTACACTAACATCCCACGCTCTGAACGCGCGCCCATTAATACCCTTCTTTCCTCCACTCTCCCTGGGACTCTTGATCAAAGCGCGGCCCTTTCCCCAGCCTTAGCGAGGCACCCTGCAGCCTGGTACGCGCGTGGCGTGGCGGTGGGCGTGCAGTGCGTTCTCGGTGTGGAGGGCAGCTGTTCCGCCTGCGATGATTTACACTCACAGGACAAGGATGCGGTTTGTCAAAC--AGTACTGCTACGGAGGAGCAGCAGAGAAAGGGAGAGGGTTTGAGAGGGAGCAAAAGAAAATGGTAGGCGCGCGTAGTTAATTCATGCGGCTCTCTTACTCTGTTTACATCCTAGAGCTAGAGTGCTCGGCTGCCCGG----CTGAGTCTCCTCCCCACCTTCCCCACCCTCCCCACCCTCCCCATAAGCGCCCCTCCCGGGTTCCCAAAGCAGAGGGCGTGGGGGGA-AAGAAAAAAGATCCTCTCTCGCTAATCTCCGCCCACCGGCCCTTTATAATGCGAGGGTCTGGGCGGCTGAGGACCCCCGAGCTGTGCTGCTCGCG---GCCGCCACCGCCGGGCCCCGGCCGTC-CCTGGCTCCCCTCCTGCCTCGAGAAGGGCAGGGCTTCTCAGAGGCTTGGCGGGAAAAAG---AACGGA--GGGAGGGATCGCGCTGA-----GTATAAAAGCCGGTTTTCGGG---GCTTTATCT----AACTCGCTGTAGTAATTCCAGCGAGAGGCAGAGGGAGCGAGCGGGC-GGCCGGCTAGGGTGGAAGAGC-----------CGGGCGAGCAGAGCTGCGCTGC-GGGCG-TCCTGGGAAGGGAGATCCGGAGCGAATAGGGGGCTT---CGCCTCTGG-----------------CCCAGCCCTCCCGCTGATCCCCCAGCCAGCGGTCCGCAA---CCCTTGCCGCATCCACGAAACTTCGCCCATAGCAGCGGGCGGGCACTT------------------TGCACTGGAACTTACAACACCCGAGCA------AGGACGCGACTCTCCCGACGCGGGGAGGCTA-----TTCTGCCCATTTGGGGACAC----TTCCCCGCCGCTG-CCAGGACCCGCT-TCTCTGAAA-GGCTCTCCTTGCAGCTGCTTAGACGCTGGATTTTTTTCGGATAGTGGAAAACCAGCAGCCTCCCGCGACGATGCCCCTCAACGTTAGCTTCACCAACAGGAACTATGACCTCGACTACGACTCGGTGCAGCCGTATTTCTACTGC---GACGAGGAGGAGAACTTCTACC------AGCAGCAGCAGCAGAGCGAGCTGCAGCCCCCGGCGCCCAGCGAGGATATCTGGAAGAAATTCGAGCTGCTGCCCACCCCGCCCCTGTCCCCTAGCCGCCGCTCCGGGCTCTGCTCGCCCTCCTACGTTGCGGTCA---CGCCCTTCTCCCTTCGGGGAGACAACGACGGCGGTGGCGGGAGCTTCTCCACGGCCGACCAGCTGGAGATGGTGACCGAGCTGCTGGGAGGAGACATGGTGAACCAGAGTTTCATCTGCGACCCGGACGACGAGACCTTCATCAAAAACATCATCATCCAGGACTGTATGTGGAGCGGCTTCTCGGCCGCCGCCAAGC---------TCGTCTCAGAGAAGCTGGCCTCCTACCAGGCTGCGCGCAAAGACAGCGGCAGC----------CCGAACCCCGCCCGC---------GGCCACAGCGTCTGCTCCACCT----------------CCAGCTTGTACCTGCAGGATCTGAGCGCCGCCGCCTCAGAGTGCATCGACCCCTCGGTGGTCTTCCCCTACCCTCTCAACGACGGCAGCTCGCCCAAGTCCTGCCCCTCGCA------------------------------------AGACTCCAGCGCCTTCTCTCCGTCCTCGGATTCTCTGCTCTCCTCGACGGAGTCCTCCCCGCAGGGCAGCCCCGAGCCCCTGGTGCTCCATGAGGAGACACCGCCCACCAC---------------------CAGCAGCGACTCTGAGGAGGAACAAGAAGATGAGGAAGAAATCGATGTTGTTTCTGTGGAAAAGAGGCAGGCTCCTGGCAAAAGGTCAGAGTCTGGATCACCTTCTGCTGGAGGCCACAGCAAACCTCCTCACAGCCCACTGGTCCTCAAGAGGTGCCACGTCTCCACACATCAGCACAACTACGCAGCGCCTCCCTCCACTCGGAAGGACTATCCTGCTGCCAAGAGGGTCAAGTTGGACAGTGTCAGAGTCCTGAGACAGATCAGCAACAACCGAAAATGCACCAGCCCCAGGTCCTCGGACACCGAGGAGAATGACAAGAGGCGAACACACAACGTCTTGGAGCGCCAGAGGAGGAACGAGCTAAAACGGAGCTTTTTTGCCCTGCGTGACCAGATCCCGGAGTTGGAAAACAATGAAAAGGCCCCCAAGGTAGTTATCCTTAAAAAAGCCACAGCATACATCCTGTCCGTCCAAGCAGAGGAGCAAAAGCTCATTTCTGAGGAGGACTTGTTGCGGAAACGACGAGAACAGTTGAAACACAAACTTGAACAGCTACGGAACTCTTGTGCGTA---------------------------------------------------------AGGAAAAGTAAGGAAAACGATTCCTTCTA-----------ACAGAACT-GTCCTGAGCAATC----ACCTATGAACTTGTTT---------CAAATGCATGATC---------AAATGCAACCTCACAACCTTGGCTGAGTC-TTGAGACTG-AAAGATTTAGCCATAATGT--AAACTGCCTCA--AATTGGAC-TTTGGGCATAAAAGAA---------CTTTTTTATGCTTACCATC--------------TTTTTTTTTCTTTAACAGATTTGTATTTAAGAATTGTTTTT---AAAAAAT----TTTAAGATCTA-CACAATGTTTCTCTGTAAAT------ATTGCCATTAAATGTAAATAACTTTAAT---AAAACGTTTATAGCAG----------------------------------------TTACAC-AGAATTTCAATCCTAGTATATAGTACCTAGTATTATAGGTGCTATAAACCCTAA-------TTTTTTTATTTAAGTACATTTTGCT-TTTTAAAGTTGA-TTTTTTT----CTATTGTTTTTAG-AAAAAATAAAATAACTGGCAAATATATCATTGAGCCAAA-----------------------------------------------------------------------------------------------------------------------------------------------------------------------------------------------------------------------------------------------------------------------------------------------------------------------------------------------------------------------------------------------------------------------------------------------------------------------------------------------------------------------------------------------------------------------------------------------------------------------------------------------------------------------------------------------------------------------------------------------------------------------------------------------------------------------------------------------------------------------------------------------------------------------------------------------------------------------------------------------------------------------------------------------------------------------------------------------------------------------------------------------------------------------------------------------------------------------------------------------------------------------------------------------------------------------------------------------------------------------------------------------------------------------------------------------------------------------------------------------------------------------------------------------------------------------------------
>XM_015145930.1 PREDICTED: Macaca mulatta v-myc avian myelocytomatosis viral oncogene homolog (MYC), transcript variant X1, mRNA
---------------------------------------------------------------------------------------------------------------------------------------------------------------------------------------------------------------------------------------------------------------------------------------------------------------------------------------------------------------------------------------------------------------------------------------------------------------------------------------------------------------------------------------------------------------------------------------------------------------------CTCCGCCCACAAGCCCTTTATAATGCGAGGGTCTGCGCGGCGGAGGACCCCCGAGCTGTGCTGCTCGCG---GCCGCCACTGCCGGGTCCCGGCAGTC-CCTGGCTCCCCTCCTGCCTCGAGAAGGGCAGGGCTTCTCAGAGGCTTGGCGGGAAAAAG---AACGGA--GGGAGGGATCGTGCTGAG----GTATAAAAGCCGGTTTTCGGG---GCTTTATCT----AACTCGCTGTAGTAATTCCAGCGAGAGGCAGAGGGAGCGAGCGGGCGGGCCGGCGAGGGTGGAAGATC-----------CGGGCGAGCAGAGCTGCACCTC-GGGCG-TCGTGGGAAGGGAGATACGGAGCGAAAAGGGGGCTT---CGCCTCCGG-----------------CCCAGCCCTCCCGCTGACCCCCCAGACAGCGGTCCGCAA---CCCTTGCCGCATCCACGAAACTTTGCCCATAGCAGGGGGCGGGCACTT------------------TGCACTGGAACTTACAACACCCTAGCA------AGGACGCTACTCTCCCGACGCGGGGAGGCTA-----TTCTGCCTATTTGGGGACAC----TTCCCCGCCGCTG-CCAGGACCCGCT-CCTCTGAAA-GGCTCTCCTTGCCTCGGTTTGGACGCTGGATTTTTTTCCGGTAGTGGAAAACCAGCAGCCTCCCGCGACGATGCCCCTCAACGTTAGCTTCACCAACAGGAACTATGACCTCGACTACGACTCGGTGCAGCCGTATTTCTACTGC---GACGAGGAGGAGAACTTCTACC------AGCAGCAACAGCAGAGCGAGCTGCAGCCGCCGGCGCCCAGCGAGGATATCTGGAAGAAATTCGAGCTGCTGCCCACCCCGCCCCTGTCCCCTAGCCGCCGCTCCGGGCTCTGCTCGCCCTCCTACGTTGCGGTCA---CGCCTTTCTCCCCTCGGGGAGACAACGACGGCGGTGGCGGGAGCTTCTCCACGGCCGACCAGCTGGAGATGGTGACCGAGCTGCTGGGAGGAGACATGGTGAACCAGAGCTTCATCTGCGACCCGGACGACGAGACCTTCATCAAAAATATCATCATCCAGGACTGTATGTGGAGCGGCTTCTCGGCCGCCGCCAAGC---------TCGTCTCAGAGAAGCTAGCCTCTTACCAGGCTGCGCGCAAAGACAGCGGCAGC----------CCGAACCCTGCCCGC---------GGCCACAGCGTCTGCTCCACCT----------------CCAGCTTGTACCTGCAGGATCTGAGCGCCGCCGCCTCGGAGTGCATCGACCCCTCAGTGGTCTTTCCCTACCCTCTCAACGACAGCAGCTCGCCCAAGTCCTGCGCCTCACC------------------------------------GGACTCCAGCGCCTTCTCACCGTCCTCGGATTCTCTGCTCTCCTCGACGGAGTCCTCCCCGCAGGCCAGCCCAGAGCCCCTGGTACTCCATGAGGAGACACCGCCCACCAC---------------------CAGCAGCGACTCTGAGGAGGAACAAGAAGAGGAGGAAGAAATCGATGTTGTTTCTGTGGAAAAGAGGCAGGCCCCTGGCAAAAGGTCAGAGTCGGGATCACCTTCTGCTGGAGGCCACAGCAAACCTCCTCACAGCCCACTGGTCCTCAAGAGGTGCCACGTCTCCACACATCAGCACAACTACGCGGCGCCTCCCTCCACTCGGAAGGACTATCCTGCTGCCAAGAGGGTCAAGTTGGACAGTGTCAGAGTCCTGAGACAGATCAGCAACAACCGAAAATGCACCAGCCCCAGGTCCTCGGACACCGAGGAGAATGACAAGAGGCGAACACACAACGTCTTGGAGCGCCAGAGGAGGAACGAGCTAAAACGGAGCTTTTTTGCCCTGCGTGACCAGATCCCGGAGTTGGAAAACAATGAAAAGGCCCCCAAGGTAGTTATCCTTAAAAAAGCCACAGCATACATCCTGTCCGTCCAAGCAGAGGAGCAAAAGCTCATTTCTGAAAAGGATTTGTTGCGGAAACGACGAGAACAGTTGAAACACAAACTTGAACAGCTACGGAACTCTTGTGCATA---------------------------------------------------------AGGAAAAGGAAGGAAAAAGATTCTTTCTA-----------ACAGAGCTGGTCCCAATCAGTC----ACCTATGAACTTGTTT---------CAAATGCATGATC---------AAATGCAACCTCACAACCTTGGCTGAGTC-TTGAGACTG-AAAGATTTAGCCATGATGT--AAACTGCCTCA--AATTGGAC-TTTGGGCATAAAAGAA---------CTTTTTTATGCTTACCATCATTTT--------TTTTTTTTTTCTTTAACAGATTTGTATTTAAGAATTGTTTTT---AAAAAAT----TTTAAGATTTA-CACAATTTTTCTCTGTAAAT------ATTGCCATTAAATGTAAATAACTTTAAT---AAAATGTTTATAGCAG----------------------------------------CCACAC-GGAATTTCAGTCCTACTATATAGTACCTAGTATTACAGGTACTATAAACTCTAA-----TTTTTTTTTATTTAAGTACATTTTGCT-TTTTAAAGTTGATTTTTTTT----CTATTGTTTTTAGAAAAAAATAAAATAACTGGCAAATATATCATTGAGCCAAATCTTAA-----------------------------------------------------------------------------------------------------------------------------------------------------------------------------------------------------------------------------------------------------------------------------------------------------------------------------------------------------------------------------------------------------------------------------------------------------------------------------------------------------------------------------------------------------------------------------------------------------------------------------------------------------------------------------------------------------------------------------------------------------------------------------------------------------------------------------------------------------------------------------------------------------------------------------------------------------------------------------------------------------------------------------------------------------------------------------------------------------------------------------------------------------------------------------------------------------------------------------------------------------------------------------------------------------------------------------------------------------------------------------------------------------------------------------------------------------------------------------------------------------------------------------------------------------------------------------
>XM_011291443.3 PREDICTED: Felis catus MYC proto-oncogene, bHLH transcription factor (MYC), transcript variant X1, mRNA
-----------------------------------------------------------------------------------------------------------------------------------------------------------------------------------------------------------------------------------------------------------------------------------------------------------------------------------------------------------------------------------------------------------------------------------------------------------------------------------------------------------------------------------------------------------------------------------------------------------------------------------------------------------------CGCTCTCCCCGCCGCAGCTGCC------GCCGCCGGCGTCGCGCCCCGGCTGCTGCCTGGCGCCCTGCCGGCTTCGGGAAGGGCAGGGCTATTCAGGGGCTTGGCGGGAAAAAG-AGAACAGA-GGGGAGGGATCGTGCCTAGCTCTGTATAAAAGCCGGTTCTTGGG---GCTTTATCT----GACTCTCTGTAGTAATCCTAGCAAGAGGCAGAGGGAGCGAGCGGGCGCGCCCGCCTGGGTAGAAGAGCAGAGCGAGG--CGAGCGAGCCGAGTCGCGCTCC-GGGCG-CCCGGGGAAGGGAGATCCGGAGTGAAAGGGTG-CTT---CGCCTCCGG------------CCCACCCCACCCTGCCCGCCGCCCCCT--GCCAGCGGTGCGCAA--CCCCCCGCCGCACCCGCGAAACTTTGCCGGTTGCGGCGGGCGGACACTG------------------TTCCCTGGAACTTACAACACCCGAGCA------AGAACGCGACTCTCCGG--------------------TCCGCCTATTTGGGGAAACACTTCTCCCCTACGCTGCCCGGGACCCGCT-CCTCTGAAAGGGCGCTCCTCGCCGCTTTTCGGACGCTGGATTTCCTTCGGATAGTGGAAAACCCGCAG---GCTGCCGCGATGCCCCTCAACGTCAGCTTCGCCAACAGGAACTATGACCTCGACTACGACTCGGTGCAGCCCTATTTCTACTGC---GACGAGGAGGAGAACTTCTACC------AGCAGCAGCAGCAGAGCGAGCTGCAGCCGCCGGCGCCCAGCGAGGATATCTGGAAGAAATTCGAGCTGCTGCCCACCCCGCCGCTGTCCCCGAGCCGCCGCTCGGGGCTCTGCTCGCCCTCCTACGTCGCCTTCG---CGTCCTTCTCCCCCCGGGGGGACGACGACGGCGGCGGCGGCAGCTTTTCCACGGCCGACCAGTTGGAGATGGTGACCGAGCTGCTGGGAGGAGACATGGTGAATCAGAGCTTCATCTGCGACCCGGACGACGAGACCTTCATCAAAAACATCATCATCCAGGACTGCATGTGGAGCGGCTTCTCGGCCGCCGCCAAGC---------TCGTCTCGGAGAAGCTGGCCTCCTACCAGGCTGCGCGCAAAGACAGCGGCAGC----------CCGAGCCCCGCCCGC---------GGGCCCGGAGGCTGCCCCACCT----------------CCAGCTTGTACCTGCAGGACCTGACCGCCGCCGCCTCCGAGTGCATCGACCCCTCCGTGGTCTTCCCCTACCCGCTCAACGACAGCAGCTCGCCCAAGCCCTGCGCCTCCCC------------------------------------CGACTCCGCCGCCTTCTCCCCGTCCTCGGACTCTCTGCTCTCCTCGGCGGAGTCCTCCCCGCGGGCCAGCCCCGAGCCCCTGGCGCTCCACGAGGAGACACCGCCCACCAC---------------------CAGCAGCGACTCTGAGGAAGAACAAGAGGAAGAAGAAGAAATTGATGTCGTTTCTGTGGAGAAAAGGCAGCCCCCTGCCAAAAGGTCGGAATCGGGGTCACCCTCTGCCGGAGGCCACAGCAAACCTCCTCACAGCCCGCTGGTCCTTAAGAGATGCCACGTGCCCACCCACCAGCACAATTACGCAGCGCCCCCCTCCACTAGGAAGGACTACCCAGCCGCCAAGAGGGCTAAGTTGGACAGTGGCAGGGTCCTGAAACAGATCAGCAACAACCGCAAATGCATCAGCCCCAGGTCTTCGGACACGGAGGAGAACGACAAGAGGCGGACGCACAACGTCTTGGAACGCCAGAGGAGAAACGAGCTGAAACGGAGCTTTTTTGCCCTGCGCGACCAGATCCCAGAGTTGGAAAACAACGAAAAGGCCCCCAAGGTGGTGATCCTTAAAAAGGCCACCGCGTACATCCTGTCCGTCCAAGCAGGGGAGCAAAAGCTCATTTCGGAAAAGGACCTGTTGAGGAAGCGACGAGAACAGTTGAAACACAAACTTGAACAGCTAAGGAACTCTTGTGCATAAGTCCACCTATTAGAGGGAGGAACTGGAGTTGCTCGTG-AATTCTCACTTGTTACTAAGGGAAAGTAAGGAAAAAGCTTCCTTCTC-----------ACAGAACT-GTAGCAACTCCTC----ATATCTGAACTTGTTT---------CAAATGCATGGTC---------AAGTGCAACCTCACAACCTTGGCTGGGTC-TTAGGATTG-AAAGGTTTAGCCATAATGT--AAACTGCCTCA--AATGGAAT-TTTGGGCATAAAAGAA-------CATTTTTTTATGCTTGCCATCTTTTTGTT----TGTTTGTTTTCCTTTAACAGATTTGTATTTAAGAATTGTTTTT---AAAAAAT---GTGTCAAGTTTA-CCCCGTTTTCCTGTGTAAAT------ATGGCCATTAAATGTAAATAACTTTAAT---AAAACGTTTATAGCAG----------------------------------------TTATAC-AAGAATTCAAACC-----------------------ATGTATTATAAACCATAA------TTTTTTTTATTTAAGTACATTTTCCT-TTTTAAAGTTGA--TTTTTT----CTATTGTTTTTAG-AAAAAATAAAATACGTGGCAAATATATAATTGAGCCAAATCTTAA-----------------------------------------------------------------------------------------------------------------------------------------------------------------------------------------------------------------------------------------------------------------------------------------------------------------------------------------------------------------------------------------------------------------------------------------------------------------------------------------------------------------------------------------------------------------------------------------------------------------------------------------------------------------------------------------------------------------------------------------------------------------------------------------------------------------------------------------------------------------------------------------------------------------------------------------------------------------------------------------------------------------------------------------------------------------------------------------------------------------------------------------------------------------------------------------------------------------------------------------------------------------------------------------------------------------------------------------------------------------------------------------------------------------------------------------------------------------------------------------------------------------------------------------------------------------------------
>XM_010588488.2 PREDICTED: Loxodonta africana MYC proto-oncogene, bHLH transcription factor (MYC), transcript variant X1, mRNA
TC--------------------------------------------------------------------------------------------------------------------------------------------------------------------------------------------------------------------------------------------------------------------------------------------------------GCGATTATTTAAGCACGTAAGACAAGTGTACGGTCTGTCAAACAAAGTGCTGCGCCAGAGGGGCAGCACAGAAAGGGTGAAGGCTGGAAAGGGAGCAGAAGAAAATGGTAGGCGCGCGCAATTAATTCATAATGTGCCTTTACTCTGTTTACATCCGAGAG-TGGAGTGCTCTGGAGTGCGAGCCTGTGAGTCTCCTC-------------CCCCGGCCCTCCCTTGCCGAAGCGCCTCTCCCGGGATCTAAAAGCAAAGGGCGGGGGAGAAGGAGAAAAAAGCGCTTCTGCCGCGAATCTCCGCCCCCTGGCCCTTTATAA-----------GGGGGGCCGAGGACCCCCGAGCTGAGCTCCTCTAGGTCACTACTGCAGCCGCGCCCCAGCGGCCGCCTGACTCCCCTACTGGACTCGAGAGGGCAGGGCTTTACCGAGGCTTGGCGGGAAAAGA-----CCGG-AGGGAGGGATCA-ACGGAG--CGGTATAAAAGCCGTTTTGTGAG---CTTTTTCTTTTGAGTGTCGCTGTAGTAATTCCAGCGAAAGGCTGAGGGAGCGAGCGGGAGGG-CCGCGAAGGTGCAAGAATCGAGCGAGC--AGAACCAGCAGAGCCGCGCTCC-GGGCG-CCCAGGGCAGGGAGATCCGGAGCGAAAGGGGG-CTT---CGCCTCCGGCCCCGCC--GCCCCCACCCCATCCTGCCCGCTGCCCCC---ACCCGAGGTCCGCAG----CCCCGCCGCAGCCGCGAAACTTTGCCCCTTGCCGTGAGCCGGCACTT------------------TGCACTGGAACTTACAATACCCGGGCG------AGGACGCAGACACCCGG-CGCGGTGAGGCGA-----GCCCGCCTGCTAGAGGAGCCACTTTTCCCCGCTGCTGCCCACAACCCGCTGCCCCTGAAA-GGCGTTTTTCGCCGCATTTTGGACGCTGGATTTCCTTCGAAGAGTGGAAAACCCGCAG---GCTGCCGCGATGCCCCTCAACGTCAGCTTCGCCAACAGGAACTATGACCTGGACTACGACTCAGTGCAGCCGTATTT---CTTT---GACGAGGAGGAGAACTTCTACC------AGCAGCAGCAGCAGAGCGAGCTGCAGCCGCCAGCGCCCAGCGAGGATATCTGGAAGAAATTCGAGCTGCTGCCCACCCCACCCCTGTCCCCAAGCCGCCGCTCCGGGCTCTGCTCGCCCTCCTACAACCTGGCCT---TCGCCTCCTTCTCCCCGGGAGGAGACGACGGCGGCGGCGGCAGCTTCTCCACCGCCGACCAGTTGGAGATGGTGACCGAGCTGCTGGGGGGAGATATGGTGAACCAGAGCTTCATCTGCGACCCGGACGACGAGAACTTCATCAAAAACATCATCATCCAGGACTGTATGTGGAGCGGCTTCTCGGCCGCGGCCAAGC---------TGGTCTCCGAGAAGCTGGCCTCTTACCAGGCTGCGCGCAAAGACAGCGGCAGT----------CCGAGCCCCGCCCGC---------GGCCACGGCGGCTGCTCCACCT----------------CCAGTCTGTACCTGCAGGACCTGAGCGCCGCTGCCTCCGAGTGCATCGACCCCTCGGTCGTCTTCCCCTACCCGCTCAACGACGGCAACTCGCCGAAGCCCTGCGCCTCGCC------------------------------------AGACTCCACCGCCTTCTCTCCGTCCTCGGACTCTCTGCTGTCCTCCGCGGAGTCCTCCCCTCTGGCCAGCCCCGAGCCCCGGGCGCTCCACGAGGAGACACCCCCCACGAC---------------------CAGTAGCGACTCTGAGGAAGAACAAGAAGATGAG---GAAATTGATGTCGTCTCTGTGGAAAAGAGGCAGCCCCCTGCCAAAAGGTCAGAAGCGGGATCGCCCCCTACTGGAGGCCACAGCAAACCTCCTCACAGCCCGCTGGTCCTCAAGCGATGCCATGTCTCCACTCATCAGCACAACTATGCAGCCCCACCCTCCACCAGGAAAGACTACCCCGCCACCAAGAGGGCGAAGTTGGACAGTGGCAGAGTCCTGAAACAGATCAGCAACAACCGCAAATGTACCAGCCCCCGGTCTTCGGACACCGAGGAGAACGACAAGAGGCGGACACACAACGTCTTGGAACGCCAGAGGAGGAACGAGCTGAAACGGAGCTTTTTTGCCCTTCGAGACCAGATCCCAGAGTTGGAAAACAATGAAAAGGCCCCCAAGGTAGTCATCCTTAAAAAAGCCACAGCGTACATCTTGTCCATCCAAGCAGAGGAGCAAAAGCTCATTTCAGAAAAGGACTTGTTGCGGAAACGGCGAGAACAGTTGAAACACAAACTTGAACAGCTACGGAACTCTTGTGAATAAGTTG-----CTTATCGGAGGAACTGGAATCACTC-------TCTCACTTGTTACTAAGGGAAAGTAAGGGAAAAGATTCCTTCTT--------------------GCATCAACTCATC----ACGAATGAACTTAGTT---CAAATTCAAATGCATGGTC----------AAAACAACCTCACAACCTTGGCTGGGTC-TTGGAACTG-AAAGGTCTAGCTGTAGTGG--AAACTGCCTCA--AATGGGAC-ATTGGGCATAAAAGAA--------CTTTTTTTATGCTTGCCATCTTTTTTTTTTCTCTCTCTCTTTTCTTTAACAGATTTGTATTTAAGAATTGTTTTT-AAAAAAAAT----TCTAAAGTTTA-CCCAATTTTCCTGTGTAAAT------ACGGCCATTAAATGTAAATAACTTTAAT---AAAACGTTTATAGCAA----------------------------------------TTATGC-AAGATTTCAAACC-----------------------ATGTATTATAAACCATAA----TTTTTTTTTTATTTAAGTACATTTTCCT-TTTTAAAGTTGTTTTTTTTTTTTCCTATGGTTTTTAG-AAAAAATAAAATGCCTGGCAAATATATAATTGA-----------------------------------------------------------------------------------------------------------------------------------------------------------------------------------------------------------------------------------------------------------------------------------------------------------------------------------------------------------------------------------------------------------------------------------------------------------------------------------------------------------------------------------------------------------------------------------------------------------------------------------------------------------------------------------------------------------------------------------------------------------------------------------------------------------------------------------------------------------------------------------------------------------------------------------------------------------------------------------------------------------------------------------------------------------------------------------------------------------------------------------------------------------------------------------------------------------------------------------------------------------------------------------------------------------------------------------------------------------------------------------------------------------------------------------------------------------------------------------------------------------------------------------------------------------------------------------------
>XM_001497991.5 PREDICTED: Equus caballus MYC proto-oncogene, bHLH transcription factor (MYC), transcript variant X1, mRNA
-------------------------------------------------------------------------------------------------------------------------------------------------------------------------------------------------------------------------------------------------------------------------------------------------------------------------------------------------------------------------------------------------------------------------------------------------------------------------------------------------------------------------------------------------------------------------------------------------------------------------------------------------------------------------------------------------------------CCCGGCCGCCGCCTGGCTCCCCTCCTGCCTCTGGAAGGGCAGGGCTGTTCAGATGCTTGGCGGGAAAATA-AGAGGAGG-GGAGGGCGG-----ATTATAGCAGTATAAAAGCT--------------------------CACTCGCTGTAGTAGTTCCAGCGAGAGGCAGAGGGAGCGAGCGGGCGGGCCCTTGAGGGTGGAAGAACAGAGGGAGC--TGAGCAAGCACAGTCGCTCTCC-GGGCG-CCCGGAGAAGGGAGACCCGGAGTGAAAGGGGGCCTT---CGCCTCCGGCCCAGCC--GCCCCCACCCCACCCTTCCCGCCGACCCCT--GCCAGCAGTGCGCAA---CCCCCGCCACATCCACGAAACTTTGCCCATTGCAGCGGGCGGGCACCC------------------TCCACTGGAACTTACAACACCCGAGCG------AGAACTCGACTCTCCGGACGCGGAGAGGCTA-----TTCTGCCTATTTGGGGAGACACTTTTCCCCGCCACTGCCCACAACCCGCT-CCTCTGAAA-GGCGCTCCTCGCCGCTTTTCGGACGCTGGATTTCCTTCAGATAGTGGAAAACCCGCAG---GCTGCCGCGATGCCCCTCAACGTCAGCTTCGCCAGCAGGAACTATGACCTCGACTACGACTCGGTGCAGCCCTATTTCTACTGC---GACGAAGACGAGAACTTCTACC------AGCAGCAGCAGCAGAGCGAGCTGCAGCCCCCGGCTCCCAGCGAGGATATCTGGAAGAAATTCGAGCTGCTGCCCACCCCGCCCCTGTCCCCGAGCCGCCGCTCCGGGTTCTGCTCGCCCTCCTATGTCGCGGTGG---CGTCCTTCTCTCCCAGGGGAGACGACGACGGCGGCGGCGGCAGCTTTTCCACGGCCGACCAGTTGGAGATGGTGACCGAGCTGCTGGGAGGAGATATGGTGAACCAGAGCTTCATCTGCGACCCGGACGACGAGACCTTCATCAAAAACATCATCATCCAGGACTGTATGTGGAGCGGCTTCTCGGCCGCTGCCAAGC---------TGGTCTCAGAGAAGCTGGCCTCCTTCCAGGCTGCGCGCAAAGACAGCGGCAGC----------CCGAGCCCCGCCCGC---------GGGCCCGGCGGCTGCTCCACCT----------------CCAGCTTGTACCTGCAGGACCTGAGCGCCGCCGCCTCCGAATGCATCGACCCCTCCGTGGTCTTCCCCTACCCGCTCAACGACGGTAGCTCGCCCAAGCCCTGCGCCTCCCC------------------------------------CGACTCCACCGCCTTCTCTTCGTCCTCGGACTCTCTGCTCTCCTCGGCCGAGTCCTCCCCGCGGGCCAGCCCCGAGCCCCTGACGCTCCACGAGGAGACACCCCCCACCAC---------------------CAGCAGCGACTCTGAAGAAGAACAAGAGGATGAGGAAGAAATTGATGTTGTTTCTGTGGAAAAGAGGCAGCCCCCTGCCAAAAGGTCAGAATCGGGGTCACCCTCTGCAGGAGGCCACAGCAAACCTCCTCACAGCCCCCTGGTCCTTAAGCGATGCCACGTGTCCACCCACCAGCACAATTACGCAGCTCCCCCCTCCACTAGGAAGGACTATCCTGCCGCCAAGAGGGCTAAGTTGGACAGTGGCAGGGTCCTGAAACAGATCAGCAACAACCGGAAATGTACCAGCCCCAGGTCTTCGGACACAGAGGAGAATGACAAGAGGAGGACACACAACGTCCTGGAACGCCAGAGGAGAAATGAGCTGAAAAGGAGCTTTTTTGCCCTGCGAGACCAGATCCCTGAGTTGGAAAATAATGAAAAAGCTCCTAAAGTAGTTATCCTTAAAAAAGCCACCGTATTTATCTTGTCAGTCCAGGCAGAGGAGCAGAAGCTCGTTTCAGAAAAGGATTTACTGAGGAAGCGACGAGAACATTTGCAGCTTAAACTTGAACAGCTACGGAACTGTTGAGCATAGATTGACCTATTGGAAGAAAGAACTGGAATTGCTCATG-AATTCTCACTTGTTACTAAGAGAAAGTAAGGAAGAAAGTTCCTTAGG-----------ACAGAATT-GCAGCAATTCCTGA-------CTGAACTTTTTT--------CCAAATGCATGGTC---------AAATGTAACCTCACAACCTTGGCTGGGTC-TTGGGACTG-AAAGGTTTAGCCATAATGT--AAACTGCCTCA--AATGGAAC-TTAGAGCATAAAAGAA--------CGTTTTTTATGCTTGCCA---------------TTTTTTTTTCCTTTAGCAGATTTGTATTTAAGAGTTGTTTTT---AAAACAT----GCTAAAATTTACCCCAATTTTCCTGTGTAAAT------ATGGCCATTAAATGTAAA------TAAT---AAAACGTTTATAGCAG----------------------------------------TTATGC-AAAACTTCAAACC-----------------------CTGTATTATAAACCATAA------TTTTTTTTATTTAAGTACATTTTCCT-TTTTAAAGTTGA-TTTTTTT----CTATTGTTTTTAGAAAAAAATAAAATACGTGGCAAATATATAATTGAGCCAAA-----------------------------------------------------------------------------------------------------------------------------------------------------------------------------------------------------------------------------------------------------------------------------------------------------------------------------------------------------------------------------------------------------------------------------------------------------------------------------------------------------------------------------------------------------------------------------------------------------------------------------------------------------------------------------------------------------------------------------------------------------------------------------------------------------------------------------------------------------------------------------------------------------------------------------------------------------------------------------------------------------------------------------------------------------------------------------------------------------------------------------------------------------------------------------------------------------------------------------------------------------------------------------------------------------------------------------------------------------------------------------------------------------------------------------------------------------------------------------------------------------------------------------------------------------------------------------------
>XM_019973984.1 PREDICTED: Bos indicus v-myc avian myelocytomatosis viral oncogene homolog (MYC), transcript variant X1, mRNA
GCTA---------------------------------------------------------------------------------------------------------------------------------------------------------------------------------------------------------------------------------------------------------------------------------------------------------------------------------------------------------------------------------------------------------------------------------------------------------------------------------------------------------------------------------------------------------------------------------------------------------------------------------------------------------------------------------------CCGCTGCGGCTGGCTCGCCGCGGCCGCCGCCTGGCTCCACCACTGC--CTGGAAGGGYAGGGCTACTCTGAGGCTTGGCGGGAAAAAG---AACAGA-GGGGAGGGGCCGTACCTTC-TCGGTATAAAAGCCAGTTTTCTGG---GCTTTATCT----GACTCGCTGTAGTAATTCCAGCGAGAGGCAGAGGGAGCGTGCGGGCGGGCCCTCCAGGGTGGAAGAGCCGAGCTAGC--CTAGCGAGCGGAGTCGCGCTCC-GGGCG-CCCGGGGAAGGGAGATCCGGAGTCAAAGGGGGGCTTCTGCGCCTTCAGCCCGGCCG-GCCCCCACCCCACCCACCCCGCGGACCCCT--GCTAGCGGTCCGCCA---CCCGCGCCGCATTCGCGAAACTTTGCC-----------------------------------------CACTGGAACTTACAACATCCGAGCG------ACACCAAGACTCCCCGGACGCAGAGAAGCTC-----TTCTGCCTTTTTGGGGAGACACTTTCCCCCGCCGCTGCCCACGACCCGCG-CCTCTGAAA-GGCGCTCCTCGCCGTTTTTTGGACGCTAGATTTCCTTCGGATAGTGGAAATACGG-----GCTTGCAGCGATGCCCCTCAACGTCAGCTTCGCCAACAAGAACTATGACCTCGACTACGATTCGGTGCAGCCTTATTTCTACTGC---GACGAGGAGGAGAACTTCTACC------ACCAGCAGCAGCAGAGCGAACTGCAGCCGCCGGCGCCCAGCGAGGATATCTGGAAGAAATTCGAGCTGCTGCCCACCCCGCCCCTGTCCCCTAGCCGCCGCTCCGGGCTCTGCTCGCCGTCGTACGTCGCGGTCG---CCTCCTTCTCGCCCAGGGGAGACGACGACGGCGGCGGCGGCAGCTTCTCCTCAGCGGACCAGTTGGAGATGGTGACCGAGCTGCTAGGAGGCGACATGGTGAACCAGAGCTTCATCTGCGACCCCGACGATGAGACCCTCATCAAAAACATCATCATCCAGGACTGTATGTGGAGCGGCTTCTCGGCCGCCGCCAAGC---------TCGTCTCGGAGAAGCTGGCCTCTTACCAGGCTGCGCGCAAAGACGGCGGCAGC----------CCGAGCCCCGCCCGC---------GGGCACGGCGGCTGCTCCACCT----------------CCAGCTTGTACCTGCAGGACCTGAGCGCCGCCGCCTCCGAATGCATCGACCCCTCGGTGGTCTTCCCCTACCCGCTCAACGACAGCAGCTCGCCCAAGCCCTGCGCYTCCCC------------------------------------GGACTCCACCGCCTTTTCTCCGTCCTCTGACTCTCTGCTCTCCTCTGCTGAGTCCTCCCCGCGGGCCAGTCCCGAGCCCCTGGCGCTCCATGAGGAGACCCCACCCACGAC---------------------CAGTAGCGACTCTGAGGAAGAACAAGAGGATGAGGAAGAAATTGATGTTGTTTCTGTGGAAAAGAGGCAGCCCCCTGCCAAAAGGTCAGAATCGGGGTCACCCTCTGCCGGCAGCCACAGCAAACCTCCTCACAGCCCGTTAGTCCTAAAGAGATGCCACGTGTCTACCCATCAGCACAATTACGCAGCGCCCCCCTCCACTAGGAAGGACTATCCCGCCGCCAAGAGGGCTAAGTTGGACAGTGGCAGGGTCCTGAAACAGATCAGCAACAACCGCAAATGTGCCAGCCCGAGGTCTTCGGACACGGAGGAGAATGACAAGAGGCGGACACACAACGTTTTGGAGCGCCAGAGGAGAAACGAGCTGAAACGCAGCTTTTTTGCTCTTCGTGACCAGATCCCAGAGTTGGAGAACAATGAAAAAGCCCCCAAGGTAGTTATCCTTAAAAAAGCCACAGCGTACATCCTGTCGGTCCAAGCAGAGCAGCAAAAGCTCAAGTCAGAAATAGACGTGTTGCAGAAGAGGCGAGAACAGTTGAAACTCAAACTTGAACAGATACGGAACTCTTGCGCCTAAATTGACCTATTGGAGGGAGGAACTGGACTCCCTCAGGAAATTCTCATTTGTTACTAAGGGAAAGTGAGGAAAAAGGTTCCCTCTG-----------------------TCAACTCTTT----ACATAGGAACGTCTTT---------CATATGCATGA---------------ACAACCTCACAACCTTGGCTGGATCTTTAAGACTG-AAAGATTTAGCCATACTAT--AAACTGCCTCA--------AC-TTTGGGCATAAAAGAA------CTTTTTTTTTATTCTTACCAT--------------TTTTTTTTTCCTTTAACAGATTTGTATTTAAGAATTGTTTTT---AAAAACT----CCTGAATTTCA-CCCAATTTTCCTTTGTAAAT------ATAGCCATTAAATGTAAATAACTTTAAT---AAAA--TTTATAGTAG----------------------------------------GTATTC------------------------------------CTACTATAATATAGGTATA------ATTTTTTTATTTAAGTACATTTTCCT-TTTTAAAGTTGATTTTTTTT----CTATTGTTTTTAG-AAAAAATAAAATATCT-TCAAATATATAATTGAGCCAAA-----------------------------------------------------------------------------------------------------------------------------------------------------------------------------------------------------------------------------------------------------------------------------------------------------------------------------------------------------------------------------------------------------------------------------------------------------------------------------------------------------------------------------------------------------------------------------------------------------------------------------------------------------------------------------------------------------------------------------------------------------------------------------------------------------------------------------------------------------------------------------------------------------------------------------------------------------------------------------------------------------------------------------------------------------------------------------------------------------------------------------------------------------------------------------------------------------------------------------------------------------------------------------------------------------------------------------------------------------------------------------------------------------------------------------------------------------------------------------------------------------------------------------------------------------------------------------------
>XM_025450850.1 PREDICTED: Canis lupus dingo MYC proto-oncogene, bHLH transcription factor (MYC), transcript variant X1, mRNA
--------------------------------------------------------------------------------------------------------------------------------------------------------------------------------------------------------------------------------------------------------------------------------------------------------------------------------------------------------------------------------------------------------------------------------------------------------------------------------------------------------------------------------------------------------------------------------------------------------------------------------------------------GGTCCGCGGGGCCGAGGACCCCCGAGCCGCGCGTCTCCGA---GCTGCAGCCGCCGCGCCCCGGCCGCCGCCTGGCTCCCCGCCGGCCTCGGGAAGGGCAGGGCTATTCAGAGGCTTGGCGGGAAAAAAGAGAACAGAGGGGGAGGGATCGTGCTCAG--CAATATAAACGCTGGTTTTCTGG---GCTTC-TCC----GACTCGCTGTAATAATCCCTGCGAGAGACAGAGGGAGCGAGCGGGCGCGTCCGCCCGGGTGGAAGAGCAGAGCGAGCGGAGAGCGAGCCGAGGGGCGCTCC-GGGCGCCCCGGGGAAGGGAGACCCGGAGTCACAGGGGGGCCT---CTCCGCCGC------------------------------CGAGCCCCC--GCCCGCGGGGCGCGCGACCCCCCGCCGCTCCCACGGAACTTTGCCCGCCGCCGCGGGCGGACACTTGGCTCCCCCCCTCCTCCCCTTTTTGGAACTTACAACCACCCGAGAGCGAGGAGAACGCGACTCTCCGGACGCGCAGAGGCTCTACCCCTTCGCCTATTTGGGAAGACACTTCTCCCCGCCGCCGCCCGCGCCCGGCT-GCCCTGAAA-GGCGCTCCCCGCCGCATTTTGGACGCTGGATCTCCTCCGGAGAGTGGAAACCCCG------GCTGCCGCGATGCCTCTCAACGTCAGCTTCGCCAATAGGAACTATGACCTCGACTACGACTCGGTGCAGCCGTATTTCTACTGC---GACGAGGAGGAGAACTTCTACC------AGCAGCAGCAGCAGAGCGAGCTGCAGCCGCCGGCGCCCAGCGAGGATATCTGGAAGAAATTCGAGCTGCTGCCCACCCCGCCGCTGTCCCCGAGCCGCCGCTCCGGGCTCTGCTCGCCCTCCTACGTCGCAGTCG---CGTCCTTCTCCCCCCGGGGGGACGATGACGGCGGCGGCGGCAGCTTCTCCACCGCCGACCAGTTGGAGATGGTGACCGAGCTGCTGGGAGGAGACATGGTGAACCAGAGCTTCATCTGCGACCCGGACGACGAGACCTTCATCAAAAACATCATCATCCAGGACTGCATGTGGAGCGGCTTCTCGGCCGCCGCCAAGC---------TCGTCTCGGAGAAGCTGGCCTCCTACCAGGCTGCGCGCAAAGACAGCGGCAGC----------CCGAGCCCCGCCCGC---------GGGCCCGGCGGCTGCTCCACCT----------------CCAGCCTGTACCTGCAGGACCTGAGCGCCGCCGCCTCCGAGTGCATCGACCCCTCCGTGGTCTTCCCCTACCCGCTCAATGACAGCAGCTCGCCCAAGCCCTGCGCGTCCCC------------------------------------CGACTCGGCCGCCTTCTCCCCGTCCTCGGACTCTCTGCTCTCCTCGGCCGAGTCCTCCCCCCGGGCCAGCCCCGAGCCCCTGGCGCTGCACGAGGAGACACCGCCCACCAC---------------------CAGCAGCGACTCGGAGGAAGAACAAGAGGACGAAGAAGAAATTGATGTTGTTTCTGTGGAAAAAAGGCAGCCCCCTGCCAAAAGGTCCGAATCGGGGTCCCCCTCTGCTGGAGGCCACAGCAAACCTCCTCACAGCCCGCTGGTCCTTAAGAGATGCCATGTGTCCACCCATCAGCACAACTACGCGGCACCCCCCTCCACCAGGAAGGACTATCCCGCCGCCAAGAGGGCGAGGTTGGACAGTGGTAGAGTCCTGAAACAGATCAGCAACAACCGCAAATGTGCCAGCCCCAGGTCTTCGGACACGGAGGAGAATGACAAGAGGCGAACACACAACGTCTTGGAGCGCCAGAGGAGGAACGAGCTGAAACGGAGCTTCTTTGCCCTGCGTGATCAGATCCCGGAGTTGGAAAACAATGAAAAGGCCCCCAAGGTAGTGATCCTTAAAAAAGCCACCGCGTACATCCTGTCCGTCCAAGCCGAGGAGCAAAAGCTCCTTTCCGAAAAGGACTTGTTGCGGAAGCGGCGAGAACAGTTGAAACACAAACTGGAACAGCTAAGGAACTCTGGTGCCTAAGTCCACCTATTGGAGGGAGGAACTGGAATCGGTCATG-AATTCTCACTTGTTACTAAGGGAAAGTAAGGAAAAAGGTTCCTTCTG-----------CCAGAACT-GTAGGGGATCCTC----ATATCTGAACTTGTTT---------CAAATGCATGTTT---------AAGTGCAACCTCACAACCTTGGCTGAGCC-TTAGGATTGAAAAGGTTTAGCCGCGATGT--AAACTGCCTCA--AATGGGAC-TTTGGGCATAAAAAGA-----ACTTTTTTTTTATGCTTGCCATCTTTTTTT------TTTTTCTTTCTTTTAACAGATTTGTATTTAAGAATTGTTTTT---AAAAAAT----CGTAAAGTTTA-CCCCATTTTCCTGTGTAAAT------ATGGTCATGAAATGTAAATAACTTTAAT---AAAACGTTTATAGCAG----------------------------------------TTATACAAAAAATTCAAACC-----------------------ATGTATTATAAACCATAA------TTTTTTTTATTTAA-----------------------------------------------------------------------------------------------------------------------------------------------------------------------------------------------------------------------------------------------------------------------------------------------------------------------------------------------------------------------------------------------------------------------------------------------------------------------------------------------------------------------------------------------------------------------------------------------------------------------------------------------------------------------------------------------------------------------------------------------------------------------------------------------------------------------------------------------------------------------------------------------------------------------------------------------------------------------------------------------------------------------------------------------------------------------------------------------------------------------------------------------------------------------------------------------------------------------------------------------------------------------------------------------------------------------------------------------------------------------------------------------------------------------------------------------------------------------------------------------------------------------------------------------------------------------------------------------------------------------------------------------------------------------------
>NM_010849.4 Mus musculus myelocytomatosis oncogene (Myc), transcript variant 1, mRNA
----------------------------------------------------------------------------------------------------------------------------------------------------------------------------------------------------------------------------------------------------------------------------------------------------------------------------------------------------------------------------------------------------------------------------------------------------------------------------------------------------------------------------------------------------------------------------------------------------------------------CCCGCCCACCCGCCCTTTATATTCCGGGGGTCTGCGCGGCCGAGGACCCCTGGGCTGCGCTGCTCTCAGCTGCCGGGTCCGACTCGCC-------TCACTCAGCTCCCCTCCTGCCTCCTGAAGGGCAGGGCTTCGCCGACGCTTGGCGGGAAAAAG---AAGGGA-GGGGAGGGATCCTGAGTCG--CAGTATAAAAGAAGCTTTTCGGGCG-TTTTTTTCT----GACTCGCTGTAGTAATTCCAGCGAGAGACAGAGGGAGTGAGCGGAC----------GGTTGGAAGAGC-----------CGTGTGTGCAGAGCCGCGCTCCGGGGCG-ACCTAAGAAGGCAGCTCTGGAGTGAGAGGGG--CTT---TGCCTCCGAGCCTGCCGCCCACTCTCCCCAACCCTGCGACTGACCCAAC-ATCAGCGGC-CGCAA---CCCTCGCCGCCGCTGGGAAACTTTGCCCATTGCAGCGGGCAGACACTT------------------CTCACTGGAACTTACAATCTGCGAGCC------AGGACAGGACTCCCCAGGCTCCGGGGAGGGA---ATTTTTGTCTATTTGGGG--ACAGTGTTCTCTGCCTCTGCCCGCGATCAGCT-CTCCTGAAA-AGAGCTCCTCG-AGCTGTTTGAAGGCTGGATTTCCTTTGGGCGTTGGAAACCCCGCAGACAGCCACGACGATGCCCCTCAACGTGAACTTCACCAACAGGAACTATGACCTCGACTACGACTCCGTACAGCCCTATTTCATCTGC---GACGAGGAAGAGAATTTCTATC------ACCAGCAACAGCAGAGCGAGCTGCAGCCGCCCGCGCCCAGTGAGGATATCTGGAAGAAATTCGAGCTGCTTCCCACCCCGCCCCTGTCCCCGAGCCGCCGCTCCGGGCTCTGCTCTCCATCCTATGTTGCGGTCGCTACGTCCTTCTCCCCAAGGGAAGACGATGACGGCGGCGGTGGCAACTTCTCCACCGCCGATCAGCTGGAGATGATGACCGAGTTACTTGGAGGAGACATGGTGAACCAGAGCTTCATCTGCGATCCTGACGACGAGACCTTCATCAAGAACATCATCATCCAGGACTGTATGTGGAGCGGTTTCTCAGCCGCTGCCAAGC---------TGGTCTCGGAGAAGCTGGCCTCCTACCAGGCTGCGCGCAAAGACAGCACCAGC----------CTGAGCCCCGCCCGC---------GGGCACAGCGTCTGCTCCACCT----------------CCAGCCTGTACCTGCAGGACCTCACCGCCGCCGCGTCCGAGTGCATTGACCCCTCAGTGGTCTTTCCCTACCCGCTCAACGACAGCAGCTCGCCCAAATCCTGTACCTCGTC------------------------------------CGATTCCACGGCCTTCTCTCCTTCCTCGGACTCGCTGCTGTCCT---CCGAGTCCTCCCCACGGGCCAGCCCTGAGCCCCTAGTGCTGCATGAGGAGACACCGCCCACCAC---------------------CAGCAGCGACTCTGAAGAAGAGCAAGAAGATGAGGAAGAAATTGATGTGGTGTCTGTGGAGAAGAGGCAAACCCCTGCCAAGAGGTCGGAGTCGGGCTCATCTCCATCCCGAGGCCACAGCAAACCTCCGCACAGCCCACTGGTCCTCAAGAGGTGCCACGTCTCCACTCACCAGCACAACTACGCCGCACCCCCCTCCACAAGGAAGGACTATCCAGCTGCCAAGAGGGCCAAGTTGGACAGTGGCAGGGTCCTGAAGCAGATCAGCAACAACCGCAAGTGCTCCAGCCCCAGGTCCTCAGACACGGAGGAAAACGACAAGAGGCGGACACACAACGTCTTGGAACGTCAGAGGAGGAACGAGCTGAAGCGCAGCTTTTTTGCCCTGCGTGACCAGATCCCTGAATTGGAAAACAACGAAAAGGCCCCCAAGGTAGTGATCCTCAAAAAAGCCACCGCCTACATCCTGTCCATTCAAGCAGACGAGCACAAGCTCACCTCTGAAAAGGACTTATTGAGGAAACGACGAGAACAGTTGAAACACAAACTCGAACAGCTTCGAAACTCTGGTGCATAAACTGACCTAACTCGAGGAGGAGCTGGAATCTCTC-----------------------GTGAGAGTAAGGAGAACGGTTCCTTCTG-----------ACAGAACT-GATGCGCTGGAAT----------------------------TAAAATGCATGCTCA--------AAGCCTAACCTCACAACCTTGGCTGGGGCTTTGGGACTG-TAAGCTTCAGCCATAATTT--TAACTGCCTCA--AACTTAAA----TAGTATAAAAGAA-------CTTTTTTTTATGCTTCCCATCTTTT---------TTCTTTTTCCTTTTAACAGATTTGTATTTAATTGTTTTTTTA---AAAAAAT----CTTAAAATCTA-TCCAATTTTCCCATGTAAAT------AGGGCCTTGAAATGTAAATAACTTTAAT---AAAACGTTTATAACAG----------------------------------------TTACAA-AAGATTTTAAGAC-----------------------ATGT-------ACCATAA------TTTTTTTTATTTAAAGACATTTTCAT-TTTTAAAGTTGA-TTTTTTT----CTATTGTTTTTAGAAAAAAATAAAATAATTGGAAAAAATAC-----------------------------------------------------------------------------------------------------------------------------------------------------------------------------------------------------------------------------------------------------------------------------------------------------------------------------------------------------------------------------------------------------------------------------------------------------------------------------------------------------------------------------------------------------------------------------------------------------------------------------------------------------------------------------------------------------------------------------------------------------------------------------------------------------------------------------------------------------------------------------------------------------------------------------------------------------------------------------------------------------------------------------------------------------------------------------------------------------------------------------------------------------------------------------------------------------------------------------------------------------------------------------------------------------------------------------------------------------------------------------------------------------------------------------------------------------------------------------------------------------------------------------------------------------------------------------------------------
>NM_012603.2 Rattus norvegicus MYC proto-oncogene, bHLH transcription factor (Myc), mRNA
-------------------------------------------------------------------------------------------------------------------------------------------------------------------------------------------------------------------------------------------------------------------------------------------------------------------------------------------------------------------------------------------------------------------------------------------------------------------------------------------------------------------------------------------------------------------------------------------------------------------------------------------------------------------ACCCCCGGGCTGCGCTGCTCTCCGCTGCCGCCTCCGCCGCGCC--------CACTCCGCTCGCCTCCTGCCTCCAAAAGGGCAGGGCTTCGCCGAGGCTTGGCGGGAAAAAG---AAGCGA-GGGGAGGGATCCGGAGTCG--CAGTATAAAAGAAGCTTTTCGGGCGTTTTTTTTCT----GACTCGCTGTAGTAATTCCAGCGAGAGACAGAGGGAGTGAGCGGGCG---------GGTTGGAAGAGC-----------CCAGTGTGCAGAGCCCCACTCC-GGGCT-TCCTAGGAAGGCAGCTCTGGAGTGAGAAGGG--CTT---TGCCTCCAGGCTTGCTGCCTCCTCGACCCAATCCTCCCGCTGACCCAAC-ATCAGCGGT-CGCAA---CCCTCGCCGCCTCTGGGAAACTTTGCCCATTGCAACGGGCAGACACTT------------------CTCACTGGAACTTACAATCTGCGAGCC------AGGACAGGACTCCCCAGGCGCAGGGGAGGGA---ATTTTTGTCTATTTGGGG--ACAGTGTTCTCTGCCTCTGCCCGCGATCGGCT-CCCCTGAAA-AGAGCTCCTCG-CGTTATTTGAAGCCTGAATTTCCTTTGGGAGGTGGAAAACCC---GACAGTCACGACGATGCCCCTCAACGTGAGCTTCGCTAACAGGAACTATGACCTCGACTACGACTCGGTGCAGCCCTATTTCATCTGC---GACGAGGAAGAGAATTTCTATC------ACCAGCAACAGCAGAGCGAGCTGCAGCCGCCCGCACCCAGTGAGGATATCTGGAAGAAATTCGAGCTGCTGCCCACCCCGCCCCTGTCCCCCAGCCGCCGCTCCGGGCTCTGCTCTCCGTCCTATGTTGCGGTCGCTACGTCCTTCTCCCCAAGGGAGGACGATGACGGTGGCGGTGGCAACTTCTCCACCGCCGATCAGCTGGAGATGATGACCGAGCTACTTGGAGGAGACATGGTGAATCAGAGCTTCATCTGCGATCCTGACGATGAGACCTTCATCAAGAACATCATCATCCAGGACTGTATGTGGAGCGGCTTCTCGGCCGCTGCCAAAC---------TGGTCTCCGAGAAGCTGGCCTCTTACCAGGCTGCGCGCAAAGACAGCACCAGC----------CTGAGCCCCGCCCGC---------GGGCACAGCGTCTGCTCCACCT----------------CCAGCCTGTACCTGCAGGACCTCACCGCCGCAGCGTCCGAGTGCATCGACCCCTCAGTGGTCTTCCCCTACCCGCTCAACGACAGCAGCTCGCCCAAATCCTGTACCTCGTC------------------------------------CGATTCCACGGCCTTCTCTTCTTCCTCGGACTCGCTGCTGTCCT---CCGAGTCCTCCCCACGGGCCACCCCTGAGCCCCTAGTGCTGCATGAAGAGACACCGCCCACCAC---------------------CAGCAGCGACTCTGAAGAAGAACAAGATGATGAGGAAGAAATTGATGTGGTGTCTGTGGAAAAGAGGCAACCCCCTGCCAAGAGGTCCGAGTCAGGGTCATCCCCATCAAGAGGCCACAGCAAACCTCCACACAGCCCACTGGTCCTCAAGAGGTGCCATGTCTCTACTCACCAGCACAATTATGCAGCACCCCCCTCCACAAGGAAGGACTATCCAGCTGCCAAGAGGGCCAAGTTGGACAGTGGCAGGGTCCTGAAACAGATCAGCAACAACCGCAAATGCTCCAGCCCCAGGTCCTCAGACACCGAGGAAAACGACAAGAGGCGGACACACAACGTCTTGGAACGTCAGAGGAGAAACGAGCTGAAGCGTAGCTTTTTTGCCCTGCGCGACCAGATCCCTGAGTTGGAAAACAACGAAAAGGCCCCCAAGGTAGTTATCCTCAAAAAAGCCACCGCCTACATCCTGTCCGTTCAAGCAGATGAGCACAAACTCATCTCAGAAAAGGACTTACTGAGGAAACGGCGAGAACAGTTGAAACACAAACTCGAACAGCTTCGAAACTCTGGTGCATAAACTGACCGGAAGTGAGGAGGAGCTGGAATCTC---------------------------GAGTGTAAGGAGAACGGTTCCTTCTG-----------ACAGAACT-TGGACTTCAA--------------------------------AAAATGCATGCTCA--------AAGCCTAACCTCACAACCTTGGCTGGGGCTTTGGGA--------CTTCAGCCATAATGT--TAACTGCCTCA--AAGTTAA------GGCATAAAAGAA-------CTTTTTTTTATGCTTCCCATCTTC----------TTTCTTTTTCCTTTAACAGATTTGTATTTAATTGTTTTTTTT---AAAAA---------------------AATCTTCCGGTGTACAT------AGGGCCTTTAAATGTAAATAACTTTAAT---AAAACGTTTATAACAG----------------------------------------TTATAC-AAGATTTTAAGAC-----------------------ATGTATGATAAACCATAA------TTTTTTTTATTTAAAGACCTTTTCAT-TTTTAAAGTTGA-TTTTTTT----CTATTGTTTTTAG-AAAAAATAAAATAATTGGAAAAAATATAATTGAGCCAACTCTTAAA-----------------------------------------------------------------------------------------------------------------------------------------------------------------------------------------------------------------------------------------------------------------------------------------------------------------------------------------------------------------------------------------------------------------------------------------------------------------------------------------------------------------------------------------------AAAAAAAAAAAA----------------------------------------------------------------------------------------------------------------------------------------------------------------------------------------------------------------------------------------------------------------------------------------------------------------------------------------------------------------------------------------------------------------------------------------------------------------------------------------------------------------------------------------------------------------------------------------------------------------------------------------------------------------------------------------------------------------------------------------------------------------------------------------------------------------------------------------------------------------------------------------------------------------------------------------------------------------------------------------------------------------A
>XM_013149941.1 PREDICTED: Cavia porcellus MYC proto-oncogene, bHLH transcription factor (Myc), transcript variant X1, mRNA
-------------------------------------------------------------------------------------------------------------------------------------------------------------------------------------------------------------------------------------------------------------------------------------------------------------------------------------------------------------------------------------------------------------------------------------------------------------------------------------------------------------------------------------------------------------------------------------------------------------------------------------------------------------------------------------------------------------------------------------------------------------------------------------------------------------------------------------------------------------------------------------------------------------------------------------------------------------------------------------------------------------------------------------------------------------------------------------------------------------------------------------------------------------------------------------------------------------------------------------------------------CTCTG-CCGGGACCCACG-CCTCCGAAC-GGCGCTCCTCGCCGCCGCTGAAAGGCTGGATTTCCTTCGGGTCGTGGAAAACCCAGCT---GCCGCCACCATGCCTCTCAACGTCAGCCTCCCCAGCAGGAACTATGACCTCGACTACGACTCCGTCCAGCCCTATTTCTATTGC---GACGAGGAGGAGAACTTCTACC------AGCAGCAGCAGCAGAGCGAGCTGCAGCCGCCGGCGCCCAGCGAGGATATCTGGAAGAAATTCGAGCTGCTGCCCACCCCGCCCCTGTCCCCGAGCCGCCGCTCCGGGCTCTGCTCTCCCTCCTACGTTGCCGTCG---CGTCCTTCTCCCCCGGTGGCGACGACGGCGGCGGCGGCGGCAGCTTCTCTACCGCCGACCAGCTGGAGATGGTGACCGAGCTGCTGGGAGGAGACATGGTGAACCAGAGCTTCATCTGCGACCCGGATGACGAGACCTTCATTAAGAATATCATCATTCAGGACTGTATGTGGAGCGGCTTCTCAGCAGCCGCCAAGC---------TCGTCTCGGAGAAGCTGGCCTCCTACCAGGCTGCGCGCAAAGACAGCGCCAGC----------CCGAGCCCCGCCCGC---------GGGCACGGCGGCTGCTCCACCT----------------CCAGCCTGTACCTGCAGGACCTGAGCGCAGCCGCGTCCGAGTGCATCGACCCCTCGGTGGTCTTCCCCTACCCGCTCCACGAGAGCAGCTCGCCCAAGCCCTGCGCCTCCCC------------------------------------GGACTCCTCCGCCTTCTCGCCGTCCTCAGACTCTCTGCTGTCCTCCACGGAGTCCTCCCCACGGGCCAGCCCGGAGCCCTTGGTGCTCCATGAGGAGACCCCGCCCACCAC---------------------CAGCAGCGACTCT---GAAGAGCAAGAGGATGAGGAAGAAATCGACGTGGTCTCGGTGGAGAAGAGGCAGCTCCCTGCCAAGAGGTCGGAACCCGGGTCACCCCCT---GGAGGACACACCAAGCCTCCGCACAGCCCTCTGGTCCTCAAACGGTGTCACGTCTCCACCCATCAGCACAATTACGCAGCACCGCCCTCCACGAGAAAGGACTATCCCGCCGCCAAGAGGGCTAAATTGGACAGTGGCCGCGTCCTGAAACAAATCAGCAACAACCGCAGATGCGCCAGCCCCAGGTCCTCAGACACGGAGGAGAACGACAAGAGGCGGACACACAACGTCTTGGAACGTCAGAGGAGAAATGAGCTGAAACGCAGCTTTTTCGCCCTGCGGGACCAGATCCCGGAGTTGGAAAACAACGAAAAGGCACCCAAGGTGGTCATCCTCAAAAAAGCCACGGCCTACATCTTAGCTCTCCAGGCGGAGGAGCAGAAGCTCCTTTCGGACAAGGACTTGTTGAGGAAGCGGCGGGAACAGCTGAAACACAAACTTGACCAGCTACGGAACTCTTGCGCATAAGGCGGCC-----------AGGTCCTGCGCTGCTCCTA-GGTCCTCAGCTCCTGGC-TGAGCCAGTGAGGGGCGCGGACGTTCCCAG---------CACAAGGAC-CTGGGCAATTCTCGGCGATTTATGAACAGCTAAGAGCAAA--CAGATGCATGGTC---------GGTCACAACCTCACAACCGTGGCTGAGTC-TTGGGACTG-TAAGGTTTAGCCA-----T--AAACTGCCTCA--AATAGAACTTTTAGGCATAAAAGAG-----------TTTTTATGCTTGACTTTT------------TTTTTGTTTCCCTTAACAAATTTGTATTTAAGAATTGTTTTT----TAAAAT----CTTAATGTCGA-CCAACGTTCCCTATGTAAAT------ATTGATATTAAATGTAAATAACTTTAAT---AAAACGTTTATAACAA----------------------------------------TTATAC-AAGATTTCAAAC------------------------ATGTATTATAAACCATAA------TTTTTTTTATTTAAGTACATTTC-CT-TTTTAAAGTTGATTTTTTTT----CTATTGTTTTTAGAAAAAAATAAAATAATTGGCAAATATATCTTGGAGCCAAATCTTAA-----------------------------------------------------------------------------------------------------------------------------------------------------------------------------------------------------------------------------------------------------------------------------------------------------------------------------------------------------------------------------------------------------------------------------------------------------------------------------------------------------------------------------------------------------------------------------------------------------------------------------------------------------------------------------------------------------------------------------------------------------------------------------------------------------------------------------------------------------------------------------------------------------------------------------------------------------------------------------------------------------------------------------------------------------------------------------------------------------------------------------------------------------------------------------------------------------------------------------------------------------------------------------------------------------------------------------------------------------------------------------------------------------------------------------------------------------------------------------------------------------------------------------------------------------------------------------
>XM_006879293.1 PREDICTED: Elephantulus edwardii myc proto-oncogene protein-like (LOC102847904), transcript variant X1, mRNA
--------------------------------------------------------------------------------------------------------------------------------------------------------------------------------------------------------------------------------------------------------------------------------------------------------------------------------------------------------------------------------------------------------------------------------------------------------------------------------------------------------------------------------------------------------------------------------------------------------------------------------------------------------------------------------------------------------------------------------------------------------------------------------------------------------------------------------------------------------------------------------------------------------------------------------------------------------------------------------------------------------------------------------------------------------------------------------CCCCCG--------------------------------------------------------------------------------------------------------------------------------------------------------------------------------------------------------------------------------------------------CAGCAG---GCTGTCGCGATGCCTCTCAACGTCAGCTTCGCCAACAAGAACTATGACCTGGACTACGACTCGGTGCAGCCCTACTT---CTTC---GACGAGGAAGAGAACTTCTACC------AGCAGCAGCAGCAGAGCGAGCTGCAGCCGCCGGCGCCCAGCGAGGATATCTGGAAGAAATTCGAGCTACTGCCCACCCCGCCGCTGTCCCCCAGCCGCCGCTCGGGGCTCTGCTCGCCCTCTTACAACCTGGCCT---TCACCTCCCTCACCCCTGGCGGCGACGACGGCGGCGGTGGCAGCTTCTCCACCGCCGACCAATTGGAGATGGTCACCGAGCTGCTGGGGGGAGACATGGTGAACCAGAGCTTCATCTGCGACCCGGACGACGAAACCTTCGTCAAGAACATCATCATCCAGGACTGCATGTGGAGCGGCTTCTCAGCCGCCGCCAAGC---------TGGTGTCGGAGAAGCTGGCGTCCTACCAGGCTGCGCGCAAAGACAGTGACATC----------CCTTGCCCCGCGCGC---------TCACATGGCGCCTGCGCCACCT----------------CCAGCCTCTACCTGCAGGACCTGAGCGCCCCCGCCTCCGAGTGCATCGACCCCTCGGTGGTCTTTCCCTACCCGCTCAACGACAGCAGCGCGCCCAAGTCCTGCTCCTCGCC------------------------------------CGAGTCCTCTGTCTTAT---CGTCCTCCCAGTCCCTGCTCTCCTCCCTCGAGTCCTCCCCGCGGACCAGCCCTGAGTCTCTGGCGCTACTCGAGGAGACGCCCCCCACGAC---------------------CAGCAGCGACTCTGAGGAAGAACAAGAGGATGATGAAGAAATTGATGTCGTCTCTGTGGAAAAGAGGCAGCCCTCTGGCATAAGGTCAGAAGCCGGGTCAGCCTCTGTGGGAAGCCGCAGCAAACCTCCCCACAGCCCACTGGTCCTCAAGAGATGCCACGTCTCCACGCACCAGCACAACTACGCAGCCCCGCCCTCCACCCGCAGAGACTACCCAGCCTCCAAGAGGGCCAAGTTGGACAGTGGCAGAGTCCTGAAACAGATCAGTAACAACCGCAAATGCACGAGCCCGAGGACCTCCGACAGCGAGGAGAACAACAAGAGGCGGACACACAACGTCTTGGAACGCCAGCGGAGGAACGAGCTGAAACGGAGCTTTTTTGCCCTTCGAGACCAGATCCCAGAATTGGAAAATAATGAAAAGGCTCCCAAGGTCGTTATCCTTAAAAAGGCTACTGCCTACATCCTGTCCCTCCAAGCTGAGGAGCACAAACTCATTACAGAAAAGGATTTGTTGAGGAAACGGCGAGAACATTTGAAACACAGACTTGAACAGCTACAGAACTCTTGGGCATAA------------------------------------------------------------------------------------------------------------------------------------------------------------------------------------------------------------------------------------------------------------------------------------------------------------------------------------------------------------------------------------------------------------------------------------------------------------------------------------------------------------------------------------------------------------------------------------------------------------------------------------------------------------------------------------------------------------------------------------------------------------------------------------------------------------------------------------------------------------------------------------------------------------------------------------------------------------------------------------------------------------------------------------------------------------------------------------------------------------------------------------------------------------------------------------------------------------------------------------------------------------------------------------------------------------------------------------------------------------------------------------------------------------------------------------------------------------------------------------------------------------------------------------------------------------------------------------------------------------------------------------------------------------------------------------------------------------------------------------------------------------------------------------------------------------------------------------------------------------------------------------------------------------------------------------------------------------------------------------------------------------------------------------------------------------------------------------------------------------------------------------------------------------------------------------------------------------------------------------------------------------------------
>XM_007530299.2 PREDICTED: Erinaceus europaeus v-myc avian myelocytomatosis viral oncogene homolog (MYC), mRNA
---------------------------------------------------------------------------------------------------------------------------------------------------------------------------------------------------------------------------------------------------------------------------------------------------------------------------------------------------------------------------------------------------------------------------------------------------------------------------------------------------------------------------------------------------------------------------------------------------------------------------------------------------------------------------------------------------------------------------------------------------------------------------------------------------------------------------------------------------------------------------------------------------------------------------------------------------------------------------------------------------------------------------------------------------------------------------------------------------------------------------------------------------------------------------------------------------------------------------------------------------------------ACGGCCCGCG-CCTCCCGCA-GGCGCCCCT--CCGCCCTTTGGACGGTGGACTGCCTTCGGAACGTGGAAAACCCA------GCAGCAGCGATGCCCTTGAACCTCAGCTTCACGAGCAGGAACTATGACCTGGACTACGACTCAGTGCAGCCCTACTTCCTGTGC---GACGAGGAGGAGAACTTCTACC------AGCAGCAGCAGCACAGCGAGCTGCAGCCGCCCGCGCCCAGCGAGGACATCTGGAAGAAATTCGAGCTGCTGCCCACCCCGCCTCTATCCCCCAGCCGCCGCTCGGGGCTGTCCTCGCCCCCCTACATC------------CACATCACCCTGGGGGCCGAAGGGGGCGCCGGCAGCCCCAACTTCTCCACCGCCGACCAGCTGGAGATGGTGACCGAGCTGCTGGGCGGGGATATGGTGAACCAGAGCTTCATCTGCGACCCGGACGACGAGACCTTCATCAAGAACATCATCATCCAGGACTGCATGTGGAGCGGCTTCTCGGCGGCCGCCAAGC---------TGGTGTCGGAGAAGCTGGCCTCGTACCAGGCTGCGCGCAGGGACGGCGGCCAG----------CCGGGGCCTCCCCGCG---CGCAGGGCCCGGGCGCCTGCTCCACCT----------------CCAGCCTCTACCTGCAGGACCTGAACTCCGCCGCCTCCGAGTGCATCGACCCGTCGGTGGTCTTCCCCTACCCGCTGCACGACGCCAGCTCGCCCAAGCCCTGCCCCTCGCC------------------------------------CGACTCCGGCGCCTTCTCCTCCTGCTCTGACTCTCTGCT---GTCGGCCGAGTCCTCCCCGCAGGCCAGCCCGCAGCCCCTGGCGCTCCACGAGGACACCCCGCCCACCAC---------------------CAGCAGCGACTCAGAGGAAGAACAAGAGGAGGAGGAAGAAATCGATGTTGTTTCTGTGGAGAAAAGACAAGCCCCTGTCAAAAGGTCAGAATCGGGGTCACCTGCTGCTGGCGGCCACAGCAAACCTCCTCACAGCCCTCTGGTCCTTAAGAGATGCCACGTGTCCACCCATCAGCACAATTACGCAGCCCCGCCCTCCACCAGGAAGGACTATCCTACAGCCAAGAGGGCTAGATTGGACAGTGGCCGGGTCCTAAAACAGATCAGCAACAACCGGAAATGTGCCAGCCCCAGGTCTTCAGACACCGAGGAGAATGACAAGAGGAGGACACACAACGTCTTGGAACGCCAGAGGAGAAATGAGCTGAAGCGAAGCTTTTTTGCCCTGCGGGACCAGATCCCCGAGCTGGAGAACAATGAGAAAGCCCCCAAGGTGGTGATCCTGAAAAAAGCCACCTCCTACATCCAGGCCGTGCAGACAGAGGAGCAGAAGCTCCTATCAGAGAAGGACTTGTTGCGAAAGCGGCGGGAACACTTGAAACACAGACTGGAACAGCTGCGGAACTGCTGAGCCTA----------TGGGAGGGAGGAACTGGAGGTGCTCCTG--GTTCTCACTTGTTACTAAGGGAGAGCTGGGGAAAGGGCTCC--CGG-----------ACAGAGCT-GCAGCGATGCATC----CTGTGTGGACTTGTGCATG-------------ACAGTC---------AAGTGCAACCTCACAACCGTGGCTGGGTC-TTGGGACTG-AAAGGTTTAGCCATAATGT--TAACTGCCTCA--ACTGGGAC-TTTGGGCATAAAAGGT----------------------------------------------------------------------------------------------------------------------------------------------------------------------------------------------------------------------------------------------------------------------------------------------------------------------TTAGT-TTCCTGGGTTGTTTTGT-----------------------------------------------------------------------------------------------------------------------------------------------------------------------------------------------------------------------------------------------------------------------------------------------------------------------------------------------------------------------------------------------------------------------------------------------------------------------------------------------------------------------------------------------------------------------------------------------------------------------------------------------------------------------------------------------------------------------------------------------------------------------------------------------------------------------------------------------------------------------------------------------------------------------------------------------------------------------------------------------------------------------------------------------------------------------------------------------------------------------------------------------------------------------------------------------------------------------------------------------------------------------------------------------------------------------------------------------------------------------------------------------------------------------------------------------------------------------------------------------------------------------------------------------------------------------------------------------------------------------------------------------
>XM_007661300.1 PREDICTED: Ornithorhynchus anatinus v-myc avian myelocytomatosis viral oncogene homolog (MYC), partial mRNA
-------------------------------------------------------------------------------------------------------------------------------------------------------------------------------------------------------------------------------------------------------------------------------------------------------------------------------------------------------------------------------------------------------------------------------------------------------------------------------------------------------------------------------------------------------------------------------------------------------------------------------------------------------------------------------------------------------------------------------------------------------------------------------------------------------------------------------------------------------------------------------------------------------------------------------------------------------------------------------------------------------------------------------------------------------------------------------------------------------------------------------------------------------------------------------------------------------------------------------------------------------------------------------------------------------------------------------------------------------------------------------------------------------------------------------------------------------------------------------------------------------------------------------------------------------------------------------------------------------------------------------------------------------------------------------------------------------------------------------------------------------------------------------------------------------------------C---------TGGTCTCGGAGAAACTGGCCTCCTACCAGGCGGCCCGCAAGGAAGGGGGCCGG----------TCCGGGCCGACCCCG---------GCCCCCGGCCTCGGCTCCAGCT-------------------------ACCTGCAGGACCTGAGCGCCGCCGCCTCCGAGTGCATCGACCCCTCGGTGGTCTTTCCCTACCCGCTGCACGAGGGAGGGTCGCCCAAATCCTGCGCCTCGCCCACCTCGCCCTCGGCCTTCTGCGGAATCGCCGCCCAGGCCCCCTCCGCCCTCACCTCCCTGGCCTCCTCCTCCTCCTGCTCGATGTCCTCCTCGCCCCGGGCCAGCCCCCAGCCCCTGGCCCTGCTGGAGGACACGCCACCCACCACCAGCAGCAGCAGCAGCAGTAGCAGCAGCGATTCCGAAGAAGAGCAGGAGGATGAGGAAGAGATCGACGTGGTCACCGTGGAAAAGAGGCAGCCTTCGGCCAGGAGATCCGAGGCGGGGTCG---------------CACGGCAAGCCCCCCCACAGTCCCCTGGTCCTTAAGCGGTGTCACGTTTCCACGCACCAACACAACTACGCCGCGCCCCCTTCGTCCAAGAACGACTATCCCGCCGCCAAAAGGATTAAGTTGGACAGTGGCAGGGTCCTGAAACAGATCAGCAATAACAGGAAATGCGTGAGCCCCCGGTCCTCCGACACAGAAGAGAACGACAAGAGGCGGACGCACAACGTCTTGGAGCGCCAGCGGAGGAATGAGCTAAAGTTGAGCTTCTTTGCCCTGCGTGACCAGATACCTGAACTGGTCAACAACGAAAAGGCCCCCAAAGTCGTCATCCTGAAAAAAGCCACTGCCTATATCCAGTCTGTCCAAGCAGAGGAGCACAAACTGATTGCGGAGAAAGAACAGTTGAGGAGGCGGCGAGAACAGTTGAAACACAAACTCGAACAGCTGAGGAACTTTTGCGCGTAAGCGG-----GAGGGGGGGGGGAAAAAAAACGGTCAGGGAGTCTCTGACTCTGAAC----TCTTCTGTCACAATCCGTGAGAAGTTAGAAATGGACTGGAGACCC-------------------GCTAGGAAACTGCTG---------TGATGGCCTACTTCTC------CAATGCAACTACACAACC-TGGCCGGAAC-CTGGACTGG-AGGGTTTTAGCCATAATCA--AAACTGCCTCATGATCAGTGC-GTTGGGCATAAGGGAATAGGGACACTTTTTTTATGCTTGGCCAAG--------------------TATTCTATAACATTTGTATTTAAGACTTTTCCTA--AAAAAAAT----ACTATGGTTTA-CCAGATATTTCCTTGTAAAT------ATGTCTTCT--ATGTAAATATCTTTAATAAAAAAACATTTATAGAAAAATG------------------------------------TTACAC-TTGTTTTTCAACC-----------------------TGTACCTATGTGCCATAA-----TTGTTTTTTATTTAAA-----TTTTCT-TTTTCAAGTTGATTTTTTTTTC-TATTGCGTTTTTAGAAAAAAATAAA--TATTGGCTGATATATAA---------------------------------------------------------------------------------------------------------------------------------------------------------------------------------------------------------------------------------------------------------------------------------------------------------------------------------------------------------------------------------------------------------------------------------------------------------------------------------------------------------------------------------------------------------------------------------------------------------------------------------------------------------------------------------------------------------------------------------------------------------------------------------------------------------------------------------------------------------------------------------------------------------------------------------------------------------------------------------------------------------------------------------------------------------------------------------------------------------------------------------------------------------------------------------------------------------------------------------------------------------------------------------------------------------------------------------------------------------------------------------------------------------------------------------------------------------------------------------------------------------------------------------------------------------------------------------------------
>XM_015283089.2 PREDICTED: Gallus gallus MYC proto-oncogene, bHLH transcription factor (MYC), transcript variant X1, mRNA
-------------------------------------------------------------------------------------------------------------------------------------------------------------------------------------------------------------------------------------------------------------------------------------------------------------------------------------------------------TCTATTGTACCGGACGGAG----------------------------------------------------------------------------------------------------------------------------------------------------------------------------------------------------------------------------------------------------------------------------------------------CGCGCCGCGCCGCCTTGGACCGTACAATCTGCCGCACG-----------------------------CCGGGAAGGCGAGCCCTCTCCG-------------------------------------------------------------------------CTGTATTTTTT----TTCTCATCGTGGTGG---------------GAGGAAGCGATCTA-------------------------------------------------CGTTCTCC-CGGCG----------------------------------TTT---TGGCTCC----------CTTTTTTCCCCCGTCTTCTCCGGCGGTTCTTT------------------------------------------------------------------------------------TTATATT-------------------------------------------------------------TTTATCTCCAATTTCCTGATTTTGTTGTTCCCCGCACCGCCCGCAATTATTG-CCT---------CGCTCCGTCTCGCAGCCGGCGCGT------------------TGGAGGAGCCGGCAGCAGCCGCCGCGATGCCGCTCAGCGCCAGCCTCCCCAGCAAGAACTACGATTACGACTACGACTCGGTGCAGCCCTACTTCTACTTCGAGGAGGAGGAGGAGAACTTCTACCTGGCGGCGCAGCAGCGGGGCAGCGAGCTGCAGCCTCCCGCCCCGTCCGAGGACATCTGGAAGAAGTTTGAGCTCCTGCCCACGCCGCCCCTCTCGCCCAGCCGCCGCTCCAGCCTGGCCGCCGCCTCCTGCTT------------------------------------------------------CCCTTCCACCGCCGACCAGCTGGAGATGGTGACGGAGCTGCTCGGGGGGGACATGGTCAACCAGAGCTTCATCTGCGACCCGGACGACGAATCCTTCGTCAAATCCATCATCATCCAGGACTGCATGTGGAGCGGCTTCTCCGCCGCCGCCAAGCTGGAGAAGGTGGTGTCGGAGAAGCTCGCCACCTACCAAGCCTCCCGCCGGGAGGGGGGCCCCGCCGCCGCCTCCCGACCCGGCCCGCCGCCCTC--GGGGCCGCCGCCTCCTCCCGCCGGCCCCGCCGCCTCGGCCGGCCTCTACCTGCACGACCTGGGAGCCGCGGCCGCCGACTGCATCGACCCCTCGGTGGTCTTCCCCTACCCGCTCAGCGAGCGCGCCCCGC-------------------------------------------------------GGGCCGCCCCGCC----------------------------------CGGCGCCAACCCCGCGGCTCTGCTGGGGGTC----------------GACACGCCGCCCACGAC---------------------CAGCAGCGACTCGGAAGAAGAACAAGAAGAAGATGAGGAAATCGATGTCGTTACATTAGCTGAAGCGAACGAGTCTGAATCCAGCACAGAGTCCAGCACAGAAGCATCAGAGGAGCACTGTAAGCCCCACCACAGTCCGCTGGTCCTCAAGCGGTGTCACGTCAACATCCACCAACACAACTACGCTGCTCCTCCCTCCACCAAGGTGGAATACCCAGCCGCCAAGAGGCTAAAGTTGGACAGTGGCAGGGTCCTCAAACAGATCAGCAACAACCGAAAATGCTCCAGTCCCCGCACGTCAGACTCAGAGGAGAACGACAAGAGGCGAACGCACAACGTCTTGGAGCGCCAGCGAAGGAATGAGCTGAAGCTGAGTTTCTTTGCCCTGCGTGACCAGATACCCGAGGTGGCCAACAACGAGAAGGCGCCCAAGGTTGTCATCCTGAAAAAAGCCACGGAGTACGTTCTGTCTATCCAATCGGACGAGCACAGACTAATCGCAGAGAAAGAGCAGTTGAGGCGGAGGAGAGAACAGTTGAAACACAAACTTGAGCAGCTAAGGAACTCTCGTGCATA----------------GGAACTCTTGGACATCACTTAGAATACCCCAAACTAGACT----GAAACTATGATAAAATATTAGTGTTTCTAATATCACTCATGAACT-ACATCAGTCCATT----GAGTATGGAACTATTG---------CAACTGCATGCTGTGCGACTTAACTTGAGACTACACAACCTTGGCCGAATC------TCCG-AACGGTTTGGCCAGAACCTCAAAACTGCCTCATAATTGATAC-TTTGGGCATAAGGGAT-GATGGGACATTCTTCATGCTTGGGGATGAACTCTT----CAACTTTTTTTCTTTTAAAATTTTGTATTTAAGGCATTTTTTCTTACGAGAATTCCAAATAGAGTTGT-CCCCAGATTGCTGTATATATTTACACATCTTCTTGCCATGTAAATACCTTTAAT---AAAGTCTTTATAGAAAAATGTGCAACATTAATACACAGCAGTTGTGGGAACTGGATTTATAC-TTGTCTTGAACTT-----------------------GTGTGCCATAACATTTCACAGTTTTGTTTTTTATTTAAATACATTTTTTTCTTTTAAAAATGATTTTT-------ATTTTGTTTTTAGATAAA---TAAATATTTGCCCAAAATATAATT-AGCTAAATCCTG------------------------------------------------------------------------------------------------------------------------------------------------------------------------------------------------------------------------------------------------------------------------------------------------------------------------------------------------------------------------------------------------------------------------------------------------------------------------------------------------------------------------------------------------------------------------------------------------------------------------------------------------------------------------------------------------------------------------------------------------------------------------------------------------------------------------------------------------------------------------------------------------------------------------------------------------------------------------------------------------------------------------------------------------------------------------------------------------------------------------------------------------------------------------------------------------------------------------------------------------------------------------------------------------------------------------------------------------------------------------------------------------------------------------------------------------------------------------------------------------------------------------------------------------------------------------------
