# Supplementary material for: RNA structural analysis of the MYC mRNA reveals conserved motifs that affect gene expression
Source: PLoS One. 2019 Jun 17;14(6):e0213758. doi: 10.1371/journal.pone.0213758 (PMC6576772; doi:10.1371/journal.pone.0213758)
Supplement: S4 File — (FASTA) [file pone.0213758.s013.fasta]

Document S4. MAFFT alignment of vertebrate MYC RefSeq short 5' UTRs.

>NM_002467.5 Homo sapiens MYC proto-oncogene, bHLH transcription factor (MYC), transcript variant 1, mRNA
AAUUCCAGCGAGAGGCAGAGGGAGCGAGCGGGC-GGCCGGC-UAGGGUGGAA--------
----------GAGCCG------------------GGCGAGCAGA-------GCUGCGCU-
GCGGGCGUCC--UGGGAA-GGGAGAUC-CGGAGCGAAUAGGGGG---CU----UCGCCUC
UGGCCCAGCC--------------------CUCCCGCUGA-----UCCC-CCAGCCAGC-
--GGUCCGCAA-CCCUUGCCGCAUCCACGAAACUUUGCCCAUAGCAGCGGGCGGGCACUU
UG-------------------CACUGGAACUU-ACAACACCCGAGC------AAGGACGC
GACU---CUCCCGACGCGGGGAGGCU-----AUUCUGCCCAUUUGGGGACAC--------
UUCCCCGCCGCUG-CCAGGACCCGCU-UCUCUGAAA-GGCUCUCCUUGCAGCUGCUUAGA
CGCUGGAUUUUUUUCGGGUAGUGGAAAACCAGCAGCCUCCCGCGACGAUG
>XM_003820455.3 PREDICTED: Pan paniscus MYC proto-oncogene, bHLH transcription factor (MYC), transcript variant X1, mRNA
AATTCCAGCGAGAGGCAGAGGGAGCGAGCGGGC-GGCCGGC-TAGGGTGGAA--------
----------GAGCCG------------------GGCGAGCAGA-------GCTGCGCT-
GCGGGCGTCC--TGGGAA-GGGAGATC-CGGAGCGAATAGGGGG---CT----TCGCCTC
TGGCCCAGCC--------------------CTCCCGCTGA-----TCCC-CCAGCCAGC-
--GGTCCGCAA-CCCTTGCCGCATCCACGAAACTTCGCCCATAGCAGCGGGCGGGCACTT
TG-------------------CACTGGAACTT-ACAACACCCGAGC------AAGGACGC
GACT---CTCCCGACGCGGGGAGGCT-----ATTCTGCCCATTTGGGGACAC--------
TTCCCCGCCGCTG-CCAGGACCCGCT-TCTCTGAAA-GGCTCTCCTTGCAGCTGCTTAGA
CGCTGGATTTTTTTCGGATAGTGGAAAACCAGCAGCCTCCCGCGACGATG
>XM_004047526.2 PREDICTED: Gorilla gorilla gorilla v-myc avian myelocytomatosis viral oncogene homolog (MYC), transcript variant X1, mRNA
AATTCCAGCGAGAGGCAGAGGGAGCGAGCGGGC-GGCCGGC-TAGGGTGGAA--------
----------GAGCCG------------------GGCGAGCAGA-------GCTGCGCT-
GCGGGCGTCC--TGGGAA-GGGAGATC-CGGAGCGAATAGGTGG---CT----TCGCCTC
CGGCCCAGCC--------------------CTCCCGCTGA-----TCCC-CCAGCCAGC-
--GGTCCGCAA-CCCTTGCCGCATCCACGAAACTTTGCCCATAGCAGCGGGCGGGCACTT
TG-------------------CACTGGAACTT-ACAACACCCGAGC------AAGGACGC
GACT---CTCCCGACGCGGGGAGGCT-----ATTCTGCCCATTTGGGGACAC--------
TTCCCCGCCGCTG-CCAGGACCCGCT-TCTCTGAAA-GGCTCTCCTTGCAGCTGCTTAGA
CGCTGGATTTTTTTCGGATAGTGGAAAACCAGCAGCCTCCCGCGACGATG
>XM_009244088.2 PREDICTED: Pongo abelii MYC proto-oncogene, bHLH transcription factor (MYC), transcript variant X1, mRNA
AATTCCAGCGAGAGGCAGAGGGAGCGAGCGGGCGGGCCGGC-TAGGGTGGAA--------
----------GAGCCG------------------GGCGAGCAGA-------GCTGCGCT-
CCCGGCGTCC--TGGGAA-GGGAGATC-CGGAGCGAACAGGGGG---CT----TCGCCTC
CGACCCAGCC--------------------CTCCCGCTGA-----TCCC-CTAGCCAGC-
--GGTCCGCAA-CCCTTGCCGCATTCACGAAACTTTGCCCATAGCAGCGGGCCGGCACTT
TG-------------------CACTGGAACTT-ACAACACCCGAGC------AAGGACGC
GACT---CTCCCGACGCGGGGAGGCT-----ATTCTGCCCATTTGGGGACAC--------
TTCCCCGCCGCTG-CCAGGACCCGCT-TCTCTGAAA-GGCTCTCCTTGCAGCTGTTTAGA
CGCTGGATTTTTTCCGGGTAGTGGAAAACCAGCAGCCTCCCGCAACGATG
>XM_017870746.1 PREDICTED: Rhinopithecus bieti v-myc avian myelocytomatosis viral oncogene homolog (MYC), transcript variant X1, mRNA
AATTCCAGCGAGAGGCAGAGGGAGCGAGCGGGCGGGCCGGC-GAGGGTGGAA--------
----------GATCCG------------------GGCGAGCAGA-------GCTGCGCT-
CCGGGCGTCC--TGGGAA-GGGAGATC-CGGAGCGAAAAGGGGG---CT----TCGCCTC
TGGCCCAGCC--------------------CTCCCGCTGA-----CCCC-CCAGACAGC-
--GGTCCGCAA-CCCTTGCCGCATCCACGAAACTTTGCCCATAGCAGGGGGCGGGCACTT
TG-------------------CACTGGAACTT-ACAACACCCTAGC------AAGGACGC
TACT---CTCCCGACGCGGGGAGGCT-----GTTCTGCCCATTTGGGGACAC--------
TTCCCCGCCGCTG-CCAGGACCCGCT-CCTCTGAAA-GGCTCTCCTAGCCTCTGTTTGGA
CGCTGGATTTTTTTCCGGTAGTGGAAAACCAGCAGCCTCCCGCGACGATG
>XM_025394466.1 PREDICTED: Theropithecus gelada MYC proto-oncogene, bHLH transcription factor (MYC), transcript variant X1, mRNA
AATTCCAGCGAGAGGCAGAGGGAGCGAGCGGGCGGGCCGGC-GAGGGTGGAA--------
----------GATCCG------------------GGCGAGCAGA-------GCTGCGCT-
CCGGGCGTCG--TGGGAA-GGGAGATC-CGGAGCGAAAAGGGGG---CT----TCGCCTC
CGGCCCAGCC--------------------CTCCCGCTGA-----CCCC-CCAGACAGC-
--GGTCCGCAA-CCCTTGCCGCATCCACGAAACTTTGCCCATAGCAGGGGGCGGGCACTT
TG-------------------CACTGGAACTT-ACAACACCCTAGC------AAGGACGC
TACT---CTCCCGACGCGGGGAGGCT-----ATTCTGCCTATTTGGGGACAC--------
TTCCCCGCCGCTG-CCAGGACCCGCT-CCTCTGAAA-GGCTCTCCTTGCCTCTGTTTGGA
CGCTGGATTTTTTTCCGGTAGTGGAAAACCAGCAGCCTCCCGCGACGATG
>XM_008001524.1 PREDICTED: Chlorocebus sabaeus v-myc avian myelocytomatosis viral oncogene homolog (MYC), transcript variant X1, mRNA
AATTCCAGCGAGAGGCAGAGGGAGCGAGCGGGCGGGCCGGC-GAGGGTGGAA--------
----------GATCCG------------------GGCGAGCAGA-------GCTGCGCT-
CCGGGCGTCG--TGGGAA-GGGAGATC-CGGAGCGAAAAGGGGG---CT----TCGCCTC
CGGCCCAGCC--------------------CTCCCGCTGA-----CCCC-CCAGACAGC-
--GGTCCGCAA-CCCTTGCCGCATCCACGAAACTTTGCCCATAGCAGGGGGCGGACACTT
TG-------------------CACTGGAACTT-ACAACACCCTAGC------AAGGACGC
TACT---CTCCCGACGCGGGGAGGCT-----ATTCTGCCTATTTGGGGACAC--------
TTCCCCGCCGCTG-CCAGGACCCGCT-CCTCTGAAA-GGCTCTCCTTGCCTCTGTTTGGA
CGCTGGATTTTTTTCCGGTAGTGGAAAACCAGCAGCCTCCCGCGACGATG
>XM_015145930.1 PREDICTED: Macaca mulatta v-myc avian myelocytomatosis viral oncogene homolog (MYC), transcript variant X1, mRNA
AATTCCAGCGAGAGGCAGAGGGAGCGAGCGGGCGGGCCGGC-GAGGGTGGAA--------
----------GATCCG------------------GGCGAGCAGA-------GCTGCACC-
TCGGGCGTCG--TGGGAA-GGGAGATA-CGGAGCGAAAAGGGGG---CT----TCGCCTC
CGGCCCAGCC--------------------CTCCCGCTGA-----CCCC-CCAGACAGC-
--GGTCCGCAA-CCCTTGCCGCATCCACGAAACTTTGCCCATAGCAGGGGGCGGGCACTT
TG-------------------CACTGGAACTT-ACAACACCCTAGC------AAGGACGC
TACT---CTCCCGACGCGGGGAGGCT-----ATTCTGCCTATTTGGGGACAC--------
TTCCCCGCCGCTG-CCAGGACCCGCT-CCTCTGAAA-GGCTCTCCTTGCCTCGGTTTGGA
CGCTGGATTTTTTTCCGGTAGTGGAAAACCAGCAGCCTCCCGCGACGATG
>XM_017500491.1 PREDICTED: Cebus capucinus imitator v-myc avian myelocytomatosis viral oncogene homolog (MYC), transcript variant X1, mRNA
AATTTCAGCGAGAGGCAGAGGGAGCGAGCGGGCGGGCGGTC-TTGGGTGGAA--------
----------GAGCCG------------------GGCGAGCCGA-------GCTGCGCT-
CAGGGCGTCC--TGGGAA-GGGAGATC-CGAAGCGAAAAGGGGG---CT----TCGCCTC
CAGTCCAGCC--------------------CTCCCGCTGACCCCCCCCC-CCAGCCAGC-
--GGTCCGCAA-CCCTCGCCGCATCCACGAAACTTTGCCCTTAGCAGCGGGCGGGCACTT
TG-------------------CACTGGAACTT-ACAACACCCGAGC------AAGGACGC
GACT---CTCCCGACGCGGGGAGGCT-----ATTCTGCCCATTTGGGGACAC--------
CTCCCCGCCGCTG-CCGGGACCCGCT-CCTCTGAAA-GGT-CTCCTTGCCGCAGTTTGGA
CGCTGGATTTTTTTCGGGCAGTGGAAAACG---AGGCTCCAGCAACGATG
>XM_026495412.1 PREDICTED: Ursus arctos horribilis MYC proto-oncogene, bHLH transcription factor (MYC), transcript variant X1, mRNA
AATCCCAGCGAGAGACAGAGGGAGTGAGCGGGCGCGCCCGC-TAGGGTGGAA--------
----------GAGCCGAGCGAGCCG---------AGCGAGCCGA-------GTGGCGCT-
CCGGGCGCCC--GGGGAA-GGGAGATC-CGGAGCGAAAGGGGG----CT----TCGCCTC
CGGCCCAGCC---GCCCCCACCCC--ACCCGGCCCGCCGA-------CC-CCTGCCAAC-
--GGGGCGCAA-CCCCCGGCGCCCCCACGAAACTTTGCCCGTTGCCGCGGGCGGACACTT
TC-------------------CCCTGGAACTT-ACAAGACCCGAGG------GAGAGCGC
GACT---CTCCGGACGCGGAGAGGCT-----GTTCTGCTTATTTGGGGAGACACTT----
CTCCCCGCCGCTGCCCGCGACCGGCT-GCTCTGAAA-GGCGCTCCTCGCCGCTTTTTGGA
CGCTGGATTTCCTTCGGCTAGTGGAAAACCCGCAGGCTGCCGCGA-----
>XM_004431070.2 PREDICTED: Ceratotherium simum simum v-myc avian myelocytomatosis viral oncogene homolog (LOC101393217), transcript variant X1, mRNA
AATTCCAGCGAGAGGCAGAGGCAGCGAGCGGGCGGGCCCTT-GAGGGTGGAA--------
----------AAGCAGAGTAAGCCG---------AGCGAGCAGA-------GTCGCGCT-
CCGGCCGCCCAGAGAGAA-GGGAGATC-CGGAGTGAAAGGGGGC---CT----TCGCCTC
CAGCCCAGCT---GCCCCCACCCC--ACCCTTCCCGCCGA-------CC-CCTGCCTGC-
--GGGCCGCAACCCCCCGCCGCATCCACGAAACTTTACCCATTGCAGCGGGTGGGCACTT
TC-------------------CACTGGAACTT-ACAACACCCGAGA------GAGAATTC
GACT---CTCCGGACGCGGAGAGGCT-----ATTCTGCCTATTTGGGGAGACACTT----
TTCTCCGCCGCTGCCCACGACCCGCT-CCTCTGAAA-GGCGCTCCTCGCCGCTCTTTGGA
CGCTGGATTTCCTTCGTATAGTGGAAAACCCGCAGGCTCCCGCGA-----
>XM_001497991.5 PREDICTED: Equus caballus MYC proto-oncogene, bHLH transcription factor (MYC), transcript variant X1, mRNA
--TTCCAGCGAGAGGCAGAGGGAGCGAGCGGGCGGGCCCTT-GAGGGTGGAA--------
----------GAACAGAGGGAGCTG---------AGCAAGCACA-------GTCGCTCT-
CCGGGCGCCC--GGAGAA-GGGAGACC-CGGAGTGAAAGGGGGC---CT----TCGCCTC
CGGCCCAGCC---GCCCCCACCCC--ACCCTTCCCGCCGA-------CC-CCTGCCAGC-
--AGTGCGCAA-CCCCCGCCACATCCACGAAACTTTGCCCATTGCAGCGGGCGGGCACCC
TC-------------------CACTGGAACTT-ACAACACCCGAGC------GAGAACTC
GACT---CTCCGGACGCGGAGAGGCT-----ATTCTGCCTATTTGGGGAGACACTT----
TTCCCCGCCACTGCCCACAACCCGCT-CCTCTGAAA-GGCGCTCCTCGCCGCTTTTCGGA
CGCTGGATTTCCTTCAGATAGTGGAAAACCCGCAGGCTGCCGCGA-----
>XM_010344242.1 PREDICTED: Saimiri boliviensis boliviensis v-myc avian myelocytomatosis viral oncogene homolog (MYC), transcript variant X1, mRNA
------------------------------------------------------------
------------------------------------------------------------
------------------------------------------------------------
-----------------------------------------------------GCCAGC-
--GGTCCGCAG-CCCTCTCCGCATCCACGAAACTTTGCCCTTAGCAGCGGGCGGGCACTT
TG-------------------CACTGGAACTT-ACAACACCCGAGC------AAGGACGC
GACT---CTCCCGACGAGGGGAGGCT-----ATTCTGCCCATTCGGGGACAC--------
CTCCTCGCCGCTG-CCGGGACCCGCT-CCTCGGAAA-GGT-CTCCTTGCCGCAGTTTGGA
CGCTGGATTTTTTTCGGGCAGTGGAAAACGAGCAGGCTCTCGCGACGATG
>XM_020184875.1 PREDICTED: Castor canadensis v-myc avian myelocytomatosis viral oncogene homolog (Myc), transcript variant X1, mRNA
AATTCCAGCGAGAGGCAGAGGGAGCGAGCGGGCGGGTGCTC-CTGGGTGGAA--------
----------GAGCCT------------------AGCTAGGAGA-------GCCGCGCT-
CCGGGCGTCC--TGAGAA-GGCAGATC-CCGAGTGAAAGGGG-----CT----TCGCCTC
CGGCCCCGCC---GCCCCCACCCC--AACCCTCCCGCAGA-------CCTCCCACCAAC-
--AGCCCGCAACCCCTCGCCGAATCCTCGAAACTTTGCCCATTGAAGCGGGAGGACGCTT
TG-------------------CACTGGAACTT-ACAACCCCCGAGC------GAGGACAC
GACT---CTCCGGACGCGGAGAGGGT-----ATCCTGCCTATCTGGG--GACCCTT----
TTCCCCGCCTTTGCCCAGGACTCGCT-CCTCTGAAA-GGCGATCCTCT-CTCTGGCTGAA
GGCTGGATTTCCTTCGGATAGTGGAAAACCCGCAGGCTGCCGCGACAATG
>XM_010988785.1 PREDICTED: Camelus dromedarius v-myc avian myelocytomatosis viral oncogene homolog (MYC), transcript variant X1, mRNA
AATTCCAGCGAGAGGCAGAGGGAGCGAGCGGGCGGGCGCTTGGAGGGTGGAA--------
----------GAGCCGAGCCAGCAG---------AGCGAGCAGA-------GTCGCGCT-
CCGGGGACCC--GGGGAAGGGGAGATC-CGGAGTGAAAGGGGGG---CT----TCGCCTC
CGGCCCGGCC---GCCCCCAACCC--ACTCTTCCCGTCGA-------CC-CCCGCCAGC-
--AGTCCGCCA-CCCTCGCCACATCCACGAAACTTTGCCCACTGCGGCAGGCGGGCACTT
TC-------------------CACTGGAACTT-ACAACACCGGAG--------------C
GACT---CTCCCGACGCGGAGAGGCG-----ATTCTGCCTATTTGGGGAGACGCTT----
TTCCCTGCCGCTGCCCACGACCCGCT-CATCTGAAA-GGCGCTCCACGCCGCCTTTTGGA
CGCTGGATTTCCTTCGGATAGTGGAAAACCCGCAGGCTGCCGCGA-----
>XM_010972639.1 PREDICTED: Camelus bactrianus v-myc avian myelocytomatosis viral oncogene homolog (MYC), transcript variant X1, mRNA
AATTCCAGCGAGAGGCAGAGGGAGCGAGCGGGCGGGCGCTTGGAGGGTGGAA--------
----------GAGCCGAGCCAGCAG---------AGCGAGCAGA-------GTCGCGCT-
CCGGGGACCC--GGGGAAGGGGAGATC-CGGAGTGAAAGGGGGG---CT----TCGCCTC
CGGCCCGGCC---GCCCCCAACCC--ACTCTTCCCGTCGC-------CC-CCCGCCAGC-
--AGTCCGCCA-CCCTCGCCACATCCACGAAACTTTGCCCACTGCGGCAGGCGGGCACTT
TC-------------------CACTGGAACTT-ACAACACCGGAG--------------C
GACT---CTCCCGACGCGGAGAGGCG-----ATTCTGCCTATTTGGGGAGACGCTT----
TTCCCTGCCGCTGCCCACGACCCGCT-CATCTGAAA-GGCGCTCCACTCCGCCTTTTGGA
CGCTGGATTTCCTTCGGATAGTGGAAAACCCGCAGGCTGCCGCGA-----
>XM_012566191.1 PREDICTED: Odobenus rosmarus divergens v-myc avian myelocytomatosis viral oncogene homolog (MYC), transcript variant X1, mRNA
AATTCCAGCGAGAGACAGAGGGAGCGAGCGGGCGCGCCCGC-TAGGGTGGAA--------
-GAGCAGAGCGAGCCGAGCGAGCCG---------AGCGAGCCGA-------GTGGCGCT-
CCGGGCGTCC--GGGGAA-GGGAGATC-CGGAGGGAGAGGGGG----CT----TCGCCTC
CGGCCCAGCC---GCCCCTACCCC--ACCCGGCCCGTCCA-------CC-CGTGCCAGC-
--GGGGCGCAA-CCCCCAGCGCCCCCACGAAACTTTGCCCGTTGCCGCGGGCTGACACTT
GC-------------------CCCTGGAACTT-ACAAGACCCGAGC------GAGAGCGC
GACT---CTCCGGACGCGGAGAGGCT-----ATTCTGCCTATTTGGGGAGACTCTT----
CTCCCCGCCGCTGCCCGCGACCGGCT-CCTCCGAAA-GGCGCTCCTCGCCGCTTTTTGGA
CGCTGGATTTCCTTCGCATAGTGGAAAACCCGCAGGCTGCCGCGA-----
>XM_022502464.1 PREDICTED: Enhydra lutris kenyoni MYC proto-oncogene, bHLH transcription factor (LOC111146783), transcript variant X1, mRNA
AATCCCAGCGAGAGACAGAGGGAGTGAGCGGGCGCGCCCGC-TAGGGTGGAA--------
----------GTGCAGAGCGAGCCG---------AGCGAGCCGA-------GTGGCGCT-
CCGGGCGCCC--GGGGAA-GAGAGATC-CGGAGCGAAAAGGGG----CT----TCGCCTC
CGGCCCAGCC---GCCCCCATCCC--ACCCGGCCCGCCGA-------CC-CGTGCCAGC-
--CGGGCACAGCCCCCCGCCGCACCCACGAAACTTTGCCCATTGCTGCGGGCGGACACTT
-C-------------------CCCTGGAACTT-ACAAGACCCGAGC------GAGAGCGC
GACT---CTCCGGACGCGGAGGGGCT-----GTTCTGCCTATTTGGGAAGACACTT----
CTCCCCGCCGCTGCCCGCGACCGGCT-CCTCTGAAA-GGCGCTCCTCGCTGCTTTTTGGA
CGCTGGATTTCCTTCGTATAGTGGAAAACCCGCAGGCTGCCGCGA-----
>XM_006730031.1 PREDICTED: Leptonychotes weddellii myc proto-oncogene protein-like (LOC102739954), transcript variant X1, mRNA
AATCCCAGCGAGAGACAGAGGGAGTGAGCGGGCGCGCCCGC-TAGGGTGGAA--------
-GAGCAGAGCGAGCAGAGCGAGCCG---------AGTGAGCCGA-------GTGGCGCT-
CCGGGCGCCC--GGGGAA-GGGAGATC-CGGAGCGAAAGGGGG----CT----TCGCCTC
CGGCCCAGCC---GCCCCCACCCC--ACCCGGCCCGTCCA-------CC-CGTGCCAGC-
--GGGGCGCAA-CCCCCAGCGCCCCCACGAAACTTTGCCCGTTGCCGCGGGCGGACACTT
GC-------------------CCCTGGAACTT-ACAAGACCCGAGC------GAGAGCGC
GACTCTCCTCCGGACGCGGAGAGGCT-----CTTCTGCCTATTTGGGGAGACACTT----
CTCCCCGCCGCTGCCCGCGACCGGCT-CCTCCGAAA-GGCGCTCCTCGCCGCTTTTTGGA
CGCTGGATTTCCTTCGCGTAGTGGAAAACCCGCAGGCTGCCGCGA-----
>XM_021688450.1 PREDICTED: Neomonachus schauinslandi MYC proto-oncogene, bHLH transcription factor (MYC), transcript variant X1, mRNA
AATCCCAGCGAGAGACAGAGGGAGTGAGCGGGCGCGCCCGC-TAGGGTGGAAGAGCAGAG
CGAGCAGAGCGAGCCGAGTGAGCCG---------AGTGAGCCGA-------GTGGCGCT-
CCGGGCGCCC--GGGGAA-GGGAGATC-CGGAGCGAAAGGGGG----CT----TCGCCTC
CGGCCCAGCC---GCCCCCACCCC--ACCCGGCCCGTCCA-------CC-CGTGCCAGC-
--GGGGCGCAA-CCCCCAGAGCCCCCGCGAAACTTTGCCCGTTGCCGCGGGCGGACACTT
GC-------------------CCCTGGAACTT-ACAAGACCCGAGC------GAGAGCGC
GACT---CTCCGGACGCGGAGAGGCT-----ATTCTGCCTATTTGGGGAGACACTT----
CTCCCCGCCGCTGCCCGCGACCGGCT-CCTCCGAAA-GGCGCTCCTCGCCGCTTTTTGGA
CGCTGGATTTCCTTCGCGTAGTGGAAAACCCGCAGGCTGCCGCGA-----
>XM_006208010.2 PREDICTED: Vicugna pacos v-myc avian myelocytomatosis viral oncogene homolog (MYC), transcript variant X1, mRNA
AATTCCAGCGAGAGGCAGAGGGAGTGAGCGGGCGGGCGCTTGGAGGCTGGAA--------
----------GAGTCGAGCCAGCAG---------AGCGAGCAGA-------GTCGCGCT-
CCGAGGACCC--GGGGAAGGGGAGATC-CGGAGTGAAAGGGGGG---CT----TCGCCTC
CGGCCCGGCC---GCCCTCAACCC--ACTCTTCCCGTCGA-------CC-CCTGCCAGC-
--AGTCCGCCA-CCCTCGCCGCATCCACGAAACTTTGCCCACTGCGGCAGGCGGGCACTT
TC-------------------CCCTGGAACTTAACAACACCGGAG--------------C
GACT---CTCCGGACGCGGAGAGGCG-----ATTCTGCCTATTCGGGGAGACGCTT----
TTCCCTGCCGCTGCCCACGACCCGCT-CATCTGAAA-GGCGCTCCTCGCCGCCTTTTGGA
CGCTGGATTTCCTTCGGATAGTGGAAAACCCGCAGACTGCCGCGA-----
>XM_008569392.1 PREDICTED: Galeopterus variegatus v-myc avian myelocytomatosis viral oncogene homolog (MYC), transcript variant X1, mRNA
AATTCCAGCGAGAGGCAGAGGGAGCGAGCGGGCGGGCTT---GAGGGCGCAA--------
----------CAGCCGAGCCCGGCG---------AGCGAGCGAGCAGAGCCGCCGCGCT-
CCGGGCTTCC--AGGACA-GGGAGCTC-CGGAGCGAAAGCGGGG---------GCTACTC
CGGGCCCGCC---GCCCCCAGCCC--GGCCCTCCCGCTGA-------CT-CCCACCGGCG
GTGGTCCGCAC-CCCTCGCCGCATCCACGAAACTTTGCCCATTGCAGCGGGCAGGCACTT
TG-------------------CACTGGAACTT-ACAACAC-------------------C
GACT---CTCCGGACGCGGGGAGAAC-----ACTCCGCCGATTTGGG--GACACTT----
TTCCCCGCCGCTGCCCAGGCCCCGCT-CCTCTGAAG-AGCGCTCCTCGCAGCTGTCTGGA
AGCTGTATTTCTTTCGGGGAGTAGAAAACCCGCAGGCTGCCGCGACGATG
>XM_017665107.1 PREDICTED: Manis javanica v-myc avian myelocytomatosis viral oncogene homolog (MYC), transcript variant X1, mRNA
AATTCCAGCGAGAGGCAGAGGGAGCGAGCGGGTGGG-CCGC-GAGGGTGGAA--------
----------GAGCAGAGCGAGCCGACGGAGCCTAGCGAGCGGA-------GCCATCCT-
CCGGGCGCCC--GGGGAA-GGGAGGTC-CGGAGTGAAAGGGGGG---CC----TCGCCTC
CGACCCACCT---GCC-----TCC--TCCCTTCCCGCCGA-------CC-CCTGCCAGC-
--GGTCCGCAG-CCGCCGCCGCATCCACCAAACTTTGCCCATTGCAGTGGGCGGGCACTT
TC-------------------CCCTGGAACTT-ACAGCACCCGAGA------GAGAACGC
GACT---CTCCGGACGCAGAGGAGCT-----CTTCTGCCTCCTTGGGGAGACGCTT----
CTCCCTGCCGCTGCCCA-GACCCGCT-CCCCTGAAA-GGCGTTCCTCGCCGCTTTTTGGT
CGCTGGATTTCCTTCGGGTAGTGGAAAACTAG------------------
>XM_011291443.3 PREDICTED: Felis catus MYC proto-oncogene, bHLH transcription factor (MYC), transcript variant X1, mRNA
AATCCTAGCAAGAGGCAGAGGGAGCGAGCGGGCGCGCCCGC-CTGGGTAGAA--------
----------GAGCAGAGCGAGGCG---------AGCGAGCCGA-------GTCGCGCT-
CCGGGCGCCC--GGGGAA-GGGAGATC-CGGAGTGAAAGGGTG----CT----TCGCCTC
CGG-------------CCCACCCC--ACCCTGCCCGCCGC-------CC-CCTGCCAGC-
--GGTGCGCAACCCCCCGCCGCACCCGCGAAACTTTGCCGGTTGCGGCGGGCGGACACTG
TT-------------------CCCTGGAACTT-ACAACACCCGAGC------AAGAACGC
GACT---CTCCGG--------------------TCCGCCTATTTGGGGAAACACTT----
CTCCCCTACGCTGCCCGGGACCCGCT-CCTCTGAAAGGGCGCTCCTCGCCGCTTTTCGGA
CGCTGGATTTCCTTCGGATAGTGGAAAACCCGCAGGCTGCCGCGA-----
>XM_024741267.1 PREDICTED: Neophocaena asiaeorientalis asiaeorientalis MYC proto-oncogene, bHLH transcription factor (MYC), transcript variant X1, mRNA
AATTCCAGCGAGAGGCAGAGGGAGCGAGCGGGCGGGCCCTT-GAGGGTGGAA--------
----------GAGCAGAGGCAGCCG---------AGCGAGCGGA-------GTCGCGCT-
CCGGGCGCCC--GGGGAA-GGGAGATC-CGGAGTGAAAGGGGGGCTTCT----GCGCCTC
GGGCCCGGCC---GCCCCCACCCC--ACCCTTCCCGCCGA-------CC-CCTGCCAGC-
--GGCCCGCCA-CCCGCGCCGCATCCGCGAAACTTTGCCCACTGC---------------
-C-------------------CGCTGGAACTT-ACAACACCCGAGC------GACAACGC
GACT---CTCCGGACACGGAGAGGCT-----CTTCTGCCTATTGGGGGAGTCACTT----
TTCCCCGCCGCTGCCCACGACCCGCG-CCTCTGAAA-GGCGCTCCTCGTCGCTTTTTGGA
CGCTGGATTTCCTTCGGAGAGTGGAAAACCCGCAGGCTGCCGCGA-----
>XM_022554026.1 PREDICTED: Delphinapterus leucas MYC proto-oncogene, bHLH transcription factor (MYC), transcript variant X1, mRNA
AATTCCAGCGAGAGGCAGAGGGAGCGAGCGGGCGGGCCCTT-GAGGGTGGAA--------
----------GAGCAGAGGCAGCCG---------AGCGAGCGGA-------GTCGCGCT-
CCGGGCGCCC--GGGGAA-GGGAGATC-CGGAGTGAAAGGGGGGCGTCT----GCGCCTC
GGGCCCGGCC---GCCCCCACCCC--ACCCTTCCCGCCGA-------CC-CCTGCCAGC-
--GGCCCGCCA-CCCGCGCCGCATCCGCGAAACTTTGCCCACTGC---------------
-C-------------------CGCTGGAACTT-ACAACACCCGAGC------GACAACGC
GACT---CTCCGGACACGGAGAGGCT-----CTTCTGCCTATTGGGGGAGTCACTT----
TTCCCCGCCGCTGCCCACGACCCGCG-CCTCTGAAA-GGCGCTCCTCGCCGCTTTTTGGA
CGCTGGATTTCCTTCGGAGAGTGGAAAACCCGCAGGCTGCCGCGA-----
>XM_004265321.2 PREDICTED: Orcinus orca v-myc avian myelocytomatosis viral oncogene homolog (MYC), transcript variant X1, mRNA
AATTCCAGCGAGAGGCAGAGGGAGCGAGCGGGCGGGCCCTC-GAGGGTGGAA--------
----------GAGCAGAGGCAGCCG---------AGCGAGCGGA-------GTCGCGCT-
CCGGGCGCCC--GGGGAA-GGGAGATC-CGGAGTGAAAGGGGGGCTTCT----GCGCCTC
GGGCCCGGCC---GCCCCCACCCC--ACCCTTCCCGCCGA-------CC-CCTGCCAGC-
--GGCCCGCCA-CCCGCGCTGCATCCGCGAAACTTTGCCCACTGC---------------
-C-------------------CGCTGGAACTT-ACAGCACCCGAGC------GACAACGC
GACT---CTCCGGACACGGAGAGGCT-----CTTCTGCCTATTGGGGGAGTCACTT----
TTCCCCGCCACTGCCCACGACCCGCG-CCTCTGAAA-GGCGCTCCTCGCCGCTTTTTGGA
CGCTGGATTTCCTTCGGAGAGTGGAAAACCCGCAGGCTGCCGCGA-----
>XM_004327312.2 PREDICTED: Tursiops truncatus v-myc avian myelocytomatosis viral oncogene homolog (MYC), transcript variant X1, mRNA
AATTCCAGCGAGAGGCAGAGGGAGCGAGCGGGCGGGCCCTC-GAGGGTGGAA--------
----------GAGCAGAGGCAGCCG---------AGCGAGCGGA-------GTCGCGCT-
CCGGGCGCCC--GGGAAA-GGGAGATC-CGGAGTGAAAGGGGGGCTTCT----GCGCCTC
GGGCCCGGCC---GCCCCCACCCC--ACCATTCCCGCCGA-------CC-CCTGCCAGC-
--GGCCCGCCA-CCCGCGCCGCATCCGCGAAACTTTGCCCACTGC---------------
-C-------------------CGCTGGAACTT-ACAGCACCCGAGC------GACAACAC
GACT---CTCCGGACACGGAGAGGCT-----CTTCTGCCTATTGGGGGAGTCACTT----
TTCCCCGCCACTGCCCACGACCCGCG-CCTCTGAAA-GGCGCTCCTCGCCGCTTTTTGGA
CGCTGGATTTCCTTCGGAGAGTGGAAAACCCGCAGGCTGCCGCGA-----
>XM_019459856.1 PREDICTED: Panthera pardus v-myc avian myelocytomatosis viral oncogene homolog (MYC), transcript variant X1, mRNA
AATCCTAGCAAGAGGCAGAGGGAGCGAGCGGGCGCGCCCGC-CTGGGTAGAA--------
----------GAGCAGAGCGAGGCG---------AGCGAGCCGA-------GTCGCGCT-
CCGGGCGCCC--GGGGAA-GGGAGATC-CGGAGTGAAAGGGTG----CT----TCGCCTC
CGG-------------CCCACCCC--ACCCTGCCCGCCGC-------TC-CCTGCCAGC-
--GGTGCGCAACCCCCCGCCGCACCCGCGAAACTTTGCCGGTTGCGGCGGGCGGACACTG
TT-------------------CCCTGGAACTT-ACAACACCCGAGC------CTGAACGC
GACT---CTCCGG--------------------TCCGCCTATTTGGGGAAACACTG----
CTCCCCTACGCTGCCCGGGACCCGCT-CCTCTTAAAGGGCGCTCCTCGCCGCTTTTCGGA
CGCTGGATTTCCTTCGGATAGTGGAAAACCCGCAGGCTGCCGCGA-----
>XM_007456064.1 PREDICTED: Lipotes vexillifer v-myc avian myelocytomatosis viral oncogene homolog (MYC), transcript variant X1, mRNA
AATTCCAGCGAGAGGCAGAGGGAGCGAGCGGGCGGGCCCTC-GAGGGTGGAA--------
----------GAGCAGAGGCAGCCG---------AGCGAGCGGA-------GTCGCGCT-
CCGGTCGCCC--GGGGAA-GGGAGATC-CGGAGTGAAAGGGGGGCTTCT----GCGCCTC
GGGCCCGGCC---GCCCCCACCCC--ACCCTTCCCGCCGA-------CC-CCTGCCAGC-
--GGCCCGCCA-CCCGCGCCGCATCCGCGAAACTTTGCCCACTGC---------------
-C-------------------CGCTGGAACTT-ACAACACCCGAGC------GACAACGC
GACT---CTCCGGACACGGAGAAGCT-----CTTCTGCCTATTGGGGGAGTCACTT----
TTCCCCGCCGCTGCCCACGACCCGCG-CCTCTGAAA-GGCGCTCCTCGCCGCTTTTTGGA
CGCTGGATTTCCTTCGGAGAGTGGAAAACC--------------------
>XM_004634419.2 PREDICTED: Octodon degus MYC proto-oncogene, bHLH transcription factor (Myc), transcript variant X1, mRNA
AATTCCAGCGAGAGGCAGAGGGAGCGAGCGGGCGGGCCCTC-CGGGGTGGAC--------
----------GAGCCG------------------AGGGAGCACA-------GCCGCGCG-
CCGAGCGCCC--TGGGAA--GGAGACC-CGGAGCAACAGCGG-----CT----TCGCCTC
GGGCCCCGCC---GCTCT---CCC--CGCCCTCCCGCTGA-------CC--CCACCGTC-
--GGCCCGCAG-CCCTCGCCTCGTCCGAGAAACTTTGCGCTTTGCAGCGGGCAGACACTT
TG-------------------CCCTGGGACTT-ACAACACCC-AGC------GAGAACGC
------------------GGGAGGCT-----ATTCCTTCTATTTGGGGACAC--------
TTCCCAGCCTCTG-CCGGGACCCACG-CCTCTGAAA-GGCGCTTCTCGCCGCCGCTGGAA
GGCTGGATTTCCTTCGGGTCGTGGAAAACCCAGCCGCC------------
>XM_023728194.1 PREDICTED: Trichechus manatus latirostris MYC proto-oncogene, bHLH transcription factor (LOC101349786), transcript variant X1, mRNA
AATTCCAGCGAGAGGCTGAGGGAGCGAGCGGGAGGG-CCGC-GAAGGTGCAA--------
----------GAATCGAGCGAGCAG---------AACCAGCACA-------GCTGCGCT-
CCGGGCGCCC--GGGGCA-GGGAGATC-CGGAGTGAAAGGGGG----CT----TCGCCTC
CGGCCCCGCC---GACCCCAACCC--ACCCTGACCGCTGT-------CC-TCCACCCGC-
--GGTGTGCA--CCCCCGCCGCAGCCGGGAAACTTTGCGCCTTGCCGCGAGCGGGCACTT
TG-------------------CACTGGAACTT-ACAATACCCGGGC------GAGGACGC
AGAC---ACCCGG-CGCGAGGAGGCG-----AGCCCGCCCGCTTGGGGAGACACTT----
TTCCCCGCAGCTGGCCACAACCGGCTGCCTCTGAAA-GGCATTCCTCGCCGCATTCTGGA
CGCTGGATTTCCTTCGAAGAGTGGAAAACCCGCAGGCTGCCGCGA-----
>XM_007103918.2 PREDICTED: Physeter catodon MYC proto-oncogene, bHLH transcription factor (MYC), transcript variant X1, mRNA
AATTCCAGCGAGAGGCAGAGAGG--GAGCGAGCGGGCCCTC-GAGGGTGGAA--------
----------GAGCAGAGGCAGCCG---------AGCGAGCGGA-------GTCGCGCT-
CCGGGCGCCC--GGGGAA-GGGAGATC-CGGAGTGAAAGGGGGGCTTCT----GCGCCTC
GGGCCCGGCC---GCCCCCACCCC--ACCCTTCCCGCCGA-------CC-CCCGCCAGC-
--GGCCCGCCA-CCCGCGCCGCATCCGCGAAACTTTGCCCGCTGC---------------
-C-------------------CGCTGGAACTT-ACAACACCCGAGC------GACAAGGC
GACT---CTCCGGACGCGGAGAGGCT-----CTTCTGCCTATTGGGGGAGTCACTT----
TTCCCCGCCGCTGCCCACGACCCGCG-CCTCTGAAA-GGCGCTCCTCTCCGCTTTTTGGA
CGCTGGATTTCCTTCGGAGAGTGGAAAACC--------------------
>XM_010588488.2 PREDICTED: Loxodonta africana MYC proto-oncogene, bHLH transcription factor (MYC), transcript variant X1, mRNA
AATTCCAGCGAAAGGCTGAGGGAGCGAGCGGGAGGG-CCGC-GAAGGTGCAA--------
----------GAATCGAGCGAGCAG---------AACCAGCAGA-------GCCGCGCT-
CCGGGCGCCC--AGGGCA-GGGAGATC-CGGAGCGAAAGGGGG----CT----TCGCCTC
CGGCCCCGCC---GCCCCCACCCC--ATCCTGCCCGCTG--------CC-CCCACCCGA-
--GGTCCGCA--GCCCCGCCGCAGCCGCGAAACTTTGCCCCTTGCCGTGAGCCGGCACTT
TG-------------------CACTGGAACTT-ACAATACCCGGGC------GAGGACGC
AGAC---ACCCGG-CGCGGTGAGGCG-----AGCCCGCCTGCTAGAGGAGCCACTT----
TTCCCCGCTGCTGCCCACAACCCGCTGCCCCTGAAA-GGCGTTTTTCGCCGCATTTTGGA
CGCTGGATTTCCTTCGAAGAGTGGAAAACCCGCAGGCTGCCGCGA-----
>XM_024572335.1 PREDICTED: Desmodus rotundus MYC proto-oncogene, bHLH transcription factor (MYC), transcript variant X1, mRNA
AATTCCAACGAGAGGCAGAGGGAGCGAGCGGGCGGACCCGC-CGGGGT------------
----------GAGCCGAGCGAGCCG---------GGCGAGTCGA-------GTCGCGCT-
CGGAGCGCCC--AAGCCA-GGCAGATC-CGGAGTGAAAGGGGTGCTCCT----CCGCCTC
CGGCCCAGCC---ACCTCCTCCCG--GCCCTTCCCGCCGA-------CC-CTTGCCGGC-
--GATCCGTAA-CCCTCGCCCCATCCAGGAAACTTTGCCCCTTGCAGCGGGCGGGCACTT
TC-------------------CCCTGGAACTT-ATACAACAGCCGA-----CGAGGACGC
G-CT---CTCTGGGCGCGAAGAGGCT-----CTTCTGTCTATTTACGGAGACCCTT----
CTCCCCGCTGCTGACGACGACCCGCT-CCTCTGAAA-GGCGCCCC-----------TGGA
CGCTGGATTTCCTTCGGATAGTGGGAAACCCGCAGCCTGCCGCGA-----
>XM_004458434.2 PREDICTED: Dasypus novemcinctus MYC proto-oncogene, bHLH transcription factor (MYC), transcript variant X1, mRNA
AATTCCAGCGAGAGGCAGAGGGAGCGAGCGGGCGGGCCCGC-CGGGGTAGGAA-------
----------GGGCAG------------------AGCGAGCCGA-------GCGGCGCT-
CCGGGAGCCC--CGGGCA-GGGAGAGC-CCGAGCGCGAGGGGAG---CT----GCGCCTC
CGGCCGCGCC---GCTCCCGCCGC--ACCCCTCCCGCCGA--------------------
---------------CCGCCGCCTCCACGCAACTTTGCCCTCTGCGGCGGGCGGGCACTT
TG-------------------CACTGGAACTT-ACAATACCAGAGT------GAGGACGC
GGCTG----TAGGGCGCGGGGAGGCG-----AGTCCGCCTCTTTGGGGAGACGCTT----
CTCCCCGCGGCTGCCCGCGCCCGGCTCCTGCTGAAA-GGCAGTCCTCGCCGCCTTTTGGA
CGCTGGATTACCTTCGGCTCGTGGACAGCCCGCAG---------------
>XM_014831331.1 PREDICTED: Equus asinus v-myc avian myelocytomatosis viral oncogene homolog (MYC), transcript variant X1, mRNA
------------------------------------------------------------
------------------------------------------------------------
------------------------------------------------------------
----------------------------------------------CCC-CCTCCAGGC-
--GGGGCGCAC-CCCCCGCCACATCCACGAAACTTTGCCCATTGCAGCGGGCGGGCACCC
TC-------------------CACTGGAACTT-ACAACACCCGAGC------GAGAACTC
GACT---CTCCAGACGCGGAGAGGCT-----ATTCTGCCTATTTGGGGAGACACTT----
TTCCCCGCCACTGCCCACAACCCGCT-CCTCTGAAA-GGCGCTCCTCGCCGCTTTTCGGA
CGCTGGATTTCCTTCAGATAGTGGAAAACCCGCAGGCTGCCGCGA-----
>XM_006074649.2 PREDICTED: Bubalus bubalis MYC proto-oncogene, bHLH transcription factor (MYC), transcript variant X1, mRNA
AATTCCAGCGAGAGGCAGAGGGAGCGTGCGGGCGGGCCCTC-CAGGGTGGAA--------
----------GAGCCGAGCCAGCCT---------AGCGAGCGGA-------GTCGCGCT-
CCGGGCGCCC--GGGGAA-GGGAGATC-CGGAGTCAAAGGGGGGCTTCT----GCGCCTT
CAGCCCGGCCG--GACCCCACCTC--ACCC-----------------AC-CCTGCTAGC-
--GGTCCGCCA-CCCGCGCCGCATCCGCGAAACTTTGCC---------------------
---------------------CACTGGAACTT-ACAACACCCGAGC------GACACCAA
GACT---CCCCGGACGCAGAGAAGCT-----CTTCTGCCTTTTTGGGGAGACACTT----
TCCCCCGCCGCTGCCCACGACCCGCG-CCTCTGAAA-GGCGCTTCTCGCCGTTTTTTGGA
CGCTAGATTTCCTTCGGATAGTGGAAA-----------------------
>XM_018058563.1 PREDICTED: Capra hircus v-myc avian myelocytomatosis viral oncogene homolog (MYC), transcript variant X1, mRNA
AATTCCAGCGAGAGGCAGAGGGAGCGAGCGGGCGGGCCCTC-CAGGGTGGAA--------
----------GAGCCGAGCCAGCCT---------AGCGAGCGGA-------GTCGCGCT-
CCGGGCGCCC--GGGGAA-GGGAGATC-CGGAGTCAAAGGGGGGCTTCT----GCGCCTC
CAGCCCGGCCG--GCCCCCACCCC--ACCCTCCCCGCGGA-------CC-CCTGCTAGC-
--GGTCCGCCA-CCCGCGCCGCACCCGCGAAACTTTGCC---------------------
---------------------CACTGGAACTT-ACAACACCCGAGC------GACACCAA
GACT---CCCCGGACGCAGAGAAGCT-----CTTCTGCCTTTTTGGGGAGACACTT----
TCCCCTGCCGCAGCCCACGACCCGCG-CCTCTGAAA-GGCGCTCCTCGCCGCTTTTTGGA
CGCTAGATTTCCTTCGGATAGTGGAAA-----------------------
>XM_020875260.1 PREDICTED: Odocoileus virginianus texanus MYC proto-oncogene, bHLH transcription factor (MYC), transcript variant X1, mRNA
AATTCCAGCGAGAGGCAGAGGGAGCGTGCGGGCGGGCCCTA-CAGGGTGGAA--------
----------GAGCCGAGCCAGCCT---------AGCGAGCGGA-------GTCGCGCT-
CCGGGCGCCC--GGAGAA-GGGAGATC-CGGATTCAAAGGGGGGCTTCT----GCGCCTC
CAGCCCGGCCG--GCCCCCACCTC--ACCCTCCCCGCAGA-------CC-CCTGCTAGC-
--GGTCCGCCA-CCCGCGCGGCATCCGCGAAACTTTGCC---------------------
---------------------CACTGGAACTT-ACAACACCCGAGC------GACACCAA
GACT---CCCCGGACGCAGAGAGGCT-----CTTCTGCCTTTTTGGGGAGACACTT----
TCCCCCGCCGCTGCCCACGACCCGCG-CCTCTGAAA-GGCGCTCCTCGCCGCTTTTTGGA
CGCTAGATTTCCTTCGGATAATGGAAA-----------------------
>XM_019973984.1 PREDICTED: Bos indicus v-myc avian myelocytomatosis viral oncogene homolog (MYC), transcript variant X1, mRNA
AATTCCAGCGAGAGGCAGAGGGAGCGTGCGGGCGGGCCCTC-CAGGGTGGAA--------
----------GAGCCGAGCTAGCCT---------AGCGAGCGGA-------GTCGCGCT-
CCGGGCGCCC--GGGGAA-GGGAGATC-CGGAGTCAAAGGGGGGCTTCT----GCGCCTT
CAGCCCGGCCG--GCCCCCACCCC--ACCCACCCCGCGGA-------CC-CCTGCTAGC-
--GGTCCGCCA-CCCGCGCCGCATTCGCGAAACTTTGCC---------------------
---------------------CACTGGAACTT-ACAACATCCGAGC------GACACCAA
GACT---CCCCGGACGCAGAGAAGCT-----CTTCTGCCTTTTTGGGGAGACACTT----
TCCCCCGCCGCTGCCCACGACCCGCG-CCTCTGAAA-GGCGCTCCTCGCCGTTTTTTGGA
CGCTAGATTTCCTTCGGATAGTGGAAA-----------------------
>XM_007608000.2 PREDICTED: Cricetulus griseus myc proto-oncogene protein (LOC100773301), transcript variant X1, mRNA
AATTCCAGCGAGAGACAGAGGGAGCGAGCGGGCGGGC----------TGGGC--------
----------GAGCTC--------------------TGTGCAGA-------GCCGCTCT-
CCGGGCGTCC--TGGGAA-GGCAGCTT-GGGAGCGAGAGGGG-----CTTCGCTCGCCTC
CGGGCCTGCCGCTCCCCCTGCCCC--AGCCCTCCCGC-----------------------
---GGTCGCAA-CCCTCGCCCCCTCTGGGAAACTTTGCCCATTGCAGCGGGCGGACACTT
TT------------------GCACTGGGACTT-ACAGTCTGCGAGT------GAGGACAG
GACT---CCCCAGGCGCCGGGGAGGAAA---TTTTTGTCTATTTGGG--GACAGTG----
TTCTCTGCCTCTGCCCGCGATCGGCT-CCCCTGAAA-GGAGCTCCTCG-CGCTCTCTGAA
GGCTGGATATCCTTGGGGCGGTGGAAAACCCGCAGACAGCCGCGACGATG
>XM_005354556.3 PREDICTED: Microtus ochrogaster MYC proto-oncogene, bHLH transcription factor (Myc), transcript variant X1, mRNA
AATTCCAGCGAGAGACAGAGGGAGTGAGCGGGCGGGT----------TGGAA--------
----------GAGCAC------------------AGTGTGCAGA-------GCCGCGCT-
CCGGGCGTCC--TGGGAA-GGCAGCTT-AGGAGTGAGAGGGG-----CT----TTACCTT
CGGGCCTGCCG--CCCCCTGCCCC--AGATCTCCGGCTGA-------CC-TTGCACCAG-
--CGGTCTCAA-CCCTCGCCCCCTCTGGGAAACTTTGCCCATTGCAGCGGGCGGACACTT
TT------------------GCACTGGAACTT-ACAATCTCCGAGT------GAGGACAG
GACT---CCCCAAGCGCCGGGGAGAAAA---TTTTTGTCTATTTGGG--GACAGTT----
TTCTCTGCCTCTGCCCTCGATCCGCT-TCCCTGAAA-GGAGCTCCTAG-CGCTCTTTGAA
GGCTGGACATCCTTTGGGCGGTGGAAAATCCGCAGACAACCACAACGATG
>XM_006989007.1 PREDICTED: Peromyscus maniculatus bairdii v-myc avian myelocytomatosis viral oncogene homolog (Myc), transcript variant X1, mRNA
AATTCCAGCGAGAGACAGAGGGAGTGAGCGGGCGGGT----------TGGAA--------
----------GAGCAC------------------AGTGTGCAGA-------GCCGCGCT-
CCGGGCGTCC--TGGGAA-GGCAGCTTGGGGAGTGAGAGGGG-----CT----TTGCCTT
CGGGCCTGCCG--CCCCCCACCCC--AACCCTCCAGCTGA-------CC-TAGCACCAG-
--AGATCGCAA-CCCTCGCCCCATCTGGGAAACTTTGCCCATTGCAGCGGGCGGACACTT
TT------------------GCACTGGAACTT-ACAATCTGCGAGT------GAGGATAG
GACT---CCCCAGGCGCCGGGGAGAAAT---TTTTTGTCTATTTGGG--GACAGTG----
TTCTCTGCCTCTGCCCGCGATCTGCT-CCCCTGAAA-GGAGCTCCTAG-CGCTCTTTGAA
GGCTGGATATCCTTTGGGCGGTGGAAAACCCGCAGACAGCCGCCACGATG
>XM_021655779.1 PREDICTED: Meriones unguiculatus MYC proto-oncogene, bHLH transcription factor (Myc), transcript variant X1, mRNA
AATTCCAGCGAGAGACAGAGGGAGTGAGCGGGCGGGT----------TGGGA--------
----------GAGCCC------------------AGTGTGCACA-------GCCGCACT-
CCGGGAGTCC--TGGGAA-GGCAGCTC-AGGAGTGAGAGGGG-----CT----TTGCCTC
CCAGCCTGCCG--TCCCCCGCCCC--AGCCCTACGGCTGA-------CCCCAACGCCAG-
--CGATCGCAA-CCCTCGCCGCCTCTGGGAAACTTTGCCCACTGCAGCGGGAGGACACTT
---------------------CACTGGAACTT-ACAATCTGCGAGC------GAGGACAG
GACT---CCCCAGGCACCGGGGAGGGAA--TTTTTTGTCTATTTGGG--GACAGTA----
CTCTCTGCCTCTGCCCTCGATCGGCTCCCCCTGAAA-GGGGCTCCTCG-CGCTATCTGAA
GGCTGGATTTCCTTAGGGCGGTGGAAAACCCGCAGACAGCCACGACGATG
>XM_021216459.1 PREDICTED: Mus pahari MYC proto-oncogene, bHLH transcription factor (Myc), transcript variant X1, mRNA
AATTCCAGCGAGAGACAGAGGGAGTGAGCGGGCGTGT----------TGGAA--------
----------GAGCCC------------------TGTGTGCAGA-------GCCGCGCT-
CCGGGCGTCT--TAAGAA-GGCTGCTC-TGGAGTGAGAGGGG-----CT----TTGCCTC
CGAGCCTGCCGCCCACTCTCCCCCCAAACCCTCCGACTGA-------CC-CAACATCAG-
--CGGCCGCAA-CCCTCGCCGCCGCTGGGAAACTTTGCCCATTGCAGCGGGCAGACACTT
CT-------------------CACTGGAACTT-ACAATCTGCGAGC------CAGGACAG
GACT---CCCCAGGCGCCGGGGAGGGAA---TTTTTGTCTATTTGGG--GACAGTG----
TTCTCTGCCTCTGCCTGCGATCGGCT-CTCCTGAAA-AGAGCTCCTCG-CGCTATTTGAA
GGCTGGATTTCCTTTGGGCGTTGGAAACCCCGCAGACAGCCACGACGATG
>XM_021183649.1 PREDICTED: Mus caroli MYC proto-oncogene, bHLH transcription factor (Myc), transcript variant X1, mRNA
AATTCCAGCGAGAGACAGAGGGAGTGTGCGGACGGGT----------TGGAA--------
----------GAGCCCTGTG--------------TGTGTGCAGA-------GCCGCGCTC
CCGGGCGACC--TAAGAA-GGCAGCTC-TGGAGTGAGAGGGG-----CT----TTGCCTC
CGAGCCTGCCGCCCACTCTCCCCC--AACCCTCCGACTGA-------CC-CGACATCAG-
--CGGCCGCAA-CCCTCGCCGCCGCTGGGAAACTTTGCCCATTGCAGCGGGCAGATACTT
CT-------------------CACTGGAACTT-ACAATCTGCGAGC------CAGGACAG
GACT---CCCCAGGCGCCGGGGAGGGAA---TTTTTGTCTATTTGGG--GACAGTG----
TTCTCTGCCTCTGCCCGCGATCAGCT-CTCCTGAAA-AGAGCTCCTCG-CGCTATTTGAA
GGCTGGATTTCCTTTGGGCGTTGGAAACCCCGCAGACAGCCACGACGATG
>XM_025450850.1 PREDICTED: Canis lupus dingo MYC proto-oncogene, bHLH transcription factor (MYC), transcript variant X1, mRNA
AATCCCTGCGAGAGACAGAGGGAGCGAGCGGGCGCGTCCGC-CCGGGTGGAA--------
----------GAGCAGAGCGAGCGGAG-------AGCGAGCCGA-------GGGGCGCT-
CCGGGCGCCCC-GGGGAA-GGGAGACC-CGGAGTCACAGGGGGGCCTCT----CCGCCGC
CGAG-------------------------------------------CC-CCCGCCCGCG
G-GGCGCGCGACCCCCCGCCGCTCCCACGGAACTTTGCCCGCCGCCGCGGGCGGACACTT
GGCTCCCC-CCCTCCTCCCCTTTTTGGAACTT-ACAACCACCCGAGAGCGAGGAGAACGC
GACT---CTCCGGACGCGCAGAGGCTCTACCCCTTCGCCTATTTGGGAAGACACTT----
CTCCCCGCCGCCGCCCGCGCCCGGCT-GCCCTGAAA-GGCGCTCCCCGCCGCATTTTGGA
CGCTGGATCTCCTCCGGAGAGTGGAAACCC--------------------
>XM_025993448.1 PREDICTED: Vulpes vulpes MYC proto-oncogene, bHLH transcription factor (MYC), transcript variant X1, mRNA
AATCCCTGCGAGAGACAGAGGGAGCGAGCGGGCGCGTCCGC-CCGGGTGGAA--------
----------GAGCAGAGCGAGCGGAG-------AGCGAGGCGA-------GGGGCGCT-
CCGGGCGCCCC-GGGGAA-GGGAGACC-CGGAGCCACAGGGGGGCCTCT----CCGCCTC
CGAG-------------------------------------------CC-CCCGCCCGCG
G-GGCGCGCGACCCCCCGCCGCTCCCACGGAACTTTGCCCGCCGCCGCGGGCGCACGCTG
GGCTCCCCGCGGTCCTCCCCTTTTTGGAACTT-ACAACCACCCGAGAGCGAGGGGAACGC
GACT---CTCCGGACGCGCAGAGGCTCTACCCCTTCGCCTATTTGGGAAGACACTTCTCC
CTCCCCGCCGCCGCCCGCGCCCGGCT-GCCCTGAAA-GGCGCTCCCCGCCGCGTTTTGGA
CGCTGGATCTCCTCCGGAGAGTGGAAAACC--------------------
>XM_010844332.1 PREDICTED: Bison bison bison v-myc avian myelocytomatosis viral oncogene homolog (MYC), transcript variant X1, mRNA
------------------------------------------------------------
------------------------------------------------------------
------------------------------------------------------------
------------------------------------------------------------
-------------------------------ACTTTGCC---------------------
---------------------CACTGGAACTT-ACAACATCCGAGC------GACACCAA
GACT---CCCCGGACGCAGAGAAGCT-----CTTCTGCCTTTTTGGGGAGACACTT----
TCCCCCGCCGCTG-CCACGACCCGCG-CCTCTGAAA-GGCGCTCCTCGCCGTTTTTTGGA
CGCTAGATTTCCTTCGGATAGTGGAAA-----------------------
