# Supplementary material for: RNA structural analysis of the MYC mRNA reveals conserved motifs that affect gene expression
Source: PLoS One. 2019 Jun 17;14(6):e0213758. doi: 10.1371/journal.pone.0213758 (PMC6576772; doi:10.1371/journal.pone.0213758)
Supplement: S5 File — (FASTA) [file pone.0213758.s014.fasta]

Document S5. MAFFT alignment of vertebrate MYC RefSeq short 3' UTRs.

>NM_002467.5 Homo sapiens MYC proto-oncogene, bHLH transcription factor (MYC), transcript variant 1, mRNA
----------GGAAAACGAUUCCUUCUAACAGAAAU-GUCCUGAGCAAUC-ACCUAUGAA
CUUGU------UUCAAAUGCAUGAUC--AAAUGC-AACCU--CACAACCUUGGCUGAGUC
-UUGAGACUG---------AAAGAUUUAGCCAU--AAUGUAAACUGCCUCAAAUUGGAC-
UUUG--GGCAUAAAAGAA--C-----UUUUUUAUGCUUACCAUC---------------U
U-UUUUUUUUCUUUAACAGAUUUGUAUUUAAGAAUUGUUUUU-----AAAAAA---U-UU
U-AAGAUUUA-CACAAUGUUUCUCUGUAAAUA-UUGCCAUUAAAUGUAAAUAACUUU
>XM_003820455.3 PREDICTED: Pan paniscus MYC proto-oncogene, bHLH transcription factor (MYC), transcript variant X1, mRNA
GGAAAAGTAAGGAAAACGATTCCTTCTAACAGAACT-GTCCTGAGCAATC-ACCTATGAA
CTTGT------TTCAAATGCATGATC--AAATGC-AACCT--CACAACCTTGGCTGAGTC
-TTGAGACTG---------AAAGATTTAGCCAT--AATGTAAACTGCCTCAAATTGGAC-
TTTG--GGCATAAAAGAA--C-----TTTTTTATGCTTACCATC----------------
T-TTTTTTTTCTTTAACAGATTTGTATTTAAGAATTGTTTTT-----AAAAAA---T-TT
T-AAGATCTA-CACAATGTTTCTCTGTAAATA-TTGCCATTAAATGTAAATAACTTT
>XM_004047526.2 PREDICTED: Gorilla gorilla gorilla v-myc avian myelocytomatosis viral oncogene homolog (MYC), transcript variant X1, mRNA
GGAAAAGTAAAGAAAACGATTCCTTCTAACAGAACT-GTCCCGATCAATC-ACCTATGAA
CTTGT------TTCAAATGCATGATC--AAATGC-AACCT--CACAACCTTGGCTGAGTC
-TTGAGACTG---------AAAGATTTAGCCAT--AATGTAAACTGCCTCAGATTGGAC-
TTTG--GGCATAAAAGAA--C-----TTTTTTATGCTTACCATC---------------T
T-TTTTTTTTCTTTAACAGATTTGTATTTAAGAATTGTTTTT-----AAAAAA---T-TT
T-AAGATCTA-CACAATGTTTCTCTGTAAATA-TTGCCATTAAATGTAAATAACTTT
>XM_009244088.2 PREDICTED: Pongo abelii MYC proto-oncogene, bHLH transcription factor (MYC), transcript variant X1, mRNA
GGAAAAGTAAGGAAAAAGATTCCTTCTAACAGAACT-GTCCCAATCAATCAACCTATGAA
CTTGT------TTCAAATGCATGATC--AAATGC-AACCT--CACAACCTTGGCTGAGTC
-TTGAGACTG---------AAAGATTCAGCCAT--AATGTAAACTGCCTCAAATTGGAC-
TTTG--GGCATAAAAGAA--C-----TTTTTTATGCTTACCATC----------------
T-TTTTTTTTCTTTAACAGATTTGTATTTAAGAATTGTTTTT-----TAAAAA---T-TT
T-AAGATTTA-CACAATGTTTCTCTGTAAATA-TTGCCATTAAATGTAAATAACTTT
>XM_008001524.1 PREDICTED: Chlorocebus sabaeus v-myc avian myelocytomatosis viral oncogene homolog (MYC), transcript variant X1, mRNA
GGAAAAGTAAGGAAAAAGATTCCTTCTAACAGAGCT-GTCCCAATCAGTC-ACCTATGAA
CTTGT------TTCAAATGCATGATC--AAATGC-AACCT--CACAACCTTGGCTGAGTC
-TTGAGACTG---------AAAGATTTAGCCAT--AATGTAAACTGCCTCAAATTGGAC-
TTTG--GGCATAAAAGAA--C-----TTTTTTATGCTTACCATC------------TTTT
T-TTTTTTTTCTTTAACAGATTTGTATTTAAGAATTGTTTTT-----AAAAAA---T-TT
T-AAGATTTA-CACAATTTTTCTCTGTAAATA-TTGCCATTAAATGTAAATAACTTT
>XM_011760043.2 PREDICTED: Macaca nemestrina MYC proto-oncogene, bHLH transcription factor (MYC), transcript variant X1, mRNA
GGAAAAGGAAGGAAAAAGATTCTTTCTAACAGAGCTGGTCCCAATCAGTC-ACCTATGAA
CTTGT------TTCAAATGCATGATC--AAATGC-AACCT--CACAACCTTGGCTGAGTC
-TTGAGACTG---------AAAGATTTAGCCAT--GATGTAAACTGCCTCAAATTGGAC-
TTTG--GGCATAAAAGAA--C-----TTTTTTATGCTTACCATCAT----------TTTT
T-TTTTTTTTCTTTAACAGATTTGTATTTAAGAATTGTTTTT-----AAAAAA---T-TT
T-AAGATTTA-CACAATTTTTCTCTGTAAATA-TTGCCATTAAATGTAAATAACTTT
>XM_015145930.1 PREDICTED: Macaca mulatta v-myc avian myelocytomatosis viral oncogene homolog (MYC), transcript variant X1, mRNA
GGAAAAGGAAGGAAAAAGATTCTTTCTAACAGAGCTGGTCCCAATCAGTC-ACCTATGAA
CTTGT------TTCAAATGCATGATC--AAATGC-AACCT--CACAACCTTGGCTGAGTC
-TTGAGACTG---------AAAGATTTAGCCAT--GATGTAAACTGCCTCAAATTGGAC-
TTTG--GGCATAAAAGAA--C-----TTTTTTATGCTTACCATCAT----------TTTT
T-TTTTTTTTCTTTAACAGATTTGTATTTAAGAATTGTTTTT-----AAAAAA---T-TT
T-AAGATTTA-CACAATTTTTCTCTGTAAATA-TTGCCATTAAATGTAAATAACTTT
>XM_025394466.1 PREDICTED: Theropithecus gelada MYC proto-oncogene, bHLH transcription factor (MYC), transcript variant X1, mRNA
GGAAAAGTAAGGAAAAAGATTCTTTCTAACAGAGCTGGTCCCAATCTGTC-ACCTATGAA
CTTGT------TTCAAATGCATGATC--AAATGC-AACCT--CACAACCTTGGCTGAGTC
-TTGAGACTG---------AAAGATTTAGCCAT--GATGTAAACTGCCTCAAATTGGAC-
TTTG--GGCATAAAAGAA--C-----TTTTTTATGCTTACCATCTTT---------TTTT
T-TTTTTTTTCTTTAACAGATTTGTATTTAAGAATTGTTTTT-----AAAAAA---T-TT
T-AAGATTTA-CACAATTTTTCTCTGTAAATA-TTGCCATTAAATGTAAATAACTTT
>XM_017870746.1 PREDICTED: Rhinopithecus bieti v-myc avian myelocytomatosis viral oncogene homolog (MYC), transcript variant X1, mRNA
GGAAAAGTAAGGAAAAAGATTCCTTCTAACAGAGTG------TCCCAGTC-ACCTATGAG
CTTGT------TTCGAATGCATGATC--AAATGC-AACCT--CACAACCTTGGCTGAGTC
-TTGAGACTG---------AAAGATTTAGCCAT--AATGTAAACTGCCTCAAATTGGAC-
TTTG--GGCATAAAAGAA--C-----TGTTTTATGCTTACCATCCC----------TTTT
T-TTTTTTTTCTTTAACAGATTTGTATTTAAGAATTGTTTTT-----AAAAAA---T-TT
T-AAGATTTA-CACAATTTTTCTCTGTAAATATTTGCCATTAAATGTAAATAACTTT
>XM_017500491.1 PREDICTED: Cebus capucinus imitator v-myc avian myelocytomatosis viral oncogene homolog (MYC), transcript variant X1, mRNA
GGAAAAGTAAGGAAAAAGATTCCATCACATAGAACC-GTCAACATCCATT-ACCTATGAA
CTTGT------TTGCAACGCATGATC--AAATGC-AACCT--CACAACCTTGGCTGAGTC
-TT--GACTG---------AAAGATTTAGCCAT--AATGTAAACTGCCTCAAATTGGAC-
TTTG--GGCATAAAAGAA--C-----TTTTTTATGCTTACCATC---------------T
T-TTTTTTTTCTTTAACAGATTTGTATTTAAGAATTGTTTTT----AAAAAAA---T-TT
T-AAGATCTA-CACAGCTTTTCTCTGTAAATA-TTGCCATTAAATGTAAATAACTTT
>XM_010344242.1 PREDICTED: Saimiri boliviensis boliviensis v-myc avian myelocytomatosis viral oncogene homolog (MYC), transcript variant X1, mRNA
GGAAAAGTAAGGAAAAAGATTCCGTCCCACAGAACC-GTCAACATCCGTT-ACCTATGAA
CTTGT------TTGCAACGCATGGTC--AAATGC-AACCT--CACAACCTTGGCTGAGTC
-TT--GACTG---------AAAGGTTTAGCCAT--AATGTAAACTGCCTCAAATTGGAC-
TTTG--GGCATAAAAGAA--C-----TTTTTTATGCTTACCATCTTT---------TTTT
T-TTTTTTTTCTTTAACAGATTTGTATTTAAGAATTGTTTTT-----AAAAAA---G-TT
T-AAGATTTA-CACAACTTTTCTCTGTAAATA-TTGCCATTAAATGTAAATAACTTT
>XM_012785382.2 PREDICTED: Microcebus murinus v-myc avian myelocytomatosis viral oncogene homolog (MYC), transcript variant X1, mRNA
GGGAAAGTAAGGAAAAAGGTTCCTTCCAACAGAACT-GGCGCGATTTATT-ACCTATGAA
CCTAT------TTCAAATGCATGATC--AGATGC-AACCT--CACAACCTTGGCTGGGTC
-TTAGGACTG---------AAAGGCTTAGCCAT--AATGTAAACTGCCTCAAATGGGAC-
TTTG--GGCATAAAAGAA--C----TTTTTTTATGCTTGCCATCTTT---------TTTT
T-GTTTTTTCCTTTAACAGATTTGTATTTAAGAATTGTTTTT-----AAAAGA---T-TC
T-AAGGTTTA-CCCAATTTTTCTGTGTAAATA-TGGCCATTAAATGTAAATAACTTT
>XM_022502464.1 PREDICTED: Enhydra lutris kenyoni MYC proto-oncogene, bHLH transcription factor (LOC111146783), transcript variant X1, mRNA
GGGAAAGTAAGGAAAAAGGTTCCTTCTGACAGAACT-GTAGGAACCTCTC-CTATCTGAA
CTTTT------TTCAAATGCATGTTC--AAGTGC-AACCT--CACAACCTTGGCTAAGTC
-TTAGGATTG---------AAAGGTTTAGCCAT--AATGTAAACTGCCTCAAATGGAAC-
TTTG--GACATAAAAGAA--C----TTTTTTTATGCTTGCCATCT-------------TT
T-TTTTTTTCCTTTAACAGATTTGTATTTAAGAATTGTTTTT-----AAAAAA---T-CG
T-AAAGTTTA-CCCCATTTCCCCATGTAAATA-TGGCCATTAAATGTAAATAACTTT
>XM_008255902.2 PREDICTED: Oryctolagus cuniculus v-myc avian myelocytomatosis viral oncogene homolog (MYC), transcript variant X1, mRNA
GGGAAATTAAGGAAACAGGTTCCTTCTGACAGAACT-GCAGCAATCCATT-ACGTATGAA
CTTAT------TTCACATGCATGGTC--AAGTGC-AACCT--CACAACCTTGGCTGGGTC
-TTGGGACTG---------TAAGGTTTAGCCAT--AAAGTAAACTGCCTCAAATGGGAC-
TTTG--GGCATAAAATAA--C----TTTTTTTATGCTTGCCATCTTT---------TTTT
TGTTTGTTTCTTTTAACAGATTTGTATTTAAGAATTGTTTTT-----AAAAAA---T-TC
T-AAAGTTTA-CCCAACTTTCCTGTGTAAATA-TGGCCATTAAATGTAAATAACTTT
>XM_004458434.2 PREDICTED: Dasypus novemcinctus MYC proto-oncogene, bHLH transcription factor (MYC), transcript variant X1, mRNA
GGGAAAGTAAGGAAAAGCGTTCCTTCTACCAGAACT-GCAACCATTCATT-ACCTATGAA
CTTAC------TTCAAACGCATGGTC--AAGTGC-AACCT--CACAACCTTGGCTGGGTC
-TTGGGACTG---------AAAGGTTTAGCCAT--AATGTAAACTGCCTCAAATGGGAC-
TTTG--GGCATAAA--AA--C----TTTTTTTATGCTTGCCGTCTTT---------TGTT
T-GTTTTTTTCTTTAACAGATTTGTATTTAAGAATTGTTTTT-----AAAAAAAGTC-CT
A-AAAGTTTA-CCCAATTTTCCTGTGTAAATA-TGGCCATTAAATGTAAATAACTTT
>XM_011291443.3 PREDICTED: Felis catus MYC proto-oncogene, bHLH transcription factor (MYC), transcript variant X1, mRNA
GGGAAAGTAAGGAAAAAGCTTCCTTCTCACAGAACT-GTAGCAACTCCTC-ATATCTGAA
CTTGT------TTCAAATGCATGGTC--AAGTGC-AACCT--CACAACCTTGGCTGGGTC
-TTAGGATTG---------AAAGGTTTAGCCAT--AATGTAAACTGCCTCAAATGGAAT-
TTTG--GGCATAAAAGAA--C---ATTTTTTTATGCTTGCCATCTTTT------TGTTTG
T-TTGTTTTCCTTTAACAGATTTGTATTTAAGAATTGTTTTT-----AAAAAA---TGTG
T-CAAGTTTA-CCCCGTTTTCCTGTGTAAATA-TGGCCATTAAATGTAAATAACTTT
>XM_019459856.1 PREDICTED: Panthera pardus v-myc avian myelocytomatosis viral oncogene homolog (MYC), transcript variant X1, mRNA
GGGAAAGTAAGGAAAAAGCTTCCTTCTCACAGAACT-GTAGCAACTCCTC-ATATCTGAA
CTTGT------TTCAAATGCATGGTC--AAGTGC-AACCT--CACAACCTTGGCTGGGTC
-TTAGGATTG---------AAAGGTTTAGCCAT--AATGTAAACTGCCTCAAATGGAAT-
TTTG--GGCATAAAAGAA--C---ATTTTTTTATGCTTGCCATCTTTT------TGTTTG
T-TTGTTTTCCTTTAACAGATTTGTATTTAAGAATTGTTTTT-----AAAAAA---TGTG
T-CAAGTTTA-CCCCGTTTTCCTGTGTAAATA-TGGCCATTAAATGTAAATAACTTT
>XM_004743554.2 PREDICTED: Mustela putorius furo v-myc avian myelocytomatosis viral oncogene homolog (MYC), transcript variant X1, mRNA
---AAAGTAAGGAAAAAGGTTCCTTCTGACAGAACT-GTAGCAACCTCTC-CTATCTGAA
CTTTT------TTCAAATGCATGTTC--AAGTGC-AACCT--CACAACCTTGGCTAAGTC
-TTAGGATTG---------AAAGGTTTAGCCAT--AATGTAAACTGCCTCAAATGGAAC-
TTTG--GACATAAAAGAA--C---TTTTTTTTATGCTTGCCATCTTTT--------TTTT
T-TTTTTTCCTTTTAACAGATTTGTATTTAAGAATTGTTTTT-----AAAAAA---T-GG
T-AAAGTTTA-CCCCACTTCCCCATGTAAATA-TGGCCATTAAATGTAAATAACTTT
>XM_025871112.1 PREDICTED: Callorhinus ursinus MYC proto-oncogene, bHLH transcription factor (MYC), transcript variant X1, mRNA
---AAAGTAAGGGAAAAGGTTCCTTCTGACAGAACT-GTAGCAGCTCCTC-ATATCTGAA
CTTTT------TTCAAATGCATGTTC--AAGTGC-AACCT--CACAACCTTGGCTAAGCC
-TTAGGATTG---------AAAGGTTTAGCCAT--AATGTAAACTGCCTCAAATGGAAT-
TTTG--GGCATAAAAGAA--C---TTTTTTTTATGCTTGCCATC--------------TT
T-TTTTTTTCCTTTAACAGATTTGTATTTAAGAATTGTTTTT-----AAAAAA---T-CG
T-AAAGTTTA-CCCCACTTCCCCATGTAAATA-TGGCCATTAAATGTAAATAACTTT
>XM_026495412.1 PREDICTED: Ursus arctos horribilis MYC proto-oncogene, bHLH transcription factor (MYC), transcript variant X1, mRNA
---AAAGTAAGGAAAAAGGTTCCTTCTGACAGAACT-GTAGCAATTCCTC-ATATCTGAA
CTGTT------TTCAAATGCATGTTC--AAATGC-AACCT--CACAACCTAGGCTAGATC
-TTAGGATTG---------AAAGGTTTAGCCAT--GATGTAAACTGCCTCAAATAGAAC-
TTTG--GGCATAAAAGAA--C---TTTTTTTTATGCTTGCCATCTTT-----------TT
T-TTTTTTTCCTTTAACAGATTTGTATTTAAGAATTGTTTTT-----AAAAAA---T-CG
T-AAAGTTTA-CCCCATTTTCCCATGTAAATA-TGGCCATTAAATGTAAATAGCTTT
>XM_012566191.1 PREDICTED: Odobenus rosmarus divergens v-myc avian myelocytomatosis viral oncogene homolog (MYC), transcript variant X1, mRNA
---AAAGTAAGGGAAAAGGTTCCTTCTGACAGAACT-GTAGCAGCTCCTC-ATATCTGAA
CTTTT------TTCAAATGCATGTTC--AAGTGC-AACCT--CACAACCTTGGCTAAGCC
-TTAGGATTG---------AAAGGTTTAGCCAT--AATGTAAACTGCCTCAAATGGAAC-
TTTG--GGCATAAAAGAA--C---TTTTTTTTATGCTTGCCAT---------------TT
T-TTTTTTTCTTTTAACAGATTTGTATTTAAGAATTGTTTTT-----AAAAAA---T-CG
T-AAAGTTTA-CCCCACTTCCCCATGTAAATA-TGGCCATTAAATGTAAATAACTTT
>XM_021688450.1 PREDICTED: Neomonachus schauinslandi MYC proto-oncogene, bHLH transcription factor (MYC), transcript variant X1, mRNA
---AAAGTAAGGGAACGGGTTCCTTCTGACAGAACT-GTAGCAGCTCCTC-ATATCTGAA
CTTTT------TTCAAATGCATGTTC--AAGTGC-AACCT--CACAACCTTGGCTAAGCC
-TTAGGATTG---------AAAGGTTTAGCCAT--AATGTAAACTGCCTCAAATGGAAC-
TTTG--GGCATAAAAGAA--C---TTTTTTTTATGCTTGCCGTCT-------------TT
T-TTTTTTTCCTTTAACAGATTTGTATTTAAGAATTGTTTTT-----AAAAAA---T-CG
T-AAAGTTTA-CCCCACTTCCCCATGTAAATA-TGGCCATTAAATGTAAATAACTTT
>XM_006730031.1 PREDICTED: Leptonychotes weddellii myc proto-oncogene protein-like (LOC102739954), transcript variant X1, mRNA
---AAAGTAAGGGAACAGGTTCCTTCTGACAGAACT-GTAGCAGCTCCTC-ATATCTGAA
CTTTT------TTCAAATGCATGTTC--AAGTGC-AACCT--CACAACCTTGGCTAAGCC
-TTAGGATTG---------AAAGGTTTAGCCAT--AATGTAAACTGCCTCAAATGGAAC-
TTTG--GGCATAAAAGAA--C---TTTTTTTTATGCTTGCCATCC-------------TT
T-TTTTTTTCCTTTAACAGATTTGTATTTAAGAATTGTTTTT-----AAAAAA---T-CG
T-AAAGTTTA-CCCCACTTCCCCATGTAAATA-TGGCCATTAAATGTAAATAACTTT
>XM_007456064.1 PREDICTED: Lipotes vexillifer v-myc avian myelocytomatosis viral oncogene homolog (MYC), transcript variant X1, mRNA
GGGAAAGTGAGGAAAAAGATTCCTTCTGACAGAACT----------CCCT-ACGTATGAA
CTTTT------TGCATATGCATGA--------TC-AACCT--CACAACCTTGGCTGGATC
-TTAAGACTG---------AAAGGTTTAGCCAT--AATATAAACTGCCTCAAATGGGAC-
TTTG--GGCATAAAAGAA--C----TTTTTTTATGCTTACCATCT-----------TTTT
T-TTTTTTTCCTTTAACAGATTTGTATTTAAGAATTGTTTTT-----ACGAAA---T-CC
T-GAACTTTA-TCCAATTTTCCTTTGTAAATA-TAGCCATTAAATGTAAATAACTTT
>XM_023728194.1 PREDICTED: Trichechus manatus latirostris MYC proto-oncogene, bHLH transcription factor (LOC101349786), transcript variant X1, mRNA
GGGAAAGTAAGGGAAAAGATTCCTTCTGGCAGAACT-GCCACAATTCATT-AGGTATGAA
CTTAG------TTCAAATGCATGGTC--AAGTGC-AACCT--CACAACCTTGGCTGGGTC
-TTGGGACTG---------AAAGGTCTAGCCAT--AATGTAAACTGCCTCAAATGGGTC-
TTTG--GGCATAAAAGAA--C----TTTTTTTATGCTTGCCATCTTTT----TTTCTTTT
T-TTTCTTGTCTTTGGCAGATGTGTATTTAAGAATTGTTTTT----AAAAAAA---T-TC
T-AAAGTTTC-CCCAATTTTCCTGTGTAAATA-TGGCCATTAAATGTAAATAACTTT
>XM_022554026.1 PREDICTED: Delphinapterus leucas MYC proto-oncogene, bHLH transcription factor (MYC), transcript variant X1, mRNA
GGGAAAGTGTGGAAAAAGATTCCTTCTGACAGAACT----------CCCT-ACGTATGAA
CTTTT------TGCATATGCATGA--------TC-AACCT--CACAACCTTGGCTGGATC
-TTAAGACTG---------AAAGGTTTAGCCAT--AATATAAACTGCCTCAAATGGGAC-
TTTG--GGCATAAAAGAA--C----TTTTTTTATGCTTACCATC-------------TTT
T-TTTTTTTCCTTTAACAGATTTGTATTTAAGAATTGTTTTT-----ATGAAA---T-CC
T-GAATTTTA-TCCAATTTTCCTTTGTAAATA-TAGCCATTAAATGTAAATAACTTT
>XM_024741267.1 PREDICTED: Neophocaena asiaeorientalis asiaeorientalis MYC proto-oncogene, bHLH transcription factor (MYC), transcript variant X1, mRNA
GGGAAAGTGTGGAAAAAGATTCCTTCTGACAGAACT----------CCCT-ACGTATGAA
CTTTT------TGCATATGCATGA--------TC-AACCT--CACAACCTTGGCTGGATC
-TTAAGACTG---------AAAGGTTTAGCCAT--AATATAAACTGCCTCAAATGGGAC-
TTTG--GGCATAAAAGAA--C----TTTTTTTATGCTTACCATC------------TTTT
T-TTTTTTCCCTTTAACAGATTTGTATTTAAGAATTGTTTTT-----ACGAAA---T-CC
T-GAACTTTA-TCCAATTTTCCTTTGTAAATA-TAGCCATTAAATGTAAATAACTTT
>XM_007103918.2 PREDICTED: Physeter catodon MYC proto-oncogene, bHLH transcription factor (MYC), transcript variant X1, mRNA
GGGAAAGTGAGGAAAAAGATTCCTTCTGACAGAACT----------CCCT-ACGTATGAA
CTTTT------TGCATATGCATGA--------TC-AACCT--CACAACCTTGGCTGGATC
-TTAAGACTG---------AAAGGTTTGGCCAT--AATATAAACTGCCTCAAATGGGAC-
TTTG--GGCATAAAAGAA--C----TTTTTTTATGCTTACCATCCT----------TTTT
T-TTTTTTTCCTTTAACAGATTTGTATTTAAGAATTGTTTTT-----ACGAAA---T-CC
T-GAACTTTA-TCCAATTTTCCTTTGTAAATA-TAGCCATTAAATGTAAATAACTTT
>XM_004431070.2 PREDICTED: Ceratotherium simum simum v-myc avian myelocytomatosis viral oncogene homolog (LOC101393217), transcript variant X1, mRNA
GGGAAAGTAAGGAAGGAGGTTCCTTCTGACAGAACC-GCGGCAATTCCTC-ACGTGTGAA
CTTTT------TTCAAATGCATGGTC--ATTTGC-AACCT--CACAACCTTGGCTGGATC
-TTGGGACTG---------AAAGGTTTAGCCAT--GATGTAAACTGCCTCAAACATAAC-
TTTC--GGCATAAAAGAA--C----TTTTTTTATGCTTGCCATCATTT------TTTTTT
T-TTTTTGTCCTTTAACAGATTTGTATTTAAGAATTGTTTTT-----AAGACA---T-CC
T-AAAGTTTA-CCCAATGTTCTTGTGTAAATA-TGGCCATTAAATGTAAATAACTTT
>XM_001497991.5 PREDICTED: Equus caballus MYC proto-oncogene, bHLH transcription factor (MYC), transcript variant X1, mRNA
---AAAGTAAGGAAGAAAGTTCCTTAGGACAGAATT-GCAGCAATTCCTG---ACTGAAC
TTTTT------TCCAAATGCATGGTC--AAATGT-AACCT--CACAACCTTGGCTGGGTC
-TTGGGACTG---------AAAGGTTTAGCCAT--AATGTAAACTGCCTCAAATGGAAC-
TTAG--AGCATAAAAGAA--C----GTTTTTTATGCTTGCCATT----------------
--TTTTTTTCCTTTAGCAGATTTGTATTTAAGAGTTGTTTTT-----AAAACA---T-GC
T-AAAATTTACCCCAATTTTCCTGTGTAAATA-TGGCCATTAAATGTAAATAA----
>XM_014831331.1 PREDICTED: Equus asinus v-myc avian myelocytomatosis viral oncogene homolog (MYC), transcript variant X1, mRNA
---AAAGTAAGGAAGAAAGTTCCTTAGGACAGAATT-GCAGCAATTCCTG---ACTGAAC
TTTTT------TCCAAATGCATGGTC--AAATGT-AACCT--CACAACCTTGGCTGGGTC
-TTGGGACTG---------AAAGGTTTAGCCAT--AATGTAAACTGCCTCAAATGGAAC-
TTAG--AGCATAAAAGAA--C----GTTTTTTATGCTTGCCATT----------------
--TTTTTTTCCTTTAGCAGATTTGTATTTAAGAGTTGTTTTT-----AAAACA---T-GC
T-AAAATTTACCCCAATTTTCCTGTGTAAATA-TGGCCATTAAATGTAAATAA----
>XM_012925639.1 PREDICTED: Ochotona princeps v-myc avian myelocytomatosis viral oncogene homolog (MYC), transcript variant X1, mRNA
-----AGTAAGGAAAAAGGTTCCTTCTGACAGAACT-TCAGCAATCCATT-CTGTATGAA
CTTAT------TTCAAATGCATGGTCA-AAGTGC-AACCT--CACAACCTCGGCTGGGTC
-TTTGGACTG---------TAAGGTTTAGCCAT--AATGTAAACTGCCTCAAATGGGAC-
TTTG--GGCATAAAAGAA--C---ATTTTTTTATGCTTGCCATCTTTT--------TTTG
T-TTTGTTTCTTTTAACAGATTTGTATTTAAAGAATTGTTTTAA-AAAAAAAA---A-TC
T-AAAGTTTA-CCCAACTCTCCTGTGTACATA-TGGCCATTAAATGTAAATAACTTT
>XM_025450850.1 PREDICTED: Canis lupus dingo MYC proto-oncogene, bHLH transcription factor (MYC), transcript variant X1, mRNA
GGGAAAGTAAGGAAAAAGGTTCCTTCTGCCAGAACT-GTAGGGGATCCTC-ATATCTGAA
CTTGT------TTCAAATGCATGTTT--AAGTGC-AACCT--CACAACCTTGGCTGAGCC
-TTAGGATTGA--------AAAGGTTTAGCCGC--GATGTAAACTGCCTCAAATGGGAC-
TTTG--GGCATAAAAAGAA-C--TTTTTTTTTATGCTTGCCATCTTTT--------TTTT
T-TTTCTTTCTTTTAACAGATTTGTATTTAAGAATTGTTTTT-----AAAAAA---T-CG
T-AAAGTTTA-CCCCATTTTCCTGTGTAAATA-TGGTCATGAAATGTAAATAACTTT
>XM_004327312.2 PREDICTED: Tursiops truncatus v-myc avian myelocytomatosis viral oncogene homolog (MYC), transcript variant X1, mRNA
GGGAAAGTGAGGAAGAAGATTCCTTCTGATGGAACT----------CCCG-ACGTATGAA
CTTTC------TGCATATGCATGA--------CC-AACCT--CACAACCTTGGCTGGATC
-TTAAGACTG---------AAAGGTTTAGCCAT--AATATAAACTGCCTCAAATGGGAC-
TTTG--GGCATAAAAGAA--C----TTTTTTTATGCTTACCATC-------------TTT
T-TTTTTTTCCTTTAACAGATTTGTATTTAAGAATTGTTTTT-----ACGAAA---T-CC
T-GAACTTTA-TCCAATTTTCCTTTGTAAATA-TAGCCATTAAATGTAAATAACTTT
>XM_006208010.2 PREDICTED: Vicugna pacos v-myc avian myelocytomatosis viral oncogene homolog (MYC), transcript variant X1, mRNA
-------TAAGGAAAAAGGTTTCTTCTGACAAAACT-ACAGCAACTCTTT-ACGAATGAA
CTTTT------TTCAAATGCATGTTC--AAGTGC-AACCT--CACAACCTTGGCTGGGTC
-TTGGGACTAATCCAGTCCCAAGGTTTAGCCAT--AATGTAAACTGCCTCAGATGGAAC-
TTTG--GGCATAAAAGAA--C----TTTTTTTATGCTTGTCATC-------------TTT
T-TTTTTCCCCTCTAACAGATTTGTATTTAAGAATTGTTTTT-----ACAAAA---T-CC
T-AAAGTTTA-CCCAATTTTCCTATGTAAATA-TGACCATTAAATGTAAATAACTTT
>XM_025993448.1 PREDICTED: Vulpes vulpes MYC proto-oncogene, bHLH transcription factor (MYC), transcript variant X1, mRNA
GGGAAAGTAAGGAAAAAGGTTCCTTCTGCCAGAACT-GTAGGGGATCCTC-ATATCTGAA
CTTGT------TTCAAATGCATGTTT--AAGTGC-AACCT--CACAACCTTGGCTGAGCC
-TTAGGATTGA--------AAAGGTTTAGCCGC--GATGTAAACTGCCTCAAATGGGAC-
TTTG--GGCATAAAAAGAA-C--TTTTTTTTTATGCTTGCCATCTTTT-------TTTTT
T-TTTCTTTCTTTTAACAGATTTGTATTTAAGAATTGTTTTT-----AAAAAA---T-CG
T-AAAGTTTACCCCCATTTTCCTGTGTAAATA-TGGTCATGAAATGTAAATAACTTT
>XM_008569392.1 PREDICTED: Galeopterus variegatus v-myc avian myelocytomatosis viral oncogene homolog (MYC), transcript variant X1, mRNA
----AAGTAAGGAAAAGAGTTCCTTCC-ACAGAACT-GCAGCAATTCATT-ACCTATGAA
CTTCA------TTCAGATGCATGATG--AAATGC-AACCT--CACAACCTTGGCTGGATC
-TTGGGACTG---------AAAGATTTAGCCAT--AATGTAAACTGCCTCAAATAGGAC-
ATTG--GGCATAAAAGAA--C----TTTTTTTATGCCCGCCATGTTTTGTTTTGTTTTGT
T-TTGTTTTCCTTTAACAGATTTGTATTTAAGAATTGTTTTT-----AAAAAT-----CT
T-AAAGTTTA--ACAATAGTCTTGTGTAAATA-TGGACATTAAATGTAAATAACTTT
>XM_010988785.1 PREDICTED: Camelus dromedarius v-myc avian myelocytomatosis viral oncogene homolog (MYC), transcript variant X1, mRNA
-------TAAGGAAAAAGGTTTCTTCTGACAAAACT-ACAGCAACTCTTT-ACGAATGAA
CTTTT------CTCAAATGCATGTTC--AAGTGC-AACCT--CACAACCTTGGCTGGGTC
-TTGGGACTAATCCAGTCCCAAGGTTTAGCCAT--AATGTAAACTGCCTCAGATGGAAC-
TTTG--GGCATAAAAGAA--C----TTTTTTTATGCTTGTCATCTTT---------TTTT
T-TTTTTCCCCTCTAACAGATTTGTATTTAAGAATTGTTTTT-----ACAAAA---T-CC
T-AAAGTTCA-CCCAATTTTCCTATGTAAATA-TGACCATTAAATGTAAATAACTTT
>XM_010972639.1 PREDICTED: Camelus bactrianus v-myc avian myelocytomatosis viral oncogene homolog (MYC), transcript variant X1, mRNA
-------TAAGGAAAAAGGTTTCTTCTGACAAAACT-ACAGCAACTCTTT-ACGAATGAA
CTTTT------CTCAAATGCATGTTC--AAGTGC-AACCT--CACAACCTTGGCTGGGTC
-TTGGGACTAATCCAGTCCCAAGGTTTAGCCAT--AATGTAAACTGCCTCAGATGGAAC-
TTTG--GGCATAAAAGAA--C----TTTTTTTATGCTTGTCATCTTT---------TTTT
T-TTTTTCCCCTCTAACAGATTTGTATTTAAGAATTGTTTTT-----ACAAAA---T-CC
T-AAAGTTCA-CCCAATTTTCCTATGTAAATA-TGACCATTAAATGTAAATAACTTT
>XM_010588488.2 PREDICTED: Loxodonta africana MYC proto-oncogene, bHLH transcription factor (MYC), transcript variant X1, mRNA
GGGAAAGTAAGGGAAAAGATTCCTTCTT---------GCATCAACTCATC-ACGAATGAA
CTTAGTTCAAATTCAAATGCATGGTC--AAA-AC-AACCT--CACAACCTTGGCTGGGTC
-TTGGAACTG---------AAAGGTCTAGCTGT--AGTGGAAACTGCCTCAAATGGGAC-
ATTG--GGCATAAAAGAA--C----TTTTTTTATGCTTGCCATCTTTT--TTTTTTCTCT
C-TCTCTTTTCTTTAACAGATTTGTATTTAAGAATTGTTTTT---AAAAAAAA---T-TC
T-AAAGTTTA-CCCAATTTTCCTGTGTAAATA-CGGCCATTAAATGTAAATAACTTT
>XM_018058563.1 PREDICTED: Capra hircus v-myc avian myelocytomatosis viral oncogene homolog (MYC), transcript variant X1, mRNA
---------------------------------------------------ACATAGGAA
CGTCT------TTCATATGCATGA--------AC-AACCT--CACAACCTTGGCTGGATC
CTTAAGACTG---------AAAGATTTAGCCAT--ACTATAAACTGCCTCAAATGGAAC-
TTTG--GGCATAAAAGAA--C--TTTTTTTTTATGCTTACCTA--------------TTT
T-TTTTTTTCCTTTAACAGATTTGTATTTAAGAATTGTTTTT-----AAAAAC---T-CC
T-GAATTTCA-CCCAATTTTCCTTTGTAAATA-TAGCCATTAAATGTAAATAACTTT
>XM_006074649.2 PREDICTED: Bubalus bubalis MYC proto-oncogene, bHLH transcription factor (MYC), transcript variant X1, mRNA
---------------------------------------------------ACATAGGAA
CATCT------TTCATATGCATGA--------AC-AACCT--CACAACCTTGGCTGGATC
TTTAAGACTG---------AAAGATTTAGCCAT--ACTATAAACTGCCTCAAATAGAAC-
TTTG--GGCATAAAAGAA--C--TTTTTTTTTATGCTTACAAT--------------TTT
T-TTTTTTTCCTTTAACAGATTTGTATTTAAGAATTGTTTTA-----AAAAAC---T-CC
T-GAATTTCA-CCCAATTTTCCTTTGTAAATA-TAGCCATTAAATGTAAATAACTTT
>XM_017665107.1 PREDICTED: Manis javanica v-myc avian myelocytomatosis viral oncogene homolog (MYC), transcript variant X1, mRNA
GGGAAAGTAAGGAAAAGAGTTCCTTCTGAGGAAACT-GCAGCAATTCACT-GCGAATGAA
CTTCT------TTCAAATGCATGGTT--AAGTGCAAACCT--CACAACCTTGGCTGGGTC
-TTGGGATTG---------AAAGGTTTAGCCAC--AATGTAAACTGCCTCAAATGGGAC-
ATTG--GGCATAAAAGAA--C----TTTTTTTATGCTTGTCATCC-----------TTTT
T-TTTTTTTCCTTTAACAGATTTGTATTTAAGAATTGTTTTT------AAAAA---T-CC
T-GAAGTTTA-CCCAGTTTTCCTGTGTAAATA-------------------------
>XM_020875260.1 PREDICTED: Odocoileus virginianus texanus MYC proto-oncogene, bHLH transcription factor (MYC), transcript variant X1, mRNA
---------------------------------------------------ACATAGGAA
CATCT------TTCATATGCATGA--------AC-AACCT--CACAACCTTGGCTGGATC
TTGAACACTG---------AAAGATTTAGTCAT--ACTATAAACTGCCTCAAATGGAAC-
TTTG--GGCATAAAAGAA--CTTTTTTTTTTTATGCTTACCG----------------TT
T-TTTTTTTCCTTTAACAGATTTGTATTTAAGAATTGTTTTT-----AAAAAC---T-CC
T-GAATTTCA-CCCAATTTTCCTTTGTAAATA-TAGCCATTAAATGTAAATAACTTT
>XM_005215324.4 PREDICTED: Bos taurus MYC proto-oncogene, bHLH transcription factor (MYC), transcript variant X1, mRNA
---------------------------------------------------ACATAGGAA
CATCT------TTCATATGCATGA--------AC-AACCT--CACAACCTTGGCTGGATC
TTTAAGACTG---------AAAGATTTAGCCAT--ACTATAAACTGCCTC------AAC-
TTTG--GGCATAAAAGAA--C--TTTTTTTTTATGCTTACCA----------------TT
T-TTTTTTTCCTTTAACAGATTTGTATTTAAGAATTGTTTTT-----AAAAAC---T-CC
T-GAATTTCA-CCCAATTTTCCTTTGTAAATA-TAGCCATTAAATGTAAATAACTTT
>XM_010844332.1 PREDICTED: Bison bison bison v-myc avian myelocytomatosis viral oncogene homolog (MYC), transcript variant X1, mRNA
---------------------------------------------------ACATAGGAA
CGTCT------TTCATATGCATGA--------AC-AACCT--CACAACCTTGGCTGGATC
TTTAAGACTG---------AAAGATTTAGCCAT--ACTATAAACTGCCTC------AAC-
TTTG--GGCATAAAAGAA--C-TTTTTTTTTTATGCTTACCA----------------TT
T-TTTTTTTCCTTTAACAGATTTGTATTTAAGAATTGTTTTT-----AAAAAC---T-CC
T-GAATTTCA-CCCAATTTTCCTTTGTAAATA-TAGCCATTAAATGTAAATAACTTT
>XM_019973984.1 PREDICTED: Bos indicus v-myc avian myelocytomatosis viral oncogene homolog (MYC), transcript variant X1, mRNA
---------------------------------------------------ACATAGGAA
CGTCT------TTCATATGCATGA--------AC-AACCT--CACAACCTTGGCTGGATC
TTTAAGACTG---------AAAGATTTAGCCAT--ACTATAAACTGCCTC------AAC-
TTTG--GGCATAAAAGAA--C--TTTTTTTTTATTCTTACCA----------------TT
T-TTTTTTTCCTTTAACAGATTTGTATTTAAGAATTGTTTTT-----AAAAAC---T-CC
T-GAATTTCA-CCCAATTTTCCTTTGTAAATA-TAGCCATTAAATGTAAATAACTTT
>XM_004679594.2 PREDICTED: Condylura cristata v-myc avian myelocytomatosis viral oncogene homolog (MYC), transcript variant X1, mRNA
-----------------------------------------------ATT-ACCTATGGA
CTTCT-----CTTCAAGTGCATGCTGGTCAGTGC-AACCT--CACAACCGTGGCTGGGTC
-TT----CTG---------AAAGGGTTAGCCATATAATGTAAACTGCCTCAACTGGGAC-
-TCG--GGCATAAAAGGA--C-----ATTTTTATGCTTGCCATT----------------
----TTTTTCCTTTCACAGATTTGTATTTAAGAATTGTTTTT-----AAAGAA---T-CT
TAAAAGTTTACCCAATTTTTCCTGTGTAAATA-GGGCCATTAAATGTAAATAACTTT
>XM_020184875.1 PREDICTED: Castor canadensis v-myc avian myelocytomatosis viral oncogene homolog (Myc), transcript variant X1, mRNA
------------------------------------------------------------
----------TTTCAAGTGCATGTTAA-AAATGC-AACCT--CACAACCTTGGCTGGGTC
-TT--GACTG---------TAAGAGTCAGCCAT--ATTGTCAACTGCCTCAGATGGGAC-
GTTG--GGCATAAAAGAA--C----TTATTTTATGCTTACCATCT-----------TTTT
T-TTTTTCTCACTTTTAAGATTTGTATTTAAGAATTGTTTTT-----AAAAA--------
--AAAATCTT-AAAAGTTTTCCTGTATAAATA-TGACCATCCAATGCAAATAACTTT
>XM_024572335.1 PREDICTED: Desmodus rotundus MYC proto-oncogene, bHLH transcription factor (MYC), transcript variant X1, mRNA
------------------------------------------------------------
-------------CAAATGCATGGTA--AAGTGC-AACCG--CACAACCTTGGCTGGGTC
-TTAGGACTG---------AAAGGCGTGGCCAT--AATGTAAACTGCCTCAAATGGAAC-
ATTG--GGCATAAAAGAA--C----TTTTTTTATGCTTGCCATCT-----------TTTC
T-CCCCCCACCTTTAACAAATTTGTATTTAAGAATTGTTTTTTT-AAAAAAGA---T-CT
T-AAAA-----------TTTCCTTTGTAAATA-CGGCCATCAAATGTAAATAACTTT
>XM_004634419.2 PREDICTED: Octodon degus MYC proto-oncogene, bHLH transcription factor (Myc), transcript variant X1, mRNA
------------------------------------------------------------
---------------AATGCATGGTC--GGTAAC-AACCT--CACAACCGTGGCTGAGTC
-TTGGGACTG---------AAAGGTTTAGCCA-------TAAACTGCCTCAAATAGAAC-
TTTA--GGCATAAAAGAG-------TTTTTTTATGCTTGACTTT----------------
--TTTTTTTCCTTTAACAGATTTGTATTTAAGAATTGTTTTT-----TAAAAT-----CT
TAAATGTTGA-CCAACTTTCCCTGTGTAAATA-TGGTTATTAAATGTAAATAACTTT
>XM_006989007.1 PREDICTED: Peromyscus maniculatus bairdii v-myc avian myelocytomatosis viral oncogene homolog (Myc), transcript variant X1, mRNA
-----AGTAAGGAGAACGGTTCCTTCTCTTAGAACT-GATGCGCT---------------
-------GGACTTGAAATGCATGCTCA-AAGCCT-AACCT--CACAACCTTGGCTGGGGC
TTTGGGACTG---------TAAGCTTCAGCCAT--AATGTTAACTGCCTCAA-----AC-
TCTA--GGCATAAAAGAA--C---TTTTTTTTATGCTTCCCATCT-----------TTTT
T---CTTTTCCTTTAACAGATTTGTATTTAATTGTTTTTAAGA--AAAAAAAA---T-CT
T-AAAGTTTA-CCCACTTTTCCCATGTAAATA-GGACCCTTAAATGTAAATAACTTT
>XM_003516006.2 PREDICTED: Cricetulus griseus myc proto-oncogene protein (LOC100758352), transcript variant X1, partial mRNA
------------------------------------------------------------
-----------TTCAAATGCATGCTCG-CAGCCT-AACCT--CACAACCTTGGCTGGGGC
TTTGGGACTG---------TAAGCTTCAGCCAT--AATGTTAACTGCCTCAA-----AC-
TTTA--GGCATAAAAGAA--C-----TTTTTTATGCTTCCCATCT-----------TTTT
T---CTTTTCCTTTAGCAGATTTGTATTTAATTGTTTTTAAAAAAGAAAAAAA---T-CT
T-AAAGTTTA-CCCACTTTTCCAATGTAAATA-GGACCCTTAAATGTAAATAACTTT
>XM_008845470.2 PREDICTED: Nannospalax galili v-myc avian myelocytomatosis viral oncogene homolog (Myc), transcript variant X1, mRNA
------------------------------------------------------------
--------------------------------GC-AACCT--CACAGCCTTGGCTGAGTC
TTTGGGACTG---------TAAGCTTCAGCCAC--AATGTTAACTGCCTCAA-----AC-
TTTG--GGCATAAAAGAA--C----TTTTTTTATGCTTCCCATCA-----------TCTT
-----TTTTTCTTTAACAGATTTGTATTTAATTGTTTTTAAAAA-AAAAAAAA---T-CT
T-AAAGTTTA-TCCGCTTTTCCAATGTAAATA-GGACCCTTAAATGTAAATAACTTT
>XM_005354556.3 PREDICTED: Microtus ochrogaster MYC proto-oncogene, bHLH transcription factor (Myc), transcript variant X1, mRNA
------------------------------------------------------------
-----------TTCAAATGCATGCTCA-AAGCCT-AACCT--CACAACCTTGGCTGGGGC
TTTGGGACTG---------TAAGCTTCAGCCATA-AATGTTAACTGCCTCAA-----AC-
TTTA--GGCATAAAAAGAACT---TTTTTTTTATGCTTCCCATCT-----------TTTT
TTTTCTTTTCCTTTAACAGATTTGTATTTAAATTGTTTTTAA---AAAAAAAT---C-TT
A-AAAGTTTA-CCCACTTTACCCATGTAAATA-GGACCCTTAAATGTAAATAACTTT
>XM_021216459.1 PREDICTED: Mus pahari MYC proto-oncogene, bHLH transcription factor (Myc), transcript variant X1, mRNA
-----AGTAAGGAGAACGGTTCCTTCTGACAGAACT-GATGCGCT---------------
-------GGAATTAAAATGCATGCTCA-AAGCCT-AACCT--CACAACCTTGGCTGGGGC
TTTGGGACTG---------TAAGCTTCAGCCAT--AATTTTAACTGCCTCAA-----AC-
TTAAATAGTATAAAAGAA--C----TTTTTTTATGCTTCCCATCT-----------TTTT
T-CTTTTTCCTTTTAACAGATTTGTATTTAATTGTTTTTTTA---AAAAAAAA---T-CT
T-AAAATTTA-TCCAATTTTCCCATGTAAATA-GGGTCTTTAAATGTAAATAACTTT
>XM_021183649.1 PREDICTED: Mus caroli MYC proto-oncogene, bHLH transcription factor (Myc), transcript variant X1, mRNA
-----AGTAAGGAGAACGGTTCCTTCTGACAGAACT-GATGCGCT---------------
-------GGAATTAAAATGCATGCTCA-AAGCCT-AACCT--CACAACCTTGGCTGGGGC
TTTGGGACTG---------TAAGCTTCAGCCAT--AATTTTAACTGCCTCAA-----AC-
TTAAATAGTATAAAAGAA--C---TTTTTTTTATGCTTCCCATCT-----------TTTT
T-CTTTTTCCTTTTAACAGATTTGTATTTAATTGTTTTTTTT----AAAAAAA---T-CT
A-AAAATTTA-TCCAATTTTCCCATGTAAATA-GGGACTTTAAATGTAAATAACTTT
>XM_013149941.1 PREDICTED: Cavia porcellus MYC proto-oncogene, bHLH transcription factor (Myc), transcript variant X1, mRNA
------------------------------------------------------------
-------------CAGATGCATGGTC--GGTCAC-AACCT--CACAACCGTGGCTGAGTC
-TTGGGACTG---------TAAGGTTTAGCCA-------TAAACTGCCTCAAATAGAACT
TTTA--GGCATAAAAGAG---------TTTTTATGCTTGACTTT--------------TT
T-TTTGTTTCCCTTAACAAATTTGTATTTAAGAATTGTTTTT-----TAAAAT-----CT
T-AATGTCGA-CCAACGTTCCCTATGTAAATA-TTGATATTAAATGTAAATAACTTT
>XM_019643424.1 PREDICTED: Hipposideros armiger v-myc avian myelocytomatosis viral oncogene homolog (MYC), transcript variant X1, mRNA
---AAAGTAAGGAAAAAGGTTCCTTCTGATAGAACTTACAACAACTCATT-ATGTAT-TT
CTTTT------TCCAAATGCATGTA---AAGTGC-AGTCTCACACAACCTTGGCTGAGTC
-TGAGGACTT---------AAAGACTTAGCCAT--AACATAAACTGCCTCAAAAGAATA-
ACTT--GGCATAAAAGAA--C----TTTTTTTATGCTTACCATT------------GTTT
T-CTTTTCCTCTTTAAAAGATTTGTATTTAAGAACTTTTTTT-----AAAAA--------
---------------------------------------------------------
