# Supplementary material for: RNA structural analysis of the MYC mRNA reveals conserved motifs that affect gene expression
Source: PLoS One. 2019 Jun 17;14(6):e0213758. doi: 10.1371/journal.pone.0213758 (PMC6576772; doi:10.1371/journal.pone.0213758)
Supplement: S6 File — (XLSX) [file pone.0213758.s015.xlsx]

## Sheet: Figure 3B
	S6 Document: Figure 3 Data
	RLU=	Relative Light Units
		pISO/pIS2/miR34
		Sample 1	Sample 2	Sample 3	Sample 4	Sample 5	Sample 6	Average	Standard Deviation	Standard Error					pIS2	M17	AS1	LS1	LS1-CM
	FireFly Luciferase RLU	8385	7966	7046	5713	8715	7784	7601.5	991.206	404.658				Average FireFly Luciferase RLU	7601.5	7289.83	7218.33	5607.17	4630.33
	Renilla Luciferase RLU	3752	3771	2810	2252	2372	2586	2923.83	617.322	252.021				Average Renilla Luciferase RLU	2923.83	2633.33	2144.67	2984.33	2726.67
	Relative Response Ratio (RRR)	0.447466	0.473387	0.398808	0.394189	0.272174	0.33222	0.386374	0.0676921	0.0276352				Relative Response Ratio (RRR)	0.386374	0.36525	0.297602	0.533751	0.595817
	(RRR/(2-ΔΔCt)	0.40383	0.502932	0.415941	0.498487	0.232262	0.307855	0.393551	0.0974173	0.0397704				Std Dev RRR	0.0676921	0.0525125	0.0152513	0.0484052	0.0592386
														Std Error RRR	0.0276352	0.0214381	0.00880537	0.0197613	0.0342014
		pISO/M17/miR34												RRR Percent Relative to pIS2	100	94.5329	77.0244	138.144	154.207
		Sample 1	Sample 2	Sample 3	Sample 4	Sample 5	Sample 6	Average	Standard Deviation	Standard Error				Std Dev	24.7768	21.4247	14.06	27.2528	31.0641
	FireFly Luciferase RLU	7066	8247	6072	7304	8944	6106	7289.83	1047.8	427.763				Std Error	10.1151	8.7466	8.11755	11.1259	17.9349
	Renilla Luciferase RLU	2396	2169	2433	3043	3292	2467	2633.33	396.106	161.71						100	81.4789	146.133	163.126
	Relative Response Ratio (RRR)	0.339089	0.263005	0.400692	0.416621	0.368068	0.404029	0.36525	0.0525125	0.0214381						20.3323	12.4363	24.8402	28.5145
	% relative to pIS2	87.7618	68.07	103.706	107.828	95.2621	104.569	94.5329	13.5911	5.54854
	(RRR/(2-ΔΔCt)	0.184726	0.150978	0.225916	0.148554	0.0972656	0.149504	0.159491	0.0391853	0.0159973					pIS2	M17	AS1	LS1	LS1-CM
														Translational Efficiency	0.393551	0.159491	0.225048	0.401497	0.286059
		pISO/AS1/miR34												Std. Dev	0.0974173	0.0391853	0.0356693	0.130746	0.024638
		Sample 1	Sample 2	Sample 3	Sample 4	Sample 5	Sample 6	Average	Standard Deviation	Standard Error				Percent Relative to pIS2	100	40.526	57.1839	102.019	72.6865
	FireFly Luciferase RLU	7125	6988	7542				7218.33	235.602	136.025				Std Dev	35.0066	14.134	16.808	41.7304	19.0504
	Renilla Luciferase RLU	2134	2203	2097				2144.67	43.9267	25.3611
	Relative Response Ratio (RRR)	0.299509	0.315255	0.278043				0.297602	0.0152513	0.00880537
	% relative to pIS2	77.5179	81.5932	71.9621				77.0244	3.9473	2.27898
	(RRR/(2-ΔΔCt)	0.175185	0.243368	0.256591				0.225048	0.0356693	0.0205937
															T test for TE
		pISO/LS1/miR34													Compared to pIS2	Compared to M17	Compared to LS1				T test for 2^-ddct
		Sample 1	Sample 2	Sample 3	Sample 4	Sample 5	Sample 6	Average	Standard Deviation	Standard Error				M17	0.000274927	0.5	0.00133313				Compared to pIS2	Compared to M17	Compared to LS1
	FireFly Luciferase RLU	5112	6059	5043	6799	5622	5008	5607.17	651.577	376.188				AS1	0.0188353	0.0343629	0.0413104			M17	0.000840347	0.5	0.0216202
	Renilla Luciferase RLU	2646	2957	2483	3618	3029	3173	2984.33	366.441	211.565				LS1	0.457691	0.00133313	0.5			AS1	0.0228079	0.0341745	0.366619
	Relative Response Ratio (RRR)	0.517606	0.488034	0.492366	0.532137	0.538776	0.633586	0.533751	0.0484052	0.0279467				LS1-CM	0.0705204	0.00138519	0.111538			LS1	0.0380534	0.0216202	0.5
	% relative to pIS2	133.965	126.311	127.432	137.726	139.444	163.983	138.144	12.5281	7.23308										LS1-CM	1.03572e-05	0.246473	0.0705031
	(RRR/(2-ΔΔCt)	0.497802	0.327165	0.563454	0.219178	0.281747	0.519635	0.401497	0.130746	0.075486					T test for RRR
															Compared to pIS2	Compared to M17	Compared to LS1				Average 2^-ΔΔCt	Std Dev
		pISO/LS1-CM/miR34												M17	0.296757	0.5	0.00116019			pIS2	1.00831	0.126478
		Sample 1	Sample 2	Sample 3	Sample 4	Sample 5	Sample 6	Average	Standard Deviation	Standard Error				AS1	0.0442044	7.10537e-05	0.0910686			M17	2.4404	0.742182
	FireFly Luciferase RLU	3817	5163	4911				4630.33	584.243	337.313				LS1	0.00134321	0.00116019	0.5			AS1	1.36289	0.26001
	Renilla Luciferase RLU	2546	2695	2939				2726.67	161.997	93.5288				LS1-CM	0.00253299	0.000597564	0.0910686			LS1	1.49413	0.534393
	Relative Response Ratio (RRR)	0.667016	0.521983	0.598452				0.595817	0.0592386	0.0342014										LS1-CM	2.08553	0.147074
	% relative to pIS2	172.635	135.098	154.889				154.207	15.3319	8.8519
	(RRR/(2-ΔΔCt)	0.293098	0.252986	0.312092				0.286059	0.024638	0.0142247
		pIS2 1	pIS2 2	pIS2 3	pIS2 4	pIS2 5	pIS2 6	M17 1	M17 2	M17 3	M17 4	M17 5	M17 6	AS1 1	AS1 2	AS1 3	LS1 1	LS1 2	LS1 3	LS1 4	LS1 5	LS1 6	LS1-CM 1	LS1-CM 2	LS1-CM 3
	2-ΔΔCt=	1.10806	0.941255	0.958808	0.790771	1.17184	1.07915	1.83563	1.742	1.77363	2.8045	3.78415	2.70247	1.70967	1.29538	1.0836	1.03978	1.49171	0.873835	2.42787	1.91227	1.21929	2.27574	2.06329	1.91755
	qPCR Results
		Replicates Cq
		1	2	3	Average	std dev	ΔCt (RL-FF)	2^-ΔCt (RL-FF)							qPCR Data
	FF pIS2 Exp. 1	30.9152	30.7847	30.7007	30.8002	0.0882568
	FF pIS2 Exp. 2	29.9799	29.9179	30.0736	29.9905	0.0640074									Replicates
	FF pIS2 Exp. 3	29.7398	29.8176	29.9167	29.8247	0.0723853								Sample Name	1	2	3	Average	std dev	ΔCt (RL-FF)	2^-ΔCt (RL-FF)				ΔCt (RL-FF)	Averages	ΔΔCt	2-ΔΔCt	Average 2-ΔΔCt	STD DEV	ΔCt (RL-FF)	2^-ΔCt (RL-FF)	Average of controls	Normalization to control	Average of exp. Norm.	Std Dev
	FF M17 Exp. 1	29.3927	29.8925	29.2156	29.5002	0.286618								FF pIS2 4	30.3076	30.3001	30.3338	30.3139	0.0144549					pIS2	-1.49388	-1.83255	0.338669	0.790771	1.01392	0.162265	-1.49388	2.81646	3.61124	0.779914	1	0.160037
	FF M17 Exp. 2	30.1284	29.7177	29.4586	29.7682	0.275753								FF pIS2 5	30.029	29.8379	30.7397	30.2022	0.387984						-2.06133		-0.228779	1.17184			-2.06133	4.17371		1.15576
	FF M17 Exp. 3	29.6476	29.5789	29.772	29.6662	0.0799042								FF pIS2 6	30.9574	30.2847	30.7506	30.6642	0.281366						-1.94244		-0.109889	1.07915			-1.94244	3.84356		1.06433
	FF AS1 Exp. 1	29.2234	29.0246	29.2927	29.1802	0.113641								FF M17 4	31.5508	31.174	31.0308	31.2519	0.219335					M17	-3.3203	-3.44655	-1.48774	2.8045	3.09704	0.487645	-3.3203	9.9887		2.766	3.05452	0.48095
	FF AS1 Exp. 2	29.2809	29.1066	29.3842	29.2572	0.114549								FF M17 5	31.3204	30.6916	30.8947	30.9689	0.262029						-3.75252		-1.91997	3.78415			-3.75252	13.4779		3.7322
	FF AS1 Exp. 3	30.2412	30.1746	30.373	30.263	0.0824177								FF M17 6	31.1266	30.5687	31.656	31.1171	0.443932						-3.26683		-1.43428	2.70247			-3.26683	9.62529		2.66537
	FF LS1 Exp. 1	29.1713	29.4842	29.6658	29.4404	0.204257								FF LS1 4	31.9029	32.0208	31.8913	31.9384	0.0585208					LS1	-3.11225	-2.66623	-1.27969	2.42787	1.85314	0.49517	-3.11225	8.64728		2.39454	1.8277	0.488372
	FF LS1 Exp. 2	30.0684	29.6847	30.2329	29.9953	0.229663								FF LS1 5	29.0866	29.2779	29.9138	29.4261	0.353612						-2.76784		-0.935285	1.91227			-2.76784	6.81086		1.88602
	FF LS1 Exp. 3	30.2437	30.4602	30.3269	30.3436	0.0891488								FF LS1 6	31.7665	31.7829	31.3302	31.6265	0.209632						-2.1186		-0.286043	1.21929			-2.1186	4.34271		1.20255
	RL pIS2 Exp. 1	31.2	31.1884	30.9352	31.1079	0.12216	0.307657	0.807953						FF LS1-CM 1	29.7847	30.0719	29.986	29.9475	0.120378					LS1-CM	-3.01889	-2.8894	-1.18634	2.27574	2.08553	0.147074	-3.01889	8.10544		2.2445	2.0569	0.145055
	RL pIS2 Exp. 2	30.214	30.1068	30.2792	30.2	0.0710797	0.209548	0.864808						FF LS1-CM 2	29.8477	29.6343	29.5184	29.6668	0.136403						-2.8775		-1.04495	2.06329			-2.8775	7.34876		2.03496
	RL pIS2 Exp. 3	29.6825	29.8737	29.6443	29.7335	0.100346	-0.0911942	1.06525						FF LS1-CM 3	30.0077	30.5785	30.3574	30.3146	0.235006						-2.77182		-0.939266	1.91755			-2.77182	6.82968		1.89123
	RL M17 Exp. 1	28.2399	28.3449	28.6094	28.398	0.155468	-1.1022	2.14681						RL pIS2 4	28.6138	28.7057	29.1404	28.82	0.229622	-1.49388	2.81646
	RL M17 Exp. 2	28.6236	29.0307	29.1509	28.9351	0.22564	-0.833158	1.78158						RL pIS2 5	28.0787	27.6736	28.6703	28.1409	0.409249	-2.06133	4.17371
	RL M17 Exp. 3	28.7385	29.0741	29.122	28.9782	0.170628	-0.687963	1.61101						RL pIS2 6	28.7493	28.5666	28.8494	28.7218	0.117077	-1.94244	3.84356
	RL AS1 Exp. 1	28.1571	27.9186	27.9254	28.0004	0.110862	-1.17983	2.2655						RL M17 4	28.0109	27.7076	28.0762	27.9316	0.160598	-3.3203	9.9887
	RL AS1 Exp. 2	28.4064	28.9004	28.6142	28.6404	0.20253	-0.616875	1.53355						RL M17 5	27.2196	27.1162	27.3134	27.2164	0.0805592	-3.75252	13.4779
	RL AS1 Exp. 3	30.2837	30.3229	30.2433	30.2833	0.0324881	0.0203537	0.985991						RL M17 6	27.9647	27.775	27.8111	27.8503	0.0822677	-3.26683	9.62529
	RL LS1 Exp. 1	28.707	28.9592	28.9253	28.8638	0.111767	-0.576594	1.49132						RL LS1 4	28.8573	28.6327	28.9884	28.8261	0.146886	-3.11225	8.64728
	RL LS1 Exp. 2	29.1642	29.1679	29.4357	29.2559	0.127121	-0.739436	1.66952						RL LS1 5	26.7137	26.5024	26.7587	26.6582	0.111745	-2.76784	6.81086
	RL LS1 Exp. 3	30.3643	30.4534	30.6082	30.4753	0.100798	0.131688	0.912763						RL LS1 6	29.3188	29.528	29.6769	29.5079	0.146876	-2.1186	4.34271
														RL LS1-CM 1	26.7492	27.0033	27.0334	26.9286	0.127485	-3.01889	8.10544
														RL LS1-CM 2	26.8017	26.7032	26.863	26.7893	0.0657974	-2.8775	7.34876
			ΔCt (RL-FF)	Averages ΔCt	ΔΔCt	2^-ΔΔCt	Averages 2^-ΔΔCt							RL LS1-CM 3	27.6609	27.7225	27.2448	27.5427	0.212161	-2.77182	6.82968
		Control	0.307657	0.142004	0.165653	0.891525	1.00707
			0.209548		0.0675445	0.954261
			-0.0911942		-0.233198	1.17544
		M17	-1.1022	-0.874439	-1.2442	2.36887	2.03746
			-0.833158		-0.975161	1.96586
			-0.687963		-0.829966	1.77764
		AS1	-1.17983	-0.592117	-1.32183	2.49983	1.76
			-0.616875		-0.758879	1.69217
			0.0203537		-0.12165	1.08798
		LS1	-0.576594	-0.39478	-0.718597	1.64558	1.49832
			-0.739436		-0.881439	1.84221
			0.131688		-0.0103151	1.00718
				Control	M17	AS1	LS1
			Average 2^(-ΔCt )	1	2.02292	1.66338	1.45073

## Sheet: Figure 3C
			pISO/pIS2/miR34 Control cells									pIS2 Con	M17 Con	pIS2 KD	M17 KD			pIS2 Control 1	pIS2 Control 2	pIS2 Control 3	M17 Control 1	M17 Control 2	M17 Control 3	pIS2 KD 1	pIS2 KD 2	pIS2 KD 3	M17 KD 1	M17 KD 2	M17 KD 3
			Sample 1	Sample 2	Sample 3	Average	Standard Deviation	Standard Error			Average FireFly Luciferase RLU	4062.67	5557.67	5345	6377		2-ΔΔCt=	0.695416	2.48309	0.579114	5.29154	1.84938	2.96202	0.836568	1.20215	1.4308	4.1833	8.36287	4.90606
		FireFly Luciferase	3852	4039	4297	4062.67	182.44	105.332			Average Renilla Luciferase RLU	364.667	678.667	358	658.667
		Renilla Luciferase	424	325	345	364.667	42.7421	24.6772			Relative Response Ratio (RRR)	0.0902756	0.11975	0.06756	0.104775
		Relative Response Ratio (RRR)	0.110073	0.0804655	0.0802886	0.0902756	0.0139989	0.00808225			Std Dev RRR	0.0197974	0.0481261	0.0174137	0.0154127
		(RRR/(2-ΔΔCt)	0.158283	0.0324054	0.13864	0.109776	0.0552941	0.0319241			Std Error RRR	0.0139989	0.0340303	0.0123134	0.00889855
											Percent Relative to pIS2	100	132.649	74.8376	116.061
			pISO/M17/miR34 Control Cells								std dev % rep	31.0136	60.7305	25.3265	30.648
			Sample 4	Sample 5	Sample 6	Average	Standard Deviation	Standard Error			Std Error	17.9057	35.0628	14.6223	17.6946
		FireFly Luciferase	6366	5839	4468	5557.67	799.984	461.871					100	56.4177	155.084
		Renilla Luciferase	597	1077	362	678.667	297.555	171.793					56.8356	26.9361	66.3705
		Relative Response Ratio (RRR)	0.0937795	0.184449	0.0810206	0.11975	0.0460451	0.0265841
		% relative to pIS2	-3.88131	-104.318	10.2519	-32.6492	51.005	29.4478				pIS2 Con	M17 Con	pIS2 KD	M17 KD
		(RRR/(2-ΔΔCt)	0.0177225	0.099736	0.0273532	0.0482706	0.0366033	0.0211329			Translational Efficiency	0.109776	0.0482706	0.0603556	0.0203107
											Std. Dev	0.0552941	0.0366033	0.0113517	0.00734398
			pISO/pIS2/miR34 HNRNPL KD cells								Percent difference compared to pIS2	100	43.9717	100	33.6518			pIS2	M17 Control	pIS2 KD	M17 KD
			7	8	9	Average	Standard Deviation	Standard Error			Std Dev	71.2336	40.0293	26.5986	13.7155		TE relative to pIS2	100	43.9717	100	33.6518
		FireFly Luciferase	6228	5122	4685	5345	649.363	374.91			StdErr	41.1267	23.1109	15.3567	7.91867		Std Dev	71.2336	40.0293	26.5986	13.7155
		Renilla Luciferase	358	419	297	358	49.8063	28.7557
		Relative Response Ratio (RRR)	0.0574823	0.081804	0.0633938	0.06756	0.0103571	0.00597966
		% relative to pIS2	36.3257	9.38415	29.7775	25.1624	11.4727	6.62379
		(RRR/(2-ΔΔCt)	0.0687121	0.0680483	0.0443064	0.0603556	0.0113517	0.00655391
												T test for TE
			pISO/M17/miR34 HNRNPL KD Cells									Compared to pIS2
			10	11	12	Average	Standard Deviation	Standard Error			M17 Control	0.129917
		FireFly Luciferase	6509	7130	5492	6377	675.193	389.823			M17 KD	0.00691048
		Renilla Luciferase	722	596	658	658.667	51.4414	29.6997
		Relative Response Ratio (RRR)	0.110923	0.0835905	0.119811	0.104775	0.0154127	0.00889855
		% relative to pIS2	-22.8719	7.40523	-32.7166	-16.0611	17.073	9.85709
		(RRR/(2-ΔΔCt)	0.0265158	0.00999543	0.024421	0.0203107	0.00734398	0.00424005
			Replicates
		Sample Name	1	2	3	Average	std dev	ΔCt (RL-FF)	2^-ΔCt (RL-FF)				ΔCt (RL-FF)	Averages	ΔΔCt	2-ΔΔCt	Average 2-ΔΔCt	STD DEV		ΔCt (RL-FF)	2^-ΔCt (RL-FF)	Average of controls	Normalization to control	Average of exp. Norm.	Std Dev
		FF Control pIS2 1	31.3474	31.2668	32.0039	31.5394	0.330111					Con pIS2	1.34592	0.821864	0.524052	0.695416	1.25254	0.871423		1.34592	0.393404	0.708574	0.555205	1	0.695725
		FF Control pIS2 2	30.8036	31.9898	31.3202	31.3712	0.485575						-0.49027		-1.31213	2.48309				-0.49027	1.40471		1.98244
		FF Control pIS2 3	29.9095	30.2263	30.7973	30.311	0.367354						1.60995		0.788081	0.579114				1.60995	0.327611		0.462352
		FF Control M17 1	29.2753	28.6931	29.8681	29.2788	0.479675					Con M17	-1.58182	-0.797238	-2.40369	5.29154	3.36764	1.43423		-1.58182	2.99348		4.22465	2.68866	1.14506
		FF Control M17 2	28.539	25.7556	30.1045	28.133	1.79848						-0.0651747		-0.887039	1.84938				-0.0651747	1.04621		1.4765
		FF Control M17 3	29.1697	27.7395	29.7073	28.8722	0.830476						-0.744717		-1.56658	2.96202				-0.744717	1.67565		2.36481
		FF KD pIS2 1	30.1376	30.3169	31.8489	30.7678	0.767964					KD pIS2	1.07931	0.646866	0.257445	0.836568	1.15651	0.244733		1.07931	0.473255		0.667898	0.92333	0.19539
		FF KD pIS2 2	30.3407	29.8736	31.2281	30.4808	0.561778						0.556251		-0.265613	1.20215				0.556251	0.680067		0.959768
		FF KD pIS2 3	31.0352	30.155	30.6251	30.6051	0.359622						0.305038		-0.516826	1.4308				0.305038	0.809421		1.14232
		FF KD M17 1	29.0507	29.7045	29.0092	29.2548	0.318453					KD M17	-1.24278	-1.65254	-2.06464	4.1833	5.81741	1.82394		-1.24278	2.36653		3.33985	4.6445	1.45619
		FF KD M17 2	28.8852	29.9783	30.0677	29.6437	0.537634						-2.24213		-3.064	8.36287				-2.24213	4.73096		6.67674
		FF KD M17 3	31.0449	30.7542	29.5208	30.4399	0.660719						-1.4727		-2.29456	4.90606				-1.4727	2.77541		3.91689
		RL Control pIS2 1	32.8965	32.874		32.8853	0.0112495	1.34592	0.393404
		RL Control pIS2 2	31.0676	30.4995	31.0757	30.8809	0.269763	-0.49027	1.40471
		RL Control pIS2 3	31.9284	31.8218	32.0127	31.921	0.078081	1.60995	0.327611
		RL Control M17 1	27.6004	27.7924	27.6982	27.697	0.0783981	-1.58182	2.99348					Con pIS2	Con M17	KD pIS2	KD M17
		RL Control M17 2	27.7522	28.1265	28.3248	28.0678	0.237421	-0.0651747	1.04621				Average 2^-ΔCt	1	2.68866	0.92333	4.6445				T test for 2-ΔΔCt
		RL Control M17 3	28.0257	28.3161	28.0406	28.1274	0.133527	-0.744717	1.67565				STD DEV	0.695725	1.14506	0.19539	1.45619				Compared to pIS2 con
		RL KD pIS2 1	31.8035	31.9003	31.8375	31.8471	0.040068	1.07931	0.473255				Average 2^-ΔΔCt	1.25254	3.36764	1.15651	5.81741			M17	0.0746347
		RL KD pIS2 2	30.7222	31.2865	31.1025	31.0371	0.23499	0.556251	0.680067				STD DEV	0.871423	1.43423	0.244733	1.82394			KD pIS2	0.443996
		RL KD pIS2 3	31.3739	30.472	30.8845	30.9101	0.368646	0.305038	0.809421											KD M17	0.0165503
		RL KD M17 1	27.8696	27.9077	28.2588	28.012	0.175174	-1.24278	2.36653
		RL KD M17 2	27.7186	27.2422	27.244	27.4016	0.224145	-2.24213	4.73096
		RL KD M17 3	28.5147	29.2675	29.1195	28.9672	0.325653	-1.4727	2.77541
