# Supplementary material for: RNA structural analysis of the MYC mRNA reveals conserved motifs that affect gene expression
Source: PLoS One. 2019 Jun 17;14(6):e0213758. doi: 10.1371/journal.pone.0213758 (PMC6576772; doi:10.1371/journal.pone.0213758)
Supplement: S7 File — (TXT) [file pone.0213758.s016.txt]

Predictions for sequence: TEST
Calculation parameters:
Genome: Human (hg38)
Selected motifs: All Human/Mouse motifs
Stringency level: Low
Conservation filter: Off
======================================================================================================================

Protein: A1CF(Hs/Mm)
Sequence Position	Genomic Coordinate	Motif     	K-mer     	Z-score	P-value 
60               	chr8:127741087    	wuaauur   	auaaugu   	1.711  	4.35e-02
76               	chr8:127741103    	wuaauur   	caaauug   	2.144  	1.60e-02

Protein: ANKHD1(Hs/Mm)
Sequence Position	Genomic Coordinate	Motif     	K-mer     	Z-score	P-value 
42               	chr8:127741069    	agacgww   	agacuga   	1.696  	4.49e-02

Protein: CNOT4(Hs/Mm)
Sequence Position	Genomic Coordinate	Motif     	K-mer     	Z-score	P-value 
43               	chr8:127741070    	gacaga    	gacuga    	2.391  	8.40e-03
47               	chr8:127741074    	gacaga    	gaaaga    	2.424  	7.68e-03

Protein: CPEB2(Hs/Mm)
Sequence Position	Genomic Coordinate	Motif     	K-mer     	Z-score	P-value 
100              	chr8:127741127    	chuuuuu   	aacuuuu   	3.071  	1.07e-03
101              	chr8:127741128    	chuuuuu   	acuuuuu   	3.531  	2.07e-04
102              	chr8:127741129    	chuuuuu   	cuuuuuu   	4.163  	1.57e-05
103              	chr8:127741130    	chuuuuu   	uuuuuua   	3.306  	4.73e-04
104              	chr8:127741131    	chuuuuu   	uuuuuau   	3.102  	9.61e-04

Protein: CPEB4(Hs/Mm)
Sequence Position	Genomic Coordinate	Motif     	K-mer     	Z-score	P-value 
101              	chr8:127741128    	uuuuuu    	acuuuu    	3.104  	9.55e-04
102              	chr8:127741129    	uuuuuu    	cuuuuu    	3.783  	7.75e-05
103              	chr8:127741130    	uuuuuu    	uuuuuu    	3.652  	1.30e-04
104              	chr8:127741131    	uuuuuu    	uuuuua    	3.009  	1.31e-03
105              	chr8:127741132    	uuuuuu    	uuuuau    	2.948  	1.60e-03

Protein: FXR1(Hs/Mm)
Sequence Position	Genomic Coordinate	Motif     	K-mer     	Z-score	P-value 
3                	chr8:127741030    	aygacr    	caugau    	2.286  	1.11e-02

Protein: G3BP2(Hs/Mm)
Sequence Position	Genomic Coordinate	Motif     	K-mer     	Z-score	P-value 
4                	chr8:127741031    	aggaudr   	augauca   	1.800  	3.59e-02
29               	chr8:127741056    	aggaudr   	uggcuga   	2.120  	1.70e-02

Protein: HNRNPA1L2(Hs/Mm)
Sequence Position	Genomic Coordinate	Motif     	K-mer     	Z-score	P-value 
86               	chr8:127741113    	duagggw   	uuugggc   	1.718  	4.29e-02

Protein: HNRNPC(Hs/Mm)
Sequence Position	Genomic Coordinate	Motif     	K-mer     	Z-score	P-value 
101              	chr8:127741128    	huuuuuk   	acuuuuu   	3.268  	5.42e-04
102              	chr8:127741129    	huuuuuk   	cuuuuuu   	3.643  	1.35e-04
103              	chr8:127741130    	huuuuuk   	uuuuuua   	3.339  	4.20e-04
104              	chr8:127741131    	huuuuuk   	uuuuuau   	3.018  	1.27e-03
105              	chr8:127741132    	huuuuuk   	uuuuaug   	2.857  	2.14e-03

Protein: HNRNPCL1(Hs/Mm)
Sequence Position	Genomic Coordinate	Motif     	K-mer     	Z-score	P-value 
101              	chr8:127741128    	huuuuuk   	acuuuuu   	3.263  	5.51e-04
102              	chr8:127741129    	huuuuuk   	cuuuuuu   	3.649  	1.32e-04
103              	chr8:127741130    	huuuuuk   	uuuuuua   	3.351  	4.03e-04
104              	chr8:127741131    	huuuuuk   	uuuuuau   	3.053  	1.13e-03
105              	chr8:127741132    	huuuuuk   	uuuuaug   	2.860  	2.12e-03

Protein: HNRNPL(Hs/Mm)
Sequence Position	Genomic Coordinate	Motif     	K-mer     	Z-score	P-value 
18               	chr8:127741045    	amayama   	ccucaca   	1.840  	3.29e-02
20               	chr8:127741047    	amayama   	ucacaac   	1.800  	3.59e-02

Protein: HNRPLL(Hs/Mm)
Sequence Position	Genomic Coordinate	Motif     	K-mer     	Z-score	P-value 
10               	chr8:127741037    	rcahaca   	aaaugca   	1.987  	2.35e-02
18               	chr8:127741045    	rcahaca   	ccucaca   	2.101  	1.78e-02

Protein: HuR(Hs/Mm)
Sequence Position	Genomic Coordinate	Motif     	K-mer     	Z-score	P-value 
102              	chr8:127741129    	uukruuu   	cuuuuuu   	2.791  	2.63e-03
103              	chr8:127741130    	uukruuu   	uuuuuua   	2.659  	3.92e-03

Protein: IGF2BP2(Hs/Mm)
Sequence Position	Genomic Coordinate	Motif     	K-mer     	Z-score	P-value 
10               	chr8:127741037    	vmahwca   	aaaugca   	1.781  	3.75e-02

Protein: IGF2BP3(Hs/Mm)
Sequence Position	Genomic Coordinate	Motif     	K-mer     	Z-score	P-value 
10               	chr8:127741037    	amahwca   	aaaugca   	1.821  	3.43e-02

Protein: KHDRBS1(Hs/Mm)
Sequence Position	Genomic Coordinate	Motif     	K-mer     	Z-score	P-value 
7                	chr8:127741034    	auaaaav   	aucaaau   	1.979  	2.39e-02
93               	chr8:127741120    	auaaaav   	auaaaag   	2.485  	6.48e-03

Protein: KHDRBS3(Hs/Mm)
Sequence Position	Genomic Coordinate	Motif     	K-mer     	Z-score	P-value 
59               	chr8:127741086    	auaaav    	cauaau    	1.915  	2.77e-02
64               	chr8:127741091    	auaaav    	uguaaa    	1.915  	2.77e-02

Protein: MATR3(Hs/Mm)
Sequence Position	Genomic Coordinate	Motif     	K-mer     	Z-score	P-value 
24               	chr8:127741051    	maucuur   	aaccuug   	1.716  	4.31e-02
35               	chr8:127741062    	maucuur   	agucuug   	2.608  	4.55e-03
99               	chr8:127741126    	maucuur   	gaacuuu   	1.932  	2.67e-02

Protein: MBNL1(Hs/Mm)
Sequence Position	Genomic Coordinate	Motif     	K-mer     	Z-score	P-value 
1                	chr8:127741028    	gcuugc    	ugcaug    	2.143  	1.61e-02
25               	chr8:127741052    	gcuugc    	accuug    	2.273  	1.15e-02
110              	chr8:127741137    	ygcuky    	ugcuua    	2.098  	1.80e-02

Protein: NOVA1(Hs/Mm)
Sequence Position	Genomic Coordinate	Motif     	K-mer     	Z-score	P-value 
20               	chr8:127741047    	ycay      	ucac      	2.740  	3.07e-03
58               	chr8:127741085    	ycay      	ccau      	2.520  	5.87e-03

Protein: PABPC1(Hs/Mm)
Sequence Position	Genomic Coordinate	Motif     	K-mer     	Z-score	P-value 
93               	chr8:127741120    	araaaam   	auaaaag   	2.255  	1.21e-02
94               	chr8:127741121    	araaaam   	uaaaaga   	2.059  	1.97e-02
95               	chr8:127741122    	araaaam   	aaaagaa   	2.265  	1.18e-02

Protein: PABPC4(Hs/Mm)
Sequence Position	Genomic Coordinate	Motif     	K-mer     	Z-score	P-value 
92               	chr8:127741119    	aaaaaar   	cauaaaa   	2.236  	1.27e-02
93               	chr8:127741120    	aaaaaar   	auaaaag   	2.455  	7.04e-03
94               	chr8:127741121    	aaaaaar   	uaaaaga   	2.409  	8.00e-03
95               	chr8:127741122    	aaaaaar   	aaaagaa   	2.545  	5.46e-03
96               	chr8:127741123    	aaaaaar   	aaagaac   	2.300  	1.07e-02

Protein: PABPC5(Hs/Mm)
Sequence Position	Genomic Coordinate	Motif     	K-mer     	Z-score	P-value 
75               	chr8:127741102    	agaaadu   	ucaaauu   	2.023  	2.15e-02
93               	chr8:127741120    	agaaadu   	auaaaag   	1.955  	2.53e-02
98               	chr8:127741125    	agaaadu   	agaacuu   	2.034  	2.10e-02

Protein: PABPN1(Hs/Mm)
Sequence Position	Genomic Coordinate	Motif     	K-mer     	Z-score	P-value 
93               	chr8:127741120    	araaga    	auaaaa    	1.917  	2.76e-02
95               	chr8:127741122    	araaga    	aaaaga    	2.222  	1.31e-02

Protein: PCBP3(Hs/Mm)
Sequence Position	Genomic Coordinate	Motif     	K-mer     	Z-score	P-value 
112              	chr8:127741139    	uuuycc    	cuuacc    	2.068  	1.93e-02

Protein: PTBP1(Hs/Mm)
Sequence Position	Genomic Coordinate	Motif     	K-mer     	Z-score	P-value 
37               	chr8:127741064    	ucuu      	ucuu      	2.161  	1.53e-02
101              	chr8:127741128    	ucuu      	acuu      	2.161  	1.53e-02
103              	chr8:127741130    	ucuu      	uuuu      	2.161  	1.53e-02
104              	chr8:127741131    	ucuu      	uuuu      	2.161  	1.53e-02
105              	chr8:127741132    	ucuu      	uuuu      	2.446  	7.22e-03
111              	chr8:127741138    	ucuu      	gcuu      	2.446  	7.22e-03

Protein: PUM2(Hs/Mm)
Sequence Position	Genomic Coordinate	Motif     	K-mer     	Z-score	P-value 
64               	chr8:127741091    	uguanaua  	uguaaacu  	1.932  	2.67e-02
88               	chr8:127741115    	uguanaua  	ugggcaua  	1.955  	2.53e-02

Protein: RALY(Hs/Mm)
Sequence Position	Genomic Coordinate	Motif     	K-mer     	Z-score	P-value 
102              	chr8:127741129    	uuuuuub   	cuuuuuu   	3.330  	4.34e-04
103              	chr8:127741130    	uuuuuub   	uuuuuua   	3.750  	8.84e-05
104              	chr8:127741131    	uuuuuub   	uuuuuau   	3.321  	4.48e-04
105              	chr8:127741132    	uuuuuub   	uuuuaug   	3.438  	2.93e-04

Protein: RBFOX1(Hs/Mm)
Sequence Position	Genomic Coordinate	Motif     	K-mer     	Z-score	P-value 
1                	chr8:127741028    	wgcaugm   	ugcauga   	2.066  	1.94e-02
90               	chr8:127741117    	wgcaugm   	ggcauaa   	2.039  	2.07e-02

Protein: RBM41(Hs/Mm)
Sequence Position	Genomic Coordinate	Motif     	K-mer     	Z-score	P-value 
99               	chr8:127741126    	wuacwuk   	gaacuuu   	1.840  	3.29e-02
109              	chr8:127741136    	wuacwuk   	augcuua   	1.926  	2.71e-02

Protein: RBM46(Hs/Mm)
Sequence Position	Genomic Coordinate	Motif     	K-mer     	Z-score	P-value 
6                	chr8:127741033    	rausawd   	gaucaaa   	2.934  	1.67e-03
11               	chr8:127741038    	rausawd   	aaugcaa   	2.329  	9.93e-03

Protein: RBM6(Hs/Mm)
Sequence Position	Genomic Coordinate	Motif     	K-mer     	Z-score	P-value 
6                	chr8:127741033    	hauccar   	gaucaaa   	1.944  	2.59e-02
11               	chr8:127741038    	hauccar   	aaugcaa   	2.169  	1.50e-02

Protein: RBMS1(Hs/Mm)
Sequence Position	Genomic Coordinate	Motif     	K-mer     	Z-score	P-value 
51               	chr8:127741078    	kauauas   	gauuuag   	2.247  	1.23e-02
64               	chr8:127741091    	kauauas   	uguaaac   	2.274  	1.15e-02

Protein: RBMS3(Hs/Mm)
Sequence Position	Genomic Coordinate	Motif     	K-mer     	Z-score	P-value 
51               	chr8:127741078    	hauaua    	gauuua    	1.844  	3.26e-02
62               	chr8:127741089    	hauaua    	aaugua    	1.885  	2.97e-02
64               	chr8:127741091    	hauaua    	uguaaa    	1.729  	4.19e-02

Protein: SART3(Hs/Mm)
Sequence Position	Genomic Coordinate	Motif     	K-mer     	Z-score	P-value 
93               	chr8:127741120    	araaaam   	auaaaag   	2.265  	1.18e-02
94               	chr8:127741121    	araaaam   	uaaaaga   	2.069  	1.93e-02
95               	chr8:127741122    	araaaam   	aaaagaa   	2.265  	1.18e-02

Protein: SNRNP70(Hs/Mm)
Sequence Position	Genomic Coordinate	Motif     	K-mer     	Z-score	P-value 
6                	chr8:127741033    	rwucaag   	gaucaaa   	1.781  	3.75e-02

Protein: SNRPA(Hs/Mm)
Sequence Position	Genomic Coordinate	Motif     	K-mer     	Z-score	P-value 
12               	chr8:127741039    	wugcacr   	augcaac   	1.648  	4.97e-02

Protein: SRSF3(Hs/Mm)
Sequence Position	Genomic Coordinate	Motif     	K-mer     	Z-score	P-value 
5                	chr8:127741032    	wcwwc     	ugauc     	2.402  	8.15e-03
8                	chr8:127741035    	wcwwc     	ucaaa     	2.402  	8.15e-03
14               	chr8:127741041    	wcwwc     	gcaac     	2.402  	8.15e-03
17               	chr8:127741044    	wcwwc     	accuc     	2.373  	8.82e-03
22               	chr8:127741049    	wcwwc     	acaac     	2.794  	2.60e-03
37               	chr8:127741064    	wcwwc     	ucuug     	1.941  	2.61e-02
75               	chr8:127741102    	wcwwc     	ucaaa     	1.696  	4.49e-02
84               	chr8:127741111    	wcwwc     	acuuu     	1.824  	3.41e-02
98               	chr8:127741125    	wcwwc     	agaac     	1.824  	3.41e-02
101              	chr8:127741128    	wcwwc     	acuuu     	1.696  	4.49e-02
102              	chr8:127741129    	cuckucy   	cuuuuuu   	1.950  	2.56e-02

Protein: SRSF5(Hs/Mm)
Sequence Position	Genomic Coordinate	Motif     	K-mer     	Z-score	P-value 
18               	chr8:127741045    	yywcwsg   	ccucaca   	1.828  	3.38e-02

Protein: TIA1(Hs/Mm)
Sequence Position	Genomic Coordinate	Motif     	K-mer     	Z-score	P-value 
102              	chr8:127741129    	uuuuubk   	cuuuuuu   	3.343  	4.14e-04
103              	chr8:127741130    	uuuuubk   	uuuuuua   	3.676  	1.18e-04
104              	chr8:127741131    	uuuuubk   	uuuuuau   	3.412  	3.22e-04
105              	chr8:127741132    	uuuuubk   	uuuuaug   	3.363  	3.85e-04

Protein: TRA2B(Hs/Mm)
Sequence Position	Genomic Coordinate	Motif     	K-mer     	Z-score	P-value 
10               	chr8:127741037    	aaguguu   	aaaugca   	1.674  	4.71e-02
34               	chr8:127741061    	aaguguu   	gagucuu   	2.200  	1.39e-02
48               	chr8:127741075    	aaguguu   	aaagauu   	1.684  	4.61e-02
49               	chr8:127741076    	aaguguu   	aagauuu   	2.242  	1.25e-02
100              	chr8:127741127    	aaguguu   	aacuuuu   	1.863  	3.12e-02

Protein: TUT1(Hs/Mm)
Sequence Position	Genomic Coordinate	Motif     	K-mer     	Z-score	P-value 
40               	chr8:127741067    	mrauacu   	ugagacu   	2.115  	1.72e-02
58               	chr8:127741085    	mrauacu   	ccauaau   	2.279  	1.13e-02

Protein: U2AF2(Hs/Mm)
Sequence Position	Genomic Coordinate	Motif     	K-mer     	Z-score	P-value 
102              	chr8:127741129    	uuuuuyc   	cuuuuuu   	3.390  	3.49e-04
103              	chr8:127741130    	uuuuuyc   	uuuuuua   	3.676  	1.18e-04
104              	chr8:127741131    	uuuuuyc   	uuuuuau   	3.314  	4.60e-04
105              	chr8:127741132    	uuuuuyc   	uuuuaug   	3.076  	1.05e-03
106              	chr8:127741133    	uuuuuyc   	uuuaugc   	3.019  	1.27e-03

Protein: YBX1(Hs/Mm)
Sequence Position	Genomic Coordinate	Motif     	K-mer     	Z-score	P-value 
4                	chr8:127741031    	aacaucd   	augauca   	2.026  	2.14e-02
9                	chr8:127741036    	caaccacaa 	caaaugcaa 	2.816  	2.43e-03
15               	chr8:127741042    	caaccacaa 	caaccucac 	3.138  	8.51e-04
16               	chr8:127741043    	aacaucd   	aaccuca   	2.364  	9.04e-03

Protein: YBX2(Hs/Mm)
Sequence Position	Genomic Coordinate	Motif     	K-mer     	Z-score	P-value 
16               	chr8:127741043    	aacawcd   	aaccuca   	2.014  	2.20e-02
21               	chr8:127741048    	aacawcd   	cacaacc   	2.000  	2.27e-02

Protein: ZC3H14(Hs/Mm)
Sequence Position	Genomic Coordinate	Motif     	K-mer     	Z-score	P-value 
102              	chr8:127741129    	uuuduuu   	cuuuuuu   	3.227  	6.25e-04
103              	chr8:127741130    	uuuduuu   	uuuuuua   	3.247  	5.83e-04
104              	chr8:127741131    	uuuduuu   	uuuuuau   	3.247  	5.83e-04
108              	chr8:127741135    	uuuduuu   	uaugcuu   	2.825  	2.36e-03

Protein: ZCRB1(Hs/Mm)
Sequence Position	Genomic Coordinate	Motif     	K-mer     	Z-score	P-value 
36               	chr8:127741063    	grhuuaa   	gucuuga   	2.378  	8.70e-03
43               	chr8:127741070    	grhuuaa   	gacugaa   	2.793  	2.61e-03
51               	chr8:127741078    	grhuuaa   	gauuuag   	2.805  	2.52e-03
57               	chr8:127741084    	grhuuaa   	gccauaa   	2.476  	6.64e-03
62               	chr8:127741089    	grhuuaa   	aauguaa   	2.402  	8.15e-03
72               	chr8:127741099    	grhuuaa   	gccucaa   	2.366  	8.99e-03
