# Supplementary material for: RNA structural analysis of the MYC mRNA reveals conserved motifs that affect gene expression
Source: PLoS One. 2019 Jun 17;14(6):e0213758. doi: 10.1371/journal.pone.0213758 (PMC6576772; doi:10.1371/journal.pone.0213758)
Supplement: S8 File — (TXT) [file pone.0213758.s017.txt]

S8 File. ScanFold-Fold log file all base pairs

i-nuc	BP(j)	Nuc	#BP_Win	avgMFE	avgZ	avgED	SumZ	SumZ/#TotalWindows	BPs= 1
nt-1	-	G	1	-	-	-	-	-
1	59	U	1	-12.2	0.28	19.06	0.28	0.28

i-nuc	BP(j)	Nuc	#BP_Win	avgMFE	avgZ	avgED	SumZ	SumZ/#TotalWindows	BPs= 1
nt-2	-	G	2	-	-	-	-	-
2	58	U	1	-12.2	0.28	19.06	0.28	0.14
2	NoBP	G	1	-11.2	0.6	14.23	0.6	0.3

i-nuc	BP(j)	Nuc	#BP_Win	avgMFE	avgZ	avgED	SumZ	SumZ/#TotalWindows	BPs= 1
nt-3	-	A	3	-	-	-	-	-
3	57	U	1	-12.2	0.28	19.06	0.28	0.09
3	NoBP	A	2	-11.2	0.45	12.11	0.89	0.3

i-nuc	BP(j)	Nuc	#BP_Win	avgMFE	avgZ	avgED	SumZ	SumZ/#TotalWindows	BPs= 1
nt-4	-	G	4	-	-	-	-	-
4	56	U	1	-12.2	0.28	19.06	0.28	0.07
4	NoBP	G	3	-11.2	0.36	13.13	1.1	0.27

i-nuc	BP(j)	Nuc	#BP_Win	avgMFE	avgZ	avgED	SumZ	SumZ/#TotalWindows	BPs= 1
nt-5	-	U	5	-	-	-	-	-
5	55	A	1	-12.2	0.28	19.06	0.28	0.06
5	NoBP	U	4	-11.2	0.32	13.1	1.27	0.25

i-nuc	BP(j)	Nuc	#BP_Win	avgMFE	avgZ	avgED	SumZ	SumZ/#TotalWindows	BPs= 0
nt-6	-	U	6	-	-	-	-	-
6	NoBP	U	6	-11.37	0.26	14.09	1.57	0.26

i-nuc	BP(j)	Nuc	#BP_Win	avgMFE	avgZ	avgED	SumZ	SumZ/#TotalWindows	BPs= 0
nt-7	-	U	7	-	-	-	-	-
7	NoBP	U	7	-11.34	0.3	13.97	2.07	0.3

i-nuc	BP(j)	Nuc	#BP_Win	avgMFE	avgZ	avgED	SumZ	SumZ/#TotalWindows	BPs= 1
nt-8	-	A	8	-	-	-	-	-
8	53	U	8	-11.27	0.31	14.25	2.52	0.31

i-nuc	BP(j)	Nuc	#BP_Win	avgMFE	avgZ	avgED	SumZ	SumZ/#TotalWindows	BPs= 1
nt-9	-	U	9	-	-	-	-	-
9	52	G	8	-11.27	0.31	14.25	2.52	0.28
9	NoBP	U	1	-10.5	0.69	20.26	0.69	0.08

i-nuc	BP(j)	Nuc	#BP_Win	avgMFE	avgZ	avgED	SumZ	SumZ/#TotalWindows	BPs= 1
nt-10	-	U	10	-	-	-	-	-
10	51	G	8	-11.27	0.31	14.25	2.52	0.25
10	NoBP	U	2	-10.5	0.72	20.92	1.44	0.14

i-nuc	BP(j)	Nuc	#BP_Win	avgMFE	avgZ	avgED	SumZ	SumZ/#TotalWindows	BPs= 1
nt-11	-	C	11	-	-	-	-	-
11	50	G	8	-11.27	0.31	14.25	2.52	0.23
11	NoBP	C	3	-10.5	0.7	21.33	2.11	0.19

i-nuc	BP(j)	Nuc	#BP_Win	avgMFE	avgZ	avgED	SumZ	SumZ/#TotalWindows	BPs= 1
nt-12	-	A	12	-	-	-	-	-
12	49	U	8	-11.27	0.31	14.25	2.52	0.21
12	NoBP	A	4	-10.5	0.72	21.54	2.87	0.24

i-nuc	BP(j)	Nuc	#BP_Win	avgMFE	avgZ	avgED	SumZ	SumZ/#TotalWindows	BPs= 1
nt-13	-	U	13	-	-	-	-	-
13	47	G	13	-10.97	0.46	17.17	5.97	0.46

i-nuc	BP(j)	Nuc	#BP_Win	avgMFE	avgZ	avgED	SumZ	SumZ/#TotalWindows	BPs= 1
nt-14	-	A	14	-	-	-	-	-
14	46	U	13	-10.97	0.46	17.17	5.97	0.43
14	NoBP	A	1	-10.4	0.83	23.11	0.83	0.06

i-nuc	BP(j)	Nuc	#BP_Win	avgMFE	avgZ	avgED	SumZ	SumZ/#TotalWindows	BPs= 2
nt-15	-	A	15	-	-	-	-	-
15	45	U	13	-10.97	0.46	17.17	5.97	0.4
15	35	U	2	-10.2	0.88	22.26	1.75	0.12

i-nuc	BP(j)	Nuc	#BP_Win	avgMFE	avgZ	avgED	SumZ	SumZ/#TotalWindows	BPs= 2
nt-16	-	C	16	-	-	-	-	-
16	44	G	13	-10.97	0.46	17.17	5.97	0.37
16	34	G	2	-10.2	0.88	22.26	1.75	0.11
16	NoBP	C	1	-9.4	1.16	20.3	1.16	0.07

i-nuc	BP(j)	Nuc	#BP_Win	avgMFE	avgZ	avgED	SumZ	SumZ/#TotalWindows	BPs= 3
nt-17	-	G	17	-	-	-	-	-
17	43	C	13	-10.97	0.46	17.17	5.97	0.35
17	33	C	2	-10.2	0.88	22.26	1.75	0.1
17	45	U	1	-9.4	1.16	20.3	1.16	0.07
17	NoBP	G	1	-9.1	1.32	19.88	1.32	0.08

i-nuc	BP(j)	Nuc	#BP_Win	avgMFE	avgZ	avgED	SumZ	SumZ/#TotalWindows	BPs= 2
nt-18	-	C	18	-	-	-	-	-
18	42	G	13	-10.97	0.46	17.17	5.97	0.33
18	NoBP	C	4	-9.65	0.95	20.76	3.81	0.21
18	44	G	1	-9.4	1.16	20.3	1.16	0.06

i-nuc	BP(j)	Nuc	#BP_Win	avgMFE	avgZ	avgED	SumZ	SumZ/#TotalWindows	BPs= 3
nt-19	-	G	19	-	-	-	-	-
19	41	U	13	-10.97	0.46	17.17	5.97	0.31
19	29	U	2	-10.2	0.88	22.26	1.75	0.09
19	43	C	1	-9.4	1.16	20.3	1.16	0.06
19	NoBP	G	3	-9.1	0.99	19.06	2.97	0.16

i-nuc	BP(j)	Nuc	#BP_Win	avgMFE	avgZ	avgED	SumZ	SumZ/#TotalWindows	BPs= 2
nt-20	-	C	20	-	-	-	-	-
20	NoBP	C	17	-10.53	0.54	17.54	9.18	0.46
20	28	G	2	-10.2	0.88	22.26	1.75	0.09
20	42	G	1	-9.4	1.16	20.3	1.16	0.06

i-nuc	BP(j)	Nuc	#BP_Win	avgMFE	avgZ	avgED	SumZ	SumZ/#TotalWindows	BPs= 1
nt-21	-	U	21	-	-	-	-	-
21	NoBP	U	19	-10.39	0.59	17.79	11.13	0.53
21	27	A	2	-10.2	0.88	22.26	1.75	0.08

i-nuc	BP(j)	Nuc	#BP_Win	avgMFE	avgZ	avgED	SumZ	SumZ/#TotalWindows	BPs= 0
nt-22	-	C	22	-	-	-	-	-
22	NoBP	C	22	-10.42	0.58	17.88	12.76	0.58

i-nuc	BP(j)	Nuc	#BP_Win	avgMFE	avgZ	avgED	SumZ	SumZ/#TotalWindows	BPs= 0
nt-23	-	U	23	-	-	-	-	-
23	NoBP	U	23	-10.49	0.54	17.89	12.43	0.54

i-nuc	BP(j)	Nuc	#BP_Win	avgMFE	avgZ	avgED	SumZ	SumZ/#TotalWindows	BPs= 2
nt-24	-	C	24	-	-	-	-	-
24	37	G	14	-10.86	0.51	17.4	7.13	0.3
24	NoBP	C	9	-9.92	0.59	18.67	5.3	0.22
24	51	G	1	-12.7	-0.41	22.58	-0.41	-0.02

i-nuc	BP(j)	Nuc	#BP_Win	avgMFE	avgZ	avgED	SumZ	SumZ/#TotalWindows	BPs= 2
nt-25	-	C	25	-	-	-	-	-
25	36	G	14	-10.86	0.51	17.4	7.13	0.29
25	NoBP	C	10	-10.22	0.44	19.08	4.41	0.18
25	50	G	1	-12.7	-0.41	22.58	-0.41	-0.02

i-nuc	BP(j)	Nuc	#BP_Win	avgMFE	avgZ	avgED	SumZ	SumZ/#TotalWindows	BPs= 3
nt-26	-	A	26	-	-	-	-	-
26	35	U	14	-10.86	0.51	17.4	7.13	0.27
26	NoBP	A	9	-9.92	0.59	18.67	5.3	0.2
26	49	U	1	-12.7	-0.41	22.58	-0.41	-0.02
26	58	U	2	-12.65	-0.8	22.75	-1.6	-0.06

i-nuc	BP(j)	Nuc	#BP_Win	avgMFE	avgZ	avgED	SumZ	SumZ/#TotalWindows	BPs= 2
nt-27	-	A	27	-	-	-	-	-
27	NoBP	A	23	-10.68	0.43	17.77	9.93	0.37
27	21	U	2	-10.2	0.88	22.26	1.75	0.06
27	57	U	2	-12.65	-0.8	22.75	-1.6	-0.06

i-nuc	BP(j)	Nuc	#BP_Win	avgMFE	avgZ	avgED	SumZ	SumZ/#TotalWindows	BPs= 4
nt-28	-	G	28	-	-	-	-	-
28	NoBP	G	19	-10.39	0.59	17.79	11.13	0.4
28	20	C	2	-10.2	0.88	22.26	1.75	0.06
28	91	C	4	-11.85	-0.3	16.15	-1.22	-0.04
28	48	C	1	-12.7	-0.41	22.58	-0.41	-0.01
28	56	U	2	-12.65	-0.8	22.75	-1.6	-0.06

i-nuc	BP(j)	Nuc	#BP_Win	avgMFE	avgZ	avgED	SumZ	SumZ/#TotalWindows	BPs= 4
nt-29	-	U	29	-	-	-	-	-
29	NoBP	U	20	-10.45	0.53	17.74	10.55	0.36
29	19	G	2	-10.2	0.88	22.26	1.75	0.06
29	90	G	4	-11.85	-0.3	16.15	-1.22	-0.04
29	47	G	1	-12.7	-0.41	22.58	-0.41	-0.01
29	55	A	2	-12.65	-0.8	22.75	-1.6	-0.06

i-nuc	BP(j)	Nuc	#BP_Win	avgMFE	avgZ	avgED	SumZ	SumZ/#TotalWindows	BPs= 3
nt-30	-	A	30	-	-	-	-	-
30	NoBP	A	23	-10.47	0.51	18.08	11.66	0.39
30	89	U	4	-11.85	-0.3	16.15	-1.22	-0.04
30	46	U	1	-12.7	-0.41	22.58	-0.41	-0.01
30	54	U	2	-12.65	-0.8	22.75	-1.6	-0.05

i-nuc	BP(j)	Nuc	#BP_Win	avgMFE	avgZ	avgED	SumZ	SumZ/#TotalWindows	BPs= 1
nt-31	-	U	31	-	-	-	-	-
31	NoBP	U	27	-10.76	0.34	18.51	9.2	0.3
31	88	A	4	-11.85	-0.3	16.15	-1.22	-0.04

i-nuc	BP(j)	Nuc	#BP_Win	avgMFE	avgZ	avgED	SumZ	SumZ/#TotalWindows	BPs= 3
nt-32	-	A	32	-	-	-	-	-
32	NoBP	A	21	-10.38	0.61	18.21	12.88	0.4
32	87	U	4	-11.85	-0.3	16.15	-1.22	-0.04
32	45	U	1	-12.7	-0.41	22.58	-0.41	-0.01
32	53	U	6	-11.82	-0.63	18.71	-3.76	-0.12

i-nuc	BP(j)	Nuc	#BP_Win	avgMFE	avgZ	avgED	SumZ	SumZ/#TotalWindows	BPs= 3
nt-33	-	C	33	-	-	-	-	-
33	NoBP	C	24	-10.64	0.4	17.43	9.57	0.29
33	17	G	2	-10.2	0.88	22.26	1.75	0.05
33	44	G	1	-12.7	-0.41	22.58	-0.41	-0.01
33	52	G	6	-11.82	-0.63	18.71	-3.76	-0.11

i-nuc	BP(j)	Nuc	#BP_Win	avgMFE	avgZ	avgED	SumZ	SumZ/#TotalWindows	BPs= 4
nt-34	-	G	34	-	-	-	-	-
34	NoBP	G	25	-10.74	0.29	18.01	7.37	0.22
34	16	C	2	-10.2	0.88	22.26	1.75	0.05
34	85	C	4	-11.85	-0.3	16.15	-1.22	-0.04
34	43	C	1	-12.7	-0.41	22.58	-0.41	-0.01
34	94	C	2	-10.3	-0.26	14.88	-0.51	-0.02

i-nuc	BP(j)	Nuc	#BP_Win	avgMFE	avgZ	avgED	SumZ	SumZ/#TotalWindows	BPs= 4
nt-35	-	U	35	-	-	-	-	-
35	26	A	14	-10.86	0.51	17.4	7.13	0.2
35	15	A	2	-10.2	0.88	22.26	1.75	0.05
35	NoBP	U	12	-10.3	0.12	17.04	1.5	0.04
35	42	G	1	-12.7	-0.41	22.58	-0.41	-0.01
35	50	G	6	-11.82	-0.63	18.71	-3.76	-0.11

i-nuc	BP(j)	Nuc	#BP_Win	avgMFE	avgZ	avgED	SumZ	SumZ/#TotalWindows	BPs= 5
nt-36	-	G	36	-	-	-	-	-
36	25	C	14	-10.86	0.51	17.4	7.13	0.2
36	82	C	11	-10.3	0.41	18.5	4.53	0.13
36	41	U	1	-12.7	-0.41	22.58	-0.41	-0.01
36	49	U	6	-11.82	-0.63	18.71	-3.76	-0.1
36	92	C	4	-10.2	-0.46	14.92	-1.82	-0.05

i-nuc	BP(j)	Nuc	#BP_Win	avgMFE	avgZ	avgED	SumZ	SumZ/#TotalWindows	BPs= 4
nt-37	-	G	37	-	-	-	-	-
37	24	C	14	-10.86	0.51	17.4	7.13	0.19
37	81	C	11	-10.3	0.41	18.5	4.53	0.12
37	NoBP	G	1	-12.7	-0.41	22.58	-0.41	-0.01
37	48	C	7	-11.26	-0.53	17.95	-3.73	-0.1
37	91	C	4	-10.2	-0.46	14.92	-1.82	-0.05

i-nuc	BP(j)	Nuc	#BP_Win	avgMFE	avgZ	avgED	SumZ	SumZ/#TotalWindows	BPs= 2
nt-38	-	C	38	-	-	-	-	-
38	NoBP	C	27	-10.54	0.41	17.91	11.06	0.29
38	47	G	7	-11.26	-0.53	17.95	-3.73	-0.1
38	90	G	4	-10.2	-0.46	14.92	-1.82	-0.05

i-nuc	BP(j)	Nuc	#BP_Win	avgMFE	avgZ	avgED	SumZ	SumZ/#TotalWindows	BPs= 3
nt-39	-	A	39	-	-	-	-	-
39	NoBP	A	17	-10.48	0.38	17.33	6.48	0.17
39	80	U	11	-10.3	0.41	18.5	4.53	0.12
39	46	U	7	-11.26	-0.53	17.95	-3.73	-0.1
39	89	U	4	-10.2	-0.46	14.92	-1.82	-0.05

i-nuc	BP(j)	Nuc	#BP_Win	avgMFE	avgZ	avgED	SumZ	SumZ/#TotalWindows	BPs= 2
nt-40	-	A	40	-	-	-	-	-
40	NoBP	A	22	-10.25	0.21	16.76	4.63	0.12
40	79	U	11	-10.3	0.41	18.5	4.53	0.11
40	45	U	7	-11.26	-0.53	17.95	-3.73	-0.09

i-nuc	BP(j)	Nuc	#BP_Win	avgMFE	avgZ	avgED	SumZ	SumZ/#TotalWindows	BPs= 2
nt-41	-	U	41	-	-	-	-	-
41	19	G	13	-10.97	0.46	17.17	5.97	0.15
41	NoBP	U	27	-9.97	-0.01	17.27	-0.35	-0.01
41	36	G	1	-12.7	-0.41	22.58	-0.41	-0.01

i-nuc	BP(j)	Nuc	#BP_Win	avgMFE	avgZ	avgED	SumZ	SumZ/#TotalWindows	BPs= 4
nt-42	-	G	42	-	-	-	-	-
42	18	C	13	-10.97	0.46	17.17	5.97	0.14
42	77	U	20	-9.36	0.11	16.73	2.21	0.05
42	20	C	1	-9.4	1.16	20.3	1.16	0.03
42	35	U	1	-12.7	-0.41	22.58	-0.41	-0.01
42	NoBP	G	7	-11.26	-0.53	17.95	-3.73	-0.09

i-nuc	BP(j)	Nuc	#BP_Win	avgMFE	avgZ	avgED	SumZ	SumZ/#TotalWindows	BPs= 4
nt-43	-	C	43	-	-	-	-	-
43	17	G	13	-10.97	0.46	17.17	5.97	0.14
43	76	G	20	-9.36	0.11	16.73	2.21	0.05
43	19	G	1	-9.4	1.16	20.3	1.16	0.03
43	34	G	1	-12.7	-0.41	22.58	-0.41	-0.01
43	NoBP	C	8	-10.64	-0.54	16.89	-4.34	-0.1

i-nuc	BP(j)	Nuc	#BP_Win	avgMFE	avgZ	avgED	SumZ	SumZ/#TotalWindows	BPs= 4
nt-44	-	G	44	-	-	-	-	-
44	16	C	13	-10.97	0.46	17.17	5.97	0.14
44	75	C	20	-9.36	0.11	16.73	2.21	0.05
44	18	C	1	-9.4	1.16	20.3	1.16	0.03
44	33	C	1	-12.7	-0.41	22.58	-0.41	-0.01
44	NoBP	G	9	-10.16	-0.52	16.0	-4.7	-0.11

i-nuc	BP(j)	Nuc	#BP_Win	avgMFE	avgZ	avgED	SumZ	SumZ/#TotalWindows	BPs= 4
nt-45	-	U	45	-	-	-	-	-
45	15	A	13	-10.97	0.46	17.17	5.97	0.13
45	NoBP	U	23	-8.99	0.01	15.71	0.24	0.01
45	17	G	1	-9.4	1.16	20.3	1.16	0.03
45	32	A	1	-12.7	-0.41	22.58	-0.41	-0.01
45	40	A	7	-11.26	-0.53	17.95	-3.73	-0.08

i-nuc	BP(j)	Nuc	#BP_Win	avgMFE	avgZ	avgED	SumZ	SumZ/#TotalWindows	BPs= 4
nt-46	-	U	46	-	-	-	-	-
46	14	A	13	-10.97	0.46	17.17	5.97	0.13
46	73	A	21	-9.36	0.16	16.9	3.38	0.07
46	30	A	1	-12.7	-0.41	22.58	-0.41	-0.01
46	39	A	7	-11.26	-0.53	17.95	-3.73	-0.08
46	NoBP	U	4	-6.6	-0.77	8.66	-3.1	-0.07

i-nuc	BP(j)	Nuc	#BP_Win	avgMFE	avgZ	avgED	SumZ	SumZ/#TotalWindows	BPs= 4
nt-47	-	G	47	-	-	-	-	-
47	13	U	13	-10.97	0.46	17.17	5.97	0.13
47	72	C	21	-9.36	0.16	16.9	3.38	0.07
47	29	U	1	-12.7	-0.41	22.58	-0.41	-0.01
47	38	C	7	-11.26	-0.53	17.95	-3.73	-0.08
47	NoBP	G	5	-6.66	-0.87	8.5	-4.33	-0.09

i-nuc	BP(j)	Nuc	#BP_Win	avgMFE	avgZ	avgED	SumZ	SumZ/#TotalWindows	BPs= 4
nt-48	-	C	48	-	-	-	-	-
48	NoBP	C	14	-9.31	-0.24	11.75	-3.35	-0.07
48	70	G	5	-10.48	0.69	21.84	3.45	0.07
48	71	G	21	-9.36	0.16	16.9	3.38	0.07
48	28	G	1	-12.7	-0.41	22.58	-0.41	-0.01
48	37	G	7	-11.26	-0.53	17.95	-3.73	-0.08

i-nuc	BP(j)	Nuc	#BP_Win	avgMFE	avgZ	avgED	SumZ	SumZ/#TotalWindows	BPs= 5
nt-49	-	U	49	-	-	-	-	-
49	12	A	8	-11.27	0.31	14.25	2.52	0.05
49	69	A	26	-9.58	0.26	17.85	6.83	0.14
49	26	A	1	-12.7	-0.41	22.58	-0.41	-0.01
49	36	G	6	-11.82	-0.63	18.71	-3.76	-0.08
49	NoBP	U	3	-6.83	-0.31	10.6	-0.94	-0.02
49	113	A	5	-6.86	-1.28	8.04	-6.42	-0.13

i-nuc	BP(j)	Nuc	#BP_Win	avgMFE	avgZ	avgED	SumZ	SumZ/#TotalWindows	BPs= 6
nt-50	-	G	50	-	-	-	-	-
50	11	C	8	-11.27	0.31	14.25	2.52	0.05
50	68	U	26	-9.58	0.26	17.85	6.83	0.14
50	25	C	1	-12.7	-0.41	22.58	-0.41	-0.01
50	35	U	6	-11.82	-0.63	18.71	-3.76	-0.08
50	NoBP	G	1	-7.9	0.03	13.43	0.03	0.0
50	107	C	3	-6.3	-0.72	8.6	-2.17	-0.04
50	112	U	5	-6.86	-1.28	8.04	-6.42	-0.13

i-nuc	BP(j)	Nuc	#BP_Win	avgMFE	avgZ	avgED	SumZ	SumZ/#TotalWindows	BPs= 6
nt-51	-	G	51	-	-	-	-	-
51	10	U	8	-11.27	0.31	14.25	2.52	0.05
51	67	C	26	-9.58	0.26	17.85	6.83	0.13
51	24	C	1	-12.7	-0.41	22.58	-0.41	-0.01
51	NoBP	G	6	-11.82	-0.63	18.71	-3.76	-0.07
51	63	C	2	-7.0	-0.7	8.82	-1.4	-0.03
51	106	C	3	-6.3	-0.72	8.6	-2.17	-0.04
51	111	C	5	-6.86	-1.28	8.04	-6.42	-0.13

i-nuc	BP(j)	Nuc	#BP_Win	avgMFE	avgZ	avgED	SumZ	SumZ/#TotalWindows	BPs= 6
nt-52	-	G	52	-	-	-	-	-
52	9	U	8	-11.27	0.31	14.25	2.52	0.05
52	66	U	26	-9.58	0.26	17.85	6.83	0.13
52	NoBP	G	2	-8.95	-0.85	12.5	-1.7	-0.03
52	33	C	6	-11.82	-0.63	18.71	-3.76	-0.07
52	62	U	2	-7.0	-0.7	8.82	-1.4	-0.03
52	105	C	3	-6.3	-0.72	8.6	-2.17	-0.04
52	110	U	5	-6.86	-1.28	8.04	-6.42	-0.12

i-nuc	BP(j)	Nuc	#BP_Win	avgMFE	avgZ	avgED	SumZ	SumZ/#TotalWindows	BPs= 4
nt-53	-	U	53	-	-	-	-	-
53	8	A	8	-11.27	0.31	14.25	2.52	0.05
53	NoBP	U	32	-9.09	0.01	16.15	0.19	0.0
53	32	A	6	-11.82	-0.63	18.71	-3.76	-0.07
53	61	A	2	-7.0	-0.7	8.82	-1.4	-0.03
53	109	A	5	-6.86	-1.28	8.04	-6.42	-0.12

i-nuc	BP(j)	Nuc	#BP_Win	avgMFE	avgZ	avgED	SumZ	SumZ/#TotalWindows	BPs= 2
nt-54	-	U	54	-	-	-	-	-
54	NoBP	U	50	-9.33	-0.17	14.79	-8.72	-0.16
54	30	A	2	-12.65	-0.8	22.75	-1.6	-0.03
54	60	A	2	-7.0	-0.7	8.82	-1.4	-0.03

i-nuc	BP(j)	Nuc	#BP_Win	avgMFE	avgZ	avgED	SumZ	SumZ/#TotalWindows	BPs= 3
nt-55	-	A	55	-	-	-	-	-
55	5	U	1	-12.2	0.28	19.06	0.28	0.01
55	NoBP	A	50	-9.19	-0.24	14.45	-11.89	-0.22
55	29	U	2	-12.65	-0.8	22.75	-1.6	-0.03
55	59	U	2	-7.0	-0.7	8.82	-1.4	-0.03

i-nuc	BP(j)	Nuc	#BP_Win	avgMFE	avgZ	avgED	SumZ	SumZ/#TotalWindows	BPs= 2
nt-56	-	U	56	-	-	-	-	-
56	4	G	1	-12.2	0.28	19.06	0.28	0.0
56	NoBP	U	53	-9.03	-0.31	14.0	-16.36	-0.29
56	28	G	2	-12.65	-0.8	22.75	-1.6	-0.03

i-nuc	BP(j)	Nuc	#BP_Win	avgMFE	avgZ	avgED	SumZ	SumZ/#TotalWindows	BPs= 2
nt-57	-	U	57	-	-	-	-	-
57	3	A	1	-12.2	0.28	19.06	0.28	0.0
57	NoBP	U	54	-8.96	-0.36	13.77	-19.69	-0.35
57	27	A	2	-12.65	-0.8	22.75	-1.6	-0.03

i-nuc	BP(j)	Nuc	#BP_Win	avgMFE	avgZ	avgED	SumZ	SumZ/#TotalWindows	BPs= 2
nt-58	-	U	58	-	-	-	-	-
58	2	G	1	-12.2	0.28	19.06	0.28	0.0
58	NoBP	U	55	-8.89	-0.42	13.56	-22.97	-0.4
58	26	A	2	-12.65	-0.8	22.75	-1.6	-0.03

i-nuc	BP(j)	Nuc	#BP_Win	avgMFE	avgZ	avgED	SumZ	SumZ/#TotalWindows	BPs= 2
nt-59	-	U	59	-	-	-	-	-
59	1	G	1	-12.2	0.28	19.06	0.28	0.0
59	NoBP	U	56	-9.02	-0.45	13.85	-25.1	-0.43
59	55	A	2	-7.0	-0.7	8.82	-1.4	-0.02

i-nuc	BP(j)	Nuc	#BP_Win	avgMFE	avgZ	avgED	SumZ	SumZ/#TotalWindows	BPs= 1
nt-60	-	A	60	-	-	-	-	-
60	NoBP	A	58	-9.01	-0.47	13.73	-26.99	-0.45
60	54	U	2	-7.0	-0.7	8.82	-1.4	-0.02

i-nuc	BP(j)	Nuc	#BP_Win	avgMFE	avgZ	avgED	SumZ	SumZ/#TotalWindows	BPs= 1
nt-61	-	A	61	-	-	-	-	-
61	NoBP	A	59	-8.95	-0.49	13.52	-28.96	-0.47
61	53	U	2	-7.0	-0.7	8.82	-1.4	-0.02

i-nuc	BP(j)	Nuc	#BP_Win	avgMFE	avgZ	avgED	SumZ	SumZ/#TotalWindows	BPs= 1
nt-62	-	U	62	-	-	-	-	-
62	NoBP	U	60	-8.89	-0.52	13.32	-31.15	-0.5
62	52	G	2	-7.0	-0.7	8.82	-1.4	-0.02

i-nuc	BP(j)	Nuc	#BP_Win	avgMFE	avgZ	avgED	SumZ	SumZ/#TotalWindows	BPs= 1
nt-63	-	C	63	-	-	-	-	-
63	NoBP	C	61	-8.83	-0.54	13.13	-33.14	-0.53
63	51	G	2	-7.0	-0.7	8.82	-1.4	-0.02

i-nuc	BP(j)	Nuc	#BP_Win	avgMFE	avgZ	avgED	SumZ	SumZ/#TotalWindows	BPs= 0
nt-64	-	A	64	-	-	-	-	-
64	NoBP	A	64	-8.71	-0.56	12.82	-35.95	-0.56

i-nuc	BP(j)	Nuc	#BP_Win	avgMFE	avgZ	avgED	SumZ	SumZ/#TotalWindows	BPs= 0
nt-65	-	U	65	-	-	-	-	-
65	NoBP	U	65	-8.66	-0.57	12.65	-37.33	-0.57

i-nuc	BP(j)	Nuc	#BP_Win	avgMFE	avgZ	avgED	SumZ	SumZ/#TotalWindows	BPs= 1
nt-66	-	U	66	-	-	-	-	-
66	NoBP	U	40	-7.98	-1.14	9.0	-45.67	-0.69
66	52	G	26	-9.58	0.26	17.85	6.83	0.1

i-nuc	BP(j)	Nuc	#BP_Win	avgMFE	avgZ	avgED	SumZ	SumZ/#TotalWindows	BPs= 1
nt-67	-	C	67	-	-	-	-	-
67	NoBP	C	41	-7.91	-1.15	8.83	-46.98	-0.7
67	51	G	26	-9.58	0.26	17.85	6.83	0.1

i-nuc	BP(j)	Nuc	#BP_Win	avgMFE	avgZ	avgED	SumZ	SumZ/#TotalWindows	BPs= 1
nt-68	-	U	68	-	-	-	-	-
68	NoBP	U	42	-7.84	-1.14	8.67	-47.92	-0.7
68	50	G	26	-9.58	0.26	17.85	6.83	0.1

i-nuc	BP(j)	Nuc	#BP_Win	avgMFE	avgZ	avgED	SumZ	SumZ/#TotalWindows	BPs= 2
nt-69	-	A	69	-	-	-	-	-
69	NoBP	A	8	-11.27	0.31	14.25	2.52	0.04
69	49	U	26	-9.58	0.26	17.85	6.83	0.1
69	93	U	35	-6.97	-1.46	7.22	-51.15	-0.74

i-nuc	BP(j)	Nuc	#BP_Win	avgMFE	avgZ	avgED	SumZ	SumZ/#TotalWindows	BPs= 2
nt-70	-	G	70	-	-	-	-	-
70	NoBP	G	29	-9.89	0.2	16.17	5.9	0.08
70	48	C	5	-10.48	0.69	21.84	3.45	0.05
70	92	C	36	-6.94	-1.44	7.07	-51.92	-0.74

i-nuc	BP(j)	Nuc	#BP_Win	avgMFE	avgZ	avgED	SumZ	SumZ/#TotalWindows	BPs= 2
nt-71	-	G	70	-	-	-	-	-
71	NoBP	G	12	-10.87	0.47	17.02	5.69	0.08
71	48	C	21	-9.36	0.16	16.9	3.38	0.05
71	91	C	37	-6.84	-1.4	6.97	-51.67	-0.74

i-nuc	BP(j)	Nuc	#BP_Win	avgMFE	avgZ	avgED	SumZ	SumZ/#TotalWindows	BPs= 2
nt-72	-	C	70	-	-	-	-	-
72	NoBP	C	12	-10.12	0.49	16.23	5.86	0.08
72	47	G	21	-9.36	0.16	16.9	3.38	0.05
72	90	G	37	-6.84	-1.4	6.97	-51.67	-0.74

i-nuc	BP(j)	Nuc	#BP_Win	avgMFE	avgZ	avgED	SumZ	SumZ/#TotalWindows	BPs= 2
nt-73	-	A	70	-	-	-	-	-
73	NoBP	A	12	-9.41	0.5	15.81	5.96	0.09
73	46	U	21	-9.36	0.16	16.9	3.38	0.05
73	89	U	37	-6.84	-1.4	6.97	-51.67	-0.74

i-nuc	BP(j)	Nuc	#BP_Win	avgMFE	avgZ	avgED	SumZ	SumZ/#TotalWindows	BPs= 1
nt-74	-	U	70	-	-	-	-	-
74	NoBP	U	33	-9.12	0.29	16.19	9.56	0.14
74	88	A	37	-6.84	-1.4	6.97	-51.67	-0.74

i-nuc	BP(j)	Nuc	#BP_Win	avgMFE	avgZ	avgED	SumZ	SumZ/#TotalWindows	BPs= 1
nt-75	-	C	70	-	-	-	-	-
75	NoBP	C	50	-7.16	-0.88	8.99	-44.17	-0.63
75	44	G	20	-9.36	0.11	16.73	2.21	0.03

i-nuc	BP(j)	Nuc	#BP_Win	avgMFE	avgZ	avgED	SumZ	SumZ/#TotalWindows	BPs= 1
nt-76	-	G	70	-	-	-	-	-
76	NoBP	G	50	-6.99	-0.88	8.83	-43.81	-0.63
76	43	C	20	-9.36	0.11	16.73	2.21	0.03

i-nuc	BP(j)	Nuc	#BP_Win	avgMFE	avgZ	avgED	SumZ	SumZ/#TotalWindows	BPs= 1
nt-77	-	U	70	-	-	-	-	-
77	NoBP	U	50	-6.82	-0.89	8.65	-44.47	-0.64
77	42	G	20	-9.36	0.11	16.73	2.21	0.03

i-nuc	BP(j)	Nuc	#BP_Win	avgMFE	avgZ	avgED	SumZ	SumZ/#TotalWindows	BPs= 0
nt-78	-	U	70	-	-	-	-	-
78	NoBP	U	70	-7.43	-0.61	10.79	-42.69	-0.61

i-nuc	BP(j)	Nuc	#BP_Win	avgMFE	avgZ	avgED	SumZ	SumZ/#TotalWindows	BPs= 1
nt-79	-	U	70	-	-	-	-	-
79	NoBP	U	59	-6.76	-0.82	9.08	-48.22	-0.69
79	40	A	11	-10.3	0.41	18.5	4.53	0.06

i-nuc	BP(j)	Nuc	#BP_Win	avgMFE	avgZ	avgED	SumZ	SumZ/#TotalWindows	BPs= 1
nt-80	-	U	70	-	-	-	-	-
80	NoBP	U	59	-6.62	-0.83	8.79	-49.21	-0.7
80	39	A	11	-10.3	0.41	18.5	4.53	0.06

i-nuc	BP(j)	Nuc	#BP_Win	avgMFE	avgZ	avgED	SumZ	SumZ/#TotalWindows	BPs= 1
nt-81	-	C	70	-	-	-	-	-
81	NoBP	C	59	-6.49	-0.85	8.5	-49.98	-0.71
81	37	G	11	-10.3	0.41	18.5	4.53	0.06

i-nuc	BP(j)	Nuc	#BP_Win	avgMFE	avgZ	avgED	SumZ	SumZ/#TotalWindows	BPs= 1
nt-82	-	C	70	-	-	-	-	-
82	NoBP	C	59	-6.35	-0.86	8.2	-50.64	-0.72
82	36	G	11	-10.3	0.41	18.5	4.53	0.06

i-nuc	BP(j)	Nuc	#BP_Win	avgMFE	avgZ	avgED	SumZ	SumZ/#TotalWindows	BPs= 0
nt-83	-	U	70	-	-	-	-	-
83	NoBP	U	70	-6.86	-0.67	9.55	-46.57	-0.67

i-nuc	BP(j)	Nuc	#BP_Win	avgMFE	avgZ	avgED	SumZ	SumZ/#TotalWindows	BPs= 0
nt-84	-	C	70	-	-	-	-	-
84	NoBP	C	70	-6.75	-0.68	9.29	-47.48	-0.68

i-nuc	BP(j)	Nuc	#BP_Win	avgMFE	avgZ	avgED	SumZ	SumZ/#TotalWindows	BPs= 1
nt-85	-	C	70	-	-	-	-	-
85	NoBP	C	66	-6.33	-0.71	8.62	-47.18	-0.67
85	34	G	4	-11.85	-0.3	16.15	-1.22	-0.02

i-nuc	BP(j)	Nuc	#BP_Win	avgMFE	avgZ	avgED	SumZ	SumZ/#TotalWindows	BPs= 0
nt-86	-	U	70	-	-	-	-	-
86	NoBP	U	70	-6.55	-0.7	8.82	-49.34	-0.7

i-nuc	BP(j)	Nuc	#BP_Win	avgMFE	avgZ	avgED	SumZ	SumZ/#TotalWindows	BPs= 1
nt-87	-	U	70	-	-	-	-	-
87	NoBP	U	66	-6.13	-0.75	8.15	-49.23	-0.7
87	32	A	4	-11.85	-0.3	16.15	-1.22	-0.02

i-nuc	BP(j)	Nuc	#BP_Win	avgMFE	avgZ	avgED	SumZ	SumZ/#TotalWindows	BPs= 2
nt-88	-	A	70	-	-	-	-	-
88	NoBP	A	29	-5.0	0.06	9.17	1.81	0.03
88	31	U	4	-11.85	-0.3	16.15	-1.22	-0.02
88	74	U	37	-6.84	-1.4	6.97	-51.67	-0.74

i-nuc	BP(j)	Nuc	#BP_Win	avgMFE	avgZ	avgED	SumZ	SumZ/#TotalWindows	BPs= 3
nt-89	-	U	70	-	-	-	-	-
89	NoBP	U	25	-3.91	0.11	7.67	2.68	0.04
89	30	A	4	-11.85	-0.3	16.15	-1.22	-0.02
89	73	A	37	-6.84	-1.4	6.97	-51.67	-0.74
89	39	A	4	-10.2	-0.46	14.92	-1.82	-0.03

i-nuc	BP(j)	Nuc	#BP_Win	avgMFE	avgZ	avgED	SumZ	SumZ/#TotalWindows	BPs= 3
nt-90	-	G	70	-	-	-	-	-
90	NoBP	G	25	-3.65	0.1	7.13	2.51	0.04
90	29	U	4	-11.85	-0.3	16.15	-1.22	-0.02
90	72	C	37	-6.84	-1.4	6.97	-51.67	-0.74
90	38	C	4	-10.2	-0.46	14.92	-1.82	-0.03

i-nuc	BP(j)	Nuc	#BP_Win	avgMFE	avgZ	avgED	SumZ	SumZ/#TotalWindows	BPs= 3
nt-91	-	C	70	-	-	-	-	-
91	28	G	4	-11.85	-0.3	16.15	-1.22	-0.02
91	71	G	37	-6.84	-1.4	6.97	-51.67	-0.74
91	37	G	4	-10.2	-0.46	14.92	-1.82	-0.03
91	NoBP	C	25	-3.39	0.05	6.52	1.21	0.02

i-nuc	BP(j)	Nuc	#BP_Win	avgMFE	avgZ	avgED	SumZ	SumZ/#TotalWindows	BPs= 2
nt-92	-	C	70	-	-	-	-	-
92	NoBP	C	30	-4.21	-0.01	7.48	-0.18	-0.0
92	70	G	36	-6.94	-1.44	7.07	-51.92	-0.74
92	36	G	4	-10.2	-0.46	14.92	-1.82	-0.03

i-nuc	BP(j)	Nuc	#BP_Win	avgMFE	avgZ	avgED	SumZ	SumZ/#TotalWindows	BPs= 1
nt-93	-	U	70	-	-	-	-	-
93	69	A	35	-6.97	-1.46	7.22	-51.15	-0.73
93	NoBP	U	35	-4.68	-0.09	7.76	-3.0	-0.04

i-nuc	BP(j)	Nuc	#BP_Win	avgMFE	avgZ	avgED	SumZ	SumZ/#TotalWindows	BPs= 1
nt-94	-	C	70	-	-	-	-	-
94	NoBP	C	68	-5.54	-0.79	7.01	-53.95	-0.77
94	34	G	2	-10.3	-0.26	14.88	-0.51	-0.01

i-nuc	BP(j)	Nuc	#BP_Win	avgMFE	avgZ	avgED	SumZ	SumZ/#TotalWindows	BPs= 0
nt-95	-	U	70	-	-	-	-	-
95	NoBP	U	70	-5.53	-0.77	6.97	-54.05	-0.77

i-nuc	BP(j)	Nuc	#BP_Win	avgMFE	avgZ	avgED	SumZ	SumZ/#TotalWindows	BPs= 0
nt-96	-	A	70	-	-	-	-	-
96	NoBP	A	70	-5.39	-0.77	6.7	-53.76	-0.77

i-nuc	BP(j)	Nuc	#BP_Win	avgMFE	avgZ	avgED	SumZ	SumZ/#TotalWindows	BPs= 0
nt-97	-	U	70	-	-	-	-	-
97	NoBP	U	70	-5.26	-0.77	6.49	-54.09	-0.77

i-nuc	BP(j)	Nuc	#BP_Win	avgMFE	avgZ	avgED	SumZ	SumZ/#TotalWindows	BPs= 0
nt-98	-	C	70	-	-	-	-	-
98	NoBP	C	70	-5.12	-0.78	6.32	-54.75	-0.78

i-nuc	BP(j)	Nuc	#BP_Win	avgMFE	avgZ	avgED	SumZ	SumZ/#TotalWindows	BPs= 0
nt-99	-	A	70	-	-	-	-	-
99	NoBP	A	70	-5.0	-0.78	6.14	-54.83	-0.78

i-nuc	BP(j)	Nuc	#BP_Win	avgMFE	avgZ	avgED	SumZ	SumZ/#TotalWindows	BPs= 0
nt-100	-	U	70	-	-	-	-	-
100	NoBP	U	70	-4.87	-0.79	5.96	-54.98	-0.79

i-nuc	BP(j)	Nuc	#BP_Win	avgMFE	avgZ	avgED	SumZ	SumZ/#TotalWindows	BPs= 0
nt-101	-	U	70	-	-	-	-	-
101	NoBP	U	70	-4.74	-0.79	5.8	-55.3	-0.79

i-nuc	BP(j)	Nuc	#BP_Win	avgMFE	avgZ	avgED	SumZ	SumZ/#TotalWindows	BPs= 0
nt-102	-	C	70	-	-	-	-	-
102	NoBP	C	70	-4.62	-0.79	5.61	-55.26	-0.79

i-nuc	BP(j)	Nuc	#BP_Win	avgMFE	avgZ	avgED	SumZ	SumZ/#TotalWindows	BPs= 0
nt-103	-	C	70	-	-	-	-	-
103	NoBP	C	70	-4.51	-0.8	5.44	-55.81	-0.8

i-nuc	BP(j)	Nuc	#BP_Win	avgMFE	avgZ	avgED	SumZ	SumZ/#TotalWindows	BPs= 0
nt-104	-	U	70	-	-	-	-	-
104	NoBP	U	70	-4.4	-0.8	5.3	-56.24	-0.8

i-nuc	BP(j)	Nuc	#BP_Win	avgMFE	avgZ	avgED	SumZ	SumZ/#TotalWindows	BPs= 1
nt-105	-	C	70	-	-	-	-	-
105	NoBP	C	67	-4.2	-0.81	4.98	-54.05	-0.77
105	52	G	3	-6.3	-0.72	8.6	-2.17	-0.03

i-nuc	BP(j)	Nuc	#BP_Win	avgMFE	avgZ	avgED	SumZ	SumZ/#TotalWindows	BPs= 1
nt-106	-	C	70	-	-	-	-	-
106	NoBP	C	67	-4.09	-0.8	4.83	-53.5	-0.76
106	51	G	3	-6.3	-0.72	8.6	-2.17	-0.03

i-nuc	BP(j)	Nuc	#BP_Win	avgMFE	avgZ	avgED	SumZ	SumZ/#TotalWindows	BPs= 1
nt-107	-	C	70	-	-	-	-	-
107	NoBP	C	67	-4.01	-0.79	4.73	-53.01	-0.76
107	50	G	3	-6.3	-0.72	8.6	-2.17	-0.03

i-nuc	BP(j)	Nuc	#BP_Win	avgMFE	avgZ	avgED	SumZ	SumZ/#TotalWindows	BPs= 0
nt-108	-	U	70	-	-	-	-	-
108	NoBP	U	70	-4.08	-0.78	4.82	-54.76	-0.78

i-nuc	BP(j)	Nuc	#BP_Win	avgMFE	avgZ	avgED	SumZ	SumZ/#TotalWindows	BPs= 1
nt-109	-	A	70	-	-	-	-	-
109	NoBP	A	65	-3.85	-0.75	4.5	-48.44	-0.69
109	53	U	5	-6.86	-1.28	8.04	-6.42	-0.09

i-nuc	BP(j)	Nuc	#BP_Win	avgMFE	avgZ	avgED	SumZ	SumZ/#TotalWindows	BPs= 1
nt-110	-	U	70	-	-	-	-	-
110	NoBP	U	65	-3.82	-0.75	4.44	-48.82	-0.7
110	52	G	5	-6.86	-1.28	8.04	-6.42	-0.09

i-nuc	BP(j)	Nuc	#BP_Win	avgMFE	avgZ	avgED	SumZ	SumZ/#TotalWindows	BPs= 1
nt-111	-	C	70	-	-	-	-	-
111	NoBP	C	65	-3.8	-0.75	4.37	-48.97	-0.7
111	51	G	5	-6.86	-1.28	8.04	-6.42	-0.09

i-nuc	BP(j)	Nuc	#BP_Win	avgMFE	avgZ	avgED	SumZ	SumZ/#TotalWindows	BPs= 1
nt-112	-	U	70	-	-	-	-	-
112	NoBP	U	65	-3.79	-0.76	4.32	-49.23	-0.7
112	50	G	5	-6.86	-1.28	8.04	-6.42	-0.09

i-nuc	BP(j)	Nuc	#BP_Win	avgMFE	avgZ	avgED	SumZ	SumZ/#TotalWindows	BPs= 1
nt-113	-	A	70	-	-	-	-	-
113	NoBP	A	65	-3.77	-0.75	4.33	-48.85	-0.7
113	49	U	5	-6.86	-1.28	8.04	-6.42	-0.09

i-nuc	BP(j)	Nuc	#BP_Win	avgMFE	avgZ	avgED	SumZ	SumZ/#TotalWindows	BPs= 0
nt-114	-	C	70	-	-	-	-	-
114	NoBP	C	70	-3.98	-0.79	4.62	-55.24	-0.79

i-nuc	BP(j)	Nuc	#BP_Win	avgMFE	avgZ	avgED	SumZ	SumZ/#TotalWindows	BPs= 0
nt-115	-	A	70	-	-	-	-	-
115	NoBP	A	70	-3.96	-0.77	4.65	-53.93	-0.77

i-nuc	BP(j)	Nuc	#BP_Win	avgMFE	avgZ	avgED	SumZ	SumZ/#TotalWindows	BPs= 0
nt-116	-	C	70	-	-	-	-	-
116	NoBP	C	70	-3.93	-0.75	4.69	-52.62	-0.75

i-nuc	BP(j)	Nuc	#BP_Win	avgMFE	avgZ	avgED	SumZ	SumZ/#TotalWindows	BPs= 0
nt-117	-	U	70	-	-	-	-	-
117	NoBP	U	70	-3.91	-0.73	4.74	-51.07	-0.73

i-nuc	BP(j)	Nuc	#BP_Win	avgMFE	avgZ	avgED	SumZ	SumZ/#TotalWindows	BPs= 0
nt-118	-	A	70	-	-	-	-	-
118	NoBP	A	70	-3.89	-0.7	4.8	-49.32	-0.7

i-nuc	BP(j)	Nuc	#BP_Win	avgMFE	avgZ	avgED	SumZ	SumZ/#TotalWindows	BPs= 0
nt-119	-	A	70	-	-	-	-	-
119	NoBP	A	70	-3.87	-0.68	4.85	-47.35	-0.68

i-nuc	BP(j)	Nuc	#BP_Win	avgMFE	avgZ	avgED	SumZ	SumZ/#TotalWindows	BPs= 0
nt-120	-	C	70	-	-	-	-	-
120	NoBP	C	70	-3.85	-0.66	4.92	-46.08	-0.66

i-nuc	BP(j)	Nuc	#BP_Win	avgMFE	avgZ	avgED	SumZ	SumZ/#TotalWindows	BPs= 0
nt-121	-	A	70	-	-	-	-	-
121	NoBP	A	70	-3.84	-0.64	5.04	-44.54	-0.64

i-nuc	BP(j)	Nuc	#BP_Win	avgMFE	avgZ	avgED	SumZ	SumZ/#TotalWindows	BPs= 0
nt-122	-	U	70	-	-	-	-	-
122	NoBP	U	70	-3.84	-0.61	5.19	-42.37	-0.61

i-nuc	BP(j)	Nuc	#BP_Win	avgMFE	avgZ	avgED	SumZ	SumZ/#TotalWindows	BPs= 0
nt-123	-	C	70	-	-	-	-	-
123	NoBP	C	70	-3.89	-0.58	5.21	-40.32	-0.58

i-nuc	BP(j)	Nuc	#BP_Win	avgMFE	avgZ	avgED	SumZ	SumZ/#TotalWindows	BPs= 0
nt-124	-	C	70	-	-	-	-	-
124	NoBP	C	70	-3.98	-0.55	5.21	-38.49	-0.55

i-nuc	BP(j)	Nuc	#BP_Win	avgMFE	avgZ	avgED	SumZ	SumZ/#TotalWindows	BPs= 0
nt-125	-	C	70	-	-	-	-	-
125	NoBP	C	70	-4.07	-0.53	5.22	-37.25	-0.53

i-nuc	BP(j)	Nuc	#BP_Win	avgMFE	avgZ	avgED	SumZ	SumZ/#TotalWindows	BPs= 0
nt-126	-	A	70	-	-	-	-	-
126	NoBP	A	70	-4.17	-0.5	5.4	-34.86	-0.5

i-nuc	BP(j)	Nuc	#BP_Win	avgMFE	avgZ	avgED	SumZ	SumZ/#TotalWindows	BPs= 3
nt-127	-	C	70	-	-	-	-	-
127	NoBP	C	15	-6.38	-1.52	2.98	-22.86	-0.33
127	139	G	3	-3.73	0.08	3.23	0.25	0.0
127	141	G	50	-3.4	-0.14	6.44	-6.92	-0.1
127	193	G	2	-11.5	-1.34	2.16	-2.67	-0.04

i-nuc	BP(j)	Nuc	#BP_Win	avgMFE	avgZ	avgED	SumZ	SumZ/#TotalWindows	BPs= 3
nt-128	-	G	70	-	-	-	-	-
128	NoBP	G	14	-6.79	-1.4	3.08	-19.55	-0.28
128	138	C	3	-3.73	0.08	3.23	0.25	0.0
128	140	C	50	-3.4	-0.14	6.44	-6.92	-0.1
128	192	C	3	-10.53	-1.13	2.51	-3.39	-0.05

i-nuc	BP(j)	Nuc	#BP_Win	avgMFE	avgZ	avgED	SumZ	SumZ/#TotalWindows	BPs= 3
nt-129	-	C	70	-	-	-	-	-
129	NoBP	C	14	-7.35	-1.36	3.19	-18.99	-0.27
129	137	G	3	-3.73	0.08	3.23	0.25	0.0
129	139	G	50	-3.4	-0.14	6.44	-6.92	-0.1
129	191	G	3	-10.53	-1.13	2.51	-3.39	-0.05

i-nuc	BP(j)	Nuc	#BP_Win	avgMFE	avgZ	avgED	SumZ	SumZ/#TotalWindows	BPs= 1
nt-130	-	U	70	-	-	-	-	-
130	NoBP	U	67	-4.36	-0.37	5.64	-24.91	-0.36
130	190	A	3	-10.53	-1.13	2.51	-3.39	-0.05

i-nuc	BP(j)	Nuc	#BP_Win	avgMFE	avgZ	avgED	SumZ	SumZ/#TotalWindows	BPs= 1
nt-131	-	C	70	-	-	-	-	-
131	NoBP	C	20	-8.07	-1.03	3.25	-20.62	-0.29
131	137	G	50	-3.4	-0.14	6.44	-6.92	-0.1

i-nuc	BP(j)	Nuc	#BP_Win	avgMFE	avgZ	avgED	SumZ	SumZ/#TotalWindows	BPs= 1
nt-132	-	U	70	-	-	-	-	-
132	NoBP	U	67	-4.59	-0.35	5.69	-23.28	-0.33
132	188	A	3	-10.53	-1.13	2.51	-3.39	-0.05

i-nuc	BP(j)	Nuc	#BP_Win	avgMFE	avgZ	avgED	SumZ	SumZ/#TotalWindows	BPs= 1
nt-133	-	G	70	-	-	-	-	-
133	NoBP	G	67	-4.71	-0.34	5.72	-22.53	-0.32
133	187	C	3	-10.53	-1.13	2.51	-3.39	-0.05

i-nuc	BP(j)	Nuc	#BP_Win	avgMFE	avgZ	avgED	SumZ	SumZ/#TotalWindows	BPs= 1
nt-134	-	A	70	-	-	-	-	-
134	NoBP	A	67	-4.83	-0.34	5.74	-22.65	-0.32
134	186	U	3	-10.53	-1.13	2.51	-3.39	-0.05

i-nuc	BP(j)	Nuc	#BP_Win	avgMFE	avgZ	avgED	SumZ	SumZ/#TotalWindows	BPs= 0
nt-135	-	A	70	-	-	-	-	-
135	NoBP	A	70	-5.18	-0.38	5.63	-26.25	-0.38

i-nuc	BP(j)	Nuc	#BP_Win	avgMFE	avgZ	avgED	SumZ	SumZ/#TotalWindows	BPs= 2
nt-136	-	C	70	-	-	-	-	-
136	NoBP	C	56	-3.5	-0.17	6.04	-9.64	-0.14
136	184	G	3	-10.53	-1.13	2.51	-3.39	-0.05
136	195	G	11	-12.97	-1.22	4.52	-13.47	-0.19

i-nuc	BP(j)	Nuc	#BP_Win	avgMFE	avgZ	avgED	SumZ	SumZ/#TotalWindows	BPs= 4
nt-137	-	G	70	-	-	-	-	-
137	NoBP	G	3	-7.0	-0.92	4.32	-2.76	-0.04
137	129	C	3	-3.73	0.08	3.23	0.25	0.0
137	131	C	50	-3.4	-0.14	6.44	-6.92	-0.1
137	183	U	3	-10.53	-1.13	2.51	-3.39	-0.05
137	194	C	11	-12.97	-1.22	4.52	-13.47	-0.19

i-nuc	BP(j)	Nuc	#BP_Win	avgMFE	avgZ	avgED	SumZ	SumZ/#TotalWindows	BPs= 3
nt-138	-	C	70	-	-	-	-	-
138	NoBP	C	54	-3.82	-0.2	6.15	-11.03	-0.16
138	128	G	3	-3.73	0.08	3.23	0.25	0.0
138	193	G	11	-12.97	-1.22	4.52	-13.47	-0.19
138	195	G	2	-10.95	-1.36	5.61	-2.72	-0.04

i-nuc	BP(j)	Nuc	#BP_Win	avgMFE	avgZ	avgED	SumZ	SumZ/#TotalWindows	BPs= 5
nt-139	-	G	70	-	-	-	-	-
139	127	C	3	-3.73	0.08	3.23	0.25	0.0
139	129	C	50	-3.4	-0.14	6.44	-6.92	-0.1
139	181	C	3	-10.53	-1.13	2.51	-3.39	-0.05
139	192	C	11	-12.97	-1.22	4.52	-13.47	-0.19
139	194	C	3	-10.27	-0.95	5.36	-2.85	-0.04

i-nuc	BP(j)	Nuc	#BP_Win	avgMFE	avgZ	avgED	SumZ	SumZ/#TotalWindows	BPs= 3
nt-140	-	C	70	-	-	-	-	-
140	NoBP	C	6	-7.05	-0.28	5.03	-1.7	-0.02
140	128	G	50	-3.4	-0.14	6.44	-6.92	-0.1
140	191	G	11	-12.97	-1.22	4.52	-13.47	-0.19
140	193	G	3	-10.27	-0.95	5.36	-2.85	-0.04

i-nuc	BP(j)	Nuc	#BP_Win	avgMFE	avgZ	avgED	SumZ	SumZ/#TotalWindows	BPs= 3
nt-141	-	G	70	-	-	-	-	-
141	NoBP	G	14	-11.14	-0.82	6.04	-11.45	-0.16
141	127	C	50	-3.4	-0.14	6.44	-6.92	-0.1
141	179	C	3	-10.53	-1.13	2.51	-3.39	-0.05
141	192	C	3	-10.27	-0.95	5.36	-2.85	-0.04

i-nuc	BP(j)	Nuc	#BP_Win	avgMFE	avgZ	avgED	SumZ	SumZ/#TotalWindows	BPs= 2
nt-142	-	C	70	-	-	-	-	-
142	NoBP	C	50	-5.1	-0.4	5.19	-19.82	-0.28
142	177	G	17	-6.22	-0.15	9.64	-2.61	-0.04
142	191	G	3	-10.27	-0.95	5.36	-2.85	-0.04

i-nuc	BP(j)	Nuc	#BP_Win	avgMFE	avgZ	avgED	SumZ	SumZ/#TotalWindows	BPs= 1
nt-143	-	C	70	-	-	-	-	-
143	NoBP	C	53	-5.44	-0.44	5.38	-23.15	-0.33
143	176	G	17	-6.22	-0.15	9.64	-2.61	-0.04

i-nuc	BP(j)	Nuc	#BP_Win	avgMFE	avgZ	avgED	SumZ	SumZ/#TotalWindows	BPs= 1
nt-144	-	C	70	-	-	-	-	-
144	NoBP	C	53	-5.51	-0.45	5.56	-23.68	-0.34
144	175	G	17	-6.22	-0.15	9.64	-2.61	-0.04

i-nuc	BP(j)	Nuc	#BP_Win	avgMFE	avgZ	avgED	SumZ	SumZ/#TotalWindows	BPs= 2
nt-145	-	A	70	-	-	-	-	-
145	NoBP	A	39	-3.13	-0.18	6.1	-7.18	-0.1
145	174	U	17	-6.22	-0.15	9.64	-2.61	-0.04
145	186	U	14	-12.39	-1.17	4.7	-16.32	-0.23

i-nuc	BP(j)	Nuc	#BP_Win	avgMFE	avgZ	avgED	SumZ	SumZ/#TotalWindows	BPs= 1
nt-146	-	U	70	-	-	-	-	-
146	NoBP	U	56	-4.13	-0.18	7.35	-9.95	-0.14
146	185	A	14	-12.39	-1.17	4.7	-16.32	-0.23

i-nuc	BP(j)	Nuc	#BP_Win	avgMFE	avgZ	avgED	SumZ	SumZ/#TotalWindows	BPs= 1
nt-147	-	U	70	-	-	-	-	-
147	NoBP	U	56	-4.21	-0.17	7.51	-9.26	-0.13
147	184	G	14	-12.39	-1.17	4.7	-16.32	-0.23

i-nuc	BP(j)	Nuc	#BP_Win	avgMFE	avgZ	avgED	SumZ	SumZ/#TotalWindows	BPs= 1
nt-148	-	A	70	-	-	-	-	-
148	NoBP	A	56	-4.3	-0.16	7.65	-8.92	-0.13
148	183	U	14	-12.39	-1.17	4.7	-16.32	-0.23

i-nuc	BP(j)	Nuc	#BP_Win	avgMFE	avgZ	avgED	SumZ	SumZ/#TotalWindows	BPs= 1
nt-149	-	A	70	-	-	-	-	-
149	NoBP	A	56	-4.39	-0.14	7.9	-7.83	-0.11
149	182	U	14	-12.39	-1.17	4.7	-16.32	-0.23

i-nuc	BP(j)	Nuc	#BP_Win	avgMFE	avgZ	avgED	SumZ	SumZ/#TotalWindows	BPs= 0
nt-150	-	U	70	-	-	-	-	-
150	NoBP	U	70	-6.09	-0.33	7.45	-23.42	-0.33

i-nuc	BP(j)	Nuc	#BP_Win	avgMFE	avgZ	avgED	SumZ	SumZ/#TotalWindows	BPs= 0
nt-151	-	A	70	-	-	-	-	-
151	NoBP	A	70	-6.2	-0.33	7.65	-22.89	-0.33

i-nuc	BP(j)	Nuc	#BP_Win	avgMFE	avgZ	avgED	SumZ	SumZ/#TotalWindows	BPs= 1
nt-152	-	C	70	-	-	-	-	-
152	NoBP	C	49	-4.54	-0.17	7.93	-8.2	-0.12
152	177	G	21	-10.42	-0.66	7.71	-13.81	-0.2

i-nuc	BP(j)	Nuc	#BP_Win	avgMFE	avgZ	avgED	SumZ	SumZ/#TotalWindows	BPs= 1
nt-153	-	C	70	-	-	-	-	-
153	NoBP	C	49	-4.69	-0.15	8.22	-7.46	-0.11
153	176	G	21	-10.42	-0.66	7.71	-13.81	-0.2

i-nuc	BP(j)	Nuc	#BP_Win	avgMFE	avgZ	avgED	SumZ	SumZ/#TotalWindows	BPs= 1
nt-154	-	C	70	-	-	-	-	-
154	NoBP	C	49	-4.85	-0.13	8.55	-6.4	-0.09
154	175	G	21	-10.42	-0.66	7.71	-13.81	-0.2

i-nuc	BP(j)	Nuc	#BP_Win	avgMFE	avgZ	avgED	SumZ	SumZ/#TotalWindows	BPs= 0
nt-155	-	U	70	-	-	-	-	-
155	NoBP	U	70	-6.64	-0.28	8.54	-19.72	-0.28

i-nuc	BP(j)	Nuc	#BP_Win	avgMFE	avgZ	avgED	SumZ	SumZ/#TotalWindows	BPs= 0
nt-156	-	U	70	-	-	-	-	-
156	NoBP	U	70	-6.78	-0.28	8.68	-19.89	-0.28

i-nuc	BP(j)	Nuc	#BP_Win	avgMFE	avgZ	avgED	SumZ	SumZ/#TotalWindows	BPs= 0
nt-157	-	C	70	-	-	-	-	-
157	NoBP	C	70	-6.92	-0.28	8.81	-19.43	-0.28

i-nuc	BP(j)	Nuc	#BP_Win	avgMFE	avgZ	avgED	SumZ	SumZ/#TotalWindows	BPs= 0
nt-158	-	U	70	-	-	-	-	-
158	NoBP	U	70	-7.06	-0.27	9.0	-19.15	-0.27

i-nuc	BP(j)	Nuc	#BP_Win	avgMFE	avgZ	avgED	SumZ	SumZ/#TotalWindows	BPs= 0
nt-159	-	U	70	-	-	-	-	-
159	NoBP	U	70	-7.22	-0.27	9.12	-18.77	-0.27

i-nuc	BP(j)	Nuc	#BP_Win	avgMFE	avgZ	avgED	SumZ	SumZ/#TotalWindows	BPs= 0
nt-160	-	U	70	-	-	-	-	-
160	NoBP	U	70	-7.38	-0.26	9.24	-18.04	-0.26

i-nuc	BP(j)	Nuc	#BP_Win	avgMFE	avgZ	avgED	SumZ	SumZ/#TotalWindows	BPs= 1
nt-161	-	C	70	-	-	-	-	-
161	NoBP	C	68	-7.47	-0.26	9.1	-17.7	-0.25
161	219	G	2	-9.7	0.46	18.2	0.92	0.01

i-nuc	BP(j)	Nuc	#BP_Win	avgMFE	avgZ	avgED	SumZ	SumZ/#TotalWindows	BPs= 1
nt-162	-	C	70	-	-	-	-	-
162	NoBP	C	68	-7.63	-0.24	9.25	-16.28	-0.23
162	218	G	2	-9.7	0.46	18.2	0.92	0.01

i-nuc	BP(j)	Nuc	#BP_Win	avgMFE	avgZ	avgED	SumZ	SumZ/#TotalWindows	BPs= 2
nt-163	-	U	70	-	-	-	-	-
163	NoBP	U	63	-7.33	-0.29	9.09	-18.5	-0.26
163	217	A	2	-9.7	0.46	18.2	0.92	0.01
163	177	G	5	-13.46	0.72	14.15	3.6	0.05

i-nuc	BP(j)	Nuc	#BP_Win	avgMFE	avgZ	avgED	SumZ	SumZ/#TotalWindows	BPs= 2
nt-164	-	C	70	-	-	-	-	-
164	NoBP	C	63	-7.5	-0.26	9.37	-16.26	-0.23
164	216	G	2	-9.7	0.46	18.2	0.92	0.01
164	176	G	5	-13.46	0.72	14.15	3.6	0.05

i-nuc	BP(j)	Nuc	#BP_Win	avgMFE	avgZ	avgED	SumZ	SumZ/#TotalWindows	BPs= 1
nt-165	-	C	70	-	-	-	-	-
165	NoBP	C	65	-7.75	-0.2	9.92	-13.16	-0.19
165	175	G	5	-13.46	0.72	14.15	3.6	0.05

i-nuc	BP(j)	Nuc	#BP_Win	avgMFE	avgZ	avgED	SumZ	SumZ/#TotalWindows	BPs= 1
nt-166	-	A	70	-	-	-	-	-
166	NoBP	A	65	-7.94	-0.18	10.19	-11.59	-0.17
166	174	U	5	-13.46	0.72	14.15	3.6	0.05

i-nuc	BP(j)	Nuc	#BP_Win	avgMFE	avgZ	avgED	SumZ	SumZ/#TotalWindows	BPs= 2
nt-167	-	C	70	-	-	-	-	-
167	NoBP	C	67	-8.41	-0.13	10.28	-8.68	-0.12
167	214	G	2	-9.7	0.46	18.2	0.92	0.01
167	177	G	1	-13.0	1.52	22.29	1.52	0.02

i-nuc	BP(j)	Nuc	#BP_Win	avgMFE	avgZ	avgED	SumZ	SumZ/#TotalWindows	BPs= 2
nt-168	-	U	70	-	-	-	-	-
168	NoBP	U	67	-8.6	-0.1	10.48	-6.48	-0.09
168	213	A	2	-9.7	0.46	18.2	0.92	0.01
168	176	G	1	-13.0	1.52	22.29	1.52	0.02

i-nuc	BP(j)	Nuc	#BP_Win	avgMFE	avgZ	avgED	SumZ	SumZ/#TotalWindows	BPs= 1
nt-169	-	C	70	-	-	-	-	-
169	NoBP	C	69	-8.82	-0.05	10.89	-3.43	-0.05
169	175	G	1	-13.0	1.52	22.29	1.52	0.02

i-nuc	BP(j)	Nuc	#BP_Win	avgMFE	avgZ	avgED	SumZ	SumZ/#TotalWindows	BPs= 0
nt-170	-	U	70	-	-	-	-	-
170	NoBP	U	70	-9.07	0.01	11.25	0.49	0.01

i-nuc	BP(j)	Nuc	#BP_Win	avgMFE	avgZ	avgED	SumZ	SumZ/#TotalWindows	BPs= 0
nt-171	-	C	70	-	-	-	-	-
171	NoBP	C	70	-9.25	0.04	11.44	3.14	0.04

i-nuc	BP(j)	Nuc	#BP_Win	avgMFE	avgZ	avgED	SumZ	SumZ/#TotalWindows	BPs= 0
nt-172	-	C	70	-	-	-	-	-
172	NoBP	C	70	-9.46	0.07	11.62	5.24	0.07

i-nuc	BP(j)	Nuc	#BP_Win	avgMFE	avgZ	avgED	SumZ	SumZ/#TotalWindows	BPs= 2
nt-173	-	C	70	-	-	-	-	-
173	NoBP	C	57	-9.29	-0.08	10.44	-4.53	-0.06
173	208	G	11	-10.81	0.85	16.73	9.33	0.13
173	234	G	2	-14.55	1.42	22.08	2.84	0.04

i-nuc	BP(j)	Nuc	#BP_Win	avgMFE	avgZ	avgED	SumZ	SumZ/#TotalWindows	BPs= 4
nt-174	-	U	70	-	-	-	-	-
174	NoBP	U	35	-10.62	-0.1	10.59	-3.33	-0.05
174	145	A	17	-6.22	-0.15	9.64	-2.61	-0.04
174	207	A	11	-10.81	0.85	16.73	9.33	0.13
174	166	A	5	-13.46	0.72	14.15	3.6	0.05
174	233	G	2	-14.55	1.42	22.08	2.84	0.04

i-nuc	BP(j)	Nuc	#BP_Win	avgMFE	avgZ	avgED	SumZ	SumZ/#TotalWindows	BPs= 8
nt-175	-	G	70	-	-	-	-	-
175	NoBP	G	6	-12.73	1.19	11.7	7.13	0.1
175	154	C	21	-10.42	-0.66	7.71	-13.81	-0.2
175	144	C	17	-6.22	-0.15	9.64	-2.61	-0.04
175	206	C	11	-10.81	0.85	16.73	9.33	0.13
175	199	C	3	-10.2	0.94	19.67	2.82	0.04
175	224	C	4	-12.1	0.4	16.86	1.6	0.02
175	165	C	5	-13.46	0.72	14.15	3.6	0.05
175	169	C	1	-13.0	1.52	22.29	1.52	0.02
175	232	U	2	-14.55	1.42	22.08	2.84	0.04

i-nuc	BP(j)	Nuc	#BP_Win	avgMFE	avgZ	avgED	SumZ	SumZ/#TotalWindows	BPs= 8
nt-176	-	G	70	-	-	-	-	-
176	NoBP	G	6	-15.37	1.47	13.19	8.85	0.13
176	153	C	21	-10.42	-0.66	7.71	-13.81	-0.2
176	143	C	17	-6.22	-0.15	9.64	-2.61	-0.04
176	205	C	11	-10.81	0.85	16.73	9.33	0.13
176	198	C	3	-10.2	0.94	19.67	2.82	0.04
176	223	C	4	-12.1	0.4	16.86	1.6	0.02
176	164	C	5	-13.46	0.72	14.15	3.6	0.05
176	168	U	1	-13.0	1.52	22.29	1.52	0.02
176	231	C	2	-14.55	1.42	22.08	2.84	0.04

i-nuc	BP(j)	Nuc	#BP_Win	avgMFE	avgZ	avgED	SumZ	SumZ/#TotalWindows	BPs= 8
nt-177	-	G	70	-	-	-	-	-
177	152	C	21	-10.42	-0.66	7.71	-13.81	-0.2
177	142	C	17	-6.22	-0.15	9.64	-2.61	-0.04
177	204	C	11	-10.81	0.85	16.73	9.33	0.13
177	197	C	3	-10.2	0.94	19.67	2.82	0.04
177	222	C	4	-12.1	0.4	16.86	1.6	0.02
177	163	U	5	-13.46	0.72	14.15	3.6	0.05
177	167	C	1	-13.0	1.52	22.29	1.52	0.02
177	230	C	2	-14.55	1.42	22.08	2.84	0.04
177	NoBP	G	6	-18.02	1.67	14.38	10.0	0.14

i-nuc	BP(j)	Nuc	#BP_Win	avgMFE	avgZ	avgED	SumZ	SumZ/#TotalWindows	BPs= 0
nt-178	-	A	70	-	-	-	-	-
178	NoBP	A	70	-10.77	0.23	12.37	16.43	0.23

i-nuc	BP(j)	Nuc	#BP_Win	avgMFE	avgZ	avgED	SumZ	SumZ/#TotalWindows	BPs= 3
nt-179	-	C	70	-	-	-	-	-
179	NoBP	C	62	-10.9	0.25	12.34	15.66	0.22
179	141	G	3	-10.53	-1.13	2.51	-3.39	-0.05
179	196	G	3	-10.2	0.94	19.67	2.82	0.04
179	229	G	2	-14.55	1.42	22.08	2.84	0.04

i-nuc	BP(j)	Nuc	#BP_Win	avgMFE	avgZ	avgED	SumZ	SumZ/#TotalWindows	BPs= 3
nt-180	-	U	70	-	-	-	-	-
180	NoBP	U	61	-11.03	0.21	11.77	12.89	0.18
180	195	G	3	-10.2	0.94	19.67	2.82	0.04
180	219	G	4	-12.1	0.4	16.86	1.6	0.02
180	228	A	2	-14.55	1.42	22.08	2.84	0.04

i-nuc	BP(j)	Nuc	#BP_Win	avgMFE	avgZ	avgED	SumZ	SumZ/#TotalWindows	BPs= 3
nt-181	-	C	70	-	-	-	-	-
181	NoBP	C	59	-11.28	0.33	12.63	19.4	0.28
181	139	G	3	-10.53	-1.13	2.51	-3.39	-0.05
181	191	G	3	-10.2	0.94	19.67	2.82	0.04
181	218	G	5	-13.44	0.68	18.1	3.41	0.05

i-nuc	BP(j)	Nuc	#BP_Win	avgMFE	avgZ	avgED	SumZ	SumZ/#TotalWindows	BPs= 3
nt-182	-	U	70	-	-	-	-	-
182	NoBP	U	48	-11.2	0.71	14.63	34.32	0.49
182	149	A	14	-12.39	-1.17	4.7	-16.32	-0.23
182	190	A	3	-10.2	0.94	19.67	2.82	0.04
182	217	A	5	-13.44	0.68	18.1	3.41	0.05

i-nuc	BP(j)	Nuc	#BP_Win	avgMFE	avgZ	avgED	SumZ	SumZ/#TotalWindows	BPs= 4
nt-183	-	U	70	-	-	-	-	-
183	NoBP	U	45	-11.59	0.89	15.75	39.84	0.57
183	137	G	3	-10.53	-1.13	2.51	-3.39	-0.05
183	148	A	14	-12.39	-1.17	4.7	-16.32	-0.23
183	189	A	3	-10.2	0.94	19.67	2.82	0.04
183	216	G	5	-13.44	0.68	18.1	3.41	0.05

i-nuc	BP(j)	Nuc	#BP_Win	avgMFE	avgZ	avgED	SumZ	SumZ/#TotalWindows	BPs= 4
nt-184	-	G	70	-	-	-	-	-
184	NoBP	G	46	-11.57	0.91	16.03	42.07	0.6
184	136	C	3	-10.53	-1.13	2.51	-3.39	-0.05
184	147	U	14	-12.39	-1.17	4.7	-16.32	-0.23
184	215	C	5	-13.44	0.68	18.1	3.41	0.05
184	246	C	2	-18.6	1.36	17.42	2.72	0.04

i-nuc	BP(j)	Nuc	#BP_Win	avgMFE	avgZ	avgED	SumZ	SumZ/#TotalWindows	BPs= 1
nt-185	-	A	70	-	-	-	-	-
185	NoBP	A	56	-12.26	0.82	15.57	45.71	0.65
185	146	U	14	-12.39	-1.17	4.7	-16.32	-0.23

i-nuc	BP(j)	Nuc	#BP_Win	avgMFE	avgZ	avgED	SumZ	SumZ/#TotalWindows	BPs= 3
nt-186	-	U	70	-	-	-	-	-
186	NoBP	U	50	-12.35	0.92	16.49	46.0	0.66
186	134	A	3	-10.53	-1.13	2.51	-3.39	-0.05
186	145	A	14	-12.39	-1.17	4.7	-16.32	-0.23
186	245	G	3	-18.57	1.46	16.1	4.39	0.06

i-nuc	BP(j)	Nuc	#BP_Win	avgMFE	avgZ	avgED	SumZ	SumZ/#TotalWindows	BPs= 2
nt-187	-	C	70	-	-	-	-	-
187	NoBP	C	63	-12.55	0.47	14.14	29.53	0.42
187	133	G	3	-10.53	-1.13	2.51	-3.39	-0.05
187	244	G	4	-18.52	1.53	15.38	6.12	0.09

i-nuc	BP(j)	Nuc	#BP_Win	avgMFE	avgZ	avgED	SumZ	SumZ/#TotalWindows	BPs= 2
nt-188	-	A	70	-	-	-	-	-
188	NoBP	A	63	-12.85	0.5	14.41	31.45	0.45
188	132	U	3	-10.53	-1.13	2.51	-3.39	-0.05
188	243	U	4	-18.52	1.53	15.38	6.12	0.09

i-nuc	BP(j)	Nuc	#BP_Win	avgMFE	avgZ	avgED	SumZ	SumZ/#TotalWindows	BPs= 2
nt-189	-	A	70	-	-	-	-	-
189	NoBP	A	57	-13.72	0.43	12.9	24.5	0.35
189	212	U	10	-12.43	0.75	18.35	7.48	0.11
189	183	U	3	-10.2	0.94	19.67	2.82	0.04

i-nuc	BP(j)	Nuc	#BP_Win	avgMFE	avgZ	avgED	SumZ	SumZ/#TotalWindows	BPs= 3
nt-190	-	A	70	-	-	-	-	-
190	NoBP	A	54	-14.33	0.54	13.44	29.03	0.41
190	130	U	3	-10.53	-1.13	2.51	-3.39	-0.05
190	211	U	10	-12.43	0.75	18.35	7.48	0.11
190	182	U	3	-10.2	0.94	19.67	2.82	0.04

i-nuc	BP(j)	Nuc	#BP_Win	avgMFE	avgZ	avgED	SumZ	SumZ/#TotalWindows	BPs= 8
nt-191	-	G	70	-	-	-	-	-
191	NoBP	G	18	-13.82	0.96	16.47	17.3	0.25
191	129	C	3	-10.53	-1.13	2.51	-3.39	-0.05
191	140	C	11	-12.97	-1.22	4.52	-13.47	-0.19
191	142	C	3	-10.27	-0.95	5.36	-2.85	-0.04
191	210	C	10	-12.43	0.75	18.35	7.48	0.11
191	215	C	1	-7.1	0.52	13.23	0.52	0.01
191	181	C	3	-10.2	0.94	19.67	2.82	0.04
191	227	C	13	-17.18	1.25	17.93	16.23	0.23
191	241	C	8	-18.16	1.59	15.14	12.72	0.18

i-nuc	BP(j)	Nuc	#BP_Win	avgMFE	avgZ	avgED	SumZ	SumZ/#TotalWindows	BPs= 8
nt-192	-	C	70	-	-	-	-	-
192	128	G	3	-10.53	-1.13	2.51	-3.39	-0.05
192	139	G	11	-12.97	-1.22	4.52	-13.47	-0.19
192	141	G	3	-10.27	-0.95	5.36	-2.85	-0.04
192	NoBP	C	28	-13.67	0.91	17.67	25.59	0.37
192	214	G	1	-7.1	0.52	13.23	0.52	0.01
192	216	G	2	-7.7	0.57	15.38	1.14	0.02
192	226	G	13	-17.18	1.25	17.93	16.23	0.23
192	240	G	8	-18.16	1.59	15.14	12.72	0.18
192	261	G	1	-31.5	0.86	11.73	0.86	0.01

i-nuc	BP(j)	Nuc	#BP_Win	avgMFE	avgZ	avgED	SumZ	SumZ/#TotalWindows	BPs= 9
nt-193	-	G	70	-	-	-	-	-
193	127	C	2	-11.5	-1.34	2.16	-2.67	-0.04
193	138	C	11	-12.97	-1.22	4.52	-13.47	-0.19
193	140	C	3	-10.27	-0.95	5.36	-2.85	-0.04
193	NoBP	G	18	-13.13	0.95	17.13	17.11	0.24
193	209	C	10	-12.43	0.75	18.35	7.48	0.11
193	215	C	2	-7.7	0.57	15.38	1.14	0.02
193	225	U	13	-17.18	1.25	17.93	16.23	0.23
193	239	C	8	-18.16	1.59	15.14	12.72	0.18
193	260	C	2	-30.45	1.19	13.97	2.39	0.03
193	262	C	1	-32.4	0.49	10.38	0.49	0.01

i-nuc	BP(j)	Nuc	#BP_Win	avgMFE	avgZ	avgED	SumZ	SumZ/#TotalWindows	BPs= 7
nt-194	-	C	70	-	-	-	-	-
194	NoBP	C	32	-14.73	0.99	17.0	31.68	0.45
194	137	G	11	-12.97	-1.22	4.52	-13.47	-0.19
194	139	G	3	-10.27	-0.95	5.36	-2.85	-0.04
194	208	G	10	-12.43	0.75	18.35	7.48	0.11
194	214	G	2	-7.7	0.57	15.38	1.14	0.02
194	238	G	8	-18.16	1.59	15.14	12.72	0.18
194	259	G	2	-30.45	1.19	13.97	2.39	0.03
194	261	G	2	-30.9	0.74	12.32	1.47	0.02

i-nuc	BP(j)	Nuc	#BP_Win	avgMFE	avgZ	avgED	SumZ	SumZ/#TotalWindows	BPs= 8
nt-195	-	G	70	-	-	-	-	-
195	136	C	11	-12.97	-1.22	4.52	-13.47	-0.19
195	138	C	2	-10.95	-1.36	5.61	-2.72	-0.04
195	NoBP	G	16	-14.76	0.95	16.29	15.27	0.22
195	206	C	10	-12.43	0.75	18.35	7.48	0.11
195	210	C	11	-15.25	1.31	15.01	14.38	0.21
195	180	U	3	-10.2	0.94	19.67	2.82	0.04
195	223	C	13	-17.18	1.25	17.93	16.23	0.23
195	258	C	2	-30.45	1.19	13.97	2.39	0.03
195	260	C	2	-30.9	0.74	12.32	1.47	0.02

i-nuc	BP(j)	Nuc	#BP_Win	avgMFE	avgZ	avgED	SumZ	SumZ/#TotalWindows	BPs= 5
nt-196	-	G	70	-	-	-	-	-
196	NoBP	G	27	-13.53	-0.07	10.83	-1.8	-0.03
196	205	C	10	-12.43	0.75	18.35	7.48	0.11
196	209	C	11	-15.25	1.31	15.01	14.38	0.21
196	179	C	3	-10.2	0.94	19.67	2.82	0.04
196	222	C	13	-17.18	1.25	17.93	16.23	0.23
196	258	C	6	-29.18	1.05	13.39	6.32	0.09

i-nuc	BP(j)	Nuc	#BP_Win	avgMFE	avgZ	avgED	SumZ	SumZ/#TotalWindows	BPs= 4
nt-197	-	C	70	-	-	-	-	-
197	NoBP	C	34	-12.27	0.1	12.87	3.49	0.05
197	208	G	11	-15.25	1.31	15.01	14.38	0.21
197	177	G	3	-10.2	0.94	19.67	2.82	0.04
197	221	G	13	-17.18	1.25	17.93	16.23	0.23
197	257	G	9	-28.88	1.2	15.24	10.84	0.15

i-nuc	BP(j)	Nuc	#BP_Win	avgMFE	avgZ	avgED	SumZ	SumZ/#TotalWindows	BPs= 3
nt-198	-	C	70	-	-	-	-	-
198	NoBP	C	45	-13.32	0.44	13.87	19.95	0.29
198	176	G	3	-10.2	0.94	19.67	2.82	0.04
198	219	G	13	-17.18	1.25	17.93	16.23	0.23
198	256	G	9	-28.88	1.2	15.24	10.84	0.15

i-nuc	BP(j)	Nuc	#BP_Win	avgMFE	avgZ	avgED	SumZ	SumZ/#TotalWindows	BPs= 3
nt-199	-	C	70	-	-	-	-	-
199	NoBP	C	45	-13.66	0.49	14.37	22.14	0.32
199	175	G	3	-10.2	0.94	19.67	2.82	0.04
199	218	G	13	-17.18	1.25	17.93	16.23	0.23
199	255	G	9	-28.88	1.2	15.24	10.84	0.15

i-nuc	BP(j)	Nuc	#BP_Win	avgMFE	avgZ	avgED	SumZ	SumZ/#TotalWindows	BPs= 1
nt-200	-	U	70	-	-	-	-	-
200	NoBP	U	57	-16.16	0.67	15.28	37.95	0.54
200	217	A	13	-17.18	1.25	17.93	16.23	0.23

i-nuc	BP(j)	Nuc	#BP_Win	avgMFE	avgZ	avgED	SumZ	SumZ/#TotalWindows	BPs= 1
nt-201	-	U	70	-	-	-	-	-
201	NoBP	U	57	-16.43	0.7	15.78	39.97	0.57
201	216	G	13	-17.18	1.25	17.93	16.23	0.23

i-nuc	BP(j)	Nuc	#BP_Win	avgMFE	avgZ	avgED	SumZ	SumZ/#TotalWindows	BPs= 0
nt-202	-	U	70	-	-	-	-	-
202	NoBP	U	70	-16.79	0.84	16.59	58.73	0.84

i-nuc	BP(j)	Nuc	#BP_Win	avgMFE	avgZ	avgED	SumZ	SumZ/#TotalWindows	BPs= 1
nt-203	-	C	70	-	-	-	-	-
203	NoBP	C	61	-15.26	0.82	17.26	50.15	0.72
203	253	G	9	-28.88	1.2	15.24	10.84	0.15

i-nuc	BP(j)	Nuc	#BP_Win	avgMFE	avgZ	avgED	SumZ	SumZ/#TotalWindows	BPs= 2
nt-204	-	C	70	-	-	-	-	-
204	NoBP	C	50	-16.56	0.86	17.77	43.16	0.62
204	177	G	11	-10.81	0.85	16.73	9.33	0.13
204	252	G	9	-28.88	1.2	15.24	10.84	0.15

i-nuc	BP(j)	Nuc	#BP_Win	avgMFE	avgZ	avgED	SumZ	SumZ/#TotalWindows	BPs= 3
nt-205	-	C	70	-	-	-	-	-
205	NoBP	C	40	-18.04	0.95	17.8	37.85	0.54
205	176	G	11	-10.81	0.85	16.73	9.33	0.13
205	196	G	10	-12.43	0.75	18.35	7.48	0.11
205	250	G	9	-28.88	1.2	15.24	10.84	0.15

i-nuc	BP(j)	Nuc	#BP_Win	avgMFE	avgZ	avgED	SumZ	SumZ/#TotalWindows	BPs= 3
nt-206	-	C	70	-	-	-	-	-
206	NoBP	C	40	-18.53	0.99	17.92	39.59	0.57
206	175	G	11	-10.81	0.85	16.73	9.33	0.13
206	195	G	10	-12.43	0.75	18.35	7.48	0.11
206	249	G	9	-28.88	1.2	15.24	10.84	0.15

i-nuc	BP(j)	Nuc	#BP_Win	avgMFE	avgZ	avgED	SumZ	SumZ/#TotalWindows	BPs= 2
nt-207	-	A	70	-	-	-	-	-
207	NoBP	A	50	-17.74	0.96	18.03	47.89	0.68
207	174	U	11	-10.81	0.85	16.73	9.33	0.13
207	248	U	9	-28.88	1.2	15.24	10.84	0.15

i-nuc	BP(j)	Nuc	#BP_Win	avgMFE	avgZ	avgED	SumZ	SumZ/#TotalWindows	BPs= 6
nt-208	-	G	70	-	-	-	-	-
208	NoBP	G	6	-27.28	0.28	11.02	1.7	0.02
208	173	C	11	-10.81	0.85	16.73	9.33	0.13
208	194	C	10	-12.43	0.75	18.35	7.48	0.11
208	197	C	11	-15.25	1.31	15.01	14.38	0.21
208	220	C	9	-22.33	0.98	26.39	8.81	0.13
208	215	C	14	-18.03	1.22	18.28	17.04	0.24
208	246	C	9	-28.88	1.2	15.24	10.84	0.15

i-nuc	BP(j)	Nuc	#BP_Win	avgMFE	avgZ	avgED	SumZ	SumZ/#TotalWindows	BPs= 5
nt-209	-	C	70	-	-	-	-	-
209	NoBP	C	17	-18.07	0.63	14.94	10.63	0.15
209	193	G	10	-12.43	0.75	18.35	7.48	0.11
209	196	G	11	-15.25	1.31	15.01	14.38	0.21
209	219	G	9	-22.33	0.98	26.39	8.81	0.13
209	214	G	14	-18.03	1.22	18.28	17.04	0.24
209	245	G	9	-28.88	1.2	15.24	10.84	0.15

i-nuc	BP(j)	Nuc	#BP_Win	avgMFE	avgZ	avgED	SumZ	SumZ/#TotalWindows	BPs= 4
nt-210	-	C	70	-	-	-	-	-
210	NoBP	C	31	-18.95	0.85	16.26	26.46	0.38
210	191	G	10	-12.43	0.75	18.35	7.48	0.11
210	195	G	11	-15.25	1.31	15.01	14.38	0.21
210	218	G	9	-22.33	0.98	26.39	8.81	0.13
210	244	G	9	-28.88	1.2	15.24	10.84	0.15

i-nuc	BP(j)	Nuc	#BP_Win	avgMFE	avgZ	avgED	SumZ	SumZ/#TotalWindows	BPs= 2
nt-211	-	U	70	-	-	-	-	-
211	NoBP	U	51	-20.46	0.98	15.69	50.23	0.72
211	190	A	10	-12.43	0.75	18.35	7.48	0.11
211	217	A	9	-22.33	0.98	26.39	8.81	0.13

i-nuc	BP(j)	Nuc	#BP_Win	avgMFE	avgZ	avgED	SumZ	SumZ/#TotalWindows	BPs= 3
nt-212	-	U	70	-	-	-	-	-
212	NoBP	U	46	-19.66	1.13	16.3	52.19	0.75
212	189	A	10	-12.43	0.75	18.35	7.48	0.11
212	216	G	9	-22.33	0.98	26.39	8.81	0.13
212	277	G	5	-33.42	-0.54	8.98	-2.68	-0.04

i-nuc	BP(j)	Nuc	#BP_Win	avgMFE	avgZ	avgED	SumZ	SumZ/#TotalWindows	BPs= 2
nt-213	-	A	70	-	-	-	-	-
213	NoBP	A	62	-19.43	1.09	18.06	67.64	0.97
213	168	U	2	-9.7	0.46	18.2	0.92	0.01
213	276	U	6	-33.28	-0.51	9.09	-3.06	-0.04

i-nuc	BP(j)	Nuc	#BP_Win	avgMFE	avgZ	avgED	SumZ	SumZ/#TotalWindows	BPs= 7
nt-214	-	G	70	-	-	-	-	-
214	NoBP	G	26	-23.4	0.39	17.93	10.1	0.14
214	192	C	1	-7.1	0.52	13.23	0.52	0.01
214	194	C	2	-7.7	0.57	15.38	1.14	0.02
214	167	C	2	-9.7	0.46	18.2	0.92	0.01
214	209	C	14	-18.03	1.22	18.28	17.04	0.24
214	235	U	15	-17.44	1.55	17.31	23.31	0.33
214	239	C	9	-28.88	1.2	15.24	10.84	0.15
214	265	U	1	-25.7	1.65	23.32	1.65	0.02

i-nuc	BP(j)	Nuc	#BP_Win	avgMFE	avgZ	avgED	SumZ	SumZ/#TotalWindows	BPs= 8
nt-215	-	C	70	-	-	-	-	-
215	NoBP	C	13	-19.97	0.74	23.83	9.64	0.14
215	191	G	1	-7.1	0.52	13.23	0.52	0.01
215	193	G	2	-7.7	0.57	15.38	1.14	0.02
215	184	G	5	-13.44	0.68	18.1	3.41	0.05
215	208	G	14	-18.03	1.22	18.28	17.04	0.24
215	234	G	15	-17.44	1.55	17.31	23.31	0.33
215	238	G	9	-28.88	1.2	15.24	10.84	0.15
215	264	G	1	-25.7	1.65	23.32	1.65	0.02
215	274	G	10	-32.81	-0.29	10.92	-2.85	-0.04

i-nuc	BP(j)	Nuc	#BP_Win	avgMFE	avgZ	avgED	SumZ	SumZ/#TotalWindows	BPs= 7
nt-216	-	G	70	-	-	-	-	-
216	NoBP	G	19	-19.16	1.26	17.04	24.01	0.34
216	192	C	2	-7.7	0.57	15.38	1.14	0.02
216	164	C	2	-9.7	0.46	18.2	0.92	0.01
216	212	U	9	-22.33	0.98	26.39	8.81	0.13
216	183	U	5	-13.44	0.68	18.1	3.41	0.05
216	201	U	13	-17.18	1.25	17.93	16.23	0.23
216	237	C	9	-28.88	1.2	15.24	10.84	0.15
216	273	C	11	-32.47	-0.19	12.0	-2.04	-0.03

i-nuc	BP(j)	Nuc	#BP_Win	avgMFE	avgZ	avgED	SumZ	SumZ/#TotalWindows	BPs= 6
nt-217	-	A	70	-	-	-	-	-
217	NoBP	A	6	-24.77	-0.13	14.7	-0.78	-0.01
217	163	U	2	-9.7	0.46	18.2	0.92	0.01
217	211	U	9	-22.33	0.98	26.39	8.81	0.13
217	182	U	5	-13.44	0.68	18.1	3.41	0.05
217	200	U	13	-17.18	1.25	17.93	16.23	0.23
217	232	U	24	-21.73	1.42	16.53	34.15	0.49
217	272	U	11	-32.47	-0.19	12.0	-2.04	-0.03

i-nuc	BP(j)	Nuc	#BP_Win	avgMFE	avgZ	avgED	SumZ	SumZ/#TotalWindows	BPs= 6
nt-218	-	G	70	-	-	-	-	-
218	NoBP	G	6	-29.78	-0.45	13.72	-2.69	-0.04
218	162	C	2	-9.7	0.46	18.2	0.92	0.01
218	210	C	9	-22.33	0.98	26.39	8.81	0.13
218	181	C	5	-13.44	0.68	18.1	3.41	0.05
218	199	C	13	-17.18	1.25	17.93	16.23	0.23
218	231	C	24	-21.73	1.42	16.53	34.15	0.49
218	271	C	11	-32.47	-0.19	12.0	-2.04	-0.03

i-nuc	BP(j)	Nuc	#BP_Win	avgMFE	avgZ	avgED	SumZ	SumZ/#TotalWindows	BPs= 9
nt-219	-	G	70	-	-	-	-	-
219	161	C	2	-9.7	0.46	18.2	0.92	0.01
219	209	C	9	-22.33	0.98	26.39	8.81	0.13
219	180	U	4	-12.1	0.4	16.86	1.6	0.02
219	198	C	13	-17.18	1.25	17.93	16.23	0.23
219	230	C	24	-21.73	1.42	16.53	34.15	0.49
219	248	U	1	-18.8	1.81	23.06	1.81	0.03
219	260	C	1	-25.7	1.65	23.32	1.65	0.02
219	270	U	11	-32.47	-0.19	12.0	-2.04	-0.03
219	NoBP	G	4	-36.33	-1.28	10.17	-5.12	-0.07
219	288	C	1	-38.3	-1.47	7.35	-1.47	-0.02

i-nuc	BP(j)	Nuc	#BP_Win	avgMFE	avgZ	avgED	SumZ	SumZ/#TotalWindows	BPs= 6
nt-220	-	C	70	-	-	-	-	-
220	NoBP	C	23	-20.2	0.5	15.92	11.57	0.17
220	208	G	9	-22.33	0.98	26.39	8.81	0.13
220	229	G	24	-21.73	1.42	16.53	34.15	0.49
220	247	G	1	-18.8	1.81	23.06	1.81	0.03
220	259	G	1	-25.7	1.65	23.32	1.65	0.02
220	268	G	11	-32.47	-0.19	12.0	-2.04	-0.03
220	287	G	1	-38.3	-1.47	7.35	-1.47	-0.02

i-nuc	BP(j)	Nuc	#BP_Win	avgMFE	avgZ	avgED	SumZ	SumZ/#TotalWindows	BPs= 5
nt-221	-	G	70	-	-	-	-	-
221	NoBP	G	32	-19.8	1.2	17.01	38.26	0.55
221	197	C	13	-17.18	1.25	17.93	16.23	0.23
221	246	C	1	-18.8	1.81	23.06	1.81	0.03
221	258	C	1	-25.7	1.65	23.32	1.65	0.02
221	267	C	17	-31.04	0.23	18.26	3.94	0.06
221	285	C	6	-37.72	-1.62	6.64	-9.7	-0.14

i-nuc	BP(j)	Nuc	#BP_Win	avgMFE	avgZ	avgED	SumZ	SumZ/#TotalWindows	BPs= 6
nt-222	-	C	70	-	-	-	-	-
222	NoBP	C	26	-20.84	1.38	16.79	35.99	0.51
222	177	G	4	-12.1	0.4	16.86	1.6	0.02
222	196	G	13	-17.18	1.25	17.93	16.23	0.23
222	245	G	1	-18.8	1.81	23.06	1.81	0.03
222	257	G	1	-25.7	1.65	23.32	1.65	0.02
222	266	G	17	-31.04	0.23	18.26	3.94	0.06
222	284	G	8	-36.59	-1.36	8.48	-10.89	-0.16

i-nuc	BP(j)	Nuc	#BP_Win	avgMFE	avgZ	avgED	SumZ	SumZ/#TotalWindows	BPs= 5
nt-223	-	C	70	-	-	-	-	-
223	NoBP	C	42	-25.22	0.93	17.34	39.07	0.56
223	176	G	4	-12.1	0.4	16.86	1.6	0.02
223	195	G	13	-17.18	1.25	17.93	16.23	0.23
223	244	G	1	-18.8	1.81	23.06	1.81	0.03
223	256	G	1	-25.7	1.65	23.32	1.65	0.02
223	283	G	9	-35.96	-1.26	9.05	-11.33	-0.16

i-nuc	BP(j)	Nuc	#BP_Win	avgMFE	avgZ	avgED	SumZ	SumZ/#TotalWindows	BPs= 4
nt-224	-	C	70	-	-	-	-	-
224	175	G	4	-12.1	0.4	16.86	1.6	0.02
224	NoBP	C	39	-20.33	1.34	17.48	52.33	0.75
224	255	G	1	-25.7	1.65	23.32	1.65	0.02
224	264	G	17	-31.04	0.23	18.26	3.94	0.06
224	282	G	9	-35.96	-1.26	9.05	-11.33	-0.16

i-nuc	BP(j)	Nuc	#BP_Win	avgMFE	avgZ	avgED	SumZ	SumZ/#TotalWindows	BPs= 4
nt-225	-	U	70	-	-	-	-	-
225	NoBP	U	30	-21.42	1.25	17.35	37.41	0.53
225	193	G	13	-17.18	1.25	17.93	16.23	0.23
225	242	G	1	-18.8	1.81	23.06	1.81	0.03
225	263	A	17	-31.04	0.23	18.26	3.94	0.06
225	281	A	9	-35.96	-1.26	9.05	-11.33	-0.16

i-nuc	BP(j)	Nuc	#BP_Win	avgMFE	avgZ	avgED	SumZ	SumZ/#TotalWindows	BPs= 4
nt-226	-	G	70	-	-	-	-	-
226	NoBP	G	36	-24.88	0.71	14.82	25.53	0.36
226	192	C	13	-17.18	1.25	17.93	16.23	0.23
226	241	C	1	-18.8	1.81	23.06	1.81	0.03
226	262	C	17	-31.04	0.23	18.26	3.94	0.06
226	260	C	3	-29.17	0.32	27.16	0.96	0.01

i-nuc	BP(j)	Nuc	#BP_Win	avgMFE	avgZ	avgED	SumZ	SumZ/#TotalWindows	BPs= 5
nt-227	-	C	70	-	-	-	-	-
227	NoBP	C	27	-21.83	1.35	17.04	36.53	0.52
227	191	G	13	-17.18	1.25	17.93	16.23	0.23
227	240	G	1	-18.8	1.81	23.06	1.81	0.03
227	261	G	17	-31.04	0.23	18.26	3.94	0.06
227	279	G	9	-35.96	-1.26	9.05	-11.33	-0.16
227	259	G	3	-29.17	0.32	27.16	0.96	0.01

i-nuc	BP(j)	Nuc	#BP_Win	avgMFE	avgZ	avgED	SumZ	SumZ/#TotalWindows	BPs= 2
nt-228	-	A	70	-	-	-	-	-
228	NoBP	A	59	-24.36	0.95	17.95	55.84	0.8
228	180	U	2	-14.55	1.42	22.08	2.84	0.04
228	278	U	9	-35.96	-1.26	9.05	-11.33	-0.16

i-nuc	BP(j)	Nuc	#BP_Win	avgMFE	avgZ	avgED	SumZ	SumZ/#TotalWindows	BPs= 7
nt-229	-	G	70	-	-	-	-	-
229	NoBP	G	10	-19.22	1.07	16.54	10.73	0.15
229	179	C	2	-14.55	1.42	22.08	2.84	0.04
229	220	C	24	-21.73	1.42	16.53	34.15	0.49
229	239	C	1	-18.8	1.81	23.06	1.81	0.03
229	251	C	1	-20.6	1.91	24.14	1.91	0.03
229	254	U	2	-29.85	0.48	15.44	0.97	0.01
229	258	C	20	-30.76	0.25	19.6	4.91	0.07
229	276	U	10	-35.33	-1.1	10.37	-10.98	-0.16

i-nuc	BP(j)	Nuc	#BP_Win	avgMFE	avgZ	avgED	SumZ	SumZ/#TotalWindows	BPs= 7
nt-230	-	C	70	-	-	-	-	-
230	NoBP	C	10	-21.32	0.9	15.72	8.98	0.13
230	177	G	2	-14.55	1.42	22.08	2.84	0.04
230	219	G	24	-21.73	1.42	16.53	34.15	0.49
230	238	G	1	-18.8	1.81	23.06	1.81	0.03
230	250	G	1	-20.6	1.91	24.14	1.91	0.03
230	253	G	2	-29.85	0.48	15.44	0.97	0.01
230	257	G	20	-30.76	0.25	19.6	4.91	0.07
230	275	G	10	-35.33	-1.1	10.37	-10.98	-0.16

i-nuc	BP(j)	Nuc	#BP_Win	avgMFE	avgZ	avgED	SumZ	SumZ/#TotalWindows	BPs= 7
nt-231	-	C	70	-	-	-	-	-
231	NoBP	C	4	-14.65	1.26	19.47	5.03	0.07
231	176	G	2	-14.55	1.42	22.08	2.84	0.04
231	218	G	24	-21.73	1.42	16.53	34.15	0.49
231	249	G	1	-20.6	1.91	24.14	1.91	0.03
231	253	G	7	-27.71	0.55	13.5	3.82	0.05
231	252	G	2	-29.85	0.48	15.44	0.97	0.01
231	256	G	20	-30.76	0.25	19.6	4.91	0.07
231	274	G	10	-35.33	-1.1	10.37	-10.98	-0.16

i-nuc	BP(j)	Nuc	#BP_Win	avgMFE	avgZ	avgED	SumZ	SumZ/#TotalWindows	BPs= 4
nt-232	-	U	70	-	-	-	-	-
232	NoBP	U	16	-29.92	-0.25	13.89	-3.94	-0.06
232	175	G	2	-14.55	1.42	22.08	2.84	0.04
232	217	A	24	-21.73	1.42	16.53	34.15	0.49
232	252	G	8	-28.65	0.27	12.36	2.15	0.03
232	255	G	20	-30.76	0.25	19.6	4.91	0.07

i-nuc	BP(j)	Nuc	#BP_Win	avgMFE	avgZ	avgED	SumZ	SumZ/#TotalWindows	BPs= 3
nt-233	-	G	70	-	-	-	-	-
233	NoBP	G	27	-21.26	1.46	17.27	39.39	0.56
233	174	U	2	-14.55	1.42	22.08	2.84	0.04
233	251	C	31	-30.3	0.2	16.97	6.33	0.09
233	272	U	10	-35.33	-1.1	10.37	-10.98	-0.16

i-nuc	BP(j)	Nuc	#BP_Win	avgMFE	avgZ	avgED	SumZ	SumZ/#TotalWindows	BPs= 4
nt-234	-	G	70	-	-	-	-	-
234	173	C	2	-14.55	1.42	22.08	2.84	0.04
234	215	C	15	-17.44	1.55	17.31	23.31	0.33
234	NoBP	G	42	-29.49	0.5	16.92	20.89	0.3
234	271	C	10	-35.33	-1.1	10.37	-10.98	-0.16
234	251	C	1	-32.6	-0.83	11.29	-0.83	-0.01

i-nuc	BP(j)	Nuc	#BP_Win	avgMFE	avgZ	avgED	SumZ	SumZ/#TotalWindows	BPs= 3
nt-235	-	U	70	-	-	-	-	-
235	NoBP	U	22	-30.34	0.21	14.08	4.72	0.07
235	214	G	15	-17.44	1.55	17.31	23.31	0.33
235	249	G	32	-30.36	0.17	16.84	5.38	0.08
235	250	G	1	-32.6	-0.83	11.29	-0.83	-0.01

i-nuc	BP(j)	Nuc	#BP_Win	avgMFE	avgZ	avgED	SumZ	SumZ/#TotalWindows	BPs= 2
nt-236	-	A	70	-	-	-	-	-
236	NoBP	A	27	-22.41	1.27	16.42	34.4	0.49
236	248	U	33	-30.07	0.22	17.06	7.28	0.1
236	269	U	10	-35.33	-1.1	10.37	-10.98	-0.16

i-nuc	BP(j)	Nuc	#BP_Win	avgMFE	avgZ	avgED	SumZ	SumZ/#TotalWindows	BPs= 4
nt-237	-	C	70	-	-	-	-	-
237	NoBP	C	13	-17.39	1.58	16.5	20.6	0.29
237	249	G	5	-27.14	0.23	16.78	1.14	0.02
237	247	G	33	-30.07	0.22	17.06	7.28	0.1
237	216	G	9	-28.88	1.2	15.24	10.84	0.15
237	268	G	10	-35.33	-1.1	10.37	-10.98	-0.16

i-nuc	BP(j)	Nuc	#BP_Win	avgMFE	avgZ	avgED	SumZ	SumZ/#TotalWindows	BPs= 6
nt-238	-	G	70	-	-	-	-	-
238	NoBP	G	4	-19.25	1.01	17.21	4.04	0.06
238	194	C	8	-18.16	1.59	15.14	12.72	0.18
238	230	C	1	-18.8	1.81	23.06	1.81	0.03
238	248	U	5	-27.14	0.23	16.78	1.14	0.02
238	246	C	33	-30.07	0.22	17.06	7.28	0.1
238	215	C	9	-28.88	1.2	15.24	10.84	0.15
238	267	C	10	-35.33	-1.1	10.37	-10.98	-0.16

i-nuc	BP(j)	Nuc	#BP_Win	avgMFE	avgZ	avgED	SumZ	SumZ/#TotalWindows	BPs= 7
nt-239	-	C	70	-	-	-	-	-
239	NoBP	C	2	-15.5	1.75	17.65	3.49	0.05
239	193	G	8	-18.16	1.59	15.14	12.72	0.18
239	229	G	1	-18.8	1.81	23.06	1.81	0.03
239	247	G	5	-27.14	0.23	16.78	1.14	0.02
239	245	G	33	-30.07	0.22	17.06	7.28	0.1
239	214	G	9	-28.88	1.2	15.24	10.84	0.15
239	266	G	10	-35.33	-1.1	10.37	-10.98	-0.16
239	252	G	2	-30.45	-1.08	14.43	-2.16	-0.03

i-nuc	BP(j)	Nuc	#BP_Win	avgMFE	avgZ	avgED	SumZ	SumZ/#TotalWindows	BPs= 5
nt-240	-	G	70	-	-	-	-	-
240	NoBP	G	44	-29.46	0.43	16.81	18.95	0.27
240	192	C	8	-18.16	1.59	15.14	12.72	0.18
240	227	C	1	-18.8	1.81	23.06	1.81	0.03
240	246	C	5	-27.14	0.23	16.78	1.14	0.02
240	265	U	10	-35.33	-1.1	10.37	-10.98	-0.16
240	251	C	2	-30.45	-1.08	14.43	-2.16	-0.03

i-nuc	BP(j)	Nuc	#BP_Win	avgMFE	avgZ	avgED	SumZ	SumZ/#TotalWindows	BPs= 5
nt-241	-	C	70	-	-	-	-	-
241	191	G	8	-18.16	1.59	15.14	12.72	0.18
241	226	G	1	-18.8	1.81	23.06	1.81	0.03
241	245	G	5	-27.14	0.23	16.78	1.14	0.02
241	NoBP	C	44	-29.76	0.37	16.88	16.1	0.23
241	264	G	10	-35.33	-1.1	10.37	-10.98	-0.16
241	250	G	2	-30.45	-1.08	14.43	-2.16	-0.03

i-nuc	BP(j)	Nuc	#BP_Win	avgMFE	avgZ	avgED	SumZ	SumZ/#TotalWindows	BPs= 1
nt-242	-	G	70	-	-	-	-	-
242	NoBP	G	69	-29.22	0.2	15.59	13.85	0.2
242	225	U	1	-18.8	1.81	23.06	1.81	0.03

i-nuc	BP(j)	Nuc	#BP_Win	avgMFE	avgZ	avgED	SumZ	SumZ/#TotalWindows	BPs= 1
nt-243	-	U	70	-	-	-	-	-
243	NoBP	U	66	-29.87	0.1	15.64	6.75	0.1
243	188	A	4	-18.52	1.53	15.38	6.12	0.09

i-nuc	BP(j)	Nuc	#BP_Win	avgMFE	avgZ	avgED	SumZ	SumZ/#TotalWindows	BPs= 3
nt-244	-	G	70	-	-	-	-	-
244	NoBP	G	56	-30.41	-0.15	15.5	-8.65	-0.12
244	187	C	4	-18.52	1.53	15.38	6.12	0.09
244	223	C	1	-18.8	1.81	23.06	1.81	0.03
244	210	C	9	-28.88	1.2	15.24	10.84	0.15

i-nuc	BP(j)	Nuc	#BP_Win	avgMFE	avgZ	avgED	SumZ	SumZ/#TotalWindows	BPs= 6
nt-245	-	G	70	-	-	-	-	-
245	NoBP	G	9	-27.88	-0.82	13.97	-7.4	-0.11
245	186	U	3	-18.57	1.46	16.1	4.39	0.06
245	222	C	1	-18.8	1.81	23.06	1.81	0.03
245	241	C	5	-27.14	0.23	16.78	1.14	0.02
245	239	C	33	-30.07	0.22	17.06	7.28	0.1
245	209	C	9	-28.88	1.2	15.24	10.84	0.15
245	262	C	10	-35.33	-1.1	10.37	-10.98	-0.16

i-nuc	BP(j)	Nuc	#BP_Win	avgMFE	avgZ	avgED	SumZ	SumZ/#TotalWindows	BPs= 7
nt-246	-	C	70	-	-	-	-	-
246	NoBP	C	3	-26.47	-0.16	14.12	-0.49	-0.01
246	184	G	2	-18.6	1.36	17.42	2.72	0.04
246	221	G	1	-18.8	1.81	23.06	1.81	0.03
246	240	G	5	-27.14	0.23	16.78	1.14	0.02
246	238	G	33	-30.07	0.22	17.06	7.28	0.1
246	208	G	9	-28.88	1.2	15.24	10.84	0.15
246	261	G	10	-35.33	-1.1	10.37	-10.98	-0.16
246	304	G	7	-28.57	-1.18	13.36	-8.23	-0.12

i-nuc	BP(j)	Nuc	#BP_Win	avgMFE	avgZ	avgED	SumZ	SumZ/#TotalWindows	BPs= 5
nt-247	-	G	70	-	-	-	-	-
247	NoBP	G	14	-27.46	0.77	15.24	10.83	0.15
247	220	C	1	-18.8	1.81	23.06	1.81	0.03
247	239	C	5	-27.14	0.23	16.78	1.14	0.02
247	237	C	33	-30.07	0.22	17.06	7.28	0.1
247	260	C	10	-35.33	-1.1	10.37	-10.98	-0.16
247	303	U	7	-28.57	-1.18	13.36	-8.23	-0.12

i-nuc	BP(j)	Nuc	#BP_Win	avgMFE	avgZ	avgED	SumZ	SumZ/#TotalWindows	BPs= 6
nt-248	-	U	70	-	-	-	-	-
248	NoBP	U	5	-26.46	-0.48	13.96	-2.38	-0.03
248	219	G	1	-18.8	1.81	23.06	1.81	0.03
248	238	G	5	-27.14	0.23	16.78	1.14	0.02
248	236	A	33	-30.07	0.22	17.06	7.28	0.1
248	207	A	9	-28.88	1.2	15.24	10.84	0.15
248	259	G	10	-35.33	-1.1	10.37	-10.98	-0.16
248	302	A	7	-28.57	-1.18	13.36	-8.23	-0.12

i-nuc	BP(j)	Nuc	#BP_Win	avgMFE	avgZ	avgED	SumZ	SumZ/#TotalWindows	BPs= 5
nt-249	-	G	70	-	-	-	-	-
249	NoBP	G	13	-27.61	-0.84	13.37	-10.87	-0.16
249	237	C	5	-27.14	0.23	16.78	1.14	0.02
249	231	C	1	-20.6	1.91	24.14	1.91	0.03
249	235	U	32	-30.36	0.17	16.84	5.38	0.08
249	206	C	9	-28.88	1.2	15.24	10.84	0.15
249	258	C	10	-35.33	-1.1	10.37	-10.98	-0.16

i-nuc	BP(j)	Nuc	#BP_Win	avgMFE	avgZ	avgED	SumZ	SumZ/#TotalWindows	BPs= 5
nt-250	-	G	70	-	-	-	-	-
250	NoBP	G	50	-30.67	-0.13	15.03	-6.49	-0.09
250	230	C	1	-20.6	1.91	24.14	1.91	0.03
250	205	C	9	-28.88	1.2	15.24	10.84	0.15
250	235	U	1	-32.6	-0.83	11.29	-0.83	-0.01
250	241	C	2	-30.45	-1.08	14.43	-2.16	-0.03
250	300	C	7	-28.57	-1.18	13.36	-8.23	-0.12

i-nuc	BP(j)	Nuc	#BP_Win	avgMFE	avgZ	avgED	SumZ	SumZ/#TotalWindows	BPs= 6
nt-251	-	C	70	-	-	-	-	-
251	NoBP	C	18	-28.22	0.35	13.38	6.26	0.09
251	229	G	1	-20.6	1.91	24.14	1.91	0.03
251	233	G	31	-30.3	0.2	16.97	6.33	0.09
251	256	G	10	-35.33	-1.1	10.37	-10.98	-0.16
251	234	G	1	-32.6	-0.83	11.29	-0.83	-0.01
251	240	G	2	-30.45	-1.08	14.43	-2.16	-0.03
251	299	G	7	-28.57	-1.18	13.36	-8.23	-0.12

i-nuc	BP(j)	Nuc	#BP_Win	avgMFE	avgZ	avgED	SumZ	SumZ/#TotalWindows	BPs= 5
nt-252	-	G	70	-	-	-	-	-
252	NoBP	G	42	-31.24	-0.33	14.72	-13.93	-0.2
252	232	U	8	-28.65	0.27	12.36	2.15	0.03
252	204	C	9	-28.88	1.2	15.24	10.84	0.15
252	231	C	2	-29.85	0.48	15.44	0.97	0.01
252	239	C	2	-30.45	-1.08	14.43	-2.16	-0.03
252	297	C	7	-28.57	-1.18	13.36	-8.23	-0.12

i-nuc	BP(j)	Nuc	#BP_Win	avgMFE	avgZ	avgED	SumZ	SumZ/#TotalWindows	BPs= 5
nt-253	-	G	70	-	-	-	-	-
253	231	C	7	-27.71	0.55	13.5	3.82	0.05
253	203	C	9	-28.88	1.2	15.24	10.84	0.15
253	230	C	2	-29.85	0.48	15.44	0.97	0.01
253	NoBP	G	30	-32.28	-0.2	16.52	-6.08	-0.09
253	300	C	15	-29.7	-0.99	9.15	-14.88	-0.21
253	296	C	7	-28.57	-1.18	13.36	-8.23	-0.12

i-nuc	BP(j)	Nuc	#BP_Win	avgMFE	avgZ	avgED	SumZ	SumZ/#TotalWindows	BPs= 3
nt-254	-	U	70	-	-	-	-	-
254	NoBP	U	46	-30.92	0.14	15.68	6.59	0.09
254	229	G	2	-29.85	0.48	15.44	0.97	0.01
254	299	G	15	-29.7	-0.99	9.15	-14.88	-0.21
254	295	G	7	-28.57	-1.18	13.36	-8.23	-0.12

i-nuc	BP(j)	Nuc	#BP_Win	avgMFE	avgZ	avgED	SumZ	SumZ/#TotalWindows	BPs= 5
nt-255	-	G	70	-	-	-	-	-
255	NoBP	G	13	-33.26	-0.62	12.41	-8.02	-0.11
255	199	C	9	-28.88	1.2	15.24	10.84	0.15
255	224	C	1	-25.7	1.65	23.32	1.65	0.02
255	232	U	20	-30.76	0.25	19.6	4.91	0.07
255	298	U	20	-29.69	-0.9	8.65	-18.1	-0.26
255	294	C	7	-28.57	-1.18	13.36	-8.23	-0.12

i-nuc	BP(j)	Nuc	#BP_Win	avgMFE	avgZ	avgED	SumZ	SumZ/#TotalWindows	BPs= 6
nt-256	-	G	70	-	-	-	-	-
256	NoBP	G	1	-23.5	1.9	24.98	1.9	0.03
256	198	C	9	-28.88	1.2	15.24	10.84	0.15
256	223	C	1	-25.7	1.65	23.32	1.65	0.02
256	231	C	20	-30.76	0.25	19.6	4.91	0.07
256	251	C	10	-35.33	-1.1	10.37	-10.98	-0.16
256	297	C	22	-29.44	-0.84	8.95	-18.39	-0.26
256	293	C	7	-28.57	-1.18	13.36	-8.23	-0.12

i-nuc	BP(j)	Nuc	#BP_Win	avgMFE	avgZ	avgED	SumZ	SumZ/#TotalWindows	BPs= 5
nt-257	-	G	70	-	-	-	-	-
257	197	C	9	-28.88	1.2	15.24	10.84	0.15
257	222	C	1	-25.7	1.65	23.32	1.65	0.02
257	230	C	20	-30.76	0.25	19.6	4.91	0.07
257	NoBP	G	10	-35.33	-1.1	10.37	-10.98	-0.16
257	296	C	23	-29.04	-0.78	9.01	-18.02	-0.26
257	292	U	7	-28.57	-1.18	13.36	-8.23	-0.12

i-nuc	BP(j)	Nuc	#BP_Win	avgMFE	avgZ	avgED	SumZ	SumZ/#TotalWindows	BPs= 6
nt-258	-	C	70	-	-	-	-	-
258	196	G	6	-29.18	1.05	13.39	6.32	0.09
258	195	G	2	-30.45	1.19	13.97	2.39	0.03
258	221	G	1	-25.7	1.65	23.32	1.65	0.02
258	229	G	20	-30.76	0.25	19.6	4.91	0.07
258	249	G	10	-35.33	-1.1	10.37	-10.98	-0.16
258	295	G	23	-29.04	-0.78	9.01	-18.02	-0.26
258	NoBP	C	8	-27.54	-1.0	12.64	-8.03	-0.11

i-nuc	BP(j)	Nuc	#BP_Win	avgMFE	avgZ	avgED	SumZ	SumZ/#TotalWindows	BPs= 5
nt-259	-	G	70	-	-	-	-	-
259	NoBP	G	31	-29.55	0.04	15.68	1.38	0.02
259	194	C	2	-30.45	1.19	13.97	2.39	0.03
259	220	C	1	-25.7	1.65	23.32	1.65	0.02
259	248	U	10	-35.33	-1.1	10.37	-10.98	-0.16
259	227	C	3	-29.17	0.32	27.16	0.96	0.01
259	294	C	23	-29.04	-0.78	9.01	-18.02	-0.26

i-nuc	BP(j)	Nuc	#BP_Win	avgMFE	avgZ	avgED	SumZ	SumZ/#TotalWindows	BPs= 5
nt-260	-	C	70	-	-	-	-	-
260	193	G	2	-30.45	1.19	13.97	2.39	0.03
260	195	G	2	-30.9	0.74	12.32	1.47	0.02
260	NoBP	C	52	-29.11	-0.37	12.78	-19.24	-0.27
260	219	G	1	-25.7	1.65	23.32	1.65	0.02
260	247	G	10	-35.33	-1.1	10.37	-10.98	-0.16
260	226	G	3	-29.17	0.32	27.16	0.96	0.01

i-nuc	BP(j)	Nuc	#BP_Win	avgMFE	avgZ	avgED	SumZ	SumZ/#TotalWindows	BPs= 5
nt-261	-	G	70	-	-	-	-	-
261	192	C	1	-31.5	0.86	11.73	0.86	0.01
261	194	C	2	-30.9	0.74	12.32	1.47	0.02
261	NoBP	G	3	-27.73	1.4	18.57	4.21	0.06
261	227	C	17	-31.04	0.23	18.26	3.94	0.06
261	246	C	10	-35.33	-1.1	10.37	-10.98	-0.16
261	291	U	37	-28.0	-0.66	11.18	-24.54	-0.35

i-nuc	BP(j)	Nuc	#BP_Win	avgMFE	avgZ	avgED	SumZ	SumZ/#TotalWindows	BPs= 4
nt-262	-	C	70	-	-	-	-	-
262	193	G	1	-32.4	0.49	10.38	0.49	0.01
262	NoBP	C	4	-28.15	1.3	17.49	5.2	0.07
262	226	G	17	-31.04	0.23	18.26	3.94	0.06
262	245	G	10	-35.33	-1.1	10.37	-10.98	-0.16
262	290	G	38	-27.75	-0.62	11.37	-23.69	-0.34

i-nuc	BP(j)	Nuc	#BP_Win	avgMFE	avgZ	avgED	SumZ	SumZ/#TotalWindows	BPs= 2
nt-263	-	A	70	-	-	-	-	-
263	NoBP	A	15	-32.34	-0.37	12.46	-5.48	-0.08
263	225	U	17	-31.04	0.23	18.26	3.94	0.06
263	289	U	38	-27.75	-0.62	11.37	-23.69	-0.34

i-nuc	BP(j)	Nuc	#BP_Win	avgMFE	avgZ	avgED	SumZ	SumZ/#TotalWindows	BPs= 4
nt-264	-	G	70	-	-	-	-	-
264	NoBP	G	4	-24.12	0.72	13.66	2.87	0.04
264	215	C	1	-25.7	1.65	23.32	1.65	0.02
264	224	C	17	-31.04	0.23	18.26	3.94	0.06
264	241	C	10	-35.33	-1.1	10.37	-10.98	-0.16
264	288	C	38	-27.75	-0.62	11.37	-23.69	-0.34

i-nuc	BP(j)	Nuc	#BP_Win	avgMFE	avgZ	avgED	SumZ	SumZ/#TotalWindows	BPs= 3
nt-265	-	U	70	-	-	-	-	-
265	NoBP	U	21	-29.31	0.24	16.85	4.96	0.07
265	214	G	1	-25.7	1.65	23.32	1.65	0.02
265	240	G	10	-35.33	-1.1	10.37	-10.98	-0.16
265	287	G	38	-27.75	-0.62	11.37	-23.69	-0.34

i-nuc	BP(j)	Nuc	#BP_Win	avgMFE	avgZ	avgED	SumZ	SumZ/#TotalWindows	BPs= 2
nt-266	-	G	70	-	-	-	-	-
266	NoBP	G	43	-26.96	-0.51	11.45	-22.1	-0.32
266	222	C	17	-31.04	0.23	18.26	3.94	0.06
266	239	C	10	-35.33	-1.1	10.37	-10.98	-0.16

i-nuc	BP(j)	Nuc	#BP_Win	avgMFE	avgZ	avgED	SumZ	SumZ/#TotalWindows	BPs= 2
nt-267	-	C	70	-	-	-	-	-
267	221	G	17	-31.04	0.23	18.26	3.94	0.06
267	238	G	10	-35.33	-1.1	10.37	-10.98	-0.16
267	NoBP	C	43	-26.83	-0.56	10.98	-23.95	-0.34

i-nuc	BP(j)	Nuc	#BP_Win	avgMFE	avgZ	avgED	SumZ	SumZ/#TotalWindows	BPs= 3
nt-268	-	G	70	-	-	-	-	-
268	NoBP	G	5	-28.6	0.92	30.76	4.58	0.07
268	220	C	11	-32.47	-0.19	12.0	-2.04	-0.03
268	237	C	10	-35.33	-1.1	10.37	-10.98	-0.16
268	285	C	44	-26.68	-0.55	10.82	-24.32	-0.35

i-nuc	BP(j)	Nuc	#BP_Win	avgMFE	avgZ	avgED	SumZ	SumZ/#TotalWindows	BPs= 2
nt-269	-	U	70	-	-	-	-	-
269	NoBP	U	16	-30.68	0.09	16.55	1.45	0.02
269	236	A	10	-35.33	-1.1	10.37	-10.98	-0.16
269	284	G	44	-26.68	-0.55	10.82	-24.32	-0.35

i-nuc	BP(j)	Nuc	#BP_Win	avgMFE	avgZ	avgED	SumZ	SumZ/#TotalWindows	BPs= 2
nt-270	-	U	70	-	-	-	-	-
270	NoBP	U	15	-31.83	-0.58	13.97	-8.63	-0.12
270	219	G	11	-32.47	-0.19	12.0	-2.04	-0.03
270	283	G	44	-26.68	-0.55	10.82	-24.32	-0.35

i-nuc	BP(j)	Nuc	#BP_Win	avgMFE	avgZ	avgED	SumZ	SumZ/#TotalWindows	BPs= 3
nt-271	-	C	70	-	-	-	-	-
271	NoBP	C	2	-28.6	1.12	32.2	2.24	0.03
271	218	G	11	-32.47	-0.19	12.0	-2.04	-0.03
271	234	G	10	-35.33	-1.1	10.37	-10.98	-0.16
271	282	G	47	-26.2	-0.54	10.42	-25.43	-0.36

i-nuc	BP(j)	Nuc	#BP_Win	avgMFE	avgZ	avgED	SumZ	SumZ/#TotalWindows	BPs= 3
nt-272	-	U	70	-	-	-	-	-
272	NoBP	U	2	-22.4	0.85	20.09	1.7	0.02
272	217	A	11	-32.47	-0.19	12.0	-2.04	-0.03
272	233	G	10	-35.33	-1.1	10.37	-10.98	-0.16
272	281	A	47	-26.2	-0.54	10.42	-25.43	-0.36

i-nuc	BP(j)	Nuc	#BP_Win	avgMFE	avgZ	avgED	SumZ	SumZ/#TotalWindows	BPs= 2
nt-273	-	C	70	-	-	-	-	-
273	216	G	11	-32.47	-0.19	12.0	-2.04	-0.03
273	NoBP	C	12	-32.18	-0.81	9.91	-9.75	-0.14
273	280	G	47	-26.2	-0.54	10.42	-25.43	-0.36

i-nuc	BP(j)	Nuc	#BP_Win	avgMFE	avgZ	avgED	SumZ	SumZ/#TotalWindows	BPs= 2
nt-274	-	G	70	-	-	-	-	-
274	215	C	10	-32.81	-0.29	10.92	-2.85	-0.04
274	231	C	10	-35.33	-1.1	10.37	-10.98	-0.16
274	NoBP	G	50	-25.63	-0.48	10.24	-24.06	-0.34

i-nuc	BP(j)	Nuc	#BP_Win	avgMFE	avgZ	avgED	SumZ	SumZ/#TotalWindows	BPs= 1
nt-275	-	G	70	-	-	-	-	-
275	NoBP	G	60	-26.6	-0.46	10.3	-27.46	-0.39
275	230	C	10	-35.33	-1.1	10.37	-10.98	-0.16

i-nuc	BP(j)	Nuc	#BP_Win	avgMFE	avgZ	avgED	SumZ	SumZ/#TotalWindows	BPs= 3
nt-276	-	U	70	-	-	-	-	-
276	NoBP	U	50	-26.25	-0.5	10.67	-25.12	-0.36
276	213	A	6	-33.28	-0.51	9.09	-3.06	-0.04
276	229	G	10	-35.33	-1.1	10.37	-10.98	-0.16
276	342	A	4	-17.15	0.12	6.98	0.47	0.01

i-nuc	BP(j)	Nuc	#BP_Win	avgMFE	avgZ	avgED	SumZ	SumZ/#TotalWindows	BPs= 3
nt-277	-	G	70	-	-	-	-	-
277	212	U	5	-33.42	-0.54	8.98	-2.68	-0.04
277	NoBP	G	60	-27.55	-0.61	10.35	-36.79	-0.53
277	296	C	1	-29.7	0.35	22.24	0.35	0.0
277	341	C	4	-17.15	0.12	6.98	0.47	0.01

i-nuc	BP(j)	Nuc	#BP_Win	avgMFE	avgZ	avgED	SumZ	SumZ/#TotalWindows	BPs= 4
nt-278	-	U	70	-	-	-	-	-
278	NoBP	U	54	-26.79	-0.51	10.54	-27.79	-0.4
278	228	A	9	-35.96	-1.26	9.05	-11.33	-0.16
278	295	G	1	-29.7	0.35	22.24	0.35	0.0
278	340	A	4	-17.15	0.12	6.98	0.47	0.01
278	342	A	2	-17.0	-0.3	5.61	-0.59	-0.01

i-nuc	BP(j)	Nuc	#BP_Win	avgMFE	avgZ	avgED	SumZ	SumZ/#TotalWindows	BPs= 3
nt-279	-	G	70	-	-	-	-	-
279	NoBP	G	57	-25.99	-0.47	10.32	-26.78	-0.38
279	227	C	9	-35.96	-1.26	9.05	-11.33	-0.16
279	294	C	1	-29.7	0.35	22.24	0.35	0.0
279	341	C	3	-16.77	-0.12	5.38	-0.36	-0.01

i-nuc	BP(j)	Nuc	#BP_Win	avgMFE	avgZ	avgED	SumZ	SumZ/#TotalWindows	BPs= 2
nt-280	-	G	70	-	-	-	-	-
280	NoBP	G	22	-27.59	-0.56	8.73	-12.34	-0.18
280	273	C	47	-26.2	-0.54	10.42	-25.43	-0.36
280	293	C	1	-29.7	0.35	22.24	0.35	0.0

i-nuc	BP(j)	Nuc	#BP_Win	avgMFE	avgZ	avgED	SumZ	SumZ/#TotalWindows	BPs= 3
nt-281	-	A	70	-	-	-	-	-
281	NoBP	A	13	-20.46	-0.01	8.61	-0.17	-0.0
281	225	U	9	-35.96	-1.26	9.05	-11.33	-0.16
281	272	U	47	-26.2	-0.54	10.42	-25.43	-0.36
281	292	U	1	-29.7	0.35	22.24	0.35	0.0

i-nuc	BP(j)	Nuc	#BP_Win	avgMFE	avgZ	avgED	SumZ	SumZ/#TotalWindows	BPs= 3
nt-282	-	G	70	-	-	-	-	-
282	NoBP	G	13	-19.13	0.03	9.01	0.36	0.01
282	224	C	9	-35.96	-1.26	9.05	-11.33	-0.16
282	271	C	47	-26.2	-0.54	10.42	-25.43	-0.36
282	291	U	1	-29.7	0.35	22.24	0.35	0.0

i-nuc	BP(j)	Nuc	#BP_Win	avgMFE	avgZ	avgED	SumZ	SumZ/#TotalWindows	BPs= 3
nt-283	-	G	70	-	-	-	-	-
283	NoBP	G	2	-31.05	0.13	24.22	0.27	0.0
283	223	C	9	-35.96	-1.26	9.05	-11.33	-0.16
283	270	U	44	-26.68	-0.55	10.82	-24.32	-0.35
283	337	C	15	-17.17	-0.03	6.96	-0.42	-0.01

i-nuc	BP(j)	Nuc	#BP_Win	avgMFE	avgZ	avgED	SumZ	SumZ/#TotalWindows	BPs= 4
nt-284	-	G	70	-	-	-	-	-
284	222	C	8	-36.59	-1.36	8.48	-10.89	-0.16
284	NoBP	G	2	-30.3	-0.05	17.93	-0.09	-0.0
284	269	U	44	-26.68	-0.55	10.82	-24.32	-0.35
284	336	U	15	-17.17	-0.03	6.96	-0.42	-0.01
284	349	C	1	-13.9	0.41	20.15	0.41	0.01

i-nuc	BP(j)	Nuc	#BP_Win	avgMFE	avgZ	avgED	SumZ	SumZ/#TotalWindows	BPs= 4
nt-285	-	C	70	-	-	-	-	-
285	221	G	6	-37.72	-1.62	6.64	-9.7	-0.14
285	NoBP	C	4	-26.9	-0.08	13.76	-0.32	-0.0
285	268	G	44	-26.68	-0.55	10.82	-24.32	-0.35
285	335	G	15	-17.17	-0.03	6.96	-0.42	-0.01
285	348	G	1	-13.9	0.41	20.15	0.41	0.01

i-nuc	BP(j)	Nuc	#BP_Win	avgMFE	avgZ	avgED	SumZ	SumZ/#TotalWindows	BPs= 3
nt-286	-	A	70	-	-	-	-	-
286	NoBP	A	49	-28.27	-0.65	11.1	-32.08	-0.46
286	333	U	5	-20.08	-0.19	6.1	-0.93	-0.01
286	334	U	15	-17.17	-0.03	6.96	-0.42	-0.01
286	347	U	1	-13.9	0.41	20.15	0.41	0.01

i-nuc	BP(j)	Nuc	#BP_Win	avgMFE	avgZ	avgED	SumZ	SumZ/#TotalWindows	BPs= 5
nt-287	-	G	70	-	-	-	-	-
287	NoBP	G	9	-27.89	-0.53	10.15	-4.8	-0.07
287	220	C	1	-38.3	-1.47	7.35	-1.47	-0.02
287	265	U	38	-27.75	-0.62	11.37	-23.69	-0.34
287	332	U	6	-19.93	-0.1	7.29	-0.63	-0.01
287	333	U	15	-17.17	-0.03	6.96	-0.42	-0.01
287	346	C	1	-13.9	0.41	20.15	0.41	0.01

i-nuc	BP(j)	Nuc	#BP_Win	avgMFE	avgZ	avgED	SumZ	SumZ/#TotalWindows	BPs= 4
nt-288	-	C	70	-	-	-	-	-
288	219	G	1	-38.3	-1.47	7.35	-1.47	-0.02
288	NoBP	C	9	-25.43	-0.33	10.01	-3.0	-0.04
288	264	G	38	-27.75	-0.62	11.37	-23.69	-0.34
288	331	G	21	-17.96	-0.05	7.05	-1.04	-0.01
288	343	G	1	-13.9	0.41	20.15	0.41	0.01

i-nuc	BP(j)	Nuc	#BP_Win	avgMFE	avgZ	avgED	SumZ	SumZ/#TotalWindows	BPs= 3
nt-289	-	U	70	-	-	-	-	-
289	NoBP	U	10	-24.46	-0.3	9.45	-3.04	-0.04
289	263	A	38	-27.75	-0.62	11.37	-23.69	-0.34
289	330	G	21	-17.96	-0.05	7.05	-1.04	-0.01
289	342	A	1	-13.9	0.41	20.15	0.41	0.01

i-nuc	BP(j)	Nuc	#BP_Win	avgMFE	avgZ	avgED	SumZ	SumZ/#TotalWindows	BPs= 3
nt-290	-	G	70	-	-	-	-	-
290	NoBP	G	10	-22.25	-0.14	9.29	-1.36	-0.02
290	262	C	38	-27.75	-0.62	11.37	-23.69	-0.34
290	329	C	21	-17.96	-0.05	7.05	-1.04	-0.01
290	341	C	1	-13.9	0.41	20.15	0.41	0.01

i-nuc	BP(j)	Nuc	#BP_Win	avgMFE	avgZ	avgED	SumZ	SumZ/#TotalWindows	BPs= 5
nt-291	-	U	70	-	-	-	-	-
291	NoBP	U	6	-21.0	0.11	11.34	0.68	0.01
291	261	G	37	-28.0	-0.66	11.18	-24.54	-0.35
291	282	G	1	-29.7	0.35	22.24	0.35	0.0
291	328	G	21	-17.96	-0.05	7.05	-1.04	-0.01
291	340	A	1	-13.9	0.41	20.15	0.41	0.01
291	356	G	4	-15.7	0.06	4.9	0.22	0.0

i-nuc	BP(j)	Nuc	#BP_Win	avgMFE	avgZ	avgED	SumZ	SumZ/#TotalWindows	BPs= 5
nt-292	-	U	70	-	-	-	-	-
292	NoBP	U	27	-29.12	-0.65	11.19	-17.5	-0.25
292	281	A	1	-29.7	0.35	22.24	0.35	0.0
292	257	G	7	-28.57	-1.18	13.36	-8.23	-0.12
292	326	A	27	-18.14	0.04	7.8	1.19	0.02
292	339	A	1	-13.9	0.41	20.15	0.41	0.01
292	355	A	7	-15.39	0.13	6.06	0.92	0.01

i-nuc	BP(j)	Nuc	#BP_Win	avgMFE	avgZ	avgED	SumZ	SumZ/#TotalWindows	BPs= 4
nt-293	-	C	70	-	-	-	-	-
293	NoBP	C	27	-28.49	-0.62	11.44	-16.64	-0.24
293	280	G	1	-29.7	0.35	22.24	0.35	0.0
293	256	G	7	-28.57	-1.18	13.36	-8.23	-0.12
293	325	G	27	-18.14	0.04	7.8	1.19	0.02
293	354	G	8	-15.15	0.2	7.5	1.62	0.02

i-nuc	BP(j)	Nuc	#BP_Win	avgMFE	avgZ	avgED	SumZ	SumZ/#TotalWindows	BPs= 5
nt-294	-	C	70	-	-	-	-	-
294	NoBP	C	4	-21.38	0.57	22.26	2.3	0.03
294	279	G	1	-29.7	0.35	22.24	0.35	0.0
294	259	G	23	-29.04	-0.78	9.01	-18.02	-0.26
294	255	G	7	-28.57	-1.18	13.36	-8.23	-0.12
294	324	G	27	-18.14	0.04	7.8	1.19	0.02
294	353	G	8	-15.15	0.2	7.5	1.62	0.02

i-nuc	BP(j)	Nuc	#BP_Win	avgMFE	avgZ	avgED	SumZ	SumZ/#TotalWindows	BPs= 5
nt-295	-	G	70	-	-	-	-	-
295	NoBP	G	4	-17.55	0.61	19.95	2.46	0.04
295	278	U	1	-29.7	0.35	22.24	0.35	0.0
295	258	C	23	-29.04	-0.78	9.01	-18.02	-0.26
295	254	U	7	-28.57	-1.18	13.36	-8.23	-0.12
295	321	C	27	-18.14	0.04	7.8	1.19	0.02
295	352	C	8	-15.15	0.2	7.5	1.62	0.02

i-nuc	BP(j)	Nuc	#BP_Win	avgMFE	avgZ	avgED	SumZ	SumZ/#TotalWindows	BPs= 4
nt-296	-	C	70	-	-	-	-	-
296	277	G	1	-29.7	0.35	22.24	0.35	0.0
296	257	G	23	-29.04	-0.78	9.01	-18.02	-0.26
296	253	G	7	-28.57	-1.18	13.36	-8.23	-0.12
296	319	G	37	-17.27	0.1	8.24	3.61	0.05
296	NoBP	C	2	-13.55	0.74	18.16	1.48	0.02

i-nuc	BP(j)	Nuc	#BP_Win	avgMFE	avgZ	avgED	SumZ	SumZ/#TotalWindows	BPs= 3
nt-297	-	C	70	-	-	-	-	-
297	256	G	22	-29.44	-0.84	8.95	-18.39	-0.26
297	252	G	7	-28.57	-1.18	13.36	-8.23	-0.12
297	318	G	41	-17.07	0.14	8.93	5.87	0.08

i-nuc	BP(j)	Nuc	#BP_Win	avgMFE	avgZ	avgED	SumZ	SumZ/#TotalWindows	BPs= 2
nt-298	-	U	70	-	-	-	-	-
298	255	G	20	-29.69	-0.9	8.65	-18.1	-0.26
298	NoBP	U	9	-26.03	-0.83	12.7	-7.48	-0.11
298	317	A	41	-17.07	0.14	8.93	5.87	0.08

i-nuc	BP(j)	Nuc	#BP_Win	avgMFE	avgZ	avgED	SumZ	SumZ/#TotalWindows	BPs= 3
nt-299	-	G	70	-	-	-	-	-
299	NoBP	G	7	-23.03	-0.2	8.38	-1.44	-0.02
299	254	U	15	-29.7	-0.99	9.15	-14.88	-0.21
299	251	C	7	-28.57	-1.18	13.36	-8.23	-0.12
299	316	C	41	-17.07	0.14	8.93	5.87	0.08

i-nuc	BP(j)	Nuc	#BP_Win	avgMFE	avgZ	avgED	SumZ	SumZ/#TotalWindows	BPs= 2
nt-300	-	C	70	-	-	-	-	-
300	NoBP	C	48	-17.48	0.11	8.95	5.37	0.08
300	253	G	15	-29.7	-0.99	9.15	-14.88	-0.21
300	250	G	7	-28.57	-1.18	13.36	-8.23	-0.12

i-nuc	BP(j)	Nuc	#BP_Win	avgMFE	avgZ	avgED	SumZ	SumZ/#TotalWindows	BPs= 1
nt-301	-	G	70	-	-	-	-	-
301	NoBP	G	29	-26.32	-0.78	10.28	-22.52	-0.32
301	314	C	41	-17.07	0.14	8.93	5.87	0.08

i-nuc	BP(j)	Nuc	#BP_Win	avgMFE	avgZ	avgED	SumZ	SumZ/#TotalWindows	BPs= 2
nt-302	-	A	70	-	-	-	-	-
302	NoBP	A	22	-24.58	-0.58	9.5	-12.76	-0.18
302	248	U	7	-28.57	-1.18	13.36	-8.23	-0.12
302	313	U	41	-17.07	0.14	8.93	5.87	0.08

i-nuc	BP(j)	Nuc	#BP_Win	avgMFE	avgZ	avgED	SumZ	SumZ/#TotalWindows	BPs= 1
nt-303	-	U	70	-	-	-	-	-
303	NoBP	U	63	-19.33	-0.08	9.2	-5.24	-0.07
303	247	G	7	-28.57	-1.18	13.36	-8.23	-0.12

i-nuc	BP(j)	Nuc	#BP_Win	avgMFE	avgZ	avgED	SumZ	SumZ/#TotalWindows	BPs= 1
nt-304	-	G	70	-	-	-	-	-
304	NoBP	G	63	-19.01	-0.07	9.16	-4.41	-0.06
304	246	C	7	-28.57	-1.18	13.36	-8.23	-0.12

i-nuc	BP(j)	Nuc	#BP_Win	avgMFE	avgZ	avgED	SumZ	SumZ/#TotalWindows	BPs= 0
nt-305	-	A	70	-	-	-	-	-
305	NoBP	A	70	-19.69	-0.17	9.53	-11.86	-0.17

i-nuc	BP(j)	Nuc	#BP_Win	avgMFE	avgZ	avgED	SumZ	SumZ/#TotalWindows	BPs= 0
nt-306	-	U	70	-	-	-	-	-
306	NoBP	U	70	-19.4	-0.16	9.5	-11.15	-0.16

i-nuc	BP(j)	Nuc	#BP_Win	avgMFE	avgZ	avgED	SumZ	SumZ/#TotalWindows	BPs= 0
nt-307	-	U	70	-	-	-	-	-
307	NoBP	U	70	-19.13	-0.15	9.51	-10.75	-0.15

i-nuc	BP(j)	Nuc	#BP_Win	avgMFE	avgZ	avgED	SumZ	SumZ/#TotalWindows	BPs= 0
nt-308	-	U	70	-	-	-	-	-
308	NoBP	U	70	-18.87	-0.14	9.44	-9.98	-0.14

i-nuc	BP(j)	Nuc	#BP_Win	avgMFE	avgZ	avgED	SumZ	SumZ/#TotalWindows	BPs= 0
nt-309	-	A	70	-	-	-	-	-
309	NoBP	A	70	-18.62	-0.13	9.44	-8.97	-0.13

i-nuc	BP(j)	Nuc	#BP_Win	avgMFE	avgZ	avgED	SumZ	SumZ/#TotalWindows	BPs= 1
nt-310	-	U	70	-	-	-	-	-
310	NoBP	U	57	-19.71	-0.14	9.12	-7.7	-0.11
310	345	A	13	-12.59	-0.02	10.15	-0.3	-0.0

i-nuc	BP(j)	Nuc	#BP_Win	avgMFE	avgZ	avgED	SumZ	SumZ/#TotalWindows	BPs= 1
nt-311	-	A	70	-	-	-	-	-
311	NoBP	A	57	-19.42	-0.12	8.99	-6.62	-0.09
311	344	U	13	-12.59	-0.02	10.15	-0.3	-0.0

i-nuc	BP(j)	Nuc	#BP_Win	avgMFE	avgZ	avgED	SumZ	SumZ/#TotalWindows	BPs= 2
nt-312	-	C	70	-	-	-	-	-
312	NoBP	C	55	-19.39	-0.1	8.86	-5.42	-0.08
312	343	G	13	-12.59	-0.02	10.15	-0.3	-0.0
312	377	G	2	-12.05	0.35	13.35	0.7	0.01

i-nuc	BP(j)	Nuc	#BP_Win	avgMFE	avgZ	avgED	SumZ	SumZ/#TotalWindows	BPs= 3
nt-313	-	U	70	-	-	-	-	-
313	NoBP	U	14	-24.94	-0.68	8.63	-9.48	-0.14
313	302	A	41	-17.07	0.14	8.93	5.87	0.08
313	342	A	13	-12.59	-0.02	10.15	-0.3	-0.0
313	376	A	2	-12.05	0.35	13.35	0.7	0.01

i-nuc	BP(j)	Nuc	#BP_Win	avgMFE	avgZ	avgED	SumZ	SumZ/#TotalWindows	BPs= 2
nt-314	-	C	70	-	-	-	-	-
314	NoBP	C	27	-18.35	-0.29	9.37	-7.83	-0.11
314	301	G	41	-17.07	0.14	8.93	5.87	0.08
314	375	G	2	-12.05	0.35	13.35	0.7	0.01

i-nuc	BP(j)	Nuc	#BP_Win	avgMFE	avgZ	avgED	SumZ	SumZ/#TotalWindows	BPs= 0
nt-315	-	A	70	-	-	-	-	-
315	NoBP	A	70	-17.17	0.0	9.25	0.05	0.0

i-nuc	BP(j)	Nuc	#BP_Win	avgMFE	avgZ	avgED	SumZ	SumZ/#TotalWindows	BPs= 1
nt-316	-	C	70	-	-	-	-	-
316	NoBP	C	29	-16.72	-0.15	9.79	-4.46	-0.06
316	299	G	41	-17.07	0.14	8.93	5.87	0.08

i-nuc	BP(j)	Nuc	#BP_Win	avgMFE	avgZ	avgED	SumZ	SumZ/#TotalWindows	BPs= 1
nt-317	-	A	70	-	-	-	-	-
317	NoBP	A	29	-16.2	-0.14	9.79	-4.19	-0.06
317	298	U	41	-17.07	0.14	8.93	5.87	0.08

i-nuc	BP(j)	Nuc	#BP_Win	avgMFE	avgZ	avgED	SumZ	SumZ/#TotalWindows	BPs= 1
nt-318	-	G	70	-	-	-	-	-
318	NoBP	G	29	-15.67	-0.12	9.99	-3.39	-0.05
318	297	C	41	-17.07	0.14	8.93	5.87	0.08

i-nuc	BP(j)	Nuc	#BP_Win	avgMFE	avgZ	avgED	SumZ	SumZ/#TotalWindows	BPs= 2
nt-319	-	G	70	-	-	-	-	-
319	NoBP	G	8	-24.17	-0.47	7.95	-3.73	-0.05
319	296	C	37	-17.27	0.1	8.24	3.61	0.05
319	337	C	25	-12.28	0.11	11.77	2.83	0.04

i-nuc	BP(j)	Nuc	#BP_Win	avgMFE	avgZ	avgED	SumZ	SumZ/#TotalWindows	BPs= 1
nt-320	-	A	70	-	-	-	-	-
320	NoBP	A	45	-18.15	0.01	8.26	0.41	0.01
320	336	U	25	-12.28	0.11	11.77	2.83	0.04

i-nuc	BP(j)	Nuc	#BP_Win	avgMFE	avgZ	avgED	SumZ	SumZ/#TotalWindows	BPs= 2
nt-321	-	C	70	-	-	-	-	-
321	NoBP	C	18	-17.28	0.01	9.23	0.27	0.0
321	295	G	27	-18.14	0.04	7.8	1.19	0.02
321	335	G	25	-12.28	0.11	11.77	2.83	0.04

i-nuc	BP(j)	Nuc	#BP_Win	avgMFE	avgZ	avgED	SumZ	SumZ/#TotalWindows	BPs= 1
nt-322	-	A	70	-	-	-	-	-
322	NoBP	A	45	-17.45	0.04	8.47	1.81	0.03
322	334	U	25	-12.28	0.11	11.77	2.83	0.04

i-nuc	BP(j)	Nuc	#BP_Win	avgMFE	avgZ	avgED	SumZ	SumZ/#TotalWindows	BPs= 1
nt-323	-	A	70	-	-	-	-	-
323	NoBP	A	45	-17.14	0.06	8.53	2.61	0.04
323	333	U	25	-12.28	0.11	11.77	2.83	0.04

i-nuc	BP(j)	Nuc	#BP_Win	avgMFE	avgZ	avgED	SumZ	SumZ/#TotalWindows	BPs= 2
nt-324	-	G	70	-	-	-	-	-
324	NoBP	G	18	-15.16	0.02	9.56	0.37	0.01
324	294	C	27	-18.14	0.04	7.8	1.19	0.02
324	332	U	25	-12.28	0.11	11.77	2.83	0.04

i-nuc	BP(j)	Nuc	#BP_Win	avgMFE	avgZ	avgED	SumZ	SumZ/#TotalWindows	BPs= 1
nt-325	-	G	70	-	-	-	-	-
325	NoBP	G	43	-13.3	0.05	10.8	2.04	0.03
325	293	C	27	-18.14	0.04	7.8	1.19	0.02

i-nuc	BP(j)	Nuc	#BP_Win	avgMFE	avgZ	avgED	SumZ	SumZ/#TotalWindows	BPs= 1
nt-326	-	A	70	-	-	-	-	-
326	NoBP	A	43	-13.14	0.01	10.72	0.39	0.01
326	292	U	27	-18.14	0.04	7.8	1.19	0.02

i-nuc	BP(j)	Nuc	#BP_Win	avgMFE	avgZ	avgED	SumZ	SumZ/#TotalWindows	BPs= 2
nt-327	-	U	70	-	-	-	-	-
327	NoBP	U	64	-15.04	0.07	9.44	4.56	0.07
327	364	A	2	-13.95	0.4	17.15	0.8	0.01
327	393	A	4	-14.78	-1.54	7.68	-6.16	-0.09

i-nuc	BP(j)	Nuc	#BP_Win	avgMFE	avgZ	avgED	SumZ	SumZ/#TotalWindows	BPs= 4
nt-328	-	G	70	-	-	-	-	-
328	NoBP	G	32	-13.05	0.11	11.5	3.63	0.05
328	291	U	21	-17.96	-0.05	7.05	-1.04	-0.01
328	349	C	9	-14.99	0.25	8.04	2.26	0.03
328	363	C	2	-13.95	0.4	17.15	0.8	0.01
328	392	C	6	-14.3	-1.38	7.68	-8.29	-0.12

i-nuc	BP(j)	Nuc	#BP_Win	avgMFE	avgZ	avgED	SumZ	SumZ/#TotalWindows	BPs= 4
nt-329	-	C	70	-	-	-	-	-
329	NoBP	C	32	-12.75	0.09	11.65	2.88	0.04
329	290	G	21	-17.96	-0.05	7.05	-1.04	-0.01
329	348	G	9	-14.99	0.25	8.04	2.26	0.03
329	362	G	2	-13.95	0.4	17.15	0.8	0.01
329	391	G	6	-14.3	-1.38	7.68	-8.29	-0.12

i-nuc	BP(j)	Nuc	#BP_Win	avgMFE	avgZ	avgED	SumZ	SumZ/#TotalWindows	BPs= 2
nt-330	-	G	70	-	-	-	-	-
330	NoBP	G	40	-12.81	-0.14	11.46	-5.79	-0.08
330	289	U	21	-17.96	-0.05	7.05	-1.04	-0.01
330	347	U	9	-14.99	0.25	8.04	2.26	0.03

i-nuc	BP(j)	Nuc	#BP_Win	avgMFE	avgZ	avgED	SumZ	SumZ/#TotalWindows	BPs= 3
nt-331	-	G	70	-	-	-	-	-
331	NoBP	G	38	-12.51	-0.22	11.16	-8.23	-0.12
331	288	C	21	-17.96	-0.05	7.05	-1.04	-0.01
331	346	C	9	-14.99	0.25	8.04	2.26	0.03
331	360	C	2	-13.95	0.4	17.15	0.8	0.01

i-nuc	BP(j)	Nuc	#BP_Win	avgMFE	avgZ	avgED	SumZ	SumZ/#TotalWindows	BPs= 5
nt-332	-	U	70	-	-	-	-	-
332	287	G	6	-19.93	-0.1	7.29	-0.63	-0.01
332	NoBP	U	15	-17.17	-0.03	6.96	-0.42	-0.01
332	324	G	25	-12.28	0.11	11.77	2.83	0.04
332	345	A	9	-14.99	0.25	8.04	2.26	0.03
332	359	G	2	-13.95	0.4	17.15	0.8	0.01
332	388	G	13	-12.36	-1.04	9.31	-13.49	-0.19

i-nuc	BP(j)	Nuc	#BP_Win	avgMFE	avgZ	avgED	SumZ	SumZ/#TotalWindows	BPs= 6
nt-333	-	U	70	-	-	-	-	-
333	286	A	5	-20.08	-0.19	6.1	-0.93	-0.01
333	287	G	15	-17.17	-0.03	6.96	-0.42	-0.01
333	323	A	25	-12.28	0.11	11.77	2.83	0.04
333	343	G	9	-14.99	0.25	8.04	2.26	0.03
333	358	A	2	-13.95	0.4	17.15	0.8	0.01
333	387	G	14	-12.21	-1.04	9.31	-14.52	-0.21

i-nuc	BP(j)	Nuc	#BP_Win	avgMFE	avgZ	avgED	SumZ	SumZ/#TotalWindows	BPs= 5
nt-334	-	U	70	-	-	-	-	-
334	NoBP	U	4	-20.15	-0.24	5.38	-0.94	-0.01
334	286	A	15	-17.17	-0.03	6.96	-0.42	-0.01
334	322	A	25	-12.28	0.11	11.77	2.83	0.04
334	342	A	9	-14.99	0.25	8.04	2.26	0.03
334	357	G	2	-13.95	0.4	17.15	0.8	0.01
334	386	A	15	-12.03	-1.04	9.32	-15.62	-0.22

i-nuc	BP(j)	Nuc	#BP_Win	avgMFE	avgZ	avgED	SumZ	SumZ/#TotalWindows	BPs= 3
nt-335	-	G	70	-	-	-	-	-
335	NoBP	G	21	-13.23	-0.79	9.43	-16.63	-0.24
335	285	C	15	-17.17	-0.03	6.96	-0.42	-0.01
335	321	C	25	-12.28	0.11	11.77	2.83	0.04
335	341	C	9	-14.99	0.25	8.04	2.26	0.03

i-nuc	BP(j)	Nuc	#BP_Win	avgMFE	avgZ	avgED	SumZ	SumZ/#TotalWindows	BPs= 5
nt-336	-	U	70	-	-	-	-	-
336	NoBP	U	2	-20.2	-0.29	3.38	-0.57	-0.01
336	284	G	15	-17.17	-0.03	6.96	-0.42	-0.01
336	320	A	25	-12.28	0.11	11.77	2.83	0.04
336	340	A	9	-14.99	0.25	8.04	2.26	0.03
336	355	A	2	-13.95	0.4	17.15	0.8	0.01
336	384	A	17	-11.66	-1.03	9.49	-17.47	-0.25

i-nuc	BP(j)	Nuc	#BP_Win	avgMFE	avgZ	avgED	SumZ	SumZ/#TotalWindows	BPs= 4
nt-337	-	C	70	-	-	-	-	-
337	NoBP	C	11	-14.84	0.11	8.01	1.26	0.02
337	283	G	15	-17.17	-0.03	6.96	-0.42	-0.01
337	319	G	25	-12.28	0.11	11.77	2.83	0.04
337	354	G	2	-13.95	0.4	17.15	0.8	0.01
337	383	G	17	-11.66	-1.03	9.49	-17.47	-0.25

i-nuc	BP(j)	Nuc	#BP_Win	avgMFE	avgZ	avgED	SumZ	SumZ/#TotalWindows	BPs= 1
nt-338	-	A	70	-	-	-	-	-
338	NoBP	A	53	-14.02	0.07	9.95	3.76	0.05
338	382	U	17	-11.66	-1.03	9.49	-17.47	-0.25

i-nuc	BP(j)	Nuc	#BP_Win	avgMFE	avgZ	avgED	SumZ	SumZ/#TotalWindows	BPs= 2
nt-339	-	A	70	-	-	-	-	-
339	NoBP	A	52	-13.81	0.05	9.85	2.75	0.04
339	292	U	1	-13.9	0.41	20.15	0.41	0.01
339	381	U	17	-11.66	-1.03	9.49	-17.47	-0.25

i-nuc	BP(j)	Nuc	#BP_Win	avgMFE	avgZ	avgED	SumZ	SumZ/#TotalWindows	BPs= 4
nt-340	-	A	70	-	-	-	-	-
340	NoBP	A	39	-12.91	0.0	10.71	0.16	0.0
340	278	U	4	-17.15	0.12	6.98	0.47	0.01
340	291	U	1	-13.9	0.41	20.15	0.41	0.01
340	336	U	9	-14.99	0.25	8.04	2.26	0.03
340	380	U	17	-11.66	-1.03	9.49	-17.47	-0.25

i-nuc	BP(j)	Nuc	#BP_Win	avgMFE	avgZ	avgED	SumZ	SumZ/#TotalWindows	BPs= 5
nt-341	-	C	70	-	-	-	-	-
341	NoBP	C	36	-12.28	0.02	11.34	0.6	0.01
341	277	G	4	-17.15	0.12	6.98	0.47	0.01
341	279	G	3	-16.77	-0.12	5.38	-0.36	-0.01
341	290	G	1	-13.9	0.41	20.15	0.41	0.01
341	335	G	9	-14.99	0.25	8.04	2.26	0.03
341	379	G	17	-11.66	-1.03	9.49	-17.47	-0.25

i-nuc	BP(j)	Nuc	#BP_Win	avgMFE	avgZ	avgED	SumZ	SumZ/#TotalWindows	BPs= 6
nt-342	-	A	70	-	-	-	-	-
342	276	U	4	-17.15	0.12	6.98	0.47	0.01
342	278	U	2	-17.0	-0.3	5.61	-0.59	-0.01
342	NoBP	A	39	-11.72	-0.46	10.59	-17.88	-0.26
342	289	U	1	-13.9	0.41	20.15	0.41	0.01
342	334	U	9	-14.99	0.25	8.04	2.26	0.03
342	350	U	2	-13.95	0.4	17.15	0.8	0.01
342	313	U	13	-12.59	-0.02	10.15	-0.3	-0.0

i-nuc	BP(j)	Nuc	#BP_Win	avgMFE	avgZ	avgED	SumZ	SumZ/#TotalWindows	BPs= 4
nt-343	-	G	70	-	-	-	-	-
343	NoBP	G	45	-12.24	-0.41	10.19	-18.57	-0.27
343	288	C	1	-13.9	0.41	20.15	0.41	0.01
343	333	U	9	-14.99	0.25	8.04	2.26	0.03
343	349	C	2	-13.95	0.4	17.15	0.8	0.01
343	312	C	13	-12.59	-0.02	10.15	-0.3	-0.0

i-nuc	BP(j)	Nuc	#BP_Win	avgMFE	avgZ	avgED	SumZ	SumZ/#TotalWindows	BPs= 2
nt-344	-	U	70	-	-	-	-	-
344	NoBP	U	55	-12.55	-0.29	10.14	-15.7	-0.22
344	348	G	2	-13.95	0.4	17.15	0.8	0.01
344	311	A	13	-12.59	-0.02	10.15	-0.3	-0.0

i-nuc	BP(j)	Nuc	#BP_Win	avgMFE	avgZ	avgED	SumZ	SumZ/#TotalWindows	BPs= 2
nt-345	-	A	70	-	-	-	-	-
345	NoBP	A	48	-11.96	-0.35	10.98	-16.97	-0.24
345	332	U	9	-14.99	0.25	8.04	2.26	0.03
345	310	U	13	-12.59	-0.02	10.15	-0.3	-0.0

i-nuc	BP(j)	Nuc	#BP_Win	avgMFE	avgZ	avgED	SumZ	SumZ/#TotalWindows	BPs= 4
nt-346	-	C	70	-	-	-	-	-
346	NoBP	C	9	-15.92	0.04	9.89	0.35	0.0
346	287	G	1	-13.9	0.41	20.15	0.41	0.01
346	331	G	9	-14.99	0.25	8.04	2.26	0.03
346	362	G	1	-13.2	1.07	16.16	1.07	0.02
346	365	G	50	-11.17	-0.37	10.8	-18.44	-0.26

i-nuc	BP(j)	Nuc	#BP_Win	avgMFE	avgZ	avgED	SumZ	SumZ/#TotalWindows	BPs= 4
nt-347	-	U	70	-	-	-	-	-
347	NoBP	U	8	-15.79	0.07	10.35	0.59	0.01
347	286	A	1	-13.9	0.41	20.15	0.41	0.01
347	330	G	9	-14.99	0.25	8.04	2.26	0.03
347	361	A	2	-9.65	0.83	16.06	1.66	0.02
347	364	A	50	-11.17	-0.37	10.8	-18.44	-0.26

i-nuc	BP(j)	Nuc	#BP_Win	avgMFE	avgZ	avgED	SumZ	SumZ/#TotalWindows	BPs= 5
nt-348	-	G	70	-	-	-	-	-
348	NoBP	G	6	-14.77	0.04	8.99	0.24	0.0
348	285	C	1	-13.9	0.41	20.15	0.41	0.01
348	329	C	9	-14.99	0.25	8.04	2.26	0.03
348	360	C	2	-9.65	0.83	16.06	1.66	0.02
348	344	U	2	-13.95	0.4	17.15	0.8	0.01
348	363	C	50	-11.17	-0.37	10.8	-18.44	-0.26

i-nuc	BP(j)	Nuc	#BP_Win	avgMFE	avgZ	avgED	SumZ	SumZ/#TotalWindows	BPs= 6
nt-349	-	C	70	-	-	-	-	-
349	NoBP	C	4	-16.27	-0.02	9.64	-0.1	-0.0
349	284	G	1	-13.9	0.41	20.15	0.41	0.01
349	328	G	9	-14.99	0.25	8.04	2.26	0.03
349	359	G	2	-9.65	0.83	16.06	1.66	0.02
349	343	G	2	-13.95	0.4	17.15	0.8	0.01
349	362	G	50	-11.17	-0.37	10.8	-18.44	-0.26
349	417	G	2	-7.4	0.03	9.26	0.07	0.0

i-nuc	BP(j)	Nuc	#BP_Win	avgMFE	avgZ	avgED	SumZ	SumZ/#TotalWindows	BPs= 4
nt-350	-	U	70	-	-	-	-	-
350	NoBP	U	14	-14.51	0.22	9.54	3.04	0.04
350	358	A	2	-9.65	0.83	16.06	1.66	0.02
350	342	A	2	-13.95	0.4	17.15	0.8	0.01
350	361	A	50	-11.17	-0.37	10.8	-18.44	-0.26
350	416	A	2	-7.4	0.03	9.26	0.07	0.0

i-nuc	BP(j)	Nuc	#BP_Win	avgMFE	avgZ	avgED	SumZ	SumZ/#TotalWindows	BPs= 1
nt-351	-	A	70	-	-	-	-	-
351	NoBP	A	68	-11.74	-0.18	10.82	-12.56	-0.18
351	415	U	2	-7.4	0.03	9.26	0.07	0.0

i-nuc	BP(j)	Nuc	#BP_Win	avgMFE	avgZ	avgED	SumZ	SumZ/#TotalWindows	BPs= 4
nt-352	-	C	70	-	-	-	-	-
352	NoBP	C	8	-11.06	0.38	11.87	3.08	0.04
352	295	G	8	-15.15	0.2	7.5	1.62	0.02
352	357	G	2	-9.65	0.83	16.06	1.66	0.02
352	359	G	50	-11.17	-0.37	10.8	-18.44	-0.26
352	414	G	2	-7.4	0.03	9.26	0.07	0.0

i-nuc	BP(j)	Nuc	#BP_Win	avgMFE	avgZ	avgED	SumZ	SumZ/#TotalWindows	BPs= 2
nt-353	-	G	70	-	-	-	-	-
353	NoBP	G	60	-10.92	-0.23	11.05	-13.55	-0.19
353	294	C	8	-15.15	0.2	7.5	1.62	0.02
353	413	C	2	-7.4	0.03	9.26	0.07	0.0

i-nuc	BP(j)	Nuc	#BP_Win	avgMFE	avgZ	avgED	SumZ	SumZ/#TotalWindows	BPs= 2
nt-354	-	G	70	-	-	-	-	-
354	NoBP	G	60	-10.56	-0.24	10.54	-14.34	-0.2
354	293	C	8	-15.15	0.2	7.5	1.62	0.02
354	337	C	2	-13.95	0.4	17.15	0.8	0.01

i-nuc	BP(j)	Nuc	#BP_Win	avgMFE	avgZ	avgED	SumZ	SumZ/#TotalWindows	BPs= 3
nt-355	-	A	70	-	-	-	-	-
355	292	U	7	-15.39	0.13	6.06	0.92	0.01
355	NoBP	A	56	-10.91	-0.27	10.96	-14.98	-0.21
355	336	U	2	-13.95	0.4	17.15	0.8	0.01
355	415	U	5	-5.5	0.35	5.84	1.73	0.02

i-nuc	BP(j)	Nuc	#BP_Win	avgMFE	avgZ	avgED	SumZ	SumZ/#TotalWindows	BPs= 1
nt-356	-	G	70	-	-	-	-	-
356	NoBP	G	66	-10.63	-0.17	10.6	-11.03	-0.16
356	291	U	4	-15.7	0.06	4.9	0.22	0.0

i-nuc	BP(j)	Nuc	#BP_Win	avgMFE	avgZ	avgED	SumZ	SumZ/#TotalWindows	BPs= 3
nt-357	-	G	70	-	-	-	-	-
357	NoBP	G	60	-11.25	-0.26	10.28	-15.33	-0.22
357	352	C	2	-9.65	0.83	16.06	1.66	0.02
357	334	U	2	-13.95	0.4	17.15	0.8	0.01
357	413	C	6	-5.45	0.46	6.35	2.78	0.04

i-nuc	BP(j)	Nuc	#BP_Win	avgMFE	avgZ	avgED	SumZ	SumZ/#TotalWindows	BPs= 2
nt-358	-	A	70	-	-	-	-	-
358	NoBP	A	66	-10.56	-0.18	10.01	-11.79	-0.17
358	350	U	2	-9.65	0.83	16.06	1.66	0.02
358	333	U	2	-13.95	0.4	17.15	0.8	0.01

i-nuc	BP(j)	Nuc	#BP_Win	avgMFE	avgZ	avgED	SumZ	SumZ/#TotalWindows	BPs= 5
nt-359	-	G	70	-	-	-	-	-
359	NoBP	G	4	-15.0	0.23	8.36	0.9	0.01
359	349	C	2	-9.65	0.83	16.06	1.66	0.02
359	332	U	2	-13.95	0.4	17.15	0.8	0.01
359	352	C	50	-11.17	-0.37	10.8	-18.44	-0.26
359	411	C	9	-5.96	0.44	7.68	3.94	0.06
359	413	C	3	-5.1	0.98	8.58	2.94	0.04

i-nuc	BP(j)	Nuc	#BP_Win	avgMFE	avgZ	avgED	SumZ	SumZ/#TotalWindows	BPs= 4
nt-360	-	C	70	-	-	-	-	-
360	NoBP	C	54	-11.27	-0.3	10.85	-16.46	-0.24
360	348	G	2	-9.65	0.83	16.06	1.66	0.02
360	331	G	2	-13.95	0.4	17.15	0.8	0.01
360	410	G	9	-5.96	0.44	7.68	3.94	0.06
360	412	G	3	-5.1	0.98	8.58	2.94	0.04

i-nuc	BP(j)	Nuc	#BP_Win	avgMFE	avgZ	avgED	SumZ	SumZ/#TotalWindows	BPs= 2
nt-361	-	A	70	-	-	-	-	-
361	NoBP	A	18	-7.71	0.55	10.03	9.92	0.14
361	347	U	2	-9.65	0.83	16.06	1.66	0.02
361	350	U	50	-11.17	-0.37	10.8	-18.44	-0.26

i-nuc	BP(j)	Nuc	#BP_Win	avgMFE	avgZ	avgED	SumZ	SumZ/#TotalWindows	BPs= 4
nt-362	-	G	70	-	-	-	-	-
362	NoBP	G	1	-13.5	0.7	17.56	0.7	0.01
362	346	C	1	-13.2	1.07	16.16	1.07	0.02
362	329	C	2	-13.95	0.4	17.15	0.8	0.01
362	349	C	50	-11.17	-0.37	10.8	-18.44	-0.26
362	409	C	16	-6.0	0.59	9.4	9.5	0.14

i-nuc	BP(j)	Nuc	#BP_Win	avgMFE	avgZ	avgED	SumZ	SumZ/#TotalWindows	BPs= 3
nt-363	-	C	70	-	-	-	-	-
363	NoBP	C	2	-11.3	0.53	11.22	1.07	0.02
363	328	G	2	-13.95	0.4	17.15	0.8	0.01
363	348	G	50	-11.17	-0.37	10.8	-18.44	-0.26
363	408	G	16	-6.0	0.59	9.4	9.5	0.14

i-nuc	BP(j)	Nuc	#BP_Win	avgMFE	avgZ	avgED	SumZ	SumZ/#TotalWindows	BPs= 2
nt-364	-	A	70	-	-	-	-	-
364	327	U	2	-13.95	0.4	17.15	0.8	0.01
364	347	U	50	-11.17	-0.37	10.8	-18.44	-0.26
364	NoBP	A	18	-6.4	0.51	9.04	9.25	0.13

i-nuc	BP(j)	Nuc	#BP_Win	avgMFE	avgZ	avgED	SumZ	SumZ/#TotalWindows	BPs= 1
nt-365	-	G	70	-	-	-	-	-
365	NoBP	G	20	-6.96	0.49	9.58	9.7	0.14
365	346	C	50	-11.17	-0.37	10.8	-18.44	-0.26

i-nuc	BP(j)	Nuc	#BP_Win	avgMFE	avgZ	avgED	SumZ	SumZ/#TotalWindows	BPs= 0
nt-366	-	A	70	-	-	-	-	-
366	NoBP	A	70	-9.91	-0.12	10.48	-8.55	-0.12

i-nuc	BP(j)	Nuc	#BP_Win	avgMFE	avgZ	avgED	SumZ	SumZ/#TotalWindows	BPs= 0
nt-367	-	G	70	-	-	-	-	-
367	NoBP	G	70	-9.88	-0.13	10.56	-8.97	-0.13

i-nuc	BP(j)	Nuc	#BP_Win	avgMFE	avgZ	avgED	SumZ	SumZ/#TotalWindows	BPs= 0
nt-368	-	A	70	-	-	-	-	-
368	NoBP	A	70	-9.88	-0.14	10.74	-9.69	-0.14

i-nuc	BP(j)	Nuc	#BP_Win	avgMFE	avgZ	avgED	SumZ	SumZ/#TotalWindows	BPs= 0
nt-369	-	A	70	-	-	-	-	-
369	NoBP	A	70	-9.89	-0.15	10.93	-10.64	-0.15

i-nuc	BP(j)	Nuc	#BP_Win	avgMFE	avgZ	avgED	SumZ	SumZ/#TotalWindows	BPs= 0
nt-370	-	A	70	-	-	-	-	-
370	NoBP	A	70	-9.9	-0.15	11.14	-10.53	-0.15

i-nuc	BP(j)	Nuc	#BP_Win	avgMFE	avgZ	avgED	SumZ	SumZ/#TotalWindows	BPs= 0
nt-371	-	G	70	-	-	-	-	-
371	NoBP	G	70	-9.92	-0.15	11.37	-10.33	-0.15

i-nuc	BP(j)	Nuc	#BP_Win	avgMFE	avgZ	avgED	SumZ	SumZ/#TotalWindows	BPs= 1
nt-372	-	G	70	-	-	-	-	-
372	NoBP	G	69	-9.94	-0.15	11.35	-10.55	-0.15
372	436	U	1	-11.8	-0.01	20.38	-0.01	-0.0

i-nuc	BP(j)	Nuc	#BP_Win	avgMFE	avgZ	avgED	SumZ	SumZ/#TotalWindows	BPs= 2
nt-373	-	G	70	-	-	-	-	-
373	NoBP	G	67	-9.93	-0.16	11.09	-10.92	-0.16
373	435	C	1	-11.8	-0.01	20.38	-0.01	-0.0
373	437	U	2	-12.85	-0.34	22.68	-0.69	-0.01

i-nuc	BP(j)	Nuc	#BP_Win	avgMFE	avgZ	avgED	SumZ	SumZ/#TotalWindows	BPs= 2
nt-374	-	A	70	-	-	-	-	-
374	NoBP	A	67	-10.02	-0.18	11.16	-12.3	-0.18
374	434	U	1	-11.8	-0.01	20.38	-0.01	-0.0
374	436	U	2	-12.85	-0.34	22.68	-0.69	-0.01

i-nuc	BP(j)	Nuc	#BP_Win	avgMFE	avgZ	avgED	SumZ	SumZ/#TotalWindows	BPs= 3
nt-375	-	G	70	-	-	-	-	-
375	NoBP	G	65	-10.04	-0.21	11.15	-13.81	-0.2
375	314	C	2	-12.05	0.35	13.35	0.7	0.01
375	433	C	1	-11.8	-0.01	20.38	-0.01	-0.0
375	435	C	2	-12.85	-0.34	22.68	-0.69	-0.01

i-nuc	BP(j)	Nuc	#BP_Win	avgMFE	avgZ	avgED	SumZ	SumZ/#TotalWindows	BPs= 4
nt-376	-	A	70	-	-	-	-	-
376	NoBP	A	61	-9.6	-0.17	11.04	-10.32	-0.15
376	313	U	2	-12.05	0.35	13.35	0.7	0.01
376	432	U	1	-11.8	-0.01	20.38	-0.01	-0.0
376	434	U	2	-12.85	-0.34	22.68	-0.69	-0.01
376	442	U	4	-18.08	-1.1	13.61	-4.39	-0.06

i-nuc	BP(j)	Nuc	#BP_Win	avgMFE	avgZ	avgED	SumZ	SumZ/#TotalWindows	BPs= 4
nt-377	-	G	70	-	-	-	-	-
377	NoBP	G	59	-9.45	-0.16	10.95	-9.61	-0.14
377	312	C	2	-12.05	0.35	13.35	0.7	0.01
377	431	C	1	-11.8	-0.01	20.38	-0.01	-0.0
377	433	C	2	-12.85	-0.34	22.68	-0.69	-0.01
377	441	C	6	-17.48	-0.92	14.34	-5.55	-0.08

i-nuc	BP(j)	Nuc	#BP_Win	avgMFE	avgZ	avgED	SumZ	SumZ/#TotalWindows	BPs= 2
nt-378	-	G	70	-	-	-	-	-
378	NoBP	G	62	-9.56	-0.15	11.32	-9.55	-0.14
378	440	U	7	-16.99	-0.78	15.86	-5.46	-0.08
378	442	U	1	-14.7	-0.07	25.42	-0.07	-0.0

i-nuc	BP(j)	Nuc	#BP_Win	avgMFE	avgZ	avgED	SumZ	SumZ/#TotalWindows	BPs= 4
nt-379	-	G	70	-	-	-	-	-
379	NoBP	G	15	-11.25	0.18	14.66	2.71	0.04
379	341	C	17	-11.66	-1.03	9.49	-17.47	-0.25
379	392	C	30	-7.55	0.19	11.09	5.77	0.08
379	439	C	7	-16.99	-0.78	15.86	-5.46	-0.08
379	441	C	1	-14.7	-0.07	25.42	-0.07	-0.0

i-nuc	BP(j)	Nuc	#BP_Win	avgMFE	avgZ	avgED	SumZ	SumZ/#TotalWindows	BPs= 3
nt-380	-	U	70	-	-	-	-	-
380	NoBP	U	16	-11.53	0.19	15.97	3.02	0.04
380	340	A	17	-11.66	-1.03	9.49	-17.47	-0.25
380	391	G	30	-7.55	0.19	11.09	5.77	0.08
380	438	A	7	-16.99	-0.78	15.86	-5.46	-0.08

i-nuc	BP(j)	Nuc	#BP_Win	avgMFE	avgZ	avgED	SumZ	SumZ/#TotalWindows	BPs= 2
nt-381	-	U	70	-	-	-	-	-
381	NoBP	U	23	-13.27	-0.1	16.31	-2.32	-0.03
381	339	A	17	-11.66	-1.03	9.49	-17.47	-0.25
381	390	A	30	-7.55	0.19	11.09	5.77	0.08

i-nuc	BP(j)	Nuc	#BP_Win	avgMFE	avgZ	avgED	SumZ	SumZ/#TotalWindows	BPs= 4
nt-382	-	U	70	-	-	-	-	-
382	NoBP	U	19	-13.22	-0.17	15.3	-3.19	-0.05
382	338	A	17	-11.66	-1.03	9.49	-17.47	-0.25
382	389	G	30	-7.55	0.19	11.09	5.77	0.08
382	438	A	2	-14.1	0.03	24.64	0.05	0.0
382	449	A	2	-13.8	0.22	22.44	0.45	0.01

i-nuc	BP(j)	Nuc	#BP_Win	avgMFE	avgZ	avgED	SumZ	SumZ/#TotalWindows	BPs= 5
nt-383	-	G	70	-	-	-	-	-
383	NoBP	G	38	-8.16	0.17	11.46	6.41	0.09
383	337	C	17	-11.66	-1.03	9.49	-17.47	-0.25
383	435	C	8	-16.12	-0.62	16.37	-4.98	-0.07
383	437	U	2	-14.1	0.03	24.64	0.05	0.0
383	441	C	3	-13.6	0.32	23.37	0.96	0.01
383	448	C	2	-13.8	0.22	22.44	0.45	0.01

i-nuc	BP(j)	Nuc	#BP_Win	avgMFE	avgZ	avgED	SumZ	SumZ/#TotalWindows	BPs= 5
nt-384	-	A	70	-	-	-	-	-
384	NoBP	A	38	-8.25	0.15	11.66	5.59	0.08
384	336	U	17	-11.66	-1.03	9.49	-17.47	-0.25
384	434	U	8	-16.12	-0.62	16.37	-4.98	-0.07
384	436	U	2	-14.1	0.03	24.64	0.05	0.0
384	440	U	3	-13.6	0.32	23.37	0.96	0.01
384	446	U	2	-13.8	0.22	22.44	0.45	0.01

i-nuc	BP(j)	Nuc	#BP_Win	avgMFE	avgZ	avgED	SumZ	SumZ/#TotalWindows	BPs= 4
nt-385	-	G	70	-	-	-	-	-
385	NoBP	G	55	-9.37	-0.22	11.05	-12.36	-0.18
385	433	C	8	-16.12	-0.62	16.37	-4.98	-0.07
385	435	C	2	-14.1	0.03	24.64	0.05	0.0
385	439	C	3	-13.6	0.32	23.37	0.96	0.01
385	445	U	2	-13.8	0.22	22.44	0.45	0.01

i-nuc	BP(j)	Nuc	#BP_Win	avgMFE	avgZ	avgED	SumZ	SumZ/#TotalWindows	BPs= 5
nt-386	-	A	70	-	-	-	-	-
386	NoBP	A	40	-8.48	0.07	11.76	2.98	0.04
386	334	U	15	-12.03	-1.04	9.32	-15.62	-0.22
386	432	U	8	-16.12	-0.62	16.37	-4.98	-0.07
386	434	U	2	-14.1	0.03	24.64	0.05	0.0
386	436	U	3	-13.6	0.32	23.37	0.96	0.01
386	444	U	2	-13.8	0.22	22.44	0.45	0.01

i-nuc	BP(j)	Nuc	#BP_Win	avgMFE	avgZ	avgED	SumZ	SumZ/#TotalWindows	BPs= 6
nt-387	-	G	70	-	-	-	-	-
387	NoBP	G	37	-8.22	0.07	11.82	2.57	0.04
387	333	U	14	-12.21	-1.04	9.31	-14.52	-0.21
387	413	C	2	-8.1	0.31	13.79	0.62	0.01
387	431	C	8	-16.12	-0.62	16.37	-4.98	-0.07
387	433	C	2	-14.1	0.03	24.64	0.05	0.0
387	435	C	3	-13.6	0.32	23.37	0.96	0.01
387	453	U	4	-14.85	-0.16	15.21	-0.62	-0.01

i-nuc	BP(j)	Nuc	#BP_Win	avgMFE	avgZ	avgED	SumZ	SumZ/#TotalWindows	BPs= 5
nt-388	-	G	70	-	-	-	-	-
388	NoBP	G	45	-9.35	-0.07	12.13	-3.06	-0.04
388	332	U	13	-12.36	-1.04	9.31	-13.49	-0.19
388	432	U	2	-14.1	0.03	24.64	0.05	0.0
388	434	U	3	-13.6	0.32	23.37	0.96	0.01
388	442	U	2	-13.8	0.22	22.44	0.45	0.01
388	452	C	5	-14.62	-0.09	14.74	-0.45	-0.01

i-nuc	BP(j)	Nuc	#BP_Win	avgMFE	avgZ	avgED	SumZ	SumZ/#TotalWindows	BPs= 6
nt-389	-	G	70	-	-	-	-	-
389	NoBP	G	26	-13.04	-0.84	11.89	-21.81	-0.31
389	382	U	30	-7.55	0.19	11.09	5.77	0.08
389	411	C	2	-8.1	0.31	13.79	0.62	0.01
389	431	C	2	-14.1	0.03	24.64	0.05	0.0
389	433	C	3	-13.6	0.32	23.37	0.96	0.01
389	441	C	2	-13.8	0.22	22.44	0.45	0.01
389	451	C	5	-14.62	-0.09	14.74	-0.45	-0.01

i-nuc	BP(j)	Nuc	#BP_Win	avgMFE	avgZ	avgED	SumZ	SumZ/#TotalWindows	BPs= 4
nt-390	-	A	70	-	-	-	-	-
390	NoBP	A	30	-12.81	-0.69	13.08	-20.68	-0.3
390	381	U	30	-7.55	0.19	11.09	5.77	0.08
390	432	U	3	-13.6	0.32	23.37	0.96	0.01
390	440	U	2	-13.8	0.22	22.44	0.45	0.01
390	450	U	5	-14.62	-0.09	14.74	-0.45	-0.01

i-nuc	BP(j)	Nuc	#BP_Win	avgMFE	avgZ	avgED	SumZ	SumZ/#TotalWindows	BPs= 6
nt-391	-	G	70	-	-	-	-	-
391	NoBP	G	17	-11.72	-0.48	12.81	-8.11	-0.12
391	329	C	6	-14.3	-1.38	7.68	-8.29	-0.12
391	380	U	30	-7.55	0.19	11.09	5.77	0.08
391	409	C	2	-8.1	0.31	13.79	0.62	0.01
391	428	C	10	-15.72	-0.49	18.02	-4.93	-0.07
391	431	C	3	-13.6	0.32	23.37	0.96	0.01
391	439	C	2	-13.8	0.22	22.44	0.45	0.01

i-nuc	BP(j)	Nuc	#BP_Win	avgMFE	avgZ	avgED	SumZ	SumZ/#TotalWindows	BPs= 5
nt-392	-	C	70	-	-	-	-	-
392	328	G	6	-14.3	-1.38	7.68	-8.29	-0.12
392	NoBP	C	19	-11.99	-0.34	14.15	-6.54	-0.09
392	379	G	30	-7.55	0.19	11.09	5.77	0.08
392	408	G	2	-8.1	0.31	13.79	0.62	0.01
392	427	G	10	-15.72	-0.49	18.02	-4.93	-0.07
392	430	G	3	-13.6	0.32	23.37	0.96	0.01

i-nuc	BP(j)	Nuc	#BP_Win	avgMFE	avgZ	avgED	SumZ	SumZ/#TotalWindows	BPs= 2
nt-393	-	A	70	-	-	-	-	-
393	327	U	4	-14.78	-1.54	7.68	-6.16	-0.09
393	NoBP	A	56	-9.62	-0.02	12.85	-0.9	-0.01
393	426	U	10	-15.72	-0.49	18.02	-4.93	-0.07

i-nuc	BP(j)	Nuc	#BP_Win	avgMFE	avgZ	avgED	SumZ	SumZ/#TotalWindows	BPs= 0
nt-394	-	A	70	-	-	-	-	-
394	NoBP	A	70	-10.8	-0.16	13.29	-11.31	-0.16

i-nuc	BP(j)	Nuc	#BP_Win	avgMFE	avgZ	avgED	SumZ	SumZ/#TotalWindows	BPs= 1
nt-395	-	A	70	-	-	-	-	-
395	NoBP	A	68	-10.73	-0.16	13.1	-11.22	-0.16
395	437	U	2	-13.8	0.22	22.44	0.45	0.01

i-nuc	BP(j)	Nuc	#BP_Win	avgMFE	avgZ	avgED	SumZ	SumZ/#TotalWindows	BPs= 2
nt-396	-	A	70	-	-	-	-	-
396	NoBP	A	63	-10.44	-0.16	13.05	-10.16	-0.15
396	436	U	2	-13.8	0.22	22.44	0.45	0.01
396	442	U	5	-14.62	-0.09	14.74	-0.45	-0.01

i-nuc	BP(j)	Nuc	#BP_Win	avgMFE	avgZ	avgED	SumZ	SumZ/#TotalWindows	BPs= 3
nt-397	-	G	70	-	-	-	-	-
397	NoBP	G	53	-9.48	-0.07	12.18	-3.73	-0.05
397	424	C	10	-15.72	-0.49	18.02	-4.93	-0.07
397	435	C	2	-13.8	0.22	22.44	0.45	0.01
397	441	C	5	-14.62	-0.09	14.74	-0.45	-0.01

i-nuc	BP(j)	Nuc	#BP_Win	avgMFE	avgZ	avgED	SumZ	SumZ/#TotalWindows	BPs= 3
nt-398	-	A	70	-	-	-	-	-
398	NoBP	A	53	-9.53	-0.05	12.33	-2.86	-0.04
398	423	U	10	-15.72	-0.49	18.02	-4.93	-0.07
398	434	U	2	-13.8	0.22	22.44	0.45	0.01
398	440	U	5	-14.62	-0.09	14.74	-0.45	-0.01

i-nuc	BP(j)	Nuc	#BP_Win	avgMFE	avgZ	avgED	SumZ	SumZ/#TotalWindows	BPs= 1
nt-399	-	A	70	-	-	-	-	-
399	NoBP	A	60	-10.2	-0.05	12.95	-3.14	-0.04
399	422	U	10	-15.72	-0.49	18.02	-4.93	-0.07

i-nuc	BP(j)	Nuc	#BP_Win	avgMFE	avgZ	avgED	SumZ	SumZ/#TotalWindows	BPs= 0
nt-400	-	A	70	-	-	-	-	-
400	NoBP	A	70	-11.07	-0.1	13.78	-7.17	-0.1

i-nuc	BP(j)	Nuc	#BP_Win	avgMFE	avgZ	avgED	SumZ	SumZ/#TotalWindows	BPs= 0
nt-401	-	A	70	-	-	-	-	-
401	NoBP	A	70	-11.16	-0.09	13.91	-5.96	-0.09

i-nuc	BP(j)	Nuc	#BP_Win	avgMFE	avgZ	avgED	SumZ	SumZ/#TotalWindows	BPs= 0
nt-402	-	U	70	-	-	-	-	-
402	NoBP	U	70	-11.25	-0.06	14.07	-4.25	-0.06

i-nuc	BP(j)	Nuc	#BP_Win	avgMFE	avgZ	avgED	SumZ	SumZ/#TotalWindows	BPs= 2
nt-403	-	G	70	-	-	-	-	-
403	NoBP	G	44	-9.08	0.08	12.75	3.56	0.05
403	418	U	10	-15.72	-0.49	18.02	-4.93	-0.07
403	436	U	16	-14.81	-0.11	15.95	-1.68	-0.02

i-nuc	BP(j)	Nuc	#BP_Win	avgMFE	avgZ	avgED	SumZ	SumZ/#TotalWindows	BPs= 1
nt-404	-	G	70	-	-	-	-	-
404	NoBP	G	54	-10.46	-0.01	13.79	-0.49	-0.01
404	435	C	16	-14.81	-0.11	15.95	-1.68	-0.02

i-nuc	BP(j)	Nuc	#BP_Win	avgMFE	avgZ	avgED	SumZ	SumZ/#TotalWindows	BPs= 2
nt-405	-	U	70	-	-	-	-	-
405	NoBP	U	58	-10.66	0.07	13.72	4.06	0.06
405	416	A	10	-15.72	-0.49	18.02	-4.93	-0.07
405	473	G	2	-17.65	-0.42	12.67	-0.85	-0.01

i-nuc	BP(j)	Nuc	#BP_Win	avgMFE	avgZ	avgED	SumZ	SumZ/#TotalWindows	BPs= 2
nt-406	-	A	70	-	-	-	-	-
406	NoBP	A	57	-10.73	0.07	13.59	3.78	0.05
406	415	U	10	-15.72	-0.49	18.02	-4.93	-0.07
406	472	U	3	-17.27	-0.23	15.39	-0.68	-0.01

i-nuc	BP(j)	Nuc	#BP_Win	avgMFE	avgZ	avgED	SumZ	SumZ/#TotalWindows	BPs= 3
nt-407	-	G	70	-	-	-	-	-
407	NoBP	G	39	-9.69	0.1	13.59	3.84	0.05
407	432	U	26	-13.99	-0.13	15.48	-3.48	-0.05
407	471	C	3	-17.27	-0.23	15.39	-0.68	-0.01
407	475	C	2	-19.2	-0.84	9.9	-1.68	-0.02

i-nuc	BP(j)	Nuc	#BP_Win	avgMFE	avgZ	avgED	SumZ	SumZ/#TotalWindows	BPs= 5
nt-408	-	G	70	-	-	-	-	-
408	NoBP	G	14	-12.13	-0.07	16.08	-0.99	-0.01
408	392	C	2	-8.1	0.31	13.79	0.62	0.01
408	363	C	16	-6.0	0.59	9.4	9.5	0.14
408	431	C	26	-13.99	-0.13	15.48	-3.48	-0.05
408	413	C	10	-15.72	-0.49	18.02	-4.93	-0.07
408	474	C	2	-19.2	-0.84	9.9	-1.68	-0.02

i-nuc	BP(j)	Nuc	#BP_Win	avgMFE	avgZ	avgED	SumZ	SumZ/#TotalWindows	BPs= 5
nt-409	-	C	70	-	-	-	-	-
409	NoBP	C	21	-13.61	-0.23	17.25	-4.85	-0.07
409	391	G	2	-8.1	0.31	13.79	0.62	0.01
409	362	G	16	-6.0	0.59	9.4	9.5	0.14
409	430	G	26	-13.99	-0.13	15.48	-3.48	-0.05
409	469	G	3	-17.27	-0.23	15.39	-0.68	-0.01
409	473	G	2	-19.2	-0.84	9.9	-1.68	-0.02

i-nuc	BP(j)	Nuc	#BP_Win	avgMFE	avgZ	avgED	SumZ	SumZ/#TotalWindows	BPs= 3
nt-410	-	G	70	-	-	-	-	-
410	NoBP	G	56	-12.84	-0.04	15.64	-2.49	-0.04
410	360	C	9	-5.96	0.44	7.68	3.94	0.06
410	468	C	3	-17.27	-0.23	15.39	-0.68	-0.01
410	471	C	2	-19.2	-0.84	9.9	-1.68	-0.02

i-nuc	BP(j)	Nuc	#BP_Win	avgMFE	avgZ	avgED	SumZ	SumZ/#TotalWindows	BPs= 5
nt-411	-	C	70	-	-	-	-	-
411	NoBP	C	17	-11.92	-0.07	15.4	-1.15	-0.02
411	389	G	2	-8.1	0.31	13.79	0.62	0.01
411	359	G	9	-5.96	0.44	7.68	3.94	0.06
411	429	G	36	-13.59	-0.03	16.08	-1.18	-0.02
411	470	G	2	-19.2	-0.84	9.9	-1.68	-0.02
411	477	G	4	-18.27	-0.53	13.83	-2.13	-0.03

i-nuc	BP(j)	Nuc	#BP_Win	avgMFE	avgZ	avgED	SumZ	SumZ/#TotalWindows	BPs= 3
nt-412	-	G	70	-	-	-	-	-
412	NoBP	G	23	-10.57	-0.02	13.38	-0.55	-0.01
412	360	C	3	-5.1	0.98	8.58	2.94	0.04
412	428	C	40	-13.82	-0.06	15.47	-2.59	-0.04
412	476	C	4	-18.27	-0.53	13.83	-2.13	-0.03

i-nuc	BP(j)	Nuc	#BP_Win	avgMFE	avgZ	avgED	SumZ	SumZ/#TotalWindows	BPs= 7
nt-413	-	C	70	-	-	-	-	-
413	NoBP	C	6	-14.53	-0.2	14.15	-1.2	-0.02
413	387	G	2	-8.1	0.31	13.79	0.62	0.01
413	353	G	2	-7.4	0.03	9.26	0.07	0.0
413	357	G	6	-5.45	0.46	6.35	2.78	0.04
413	359	G	3	-5.1	0.98	8.58	2.94	0.04
413	427	G	40	-13.82	-0.06	15.47	-2.59	-0.04
413	408	G	10	-15.72	-0.49	18.02	-4.93	-0.07
413	429	G	1	-19.3	-1.05	5.29	-1.05	-0.02

i-nuc	BP(j)	Nuc	#BP_Win	avgMFE	avgZ	avgED	SumZ	SumZ/#TotalWindows	BPs= 4
nt-414	-	G	70	-	-	-	-	-
414	NoBP	G	23	-10.68	0.06	12.99	1.37	0.02
414	352	C	2	-7.4	0.03	9.26	0.07	0.0
414	426	U	40	-13.82	-0.06	15.47	-2.59	-0.04
414	474	C	4	-18.27	-0.53	13.83	-2.13	-0.03
414	428	C	1	-19.3	-1.05	5.29	-1.05	-0.02

i-nuc	BP(j)	Nuc	#BP_Win	avgMFE	avgZ	avgED	SumZ	SumZ/#TotalWindows	BPs= 6
nt-415	-	U	70	-	-	-	-	-
415	NoBP	U	8	-8.89	0.42	11.5	3.38	0.05
415	351	A	2	-7.4	0.03	9.26	0.07	0.0
415	355	A	5	-5.5	0.35	5.84	1.73	0.02
415	425	A	40	-13.82	-0.06	15.47	-2.59	-0.04
415	406	A	10	-15.72	-0.49	18.02	-4.93	-0.07
415	473	G	4	-18.27	-0.53	13.83	-2.13	-0.03
415	427	G	1	-19.3	-1.05	5.29	-1.05	-0.02

i-nuc	BP(j)	Nuc	#BP_Win	avgMFE	avgZ	avgED	SumZ	SumZ/#TotalWindows	BPs= 4
nt-416	-	A	70	-	-	-	-	-
416	NoBP	A	53	-12.48	0.02	14.05	1.0	0.01
416	350	U	2	-7.4	0.03	9.26	0.07	0.0
416	405	U	10	-15.72	-0.49	18.02	-4.93	-0.07
416	472	U	4	-18.27	-0.53	13.83	-2.13	-0.03
416	426	U	1	-19.3	-1.05	5.29	-1.05	-0.02

i-nuc	BP(j)	Nuc	#BP_Win	avgMFE	avgZ	avgED	SumZ	SumZ/#TotalWindows	BPs= 3
nt-417	-	G	70	-	-	-	-	-
417	349	C	2	-7.4	0.03	9.26	0.07	0.0
417	NoBP	G	24	-12.41	-0.18	13.05	-4.21	-0.06
417	424	C	40	-13.82	-0.06	15.47	-2.59	-0.04
417	471	C	4	-18.27	-0.53	13.83	-2.13	-0.03

i-nuc	BP(j)	Nuc	#BP_Win	avgMFE	avgZ	avgED	SumZ	SumZ/#TotalWindows	BPs= 2
nt-418	-	U	70	-	-	-	-	-
418	NoBP	U	56	-12.85	-0.06	13.93	-3.42	-0.05
418	403	G	10	-15.72	-0.49	18.02	-4.93	-0.07
418	470	G	4	-18.27	-0.53	13.83	-2.13	-0.03

i-nuc	BP(j)	Nuc	#BP_Win	avgMFE	avgZ	avgED	SumZ	SumZ/#TotalWindows	BPs= 0
nt-419	-	U	70	-	-	-	-	-
419	NoBP	U	70	-13.73	-0.17	14.68	-11.88	-0.17

i-nuc	BP(j)	Nuc	#BP_Win	avgMFE	avgZ	avgED	SumZ	SumZ/#TotalWindows	BPs= 0
nt-420	-	A	70	-	-	-	-	-
420	NoBP	A	70	-13.93	-0.2	14.85	-14.05	-0.2

i-nuc	BP(j)	Nuc	#BP_Win	avgMFE	avgZ	avgED	SumZ	SumZ/#TotalWindows	BPs= 0
nt-421	-	A	70	-	-	-	-	-
421	NoBP	A	70	-14.12	-0.23	15.03	-15.79	-0.23

i-nuc	BP(j)	Nuc	#BP_Win	avgMFE	avgZ	avgED	SumZ	SumZ/#TotalWindows	BPs= 1
nt-422	-	U	70	-	-	-	-	-
422	NoBP	U	60	-14.08	-0.21	14.71	-12.71	-0.18
422	399	A	10	-15.72	-0.49	18.02	-4.93	-0.07

i-nuc	BP(j)	Nuc	#BP_Win	avgMFE	avgZ	avgED	SumZ	SumZ/#TotalWindows	BPs= 1
nt-423	-	U	70	-	-	-	-	-
423	NoBP	U	60	-14.31	-0.24	14.91	-14.64	-0.21
423	398	A	10	-15.72	-0.49	18.02	-4.93	-0.07

i-nuc	BP(j)	Nuc	#BP_Win	avgMFE	avgZ	avgED	SumZ	SumZ/#TotalWindows	BPs= 2
nt-424	-	C	70	-	-	-	-	-
424	NoBP	C	20	-15.97	-0.69	14.49	-13.83	-0.2
424	417	G	40	-13.82	-0.06	15.47	-2.59	-0.04
424	397	G	10	-15.72	-0.49	18.02	-4.93	-0.07

i-nuc	BP(j)	Nuc	#BP_Win	avgMFE	avgZ	avgED	SumZ	SumZ/#TotalWindows	BPs= 1
nt-425	-	A	70	-	-	-	-	-
425	NoBP	A	30	-16.35	-0.71	16.24	-21.3	-0.3
425	415	U	40	-13.82	-0.06	15.47	-2.59	-0.04

i-nuc	BP(j)	Nuc	#BP_Win	avgMFE	avgZ	avgED	SumZ	SumZ/#TotalWindows	BPs= 3
nt-426	-	U	70	-	-	-	-	-
426	NoBP	U	19	-17.27	-0.93	16.57	-17.58	-0.25
426	414	G	40	-13.82	-0.06	15.47	-2.59	-0.04
426	393	A	10	-15.72	-0.49	18.02	-4.93	-0.07
426	416	A	1	-19.3	-1.05	5.29	-1.05	-0.02

i-nuc	BP(j)	Nuc	#BP_Win	avgMFE	avgZ	avgED	SumZ	SumZ/#TotalWindows	BPs= 3
nt-427	-	G	70	-	-	-	-	-
427	NoBP	G	19	-18.0	-1.04	17.3	-19.74	-0.28
427	413	C	40	-13.82	-0.06	15.47	-2.59	-0.04
427	392	C	10	-15.72	-0.49	18.02	-4.93	-0.07
427	415	U	1	-19.3	-1.05	5.29	-1.05	-0.02

i-nuc	BP(j)	Nuc	#BP_Win	avgMFE	avgZ	avgED	SumZ	SumZ/#TotalWindows	BPs= 4
nt-428	-	C	70	-	-	-	-	-
428	412	G	40	-13.82	-0.06	15.47	-2.59	-0.04
428	391	G	10	-15.72	-0.49	18.02	-4.93	-0.07
428	469	G	4	-18.27	-0.53	13.83	-2.13	-0.03
428	414	G	1	-19.3	-1.05	5.29	-1.05	-0.02
428	NoBP	C	15	-18.86	-1.38	18.44	-20.7	-0.3

i-nuc	BP(j)	Nuc	#BP_Win	avgMFE	avgZ	avgED	SumZ	SumZ/#TotalWindows	BPs= 5
nt-429	-	G	70	-	-	-	-	-
429	411	C	36	-13.59	-0.03	16.08	-1.18	-0.02
429	NoBP	G	15	-16.61	-0.69	17.62	-10.38	-0.15
429	467	U	3	-19.13	-0.84	9.2	-2.51	-0.04
429	468	C	4	-18.27	-0.53	13.83	-2.13	-0.03
429	413	C	1	-19.3	-1.05	5.29	-1.05	-0.02
429	459	U	11	-19.09	-1.57	18.76	-17.3	-0.25

i-nuc	BP(j)	Nuc	#BP_Win	avgMFE	avgZ	avgED	SumZ	SumZ/#TotalWindows	BPs= 4
nt-430	-	G	70	-	-	-	-	-
430	NoBP	G	17	-15.17	-0.59	17.05	-9.98	-0.14
430	409	C	26	-13.99	-0.13	15.48	-3.48	-0.05
430	392	C	3	-13.6	0.32	23.37	0.96	0.01
430	466	C	13	-18.31	-0.61	12.51	-7.97	-0.11
430	458	C	11	-19.09	-1.57	18.76	-17.3	-0.25

i-nuc	BP(j)	Nuc	#BP_Win	avgMFE	avgZ	avgED	SumZ	SumZ/#TotalWindows	BPs= 7
nt-431	-	C	70	-	-	-	-	-
431	NoBP	C	6	-16.68	-1.27	14.27	-7.62	-0.11
431	408	G	26	-13.99	-0.13	15.48	-3.48	-0.05
431	387	G	8	-16.12	-0.62	16.37	-4.98	-0.07
431	377	G	1	-11.8	-0.01	20.38	-0.01	-0.0
431	389	G	2	-14.1	0.03	24.64	0.05	0.0
431	391	G	3	-13.6	0.32	23.37	0.96	0.01
431	465	G	13	-18.31	-0.61	12.51	-7.97	-0.11
431	457	G	11	-19.09	-1.57	18.76	-17.3	-0.25

i-nuc	BP(j)	Nuc	#BP_Win	avgMFE	avgZ	avgED	SumZ	SumZ/#TotalWindows	BPs= 6
nt-432	-	U	70	-	-	-	-	-
432	407	G	26	-13.99	-0.13	15.48	-3.48	-0.05
432	386	A	8	-16.12	-0.62	16.37	-4.98	-0.07
432	376	A	1	-11.8	-0.01	20.38	-0.01	-0.0
432	388	G	2	-14.1	0.03	24.64	0.05	0.0
432	390	A	3	-13.6	0.32	23.37	0.96	0.01
432	NoBP	U	19	-18.37	-1.0	12.83	-19.07	-0.27
432	456	A	11	-19.09	-1.57	18.76	-17.3	-0.25

i-nuc	BP(j)	Nuc	#BP_Win	avgMFE	avgZ	avgED	SumZ	SumZ/#TotalWindows	BPs= 7
nt-433	-	C	70	-	-	-	-	-
433	NoBP	C	21	-14.15	-0.07	15.72	-1.4	-0.02
433	385	G	8	-16.12	-0.62	16.37	-4.98	-0.07
433	375	G	1	-11.8	-0.01	20.38	-0.01	-0.0
433	377	G	2	-12.85	-0.34	22.68	-0.69	-0.01
433	387	G	2	-14.1	0.03	24.64	0.05	0.0
433	389	G	3	-13.6	0.32	23.37	0.96	0.01
433	463	G	22	-18.14	-1.03	12.37	-22.64	-0.32
433	455	G	11	-19.09	-1.57	18.76	-17.3	-0.25

i-nuc	BP(j)	Nuc	#BP_Win	avgMFE	avgZ	avgED	SumZ	SumZ/#TotalWindows	BPs= 8
nt-434	-	U	70	-	-	-	-	-
434	NoBP	U	18	-14.68	-0.21	15.29	-3.81	-0.05
434	384	A	8	-16.12	-0.62	16.37	-4.98	-0.07
434	374	A	1	-11.8	-0.01	20.38	-0.01	-0.0
434	376	A	2	-12.85	-0.34	22.68	-0.69	-0.01
434	386	A	2	-14.1	0.03	24.64	0.05	0.0
434	388	G	3	-13.6	0.32	23.37	0.96	0.01
434	398	A	2	-13.8	0.22	22.44	0.45	0.01
434	462	A	23	-17.91	-0.99	12.4	-22.71	-0.32
434	454	A	11	-19.09	-1.57	18.76	-17.3	-0.25

i-nuc	BP(j)	Nuc	#BP_Win	avgMFE	avgZ	avgED	SumZ	SumZ/#TotalWindows	BPs= 8
nt-435	-	C	70	-	-	-	-	-
435	383	G	8	-16.12	-0.62	16.37	-4.98	-0.07
435	373	G	1	-11.8	-0.01	20.38	-0.01	-0.0
435	375	G	2	-12.85	-0.34	22.68	-0.69	-0.01
435	385	G	2	-14.1	0.03	24.64	0.05	0.0
435	387	G	3	-13.6	0.32	23.37	0.96	0.01
435	397	G	2	-13.8	0.22	22.44	0.45	0.01
435	404	G	16	-14.81	-0.11	15.95	-1.68	-0.02
435	461	G	23	-17.91	-0.99	12.4	-22.71	-0.32
435	NoBP	C	13	-18.85	-1.66	17.18	-21.56	-0.31

i-nuc	BP(j)	Nuc	#BP_Win	avgMFE	avgZ	avgED	SumZ	SumZ/#TotalWindows	BPs= 7
nt-436	-	U	70	-	-	-	-	-
436	372	G	1	-11.8	-0.01	20.38	-0.01	-0.0
436	374	A	2	-12.85	-0.34	22.68	-0.69	-0.01
436	384	A	2	-14.1	0.03	24.64	0.05	0.0
436	NoBP	U	21	-18.16	-1.39	16.29	-29.25	-0.42
436	386	A	3	-13.6	0.32	23.37	0.96	0.01
436	396	A	2	-13.8	0.22	22.44	0.45	0.01
436	403	G	16	-14.81	-0.11	15.95	-1.68	-0.02
436	460	A	23	-17.91	-0.99	12.4	-22.71	-0.32

i-nuc	BP(j)	Nuc	#BP_Win	avgMFE	avgZ	avgED	SumZ	SumZ/#TotalWindows	BPs= 4
nt-437	-	U	70	-	-	-	-	-
437	373	G	2	-12.85	-0.34	22.68	-0.69	-0.01
437	383	G	2	-14.1	0.03	24.64	0.05	0.0
437	NoBP	U	57	-17.04	-0.91	14.82	-51.62	-0.74
437	395	A	2	-13.8	0.22	22.44	0.45	0.01
437	465	G	7	-16.73	-0.47	16.46	-3.28	-0.05

i-nuc	BP(j)	Nuc	#BP_Win	avgMFE	avgZ	avgED	SumZ	SumZ/#TotalWindows	BPs= 3
nt-438	-	A	70	-	-	-	-	-
438	NoBP	A	49	-16.8	-0.77	15.71	-37.6	-0.54
438	382	U	2	-14.1	0.03	24.64	0.05	0.0
438	380	U	7	-16.99	-0.78	15.86	-5.46	-0.08
438	464	U	12	-17.04	-1.2	12.94	-14.38	-0.21

i-nuc	BP(j)	Nuc	#BP_Win	avgMFE	avgZ	avgED	SumZ	SumZ/#TotalWindows	BPs= 5
nt-439	-	C	70	-	-	-	-	-
439	NoBP	C	18	-17.29	-0.98	18.29	-17.7	-0.25
439	379	G	7	-16.99	-0.78	15.86	-5.46	-0.08
439	385	G	3	-13.6	0.32	23.37	0.96	0.01
439	391	G	2	-13.8	0.22	22.44	0.45	0.01
439	457	G	28	-16.95	-0.8	12.89	-22.51	-0.32
439	463	G	12	-17.04	-1.2	12.94	-14.38	-0.21

i-nuc	BP(j)	Nuc	#BP_Win	avgMFE	avgZ	avgED	SumZ	SumZ/#TotalWindows	BPs= 6
nt-440	-	U	70	-	-	-	-	-
440	378	G	7	-16.99	-0.78	15.86	-5.46	-0.08
440	NoBP	U	13	-18.45	-1.45	18.31	-18.87	-0.27
440	384	A	3	-13.6	0.32	23.37	0.96	0.01
440	390	A	2	-13.8	0.22	22.44	0.45	0.01
440	398	A	5	-14.62	-0.09	14.74	-0.45	-0.01
440	456	A	28	-16.95	-0.8	12.89	-22.51	-0.32
440	462	A	12	-17.04	-1.2	12.94	-14.38	-0.21

i-nuc	BP(j)	Nuc	#BP_Win	avgMFE	avgZ	avgED	SumZ	SumZ/#TotalWindows	BPs= 7
nt-441	-	C	70	-	-	-	-	-
441	377	G	6	-17.48	-0.92	14.34	-5.55	-0.08
441	379	G	1	-14.7	-0.07	25.42	-0.07	-0.0
441	383	G	3	-13.6	0.32	23.37	0.96	0.01
441	389	G	2	-13.8	0.22	22.44	0.45	0.01
441	397	G	5	-14.62	-0.09	14.74	-0.45	-0.01
441	455	G	28	-16.95	-0.8	12.89	-22.51	-0.32
441	461	G	12	-17.04	-1.2	12.94	-14.38	-0.21
441	NoBP	C	13	-18.49	-1.56	16.76	-20.31	-0.29

i-nuc	BP(j)	Nuc	#BP_Win	avgMFE	avgZ	avgED	SumZ	SumZ/#TotalWindows	BPs= 6
nt-442	-	U	70	-	-	-	-	-
442	376	A	4	-18.08	-1.1	13.61	-4.39	-0.06
442	NoBP	U	18	-17.4	-1.19	17.12	-21.49	-0.31
442	378	G	1	-14.7	-0.07	25.42	-0.07	-0.0
442	388	G	2	-13.8	0.22	22.44	0.45	0.01
442	396	A	5	-14.62	-0.09	14.74	-0.45	-0.01
442	454	A	28	-16.95	-0.8	12.89	-22.51	-0.32
442	460	A	12	-17.04	-1.2	12.94	-14.38	-0.21

i-nuc	BP(j)	Nuc	#BP_Win	avgMFE	avgZ	avgED	SumZ	SumZ/#TotalWindows	BPs= 2
nt-443	-	G	70	-	-	-	-	-
443	NoBP	G	30	-16.62	-0.87	16.57	-26.16	-0.37
443	453	U	28	-16.95	-0.8	12.89	-22.51	-0.32
443	458	C	12	-17.04	-1.2	12.94	-14.38	-0.21

i-nuc	BP(j)	Nuc	#BP_Win	avgMFE	avgZ	avgED	SumZ	SumZ/#TotalWindows	BPs= 2
nt-444	-	U	70	-	-	-	-	-
444	NoBP	U	56	-16.82	-0.89	14.33	-49.76	-0.71
444	386	A	2	-13.8	0.22	22.44	0.45	0.01
444	457	G	12	-17.04	-1.2	12.94	-14.38	-0.21

i-nuc	BP(j)	Nuc	#BP_Win	avgMFE	avgZ	avgED	SumZ	SumZ/#TotalWindows	BPs= 2
nt-445	-	U	70	-	-	-	-	-
445	NoBP	U	56	-16.77	-0.91	14.14	-50.69	-0.72
445	385	G	2	-13.8	0.22	22.44	0.45	0.01
445	456	A	12	-17.04	-1.2	12.94	-14.38	-0.21

i-nuc	BP(j)	Nuc	#BP_Win	avgMFE	avgZ	avgED	SumZ	SumZ/#TotalWindows	BPs= 2
nt-446	-	U	70	-	-	-	-	-
446	NoBP	U	56	-16.72	-0.92	13.95	-51.67	-0.74
446	384	A	2	-13.8	0.22	22.44	0.45	0.01
446	455	G	12	-17.04	-1.2	12.94	-14.38	-0.21

i-nuc	BP(j)	Nuc	#BP_Win	avgMFE	avgZ	avgED	SumZ	SumZ/#TotalWindows	BPs= 0
nt-447	-	A	70	-	-	-	-	-
447	NoBP	A	70	-16.67	-0.95	13.84	-66.74	-0.95

i-nuc	BP(j)	Nuc	#BP_Win	avgMFE	avgZ	avgED	SumZ	SumZ/#TotalWindows	BPs= 1
nt-448	-	C	70	-	-	-	-	-
448	NoBP	C	68	-16.76	-1.01	13.25	-68.94	-0.98
448	383	G	2	-13.8	0.22	22.44	0.45	0.01

i-nuc	BP(j)	Nuc	#BP_Win	avgMFE	avgZ	avgED	SumZ	SumZ/#TotalWindows	BPs= 1
nt-449	-	A	70	-	-	-	-	-
449	NoBP	A	68	-16.78	-1.05	12.93	-71.12	-1.02
449	382	U	2	-13.8	0.22	22.44	0.45	0.01

i-nuc	BP(j)	Nuc	#BP_Win	avgMFE	avgZ	avgED	SumZ	SumZ/#TotalWindows	BPs= 1
nt-450	-	U	70	-	-	-	-	-
450	NoBP	U	65	-16.88	-1.12	12.77	-72.64	-1.04
450	390	A	5	-14.62	-0.09	14.74	-0.45	-0.01

i-nuc	BP(j)	Nuc	#BP_Win	avgMFE	avgZ	avgED	SumZ	SumZ/#TotalWindows	BPs= 1
nt-451	-	C	70	-	-	-	-	-
451	NoBP	C	65	-16.9	-1.15	12.46	-75.07	-1.07
451	389	G	5	-14.62	-0.09	14.74	-0.45	-0.01

i-nuc	BP(j)	Nuc	#BP_Win	avgMFE	avgZ	avgED	SumZ	SumZ/#TotalWindows	BPs= 1
nt-452	-	C	70	-	-	-	-	-
452	NoBP	C	65	-16.93	-1.19	12.15	-77.13	-1.1
452	388	G	5	-14.62	-0.09	14.74	-0.45	-0.01

i-nuc	BP(j)	Nuc	#BP_Win	avgMFE	avgZ	avgED	SumZ	SumZ/#TotalWindows	BPs= 2
nt-453	-	U	70	-	-	-	-	-
453	387	G	4	-14.85	-0.16	15.21	-0.62	-0.01
453	NoBP	U	38	-16.87	-1.5	11.1	-56.91	-0.81
453	443	G	28	-16.95	-0.8	12.89	-22.51	-0.32

i-nuc	BP(j)	Nuc	#BP_Win	avgMFE	avgZ	avgED	SumZ	SumZ/#TotalWindows	BPs= 2
nt-454	-	A	70	-	-	-	-	-
454	NoBP	A	31	-15.85	-1.35	8.42	-41.92	-0.6
454	442	U	28	-16.95	-0.8	12.89	-22.51	-0.32
454	434	U	11	-19.09	-1.57	18.76	-17.3	-0.25

i-nuc	BP(j)	Nuc	#BP_Win	avgMFE	avgZ	avgED	SumZ	SumZ/#TotalWindows	BPs= 4
nt-455	-	G	70	-	-	-	-	-
455	NoBP	G	3	-14.53	-0.02	13.52	-0.06	-0.0
455	441	C	28	-16.95	-0.8	12.89	-22.51	-0.32
455	446	U	12	-17.04	-1.2	12.94	-14.38	-0.21
455	433	C	11	-19.09	-1.57	18.76	-17.3	-0.25
455	490	C	16	-15.19	-1.81	3.27	-28.88	-0.41

i-nuc	BP(j)	Nuc	#BP_Win	avgMFE	avgZ	avgED	SumZ	SumZ/#TotalWindows	BPs= 4
nt-456	-	A	70	-	-	-	-	-
456	NoBP	A	3	-14.13	-0.42	9.7	-1.26	-0.02
456	440	U	28	-16.95	-0.8	12.89	-22.51	-0.32
456	445	U	12	-17.04	-1.2	12.94	-14.38	-0.21
456	432	U	11	-19.09	-1.57	18.76	-17.3	-0.25
456	489	U	16	-15.19	-1.81	3.27	-28.88	-0.41

i-nuc	BP(j)	Nuc	#BP_Win	avgMFE	avgZ	avgED	SumZ	SumZ/#TotalWindows	BPs= 4
nt-457	-	G	70	-	-	-	-	-
457	NoBP	G	3	-13.83	-0.85	6.35	-2.55	-0.04
457	439	C	28	-16.95	-0.8	12.89	-22.51	-0.32
457	444	U	12	-17.04	-1.2	12.94	-14.38	-0.21
457	431	C	11	-19.09	-1.57	18.76	-17.3	-0.25
457	488	C	16	-15.19	-1.81	3.27	-28.88	-0.41

i-nuc	BP(j)	Nuc	#BP_Win	avgMFE	avgZ	avgED	SumZ	SumZ/#TotalWindows	BPs= 2
nt-458	-	C	70	-	-	-	-	-
458	NoBP	C	47	-16.15	-1.18	8.99	-55.23	-0.79
458	443	G	12	-17.04	-1.2	12.94	-14.38	-0.21
458	430	G	11	-19.09	-1.57	18.76	-17.3	-0.25

i-nuc	BP(j)	Nuc	#BP_Win	avgMFE	avgZ	avgED	SumZ	SumZ/#TotalWindows	BPs= 1
nt-459	-	U	70	-	-	-	-	-
459	NoBP	U	59	-16.37	-1.22	9.56	-71.78	-1.03
459	429	G	11	-19.09	-1.57	18.76	-17.3	-0.25

i-nuc	BP(j)	Nuc	#BP_Win	avgMFE	avgZ	avgED	SumZ	SumZ/#TotalWindows	BPs= 2
nt-460	-	A	70	-	-	-	-	-
460	NoBP	A	35	-16.05	-1.54	9.01	-53.91	-0.77
460	436	U	23	-17.91	-0.99	12.4	-22.71	-0.32
460	442	U	12	-17.04	-1.2	12.94	-14.38	-0.21

i-nuc	BP(j)	Nuc	#BP_Win	avgMFE	avgZ	avgED	SumZ	SumZ/#TotalWindows	BPs= 3
nt-461	-	G	70	-	-	-	-	-
461	NoBP	G	1	-11.7	0.54	15.81	0.54	0.01
461	435	C	23	-17.91	-0.99	12.4	-22.71	-0.32
461	441	C	12	-17.04	-1.2	12.94	-14.38	-0.21
461	487	C	34	-16.24	-1.65	8.42	-56.25	-0.8

i-nuc	BP(j)	Nuc	#BP_Win	avgMFE	avgZ	avgED	SumZ	SumZ/#TotalWindows	BPs= 3
nt-462	-	A	70	-	-	-	-	-
462	434	U	23	-17.91	-0.99	12.4	-22.71	-0.32
462	440	U	12	-17.04	-1.2	12.94	-14.38	-0.21
462	486	U	34	-16.24	-1.65	8.42	-56.25	-0.8
462	NoBP	A	1	-10.7	-1.01	2.53	-1.01	-0.01

i-nuc	BP(j)	Nuc	#BP_Win	avgMFE	avgZ	avgED	SumZ	SumZ/#TotalWindows	BPs= 3
nt-463	-	G	70	-	-	-	-	-
463	433	C	22	-18.14	-1.03	12.37	-22.64	-0.32
463	439	C	12	-17.04	-1.2	12.94	-14.38	-0.21
463	485	C	34	-16.24	-1.65	8.42	-56.25	-0.8
463	NoBP	G	2	-10.7	-1.04	2.22	-2.09	-0.03

i-nuc	BP(j)	Nuc	#BP_Win	avgMFE	avgZ	avgED	SumZ	SumZ/#TotalWindows	BPs= 1
nt-464	-	U	70	-	-	-	-	-
464	NoBP	U	58	-16.68	-1.42	9.59	-82.21	-1.17
464	438	A	12	-17.04	-1.2	12.94	-14.38	-0.21

i-nuc	BP(j)	Nuc	#BP_Win	avgMFE	avgZ	avgED	SumZ	SumZ/#TotalWindows	BPs= 3
nt-465	-	G	70	-	-	-	-	-
465	437	U	7	-16.73	-0.47	16.46	-3.28	-0.05
465	431	C	13	-18.31	-0.61	12.51	-7.97	-0.11
465	484	U	50	-16.22	-1.72	8.43	-85.88	-1.23

i-nuc	BP(j)	Nuc	#BP_Win	avgMFE	avgZ	avgED	SumZ	SumZ/#TotalWindows	BPs= 2
nt-466	-	C	70	-	-	-	-	-
466	NoBP	C	6	-16.8	-0.39	17.13	-2.35	-0.03
466	430	G	13	-18.31	-0.61	12.51	-7.97	-0.11
466	483	G	51	-16.08	-1.71	8.28	-87.28	-1.25

i-nuc	BP(j)	Nuc	#BP_Win	avgMFE	avgZ	avgED	SumZ	SumZ/#TotalWindows	BPs= 2
nt-467	-	U	70	-	-	-	-	-
467	NoBP	U	12	-17.41	-0.39	16.06	-4.64	-0.07
467	429	G	3	-19.13	-0.84	9.2	-2.51	-0.04
467	482	A	55	-16.04	-1.63	8.42	-89.9	-1.28

i-nuc	BP(j)	Nuc	#BP_Win	avgMFE	avgZ	avgED	SumZ	SumZ/#TotalWindows	BPs= 3
nt-468	-	C	70	-	-	-	-	-
468	NoBP	C	7	-15.85	-0.25	15.62	-1.76	-0.03
468	410	G	3	-17.27	-0.23	15.39	-0.68	-0.01
468	429	G	4	-18.27	-0.53	13.83	-2.13	-0.03
468	481	G	56	-16.09	-1.62	8.41	-90.74	-1.3

i-nuc	BP(j)	Nuc	#BP_Win	avgMFE	avgZ	avgED	SumZ	SumZ/#TotalWindows	BPs= 4
nt-469	-	G	70	-	-	-	-	-
469	NoBP	G	6	-15.97	-0.14	15.84	-0.86	-0.01
469	409	C	3	-17.27	-0.23	15.39	-0.68	-0.01
469	428	C	4	-18.27	-0.53	13.83	-2.13	-0.03
469	480	U	56	-16.09	-1.62	8.41	-90.74	-1.3
469	529	C	1	-5.37	0.98	13.32	0.98	0.01

i-nuc	BP(j)	Nuc	#BP_Win	avgMFE	avgZ	avgED	SumZ	SumZ/#TotalWindows	BPs= 4
nt-470	-	G	70	-	-	-	-	-
470	NoBP	G	7	-14.49	-0.0	16.02	-0.03	-0.0
470	411	C	2	-19.2	-0.84	9.9	-1.68	-0.02
470	418	U	4	-18.27	-0.53	13.83	-2.13	-0.03
470	479	C	56	-16.09	-1.62	8.41	-90.74	-1.3
470	528	C	1	-5.37	0.98	13.32	0.98	0.01

i-nuc	BP(j)	Nuc	#BP_Win	avgMFE	avgZ	avgED	SumZ	SumZ/#TotalWindows	BPs= 5
nt-471	-	C	70	-	-	-	-	-
471	NoBP	C	4	-10.54	-0.09	12.74	-0.36	-0.01
471	407	G	3	-17.27	-0.23	15.39	-0.68	-0.01
471	410	G	2	-19.2	-0.84	9.9	-1.68	-0.02
471	417	G	4	-18.27	-0.53	13.83	-2.13	-0.03
471	478	G	56	-16.09	-1.62	8.41	-90.74	-1.3
471	527	G	1	-5.37	0.98	13.32	0.98	0.01

i-nuc	BP(j)	Nuc	#BP_Win	avgMFE	avgZ	avgED	SumZ	SumZ/#TotalWindows	BPs= 3
nt-472	-	U	70	-	-	-	-	-
472	406	A	3	-17.27	-0.23	15.39	-0.68	-0.01
472	NoBP	U	7	-11.21	-0.29	9.82	-2.05	-0.03
472	416	A	4	-18.27	-0.53	13.83	-2.13	-0.03
472	477	G	56	-16.09	-1.62	8.41	-90.74	-1.3

i-nuc	BP(j)	Nuc	#BP_Win	avgMFE	avgZ	avgED	SumZ	SumZ/#TotalWindows	BPs= 5
nt-473	-	G	70	-	-	-	-	-
473	405	U	2	-17.65	-0.42	12.67	-0.85	-0.01
473	409	C	2	-19.2	-0.84	9.9	-1.68	-0.02
473	415	U	4	-18.27	-0.53	13.83	-2.13	-0.03
473	NoBP	G	57	-15.93	-1.57	8.54	-89.66	-1.28
473	526	C	1	-5.37	0.98	13.32	0.98	0.01
473	539	U	4	-9.14	-0.82	6.56	-3.3	-0.05

i-nuc	BP(j)	Nuc	#BP_Win	avgMFE	avgZ	avgED	SumZ	SumZ/#TotalWindows	BPs= 4
nt-474	-	C	70	-	-	-	-	-
474	NoBP	C	57	-16.12	-1.6	8.48	-91.36	-1.31
474	408	G	2	-19.2	-0.84	9.9	-1.68	-0.02
474	414	G	4	-18.27	-0.53	13.83	-2.13	-0.03
474	525	G	1	-5.37	0.98	13.32	0.98	0.01
474	538	G	6	-8.5	-0.55	8.95	-3.29	-0.05

i-nuc	BP(j)	Nuc	#BP_Win	avgMFE	avgZ	avgED	SumZ	SumZ/#TotalWindows	BPs= 2
nt-475	-	C	70	-	-	-	-	-
475	407	G	2	-19.2	-0.84	9.9	-1.68	-0.02
475	NoBP	C	62	-15.91	-1.5	8.84	-92.76	-1.33
475	537	G	6	-8.5	-0.55	8.95	-3.29	-0.05

i-nuc	BP(j)	Nuc	#BP_Win	avgMFE	avgZ	avgED	SumZ	SumZ/#TotalWindows	BPs= 2
nt-476	-	C	70	-	-	-	-	-
476	NoBP	C	60	-15.67	-1.54	8.51	-92.32	-1.32
476	412	G	4	-18.27	-0.53	13.83	-2.13	-0.03
476	536	G	6	-8.5	-0.55	8.95	-3.29	-0.05

i-nuc	BP(j)	Nuc	#BP_Win	avgMFE	avgZ	avgED	SumZ	SumZ/#TotalWindows	BPs= 5
nt-477	-	G	70	-	-	-	-	-
477	411	C	4	-18.27	-0.53	13.83	-2.13	-0.03
477	472	U	56	-16.09	-1.62	8.41	-90.74	-1.3
477	520	C	1	-5.37	0.98	13.32	0.98	0.01
477	535	C	6	-8.5	-0.55	8.95	-3.29	-0.05
477	493	C	3	-7.07	-0.91	8.17	-2.73	-0.04

i-nuc	BP(j)	Nuc	#BP_Win	avgMFE	avgZ	avgED	SumZ	SumZ/#TotalWindows	BPs= 4
nt-478	-	G	70	-	-	-	-	-
478	NoBP	G	4	-15.25	-0.49	11.29	-1.95	-0.03
478	471	C	56	-16.09	-1.62	8.41	-90.74	-1.3
478	519	C	1	-5.37	0.98	13.32	0.98	0.01
478	534	C	6	-8.5	-0.55	8.95	-3.29	-0.05
478	492	C	3	-7.07	-0.91	8.17	-2.73	-0.04

i-nuc	BP(j)	Nuc	#BP_Win	avgMFE	avgZ	avgED	SumZ	SumZ/#TotalWindows	BPs= 1
nt-479	-	C	70	-	-	-	-	-
479	NoBP	C	14	-8.95	-0.5	9.22	-6.99	-0.1
479	470	G	56	-16.09	-1.62	8.41	-90.74	-1.3

i-nuc	BP(j)	Nuc	#BP_Win	avgMFE	avgZ	avgED	SumZ	SumZ/#TotalWindows	BPs= 1
nt-480	-	U	70	-	-	-	-	-
480	NoBP	U	14	-8.0	-0.5	8.74	-6.98	-0.1
480	469	G	56	-16.09	-1.62	8.41	-90.74	-1.3

i-nuc	BP(j)	Nuc	#BP_Win	avgMFE	avgZ	avgED	SumZ	SumZ/#TotalWindows	BPs= 4
nt-481	-	G	70	-	-	-	-	-
481	468	C	56	-16.09	-1.62	8.41	-90.74	-1.3
481	517	C	1	-5.37	0.98	13.32	0.98	0.01
481	533	C	6	-8.5	-0.55	8.95	-3.29	-0.05
481	490	C	7	-6.06	-0.53	6.93	-3.72	-0.05

i-nuc	BP(j)	Nuc	#BP_Win	avgMFE	avgZ	avgED	SumZ	SumZ/#TotalWindows	BPs= 4
nt-482	-	A	70	-	-	-	-	-
482	467	U	55	-16.04	-1.63	8.42	-89.9	-1.28
482	516	U	1	-5.37	0.98	13.32	0.98	0.01
482	532	U	6	-8.5	-0.55	8.95	-3.29	-0.05
482	489	U	7	-6.06	-0.53	6.93	-3.72	-0.05
482	NoBP	A	1	-4.6	-0.22	4.72	-0.22	-0.0

i-nuc	BP(j)	Nuc	#BP_Win	avgMFE	avgZ	avgED	SumZ	SumZ/#TotalWindows	BPs= 4
nt-483	-	G	70	-	-	-	-	-
483	NoBP	G	5	-10.44	-0.33	9.19	-1.64	-0.02
483	466	C	51	-16.08	-1.71	8.28	-87.28	-1.25
483	515	C	1	-5.37	0.98	13.32	0.98	0.01
483	531	C	6	-8.5	-0.55	8.95	-3.29	-0.05
483	488	C	7	-6.06	-0.53	6.93	-3.72	-0.05

i-nuc	BP(j)	Nuc	#BP_Win	avgMFE	avgZ	avgED	SumZ	SumZ/#TotalWindows	BPs= 1
nt-484	-	U	70	-	-	-	-	-
484	NoBP	U	20	-7.48	-0.49	7.76	-9.81	-0.14
484	465	G	50	-16.22	-1.72	8.43	-85.88	-1.23

i-nuc	BP(j)	Nuc	#BP_Win	avgMFE	avgZ	avgED	SumZ	SumZ/#TotalWindows	BPs= 1
nt-485	-	C	70	-	-	-	-	-
485	NoBP	C	36	-11.17	-1.12	7.69	-40.38	-0.58
485	463	G	34	-16.24	-1.65	8.42	-56.25	-0.8

i-nuc	BP(j)	Nuc	#BP_Win	avgMFE	avgZ	avgED	SumZ	SumZ/#TotalWindows	BPs= 1
nt-486	-	U	70	-	-	-	-	-
486	NoBP	U	36	-11.0	-1.15	7.28	-41.42	-0.59
486	462	A	34	-16.24	-1.65	8.42	-56.25	-0.8

i-nuc	BP(j)	Nuc	#BP_Win	avgMFE	avgZ	avgED	SumZ	SumZ/#TotalWindows	BPs= 1
nt-487	-	C	70	-	-	-	-	-
487	NoBP	C	36	-10.82	-1.16	6.91	-41.72	-0.6
487	461	G	34	-16.24	-1.65	8.42	-56.25	-0.8

i-nuc	BP(j)	Nuc	#BP_Win	avgMFE	avgZ	avgED	SumZ	SumZ/#TotalWindows	BPs= 2
nt-488	-	C	70	-	-	-	-	-
488	NoBP	C	47	-13.84	-1.39	9.02	-65.53	-0.94
488	457	G	16	-15.19	-1.81	3.27	-28.88	-0.41
488	483	G	7	-6.06	-0.53	6.93	-3.72	-0.05

i-nuc	BP(j)	Nuc	#BP_Win	avgMFE	avgZ	avgED	SumZ	SumZ/#TotalWindows	BPs= 2
nt-489	-	U	70	-	-	-	-	-
489	NoBP	U	47	-13.7	-1.38	8.81	-64.94	-0.93
489	456	A	16	-15.19	-1.81	3.27	-28.88	-0.41
489	482	A	7	-6.06	-0.53	6.93	-3.72	-0.05

i-nuc	BP(j)	Nuc	#BP_Win	avgMFE	avgZ	avgED	SumZ	SumZ/#TotalWindows	BPs= 2
nt-490	-	C	70	-	-	-	-	-
490	NoBP	C	47	-13.6	-1.37	8.56	-64.48	-0.92
490	455	G	16	-15.19	-1.81	3.27	-28.88	-0.41
490	481	G	7	-6.06	-0.53	6.93	-3.72	-0.05

i-nuc	BP(j)	Nuc	#BP_Win	avgMFE	avgZ	avgED	SumZ	SumZ/#TotalWindows	BPs= 0
nt-491	-	C	70	-	-	-	-	-
491	NoBP	C	70	-13.19	-1.39	7.07	-97.21	-1.39

i-nuc	BP(j)	Nuc	#BP_Win	avgMFE	avgZ	avgED	SumZ	SumZ/#TotalWindows	BPs= 1
nt-492	-	C	70	-	-	-	-	-
492	NoBP	C	67	-13.48	-1.41	6.95	-94.63	-1.35
492	478	G	3	-7.07	-0.91	8.17	-2.73	-0.04

i-nuc	BP(j)	Nuc	#BP_Win	avgMFE	avgZ	avgED	SumZ	SumZ/#TotalWindows	BPs= 1
nt-493	-	C	70	-	-	-	-	-
493	NoBP	C	67	-13.51	-1.41	6.9	-94.66	-1.35
493	477	G	3	-7.07	-0.91	8.17	-2.73	-0.04

i-nuc	BP(j)	Nuc	#BP_Win	avgMFE	avgZ	avgED	SumZ	SumZ/#TotalWindows	BPs= 0
nt-494	-	A	70	-	-	-	-	-
494	NoBP	A	70	-13.29	-1.4	6.86	-98.05	-1.4

i-nuc	BP(j)	Nuc	#BP_Win	avgMFE	avgZ	avgED	SumZ	SumZ/#TotalWindows	BPs= 0
nt-495	-	C	70	-	-	-	-	-
495	NoBP	C	70	-13.35	-1.41	6.73	-98.66	-1.41

i-nuc	BP(j)	Nuc	#BP_Win	avgMFE	avgZ	avgED	SumZ	SumZ/#TotalWindows	BPs= 0
nt-496	-	C	70	-	-	-	-	-
496	NoBP	C	70	-13.4	-1.42	6.6	-99.66	-1.42

i-nuc	BP(j)	Nuc	#BP_Win	avgMFE	avgZ	avgED	SumZ	SumZ/#TotalWindows	BPs= 1
nt-497	-	U	70	-	-	-	-	-
497	NoBP	U	67	-13.03	-1.4	6.16	-94.06	-1.34
497	563	A	3	-23.13	-2.27	13.36	-6.81	-0.1

i-nuc	BP(j)	Nuc	#BP_Win	avgMFE	avgZ	avgED	SumZ	SumZ/#TotalWindows	BPs= 1
nt-498	-	U	70	-	-	-	-	-
498	NoBP	U	67	-13.08	-1.4	6.14	-93.74	-1.34
498	562	G	3	-23.13	-2.27	13.36	-6.81	-0.1

i-nuc	BP(j)	Nuc	#BP_Win	avgMFE	avgZ	avgED	SumZ	SumZ/#TotalWindows	BPs= 1
nt-499	-	C	70	-	-	-	-	-
499	NoBP	C	66	-13.03	-1.4	6.03	-92.12	-1.32
499	561	G	4	-22.35	-2.11	12.96	-8.44	-0.12

i-nuc	BP(j)	Nuc	#BP_Win	avgMFE	avgZ	avgED	SumZ	SumZ/#TotalWindows	BPs= 1
nt-500	-	C	70	-	-	-	-	-
500	NoBP	C	66	-13.1	-1.4	6.05	-92.57	-1.32
500	560	G	4	-22.35	-2.11	12.96	-8.44	-0.12

i-nuc	BP(j)	Nuc	#BP_Win	avgMFE	avgZ	avgED	SumZ	SumZ/#TotalWindows	BPs= 1
nt-501	-	C	70	-	-	-	-	-
501	NoBP	C	66	-13.16	-1.39	6.12	-92.07	-1.32
501	559	G	4	-22.35	-2.11	12.96	-8.44	-0.12

i-nuc	BP(j)	Nuc	#BP_Win	avgMFE	avgZ	avgED	SumZ	SumZ/#TotalWindows	BPs= 1
nt-502	-	C	70	-	-	-	-	-
502	NoBP	C	66	-13.22	-1.39	6.2	-91.84	-1.31
502	558	G	4	-22.35	-2.11	12.96	-8.44	-0.12

i-nuc	BP(j)	Nuc	#BP_Win	avgMFE	avgZ	avgED	SumZ	SumZ/#TotalWindows	BPs= 1
nt-503	-	A	70	-	-	-	-	-
503	NoBP	A	66	-13.29	-1.4	6.26	-92.27	-1.32
503	557	U	4	-22.35	-2.11	12.96	-8.44	-0.12

i-nuc	BP(j)	Nuc	#BP_Win	avgMFE	avgZ	avgED	SumZ	SumZ/#TotalWindows	BPs= 1
nt-504	-	C	70	-	-	-	-	-
504	NoBP	C	66	-13.37	-1.4	6.31	-92.42	-1.32
504	556	G	4	-22.35	-2.11	12.96	-8.44	-0.12

i-nuc	BP(j)	Nuc	#BP_Win	avgMFE	avgZ	avgED	SumZ	SumZ/#TotalWindows	BPs= 0
nt-505	-	C	70	-	-	-	-	-
505	NoBP	C	70	-13.95	-1.44	6.75	-101.03	-1.44

i-nuc	BP(j)	Nuc	#BP_Win	avgMFE	avgZ	avgED	SumZ	SumZ/#TotalWindows	BPs= 1
nt-506	-	C	70	-	-	-	-	-
506	NoBP	C	59	-12.43	-1.3	5.77	-76.8	-1.1
506	562	G	11	-22.55	-2.18	12.48	-23.94	-0.34

i-nuc	BP(j)	Nuc	#BP_Win	avgMFE	avgZ	avgED	SumZ	SumZ/#TotalWindows	BPs= 2
nt-507	-	U	70	-	-	-	-	-
507	NoBP	U	58	-12.34	-1.29	5.74	-74.58	-1.07
507	561	G	11	-22.55	-2.18	12.48	-23.94	-0.34
507	562	G	1	-21.6	-2.27	13.13	-2.27	-0.03

i-nuc	BP(j)	Nuc	#BP_Win	avgMFE	avgZ	avgED	SumZ	SumZ/#TotalWindows	BPs= 2
nt-508	-	C	70	-	-	-	-	-
508	NoBP	C	56	-12.16	-1.26	5.64	-70.69	-1.01
508	560	G	12	-22.15	-2.12	12.25	-25.45	-0.36
508	561	G	2	-21.35	-2.06	15.84	-4.11	-0.06

i-nuc	BP(j)	Nuc	#BP_Win	avgMFE	avgZ	avgED	SumZ	SumZ/#TotalWindows	BPs= 2
nt-509	-	C	70	-	-	-	-	-
509	NoBP	C	55	-12.2	-1.26	5.66	-69.43	-0.99
509	559	G	13	-21.57	-2.04	11.93	-26.54	-0.38
509	560	G	2	-21.35	-2.06	15.84	-4.11	-0.06

i-nuc	BP(j)	Nuc	#BP_Win	avgMFE	avgZ	avgED	SumZ	SumZ/#TotalWindows	BPs= 2
nt-510	-	C	70	-	-	-	-	-
510	NoBP	C	55	-12.3	-1.26	5.79	-69.31	-0.99
510	558	G	13	-21.57	-2.04	11.93	-26.54	-0.38
510	559	G	2	-21.35	-2.06	15.84	-4.11	-0.06

i-nuc	BP(j)	Nuc	#BP_Win	avgMFE	avgZ	avgED	SumZ	SumZ/#TotalWindows	BPs= 2
nt-511	-	C	70	-	-	-	-	-
511	NoBP	C	53	-12.39	-1.26	5.77	-66.99	-0.96
511	556	G	15	-20.36	-1.94	11.68	-29.06	-0.42
511	558	G	2	-21.35	-2.06	15.84	-4.11	-0.06

i-nuc	BP(j)	Nuc	#BP_Win	avgMFE	avgZ	avgED	SumZ	SumZ/#TotalWindows	BPs= 1
nt-512	-	A	70	-	-	-	-	-
512	NoBP	A	68	-14.22	-1.41	7.21	-96.17	-1.37
512	557	U	2	-21.35	-2.06	15.84	-4.11	-0.06

i-nuc	BP(j)	Nuc	#BP_Win	avgMFE	avgZ	avgED	SumZ	SumZ/#TotalWindows	BPs= 1
nt-513	-	C	70	-	-	-	-	-
513	NoBP	C	46	-11.78	-1.16	5.67	-53.14	-0.76
513	554	G	24	-19.73	-1.97	11.24	-47.2	-0.67

i-nuc	BP(j)	Nuc	#BP_Win	avgMFE	avgZ	avgED	SumZ	SumZ/#TotalWindows	BPs= 1
nt-514	-	C	70	-	-	-	-	-
514	NoBP	C	45	-11.98	-1.13	5.98	-50.96	-0.73
514	553	G	25	-19.26	-1.94	10.95	-48.57	-0.69

i-nuc	BP(j)	Nuc	#BP_Win	avgMFE	avgZ	avgED	SumZ	SumZ/#TotalWindows	BPs= 2
nt-515	-	C	70	-	-	-	-	-
515	NoBP	C	43	-12.42	-1.2	6.1	-51.39	-0.73
515	483	G	1	-5.37	0.98	13.32	0.98	0.01
515	552	G	26	-18.71	-1.86	10.75	-48.42	-0.69

i-nuc	BP(j)	Nuc	#BP_Win	avgMFE	avgZ	avgED	SumZ	SumZ/#TotalWindows	BPs= 3
nt-516	-	U	70	-	-	-	-	-
516	NoBP	U	35	-10.73	-1.13	4.64	-39.45	-0.56
516	482	A	1	-5.37	0.98	13.32	0.98	0.01
516	551	A	26	-18.71	-1.86	10.75	-48.42	-0.69
516	563	A	8	-20.48	-1.42	14.0	-11.33	-0.16

i-nuc	BP(j)	Nuc	#BP_Win	avgMFE	avgZ	avgED	SumZ	SumZ/#TotalWindows	BPs= 4
nt-517	-	C	70	-	-	-	-	-
517	NoBP	C	34	-10.59	-1.1	4.7	-37.52	-0.54
517	481	G	1	-5.37	0.98	13.32	0.98	0.01
517	550	G	26	-18.71	-1.86	10.75	-48.42	-0.69
517	562	G	8	-20.48	-1.42	14.0	-11.33	-0.16
517	561	G	1	-19.3	-0.67	13.87	-0.67	-0.01

i-nuc	BP(j)	Nuc	#BP_Win	avgMFE	avgZ	avgED	SumZ	SumZ/#TotalWindows	BPs= 3
nt-518	-	C	70	-	-	-	-	-
518	NoBP	C	60	-13.95	-1.39	7.5	-83.14	-1.19
518	561	G	8	-20.48	-1.42	14.0	-11.33	-0.16
518	560	G	1	-19.3	-0.67	13.87	-0.67	-0.01
518	562	G	1	-17.8	-0.59	17.74	-0.59	-0.01

i-nuc	BP(j)	Nuc	#BP_Win	avgMFE	avgZ	avgED	SumZ	SumZ/#TotalWindows	BPs= 4
nt-519	-	C	70	-	-	-	-	-
519	NoBP	C	59	-14.13	-1.4	7.7	-82.85	-1.18
519	478	G	1	-5.37	0.98	13.32	0.98	0.01
519	560	G	8	-20.48	-1.42	14.0	-11.33	-0.16
519	559	G	1	-19.3	-0.67	13.87	-0.67	-0.01
519	561	G	1	-17.8	-0.59	17.74	-0.59	-0.01

i-nuc	BP(j)	Nuc	#BP_Win	avgMFE	avgZ	avgED	SumZ	SumZ/#TotalWindows	BPs= 4
nt-520	-	C	70	-	-	-	-	-
520	NoBP	C	59	-14.17	-1.38	7.99	-81.36	-1.16
520	477	G	1	-5.37	0.98	13.32	0.98	0.01
520	559	G	8	-20.48	-1.42	14.0	-11.33	-0.16
520	558	G	1	-19.3	-0.67	13.87	-0.67	-0.01
520	560	G	1	-17.8	-0.59	17.74	-0.59	-0.01

i-nuc	BP(j)	Nuc	#BP_Win	avgMFE	avgZ	avgED	SumZ	SumZ/#TotalWindows	BPs= 0
nt-521	-	A	70	-	-	-	-	-
521	NoBP	A	70	-14.92	-1.31	9.23	-91.54	-1.31

i-nuc	BP(j)	Nuc	#BP_Win	avgMFE	avgZ	avgED	SumZ	SumZ/#TotalWindows	BPs= 0
nt-522	-	U	70	-	-	-	-	-
522	NoBP	U	70	-14.95	-1.29	9.48	-90.18	-1.29

i-nuc	BP(j)	Nuc	#BP_Win	avgMFE	avgZ	avgED	SumZ	SumZ/#TotalWindows	BPs= 0
nt-523	-	A	70	-	-	-	-	-
523	NoBP	A	70	-14.98	-1.27	9.77	-88.71	-1.27

i-nuc	BP(j)	Nuc	#BP_Win	avgMFE	avgZ	avgED	SumZ	SumZ/#TotalWindows	BPs= 0
nt-524	-	A	70	-	-	-	-	-
524	NoBP	A	70	-15.01	-1.24	10.07	-87.07	-1.24

i-nuc	BP(j)	Nuc	#BP_Win	avgMFE	avgZ	avgED	SumZ	SumZ/#TotalWindows	BPs= 2
nt-525	-	G	70	-	-	-	-	-
525	NoBP	G	58	-14.3	-1.27	9.41	-73.69	-1.05
525	474	C	1	-5.37	0.98	13.32	0.98	0.01
525	557	U	11	-19.85	-1.14	15.25	-12.52	-0.18

i-nuc	BP(j)	Nuc	#BP_Win	avgMFE	avgZ	avgED	SumZ	SumZ/#TotalWindows	BPs= 2
nt-526	-	C	70	-	-	-	-	-
526	NoBP	C	58	-14.36	-1.25	9.78	-72.58	-1.04
526	473	G	1	-5.37	0.98	13.32	0.98	0.01
526	556	G	11	-19.85	-1.14	15.25	-12.52	-0.18

i-nuc	BP(j)	Nuc	#BP_Win	avgMFE	avgZ	avgED	SumZ	SumZ/#TotalWindows	BPs= 3
nt-527	-	G	70	-	-	-	-	-
527	NoBP	G	16	-10.25	-0.96	5.02	-15.42	-0.22
527	471	C	1	-5.37	0.98	13.32	0.98	0.01
527	539	U	35	-15.77	-1.5	10.04	-52.6	-0.75
527	555	C	18	-18.89	-0.89	17.71	-15.99	-0.23

i-nuc	BP(j)	Nuc	#BP_Win	avgMFE	avgZ	avgED	SumZ	SumZ/#TotalWindows	BPs= 3
nt-528	-	C	70	-	-	-	-	-
528	NoBP	C	16	-10.56	-0.95	5.63	-15.27	-0.22
528	470	G	1	-5.37	0.98	13.32	0.98	0.01
528	538	G	35	-15.77	-1.5	10.04	-52.6	-0.75
528	554	G	18	-18.89	-0.89	17.71	-15.99	-0.23

i-nuc	BP(j)	Nuc	#BP_Win	avgMFE	avgZ	avgED	SumZ	SumZ/#TotalWindows	BPs= 4
nt-529	-	C	70	-	-	-	-	-
529	NoBP	C	14	-9.73	-0.91	5.31	-12.77	-0.18
529	469	G	1	-5.37	0.98	13.32	0.98	0.01
529	537	G	35	-15.77	-1.5	10.04	-52.6	-0.75
529	553	G	18	-18.89	-0.89	17.71	-15.99	-0.23
529	538	G	2	-18.6	-0.81	12.49	-1.62	-0.02

i-nuc	BP(j)	Nuc	#BP_Win	avgMFE	avgZ	avgED	SumZ	SumZ/#TotalWindows	BPs= 3
nt-530	-	C	70	-	-	-	-	-
530	NoBP	C	15	-9.64	-0.71	6.93	-10.58	-0.15
530	536	G	35	-15.77	-1.5	10.04	-52.6	-0.75
530	552	G	18	-18.89	-0.89	17.71	-15.99	-0.23
530	537	G	2	-18.6	-0.81	12.49	-1.62	-0.02

i-nuc	BP(j)	Nuc	#BP_Win	avgMFE	avgZ	avgED	SumZ	SumZ/#TotalWindows	BPs= 3
nt-531	-	C	70	-	-	-	-	-
531	NoBP	C	44	-14.75	-1.34	9.46	-59.05	-0.84
531	483	G	6	-8.5	-0.55	8.95	-3.29	-0.05
531	550	G	18	-18.89	-0.89	17.71	-15.99	-0.23
531	536	G	2	-18.6	-0.81	12.49	-1.62	-0.02

i-nuc	BP(j)	Nuc	#BP_Win	avgMFE	avgZ	avgED	SumZ	SumZ/#TotalWindows	BPs= 2
nt-532	-	U	70	-	-	-	-	-
532	NoBP	U	46	-15.05	-1.3	9.92	-59.94	-0.86
532	482	A	6	-8.5	-0.55	8.95	-3.29	-0.05
532	549	A	18	-18.89	-0.89	17.71	-15.99	-0.23

i-nuc	BP(j)	Nuc	#BP_Win	avgMFE	avgZ	avgED	SumZ	SumZ/#TotalWindows	BPs= 1
nt-533	-	C	70	-	-	-	-	-
533	NoBP	C	64	-16.23	-1.17	12.38	-74.89	-1.07
533	481	G	6	-8.5	-0.55	8.95	-3.29	-0.05

i-nuc	BP(j)	Nuc	#BP_Win	avgMFE	avgZ	avgED	SumZ	SumZ/#TotalWindows	BPs= 3
nt-534	-	C	70	-	-	-	-	-
534	NoBP	C	45	-15.28	-1.27	10.5	-57.09	-0.82
534	478	G	6	-8.5	-0.55	8.95	-3.29	-0.05
534	547	G	18	-18.89	-0.89	17.71	-15.99	-0.23
534	603	G	1	-18.7	-0.19	15.98	-0.19	-0.0

i-nuc	BP(j)	Nuc	#BP_Win	avgMFE	avgZ	avgED	SumZ	SumZ/#TotalWindows	BPs= 2
nt-535	-	C	70	-	-	-	-	-
535	NoBP	C	63	-16.42	-1.14	12.88	-71.76	-1.03
535	477	G	6	-8.5	-0.55	8.95	-3.29	-0.05
535	602	G	1	-18.7	-0.19	15.98	-0.19	-0.0

i-nuc	BP(j)	Nuc	#BP_Win	avgMFE	avgZ	avgED	SumZ	SumZ/#TotalWindows	BPs= 6
nt-536	-	G	70	-	-	-	-	-
536	NoBP	G	2	-5.88	0.5	10.32	1.0	0.01
536	476	C	6	-8.5	-0.55	8.95	-3.29	-0.05
536	530	C	35	-15.77	-1.5	10.04	-52.6	-0.75
536	543	C	18	-18.89	-0.89	17.71	-15.99	-0.23
536	531	C	2	-18.6	-0.81	12.49	-1.62	-0.02
536	598	C	6	-16.93	-0.18	19.32	-1.06	-0.02
536	601	C	1	-18.7	-0.19	15.98	-0.19	-0.0

i-nuc	BP(j)	Nuc	#BP_Win	avgMFE	avgZ	avgED	SumZ	SumZ/#TotalWindows	BPs= 7
nt-537	-	G	70	-	-	-	-	-
537	NoBP	G	1	-5.37	0.98	13.32	0.98	0.01
537	475	C	6	-8.5	-0.55	8.95	-3.29	-0.05
537	529	C	35	-15.77	-1.5	10.04	-52.6	-0.75
537	542	C	18	-18.89	-0.89	17.71	-15.99	-0.23
537	530	C	2	-18.6	-0.81	12.49	-1.62	-0.02
537	597	C	6	-16.93	-0.18	19.32	-1.06	-0.02
537	600	C	1	-18.7	-0.19	15.98	-0.19	-0.0
537	605	C	1	-17.6	-0.42	24.18	-0.42	-0.01

i-nuc	BP(j)	Nuc	#BP_Win	avgMFE	avgZ	avgED	SumZ	SumZ/#TotalWindows	BPs= 5
nt-538	-	G	70	-	-	-	-	-
538	474	C	6	-8.5	-0.55	8.95	-3.29	-0.05
538	528	C	35	-15.77	-1.5	10.04	-52.6	-0.75
538	NoBP	G	20	-18.9	-0.86	17.28	-17.2	-0.25
538	529	C	2	-18.6	-0.81	12.49	-1.62	-0.02
538	596	C	6	-16.93	-0.18	19.32	-1.06	-0.02
538	604	C	1	-17.6	-0.42	24.18	-0.42	-0.01

i-nuc	BP(j)	Nuc	#BP_Win	avgMFE	avgZ	avgED	SumZ	SumZ/#TotalWindows	BPs= 4
nt-539	-	U	70	-	-	-	-	-
539	473	G	4	-9.14	-0.82	6.56	-3.3	-0.05
539	NoBP	U	24	-18.47	-0.91	16.32	-21.89	-0.31
539	527	G	35	-15.77	-1.5	10.04	-52.6	-0.75
539	595	G	6	-16.93	-0.18	19.32	-1.06	-0.02
539	603	G	1	-17.6	-0.42	24.18	-0.42	-0.01

i-nuc	BP(j)	Nuc	#BP_Win	avgMFE	avgZ	avgED	SumZ	SumZ/#TotalWindows	BPs= 1
nt-540	-	U	70	-	-	-	-	-
540	NoBP	U	69	-16.6	-1.17	12.82	-80.49	-1.15
540	602	G	1	-17.6	-0.42	24.18	-0.42	-0.01

i-nuc	BP(j)	Nuc	#BP_Win	avgMFE	avgZ	avgED	SumZ	SumZ/#TotalWindows	BPs= 0
nt-541	-	C	70	-	-	-	-	-
541	NoBP	C	70	-16.79	-1.17	13.04	-81.84	-1.17

i-nuc	BP(j)	Nuc	#BP_Win	avgMFE	avgZ	avgED	SumZ	SumZ/#TotalWindows	BPs= 1
nt-542	-	C	70	-	-	-	-	-
542	NoBP	C	52	-16.3	-1.3	11.5	-67.37	-0.96
542	537	G	18	-18.89	-0.89	17.71	-15.99	-0.23

i-nuc	BP(j)	Nuc	#BP_Win	avgMFE	avgZ	avgED	SumZ	SumZ/#TotalWindows	BPs= 1
nt-543	-	C	70	-	-	-	-	-
543	NoBP	C	52	-16.54	-1.33	11.56	-68.93	-0.98
543	536	G	18	-18.89	-0.89	17.71	-15.99	-0.23

i-nuc	BP(j)	Nuc	#BP_Win	avgMFE	avgZ	avgED	SumZ	SumZ/#TotalWindows	BPs= 0
nt-544	-	A	70	-	-	-	-	-
544	NoBP	A	70	-17.35	-1.24	13.11	-86.64	-1.24

i-nuc	BP(j)	Nuc	#BP_Win	avgMFE	avgZ	avgED	SumZ	SumZ/#TotalWindows	BPs= 0
nt-545	-	A	70	-	-	-	-	-
545	NoBP	A	70	-17.56	-1.26	13.12	-87.95	-1.26

i-nuc	BP(j)	Nuc	#BP_Win	avgMFE	avgZ	avgED	SumZ	SumZ/#TotalWindows	BPs= 0
nt-546	-	A	70	-	-	-	-	-
546	NoBP	A	70	-17.77	-1.27	13.13	-88.77	-1.27

i-nuc	BP(j)	Nuc	#BP_Win	avgMFE	avgZ	avgED	SumZ	SumZ/#TotalWindows	BPs= 3
nt-547	-	G	70	-	-	-	-	-
547	NoBP	G	41	-17.67	-1.71	9.84	-70.08	-1.0
547	534	C	18	-18.89	-0.89	17.71	-15.99	-0.23
547	596	C	5	-18.44	-0.5	16.76	-2.48	-0.04
547	594	C	6	-16.93	-0.18	19.32	-1.06	-0.02

i-nuc	BP(j)	Nuc	#BP_Win	avgMFE	avgZ	avgED	SumZ	SumZ/#TotalWindows	BPs= 1
nt-548	-	C	70	-	-	-	-	-
548	NoBP	C	65	-18.19	-1.38	12.93	-89.45	-1.28
548	595	G	5	-18.44	-0.5	16.76	-2.48	-0.04

i-nuc	BP(j)	Nuc	#BP_Win	avgMFE	avgZ	avgED	SumZ	SumZ/#TotalWindows	BPs= 3
nt-549	-	A	70	-	-	-	-	-
549	NoBP	A	36	-17.6	-1.52	11.1	-54.78	-0.78
549	532	U	18	-18.89	-0.89	17.71	-15.99	-0.23
549	592	U	6	-16.93	-0.18	19.32	-1.06	-0.02
549	609	U	10	-21.54	-2.23	9.35	-22.26	-0.32

i-nuc	BP(j)	Nuc	#BP_Win	avgMFE	avgZ	avgED	SumZ	SumZ/#TotalWindows	BPs= 5
nt-550	-	G	70	-	-	-	-	-
550	NoBP	G	3	-9.73	-0.43	7.1	-1.3	-0.02
550	517	C	26	-18.71	-1.86	10.75	-48.42	-0.69
550	531	C	18	-18.89	-0.89	17.71	-15.99	-0.23
550	593	C	5	-18.44	-0.5	16.76	-2.48	-0.04
550	591	C	6	-16.93	-0.18	19.32	-1.06	-0.02
550	608	U	12	-21.35	-2.12	9.33	-25.44	-0.36

i-nuc	BP(j)	Nuc	#BP_Win	avgMFE	avgZ	avgED	SumZ	SumZ/#TotalWindows	BPs= 4
nt-551	-	A	70	-	-	-	-	-
551	NoBP	A	19	-18.14	-0.85	17.03	-16.21	-0.23
551	516	U	26	-18.71	-1.86	10.75	-48.42	-0.69
551	592	U	5	-18.44	-0.5	16.76	-2.48	-0.04
551	590	U	6	-16.93	-0.18	19.32	-1.06	-0.02
551	607	U	14	-21.04	-1.96	9.46	-27.43	-0.39

i-nuc	BP(j)	Nuc	#BP_Win	avgMFE	avgZ	avgED	SumZ	SumZ/#TotalWindows	BPs= 5
nt-552	-	G	70	-	-	-	-	-
552	515	C	26	-18.71	-1.86	10.75	-48.42	-0.69
552	530	C	18	-18.89	-0.89	17.71	-15.99	-0.23
552	591	C	5	-18.44	-0.5	16.76	-2.48	-0.04
552	NoBP	G	6	-16.93	-0.18	19.32	-1.06	-0.02
552	606	C	14	-21.04	-1.96	9.46	-27.43	-0.39
552	598	C	1	-19.0	-0.65	21.44	-0.65	-0.01

i-nuc	BP(j)	Nuc	#BP_Win	avgMFE	avgZ	avgED	SumZ	SumZ/#TotalWindows	BPs= 5
nt-553	-	G	70	-	-	-	-	-
553	514	C	25	-19.26	-1.94	10.95	-48.57	-0.69
553	529	C	18	-18.89	-0.89	17.71	-15.99	-0.23
553	587	U	11	-17.62	-0.32	18.16	-3.54	-0.05
553	605	C	14	-21.04	-1.96	9.46	-27.43	-0.39
553	597	C	1	-19.0	-0.65	21.44	-0.65	-0.01
553	NoBP	G	1	-18.2	-0.36	17.9	-0.36	-0.01

i-nuc	BP(j)	Nuc	#BP_Win	avgMFE	avgZ	avgED	SumZ	SumZ/#TotalWindows	BPs= 6
nt-554	-	G	70	-	-	-	-	-
554	513	C	24	-19.73	-1.97	11.24	-47.2	-0.67
554	528	C	18	-18.89	-0.89	17.71	-15.99	-0.23
554	586	C	11	-17.62	-0.32	18.16	-3.54	-0.05
554	604	C	14	-21.04	-1.96	9.46	-27.43	-0.39
554	596	C	1	-19.0	-0.65	21.44	-0.65	-0.01
554	NoBP	G	1	-18.2	-0.36	17.9	-0.36	-0.01
554	601	C	1	-20.2	-1.46	8.18	-1.46	-0.02

i-nuc	BP(j)	Nuc	#BP_Win	avgMFE	avgZ	avgED	SumZ	SumZ/#TotalWindows	BPs= 4
nt-555	-	C	70	-	-	-	-	-
555	NoBP	C	26	-20.06	-1.87	11.52	-48.61	-0.69
555	527	G	18	-18.89	-0.89	17.71	-15.99	-0.23
555	585	G	11	-17.62	-0.32	18.16	-3.54	-0.05
555	603	G	14	-21.04	-1.96	9.46	-27.43	-0.39
555	595	G	1	-19.0	-0.65	21.44	-0.65	-0.01

i-nuc	BP(j)	Nuc	#BP_Win	avgMFE	avgZ	avgED	SumZ	SumZ/#TotalWindows	BPs= 6
nt-556	-	G	70	-	-	-	-	-
556	NoBP	G	3	-18.3	-1.88	12.0	-5.63	-0.08
556	511	C	15	-20.36	-1.94	11.68	-29.06	-0.42
556	504	C	4	-22.35	-2.11	12.96	-8.44	-0.12
556	526	C	11	-19.85	-1.14	15.25	-12.52	-0.18
556	586	C	8	-17.6	-0.51	21.57	-4.12	-0.06
556	584	C	11	-17.62	-0.32	18.16	-3.54	-0.05
556	600	C	18	-20.83	-1.8	9.6	-32.36	-0.46

i-nuc	BP(j)	Nuc	#BP_Win	avgMFE	avgZ	avgED	SumZ	SumZ/#TotalWindows	BPs= 5
nt-557	-	U	70	-	-	-	-	-
557	NoBP	U	26	-19.2	-1.25	14.42	-32.6	-0.47
557	503	A	4	-22.35	-2.11	12.96	-8.44	-0.12
557	512	A	2	-21.35	-2.06	15.84	-4.11	-0.06
557	525	G	11	-19.85	-1.14	15.25	-12.52	-0.18
557	585	G	8	-17.6	-0.51	21.57	-4.12	-0.06
557	599	A	19	-20.76	-1.76	9.68	-33.46	-0.48

i-nuc	BP(j)	Nuc	#BP_Win	avgMFE	avgZ	avgED	SumZ	SumZ/#TotalWindows	BPs= 7
nt-558	-	G	70	-	-	-	-	-
558	NoBP	G	10	-19.41	-1.28	14.02	-12.77	-0.18
558	510	C	13	-21.57	-2.04	11.93	-26.54	-0.38
558	502	C	4	-22.35	-2.11	12.96	-8.44	-0.12
558	511	C	2	-21.35	-2.06	15.84	-4.11	-0.06
558	520	C	1	-19.3	-0.67	13.87	-0.67	-0.01
558	584	C	8	-17.6	-0.51	21.57	-4.12	-0.06
558	581	U	12	-17.6	-0.29	18.65	-3.47	-0.05
558	598	C	20	-20.7	-1.73	9.84	-34.6	-0.49

i-nuc	BP(j)	Nuc	#BP_Win	avgMFE	avgZ	avgED	SumZ	SumZ/#TotalWindows	BPs= 9
nt-559	-	G	70	-	-	-	-	-
559	509	C	13	-21.57	-2.04	11.93	-26.54	-0.38
559	501	C	4	-22.35	-2.11	12.96	-8.44	-0.12
559	510	C	2	-21.35	-2.06	15.84	-4.11	-0.06
559	520	C	8	-20.48	-1.42	14.0	-11.33	-0.16
559	519	C	1	-19.3	-0.67	13.87	-0.67	-0.01
559	NoBP	G	1	-17.8	-0.59	17.74	-0.59	-0.01
559	583	U	8	-17.6	-0.51	21.57	-4.12	-0.06
559	580	C	12	-17.6	-0.29	18.65	-3.47	-0.05
559	597	C	20	-20.7	-1.73	9.84	-34.6	-0.49
559	594	C	1	-18.2	-1.25	12.75	-1.25	-0.02

i-nuc	BP(j)	Nuc	#BP_Win	avgMFE	avgZ	avgED	SumZ	SumZ/#TotalWindows	BPs= 11
nt-560	-	G	70	-	-	-	-	-
560	508	C	12	-22.15	-2.12	12.25	-25.45	-0.36
560	500	C	4	-22.35	-2.11	12.96	-8.44	-0.12
560	509	C	2	-21.35	-2.06	15.84	-4.11	-0.06
560	519	C	8	-20.48	-1.42	14.0	-11.33	-0.16
560	518	C	1	-19.3	-0.67	13.87	-0.67	-0.01
560	520	C	1	-17.8	-0.59	17.74	-0.59	-0.01
560	582	C	8	-17.6	-0.51	21.57	-4.12	-0.06
560	579	U	12	-17.6	-0.29	18.65	-3.47	-0.05
560	596	C	20	-20.7	-1.73	9.84	-34.6	-0.49
560	593	C	1	-18.2	-1.25	12.75	-1.25	-0.02
560	598	C	1	-17.5	-0.79	10.13	-0.79	-0.01

i-nuc	BP(j)	Nuc	#BP_Win	avgMFE	avgZ	avgED	SumZ	SumZ/#TotalWindows	BPs= 11
nt-561	-	G	70	-	-	-	-	-
561	499	C	4	-22.35	-2.11	12.96	-8.44	-0.12
561	507	U	11	-22.55	-2.18	12.48	-23.94	-0.34
561	508	C	2	-21.35	-2.06	15.84	-4.11	-0.06
561	518	C	8	-20.48	-1.42	14.0	-11.33	-0.16
561	517	C	1	-19.3	-0.67	13.87	-0.67	-0.01
561	519	C	1	-17.8	-0.59	17.74	-0.59	-0.01
561	581	U	8	-17.6	-0.51	21.57	-4.12	-0.06
561	578	C	13	-17.52	-0.31	18.35	-4.07	-0.06
561	594	C	20	-20.7	-1.73	9.84	-34.6	-0.49
561	592	U	1	-18.2	-1.25	12.75	-1.25	-0.02
561	597	C	1	-17.5	-0.79	10.13	-0.79	-0.01

i-nuc	BP(j)	Nuc	#BP_Win	avgMFE	avgZ	avgED	SumZ	SumZ/#TotalWindows	BPs= 10
nt-562	-	G	70	-	-	-	-	-
562	506	C	11	-22.55	-2.18	12.48	-23.94	-0.34
562	498	U	3	-23.13	-2.27	13.36	-6.81	-0.1
562	507	U	1	-21.6	-2.27	13.13	-2.27	-0.03
562	NoBP	G	3	-18.93	-1.04	16.15	-3.11	-0.04
562	517	C	8	-20.48	-1.42	14.0	-11.33	-0.16
562	518	C	1	-17.8	-0.59	17.74	-0.59	-0.01
562	580	C	8	-17.6	-0.51	21.57	-4.12	-0.06
562	577	C	13	-17.52	-0.31	18.35	-4.07	-0.06
562	593	C	20	-20.7	-1.73	9.84	-34.6	-0.49
562	591	C	1	-18.2	-1.25	12.75	-1.25	-0.02
562	596	C	1	-17.5	-0.79	10.13	-0.79	-0.01

i-nuc	BP(j)	Nuc	#BP_Win	avgMFE	avgZ	avgED	SumZ	SumZ/#TotalWindows	BPs= 6
nt-563	-	A	70	-	-	-	-	-
563	NoBP	A	17	-21.01	-1.8	13.38	-30.65	-0.44
563	497	U	3	-23.13	-2.27	13.36	-6.81	-0.1
563	516	U	8	-20.48	-1.42	14.0	-11.33	-0.16
563	579	U	8	-17.6	-0.51	21.57	-4.12	-0.06
563	576	U	13	-17.52	-0.31	18.35	-4.07	-0.06
563	592	U	20	-20.7	-1.73	9.84	-34.6	-0.49
563	590	U	1	-18.2	-1.25	12.75	-1.25	-0.02

i-nuc	BP(j)	Nuc	#BP_Win	avgMFE	avgZ	avgED	SumZ	SumZ/#TotalWindows	BPs= 0
nt-564	-	A	70	-	-	-	-	-
564	NoBP	A	70	-19.79	-1.31	14.31	-91.64	-1.31

i-nuc	BP(j)	Nuc	#BP_Win	avgMFE	avgZ	avgED	SumZ	SumZ/#TotalWindows	BPs= 0
nt-565	-	A	70	-	-	-	-	-
565	NoBP	A	70	-19.7	-1.29	14.31	-90.33	-1.29

i-nuc	BP(j)	Nuc	#BP_Win	avgMFE	avgZ	avgED	SumZ	SumZ/#TotalWindows	BPs= 2
nt-566	-	A	70	-	-	-	-	-
566	NoBP	A	68	-19.7	-1.28	14.29	-87.33	-1.25
566	587	U	1	-18.2	-1.25	12.75	-1.25	-0.02
566	592	U	1	-17.5	-0.79	10.13	-0.79	-0.01

i-nuc	BP(j)	Nuc	#BP_Win	avgMFE	avgZ	avgED	SumZ	SumZ/#TotalWindows	BPs= 3
nt-567	-	G	70	-	-	-	-	-
567	NoBP	G	60	-19.95	-1.37	13.18	-82.03	-1.17
567	577	C	8	-17.6	-0.51	21.57	-4.12	-0.06
567	586	C	1	-18.2	-1.25	12.75	-1.25	-0.02
567	591	C	1	-17.5	-0.79	10.13	-0.79	-0.01

i-nuc	BP(j)	Nuc	#BP_Win	avgMFE	avgZ	avgED	SumZ	SumZ/#TotalWindows	BPs= 2
nt-568	-	A	70	-	-	-	-	-
568	NoBP	A	61	-19.89	-1.37	13.13	-83.33	-1.19
568	576	U	8	-17.6	-0.51	21.57	-4.12	-0.06
568	590	U	1	-17.5	-0.79	10.13	-0.79	-0.01

i-nuc	BP(j)	Nuc	#BP_Win	avgMFE	avgZ	avgED	SumZ	SumZ/#TotalWindows	BPs= 0
nt-569	-	A	70	-	-	-	-	-
569	NoBP	A	70	-19.57	-1.26	14.05	-87.93	-1.26

i-nuc	BP(j)	Nuc	#BP_Win	avgMFE	avgZ	avgED	SumZ	SumZ/#TotalWindows	BPs= 0
nt-570	-	A	70	-	-	-	-	-
570	NoBP	A	70	-19.55	-1.24	14.06	-87.02	-1.24

i-nuc	BP(j)	Nuc	#BP_Win	avgMFE	avgZ	avgED	SumZ	SumZ/#TotalWindows	BPs= 0
nt-571	-	A	70	-	-	-	-	-
571	NoBP	A	70	-19.52	-1.24	14.07	-86.73	-1.24

i-nuc	BP(j)	Nuc	#BP_Win	avgMFE	avgZ	avgED	SumZ	SumZ/#TotalWindows	BPs= 0
nt-572	-	A	70	-	-	-	-	-
572	NoBP	A	70	-19.5	-1.22	14.09	-85.51	-1.22

i-nuc	BP(j)	Nuc	#BP_Win	avgMFE	avgZ	avgED	SumZ	SumZ/#TotalWindows	BPs= 2
nt-573	-	A	70	-	-	-	-	-
573	NoBP	A	49	-19.0	-0.99	15.88	-48.44	-0.69
573	583	U	20	-20.7	-1.73	9.84	-34.6	-0.49
573	581	U	1	-18.2	-1.25	12.75	-1.25	-0.02

i-nuc	BP(j)	Nuc	#BP_Win	avgMFE	avgZ	avgED	SumZ	SumZ/#TotalWindows	BPs= 3
nt-574	-	G	70	-	-	-	-	-
574	NoBP	G	48	-19.0	-0.95	16.02	-45.81	-0.65
574	582	C	20	-20.7	-1.73	9.84	-34.6	-0.49
574	580	C	1	-18.2	-1.25	12.75	-1.25	-0.02
574	584	C	1	-17.5	-0.79	10.13	-0.79	-0.01

i-nuc	BP(j)	Nuc	#BP_Win	avgMFE	avgZ	avgED	SumZ	SumZ/#TotalWindows	BPs= 3
nt-575	-	A	70	-	-	-	-	-
575	NoBP	A	48	-18.98	-0.94	15.95	-45.02	-0.64
575	581	U	20	-20.7	-1.73	9.84	-34.6	-0.49
575	579	U	1	-18.2	-1.25	12.75	-1.25	-0.02
575	583	U	1	-17.5	-0.79	10.13	-0.79	-0.01

i-nuc	BP(j)	Nuc	#BP_Win	avgMFE	avgZ	avgED	SumZ	SumZ/#TotalWindows	BPs= 2
nt-576	-	U	70	-	-	-	-	-
576	NoBP	U	49	-20.29	-1.5	11.52	-73.33	-1.05
576	568	A	8	-17.6	-0.51	21.57	-4.12	-0.06
576	563	A	13	-17.52	-0.31	18.35	-4.07	-0.06

i-nuc	BP(j)	Nuc	#BP_Win	avgMFE	avgZ	avgED	SumZ	SumZ/#TotalWindows	BPs= 2
nt-577	-	C	70	-	-	-	-	-
577	NoBP	C	49	-20.35	-1.49	11.32	-72.98	-1.04
577	567	G	8	-17.6	-0.51	21.57	-4.12	-0.06
577	562	G	13	-17.52	-0.31	18.35	-4.07	-0.06

i-nuc	BP(j)	Nuc	#BP_Win	avgMFE	avgZ	avgED	SumZ	SumZ/#TotalWindows	BPs= 1
nt-578	-	C	70	-	-	-	-	-
578	NoBP	C	57	-20.03	-1.35	12.5	-77.2	-1.1
578	561	G	13	-17.52	-0.31	18.35	-4.07	-0.06

i-nuc	BP(j)	Nuc	#BP_Win	avgMFE	avgZ	avgED	SumZ	SumZ/#TotalWindows	BPs= 3
nt-579	-	U	70	-	-	-	-	-
579	NoBP	U	49	-20.48	-1.47	10.86	-71.95	-1.03
579	563	A	8	-17.6	-0.51	21.57	-4.12	-0.06
579	560	G	12	-17.6	-0.29	18.65	-3.47	-0.05
579	575	A	1	-18.2	-1.25	12.75	-1.25	-0.02

i-nuc	BP(j)	Nuc	#BP_Win	avgMFE	avgZ	avgED	SumZ	SumZ/#TotalWindows	BPs= 3
nt-580	-	C	70	-	-	-	-	-
580	NoBP	C	49	-20.56	-1.47	10.69	-72.11	-1.03
580	562	G	8	-17.6	-0.51	21.57	-4.12	-0.06
580	559	G	12	-17.6	-0.29	18.65	-3.47	-0.05
580	574	G	1	-18.2	-1.25	12.75	-1.25	-0.02

i-nuc	BP(j)	Nuc	#BP_Win	avgMFE	avgZ	avgED	SumZ	SumZ/#TotalWindows	BPs= 4
nt-581	-	U	70	-	-	-	-	-
581	NoBP	U	29	-20.61	-1.28	11.01	-37.19	-0.53
581	561	G	8	-17.6	-0.51	21.57	-4.12	-0.06
581	558	G	12	-17.6	-0.29	18.65	-3.47	-0.05
581	575	A	20	-20.7	-1.73	9.84	-34.6	-0.49
581	573	A	1	-18.2	-1.25	12.75	-1.25	-0.02

i-nuc	BP(j)	Nuc	#BP_Win	avgMFE	avgZ	avgED	SumZ	SumZ/#TotalWindows	BPs= 3
nt-582	-	C	70	-	-	-	-	-
582	NoBP	C	35	-18.82	-0.88	14.78	-30.64	-0.44
582	560	G	8	-17.6	-0.51	21.57	-4.12	-0.06
582	574	G	20	-20.7	-1.73	9.84	-34.6	-0.49
582	645	G	7	-24.63	-1.52	4.34	-10.65	-0.15

i-nuc	BP(j)	Nuc	#BP_Win	avgMFE	avgZ	avgED	SumZ	SumZ/#TotalWindows	BPs= 4
nt-583	-	U	70	-	-	-	-	-
583	NoBP	U	32	-18.72	-0.85	15.13	-27.13	-0.39
583	559	G	8	-17.6	-0.51	21.57	-4.12	-0.06
583	573	A	20	-20.7	-1.73	9.84	-34.6	-0.49
583	575	A	1	-17.5	-0.79	10.13	-0.79	-0.01
583	644	A	9	-24.06	-1.42	6.11	-12.76	-0.18

i-nuc	BP(j)	Nuc	#BP_Win	avgMFE	avgZ	avgED	SumZ	SumZ/#TotalWindows	BPs= 4
nt-584	-	C	70	-	-	-	-	-
584	NoBP	C	41	-20.02	-1.39	11.76	-56.92	-0.81
584	558	G	8	-17.6	-0.51	21.57	-4.12	-0.06
584	556	G	11	-17.62	-0.32	18.16	-3.54	-0.05
584	574	G	1	-17.5	-0.79	10.13	-0.79	-0.01
584	643	G	9	-24.06	-1.42	6.11	-12.76	-0.18

i-nuc	BP(j)	Nuc	#BP_Win	avgMFE	avgZ	avgED	SumZ	SumZ/#TotalWindows	BPs= 4
nt-585	-	G	70	-	-	-	-	-
585	NoBP	G	41	-19.94	-1.37	11.65	-56.37	-0.81
585	557	U	8	-17.6	-0.51	21.57	-4.12	-0.06
585	555	C	11	-17.62	-0.32	18.16	-3.54	-0.05
585	642	C	9	-24.06	-1.42	6.11	-12.76	-0.18
585	596	C	1	-22.0	0.06	15.6	0.06	0.0

i-nuc	BP(j)	Nuc	#BP_Win	avgMFE	avgZ	avgED	SumZ	SumZ/#TotalWindows	BPs= 4
nt-586	-	C	70	-	-	-	-	-
586	NoBP	C	49	-20.79	-1.37	10.51	-67.12	-0.96
586	556	G	8	-17.6	-0.51	21.57	-4.12	-0.06
586	554	G	11	-17.62	-0.32	18.16	-3.54	-0.05
586	567	G	1	-18.2	-1.25	12.75	-1.25	-0.02
586	595	G	1	-22.0	0.06	15.6	0.06	0.0

i-nuc	BP(j)	Nuc	#BP_Win	avgMFE	avgZ	avgED	SumZ	SumZ/#TotalWindows	BPs= 2
nt-587	-	U	70	-	-	-	-	-
587	NoBP	U	58	-20.48	-1.24	11.94	-71.67	-1.02
587	553	G	11	-17.62	-0.32	18.16	-3.54	-0.05
587	566	A	1	-18.2	-1.25	12.75	-1.25	-0.02

i-nuc	BP(j)	Nuc	#BP_Win	avgMFE	avgZ	avgED	SumZ	SumZ/#TotalWindows	BPs= 0
nt-588	-	A	70	-	-	-	-	-
588	NoBP	A	70	-20.15	-1.11	12.73	-77.78	-1.11

i-nuc	BP(j)	Nuc	#BP_Win	avgMFE	avgZ	avgED	SumZ	SumZ/#TotalWindows	BPs= 0
nt-589	-	A	70	-	-	-	-	-
589	NoBP	A	70	-20.31	-1.13	12.49	-79.12	-1.13

i-nuc	BP(j)	Nuc	#BP_Win	avgMFE	avgZ	avgED	SumZ	SumZ/#TotalWindows	BPs= 4
nt-590	-	U	70	-	-	-	-	-
590	NoBP	U	52	-20.21	-1.2	12.7	-62.62	-0.89
590	551	A	6	-16.93	-0.18	19.32	-1.06	-0.02
590	563	A	1	-18.2	-1.25	12.75	-1.25	-0.02
590	568	A	1	-17.5	-0.79	10.13	-0.79	-0.01
590	636	G	10	-24.55	-1.44	5.86	-14.43	-0.21

i-nuc	BP(j)	Nuc	#BP_Win	avgMFE	avgZ	avgED	SumZ	SumZ/#TotalWindows	BPs= 5
nt-591	-	C	70	-	-	-	-	-
591	NoBP	C	32	-19.55	-1.29	13.18	-41.4	-0.59
591	552	G	5	-18.44	-0.5	16.76	-2.48	-0.04
591	550	G	6	-16.93	-0.18	19.32	-1.06	-0.02
591	562	G	1	-18.2	-1.25	12.75	-1.25	-0.02
591	567	G	1	-17.5	-0.79	10.13	-0.79	-0.01
591	635	G	25	-23.67	-1.35	7.92	-33.79	-0.48

i-nuc	BP(j)	Nuc	#BP_Win	avgMFE	avgZ	avgED	SumZ	SumZ/#TotalWindows	BPs= 7
nt-592	-	U	70	-	-	-	-	-
592	NoBP	U	10	-17.73	-0.55	19.12	-5.5	-0.08
592	551	A	5	-18.44	-0.5	16.76	-2.48	-0.04
592	549	A	6	-16.93	-0.18	19.32	-1.06	-0.02
592	563	A	20	-20.7	-1.73	9.84	-34.6	-0.49
592	561	G	1	-18.2	-1.25	12.75	-1.25	-0.02
592	566	A	1	-17.5	-0.79	10.13	-0.79	-0.01
592	634	A	26	-23.42	-1.33	8.13	-34.6	-0.49
592	637	A	1	-28.5	-0.96	8.19	-0.96	-0.01

i-nuc	BP(j)	Nuc	#BP_Win	avgMFE	avgZ	avgED	SumZ	SumZ/#TotalWindows	BPs= 6
nt-593	-	C	70	-	-	-	-	-
593	NoBP	C	15	-18.27	-0.4	18.31	-6.02	-0.09
593	550	G	5	-18.44	-0.5	16.76	-2.48	-0.04
593	562	G	20	-20.7	-1.73	9.84	-34.6	-0.49
593	560	G	1	-18.2	-1.25	12.75	-1.25	-0.02
593	630	G	2	-16.45	-0.6	15.39	-1.2	-0.02
593	633	G	26	-23.42	-1.33	8.13	-34.6	-0.49
593	636	G	1	-28.5	-0.96	8.19	-0.96	-0.01

i-nuc	BP(j)	Nuc	#BP_Win	avgMFE	avgZ	avgED	SumZ	SumZ/#TotalWindows	BPs= 5
nt-594	-	C	70	-	-	-	-	-
594	NoBP	C	40	-22.13	-1.07	10.97	-42.79	-0.61
594	547	G	6	-16.93	-0.18	19.32	-1.06	-0.02
594	561	G	20	-20.7	-1.73	9.84	-34.6	-0.49
594	559	G	1	-18.2	-1.25	12.75	-1.25	-0.02
594	629	G	2	-16.45	-0.6	15.39	-1.2	-0.02
594	635	G	1	-28.5	-0.96	8.19	-0.96	-0.01

i-nuc	BP(j)	Nuc	#BP_Win	avgMFE	avgZ	avgED	SumZ	SumZ/#TotalWindows	BPs= 6
nt-595	-	G	70	-	-	-	-	-
595	NoBP	G	23	-20.31	-1.6	10.63	-36.91	-0.53
595	548	C	5	-18.44	-0.5	16.76	-2.48	-0.04
595	539	U	6	-16.93	-0.18	19.32	-1.06	-0.02
595	555	C	1	-19.0	-0.65	21.44	-0.65	-0.01
595	628	C	2	-16.45	-0.6	15.39	-1.2	-0.02
595	631	C	32	-23.67	-1.26	8.71	-40.37	-0.58
595	586	C	1	-22.0	0.06	15.6	0.06	0.0

i-nuc	BP(j)	Nuc	#BP_Win	avgMFE	avgZ	avgED	SumZ	SumZ/#TotalWindows	BPs= 7
nt-596	-	C	70	-	-	-	-	-
596	547	G	5	-18.44	-0.5	16.76	-2.48	-0.04
596	538	G	6	-16.93	-0.18	19.32	-1.06	-0.02
596	560	G	20	-20.7	-1.73	9.84	-34.6	-0.49
596	554	G	1	-19.0	-0.65	21.44	-0.65	-0.01
596	NoBP	C	4	-19.82	-0.74	13.84	-2.95	-0.04
596	562	G	1	-17.5	-0.79	10.13	-0.79	-0.01
596	630	G	32	-23.67	-1.26	8.71	-40.37	-0.58
596	585	G	1	-22.0	0.06	15.6	0.06	0.0

i-nuc	BP(j)	Nuc	#BP_Win	avgMFE	avgZ	avgED	SumZ	SumZ/#TotalWindows	BPs= 6
nt-597	-	C	70	-	-	-	-	-
597	NoBP	C	5	-20.6	-0.65	14.53	-3.23	-0.05
597	537	G	6	-16.93	-0.18	19.32	-1.06	-0.02
597	559	G	20	-20.7	-1.73	9.84	-34.6	-0.49
597	553	G	1	-19.0	-0.65	21.44	-0.65	-0.01
597	626	G	5	-20.26	-0.58	14.19	-2.89	-0.04
597	561	G	1	-17.5	-0.79	10.13	-0.79	-0.01
597	629	G	32	-23.67	-1.26	8.71	-40.37	-0.58

i-nuc	BP(j)	Nuc	#BP_Win	avgMFE	avgZ	avgED	SumZ	SumZ/#TotalWindows	BPs= 5
nt-598	-	C	70	-	-	-	-	-
598	NoBP	C	37	-23.56	-1.19	9.28	-44.07	-0.63
598	536	G	6	-16.93	-0.18	19.32	-1.06	-0.02
598	558	G	20	-20.7	-1.73	9.84	-34.6	-0.49
598	552	G	1	-19.0	-0.65	21.44	-0.65	-0.01
598	625	G	5	-20.26	-0.58	14.19	-2.89	-0.04
598	560	G	1	-17.5	-0.79	10.13	-0.79	-0.01

i-nuc	BP(j)	Nuc	#BP_Win	avgMFE	avgZ	avgED	SumZ	SumZ/#TotalWindows	BPs= 2
nt-599	-	A	70	-	-	-	-	-
599	NoBP	A	46	-22.63	-1.06	10.78	-48.54	-0.69
599	557	U	19	-20.76	-1.76	9.68	-33.46	-0.48
599	624	U	5	-20.26	-0.58	14.19	-2.89	-0.04

i-nuc	BP(j)	Nuc	#BP_Win	avgMFE	avgZ	avgED	SumZ	SumZ/#TotalWindows	BPs= 3
nt-600	-	C	70	-	-	-	-	-
600	NoBP	C	16	-21.4	-0.61	15.01	-9.7	-0.14
600	537	G	1	-18.7	-0.19	15.98	-0.19	-0.0
600	556	G	18	-20.83	-1.8	9.6	-32.36	-0.46
600	626	G	35	-23.25	-1.24	8.94	-43.4	-0.62

i-nuc	BP(j)	Nuc	#BP_Win	avgMFE	avgZ	avgED	SumZ	SumZ/#TotalWindows	BPs= 3
nt-601	-	C	70	-	-	-	-	-
601	NoBP	C	33	-21.53	-1.24	11.84	-40.93	-0.58
601	536	G	1	-18.7	-0.19	15.98	-0.19	-0.0
601	554	G	1	-20.2	-1.46	8.18	-1.46	-0.02
601	625	G	35	-23.25	-1.24	8.94	-43.4	-0.62

i-nuc	BP(j)	Nuc	#BP_Win	avgMFE	avgZ	avgED	SumZ	SumZ/#TotalWindows	BPs= 4
nt-602	-	G	70	-	-	-	-	-
602	NoBP	G	19	-20.14	-1.5	12.26	-28.43	-0.41
602	535	C	1	-18.7	-0.19	15.98	-0.19	-0.0
602	540	U	1	-17.6	-0.42	24.18	-0.42	-0.01
602	623	C	14	-24.53	-1.02	9.52	-14.21	-0.2
602	624	U	35	-23.25	-1.24	8.94	-43.4	-0.62

i-nuc	BP(j)	Nuc	#BP_Win	avgMFE	avgZ	avgED	SumZ	SumZ/#TotalWindows	BPs= 5
nt-603	-	G	70	-	-	-	-	-
603	534	C	1	-18.7	-0.19	15.98	-0.19	-0.0
603	NoBP	G	3	-17.67	-0.2	21.2	-0.6	-0.01
603	539	U	1	-17.6	-0.42	24.18	-0.42	-0.01
603	555	C	14	-21.04	-1.96	9.46	-27.43	-0.39
603	622	U	16	-24.29	-0.91	10.24	-14.48	-0.21
603	623	C	35	-23.25	-1.24	8.94	-43.4	-0.62

i-nuc	BP(j)	Nuc	#BP_Win	avgMFE	avgZ	avgED	SumZ	SumZ/#TotalWindows	BPs= 3
nt-604	-	C	70	-	-	-	-	-
604	NoBP	C	2	-17.0	0.03	21.08	0.05	0.0
604	538	G	1	-17.6	-0.42	24.18	-0.42	-0.01
604	554	G	14	-21.04	-1.96	9.46	-27.43	-0.39
604	621	G	53	-23.57	-1.11	9.54	-58.85	-0.84

i-nuc	BP(j)	Nuc	#BP_Win	avgMFE	avgZ	avgED	SumZ	SumZ/#TotalWindows	BPs= 3
nt-605	-	C	70	-	-	-	-	-
605	NoBP	C	1	-17.1	0.09	21.4	0.09	0.0
605	537	G	1	-17.6	-0.42	24.18	-0.42	-0.01
605	553	G	14	-21.04	-1.96	9.46	-27.43	-0.39
605	620	G	54	-23.62	-1.09	9.56	-58.63	-0.84

i-nuc	BP(j)	Nuc	#BP_Win	avgMFE	avgZ	avgED	SumZ	SumZ/#TotalWindows	BPs= 2
nt-606	-	C	70	-	-	-	-	-
606	NoBP	C	2	-22.0	0.02	17.67	0.03	0.0
606	552	G	14	-21.04	-1.96	9.46	-27.43	-0.39
606	619	G	54	-23.62	-1.09	9.56	-58.63	-0.84

i-nuc	BP(j)	Nuc	#BP_Win	avgMFE	avgZ	avgED	SumZ	SumZ/#TotalWindows	BPs= 2
nt-607	-	U	70	-	-	-	-	-
607	551	A	14	-21.04	-1.96	9.46	-27.43	-0.39
607	618	A	54	-23.62	-1.09	9.56	-58.63	-0.84
607	NoBP	U	2	-28.05	0.05	8.09	0.09	0.0

i-nuc	BP(j)	Nuc	#BP_Win	avgMFE	avgZ	avgED	SumZ	SumZ/#TotalWindows	BPs= 2
nt-608	-	U	70	-	-	-	-	-
608	550	G	12	-21.35	-2.12	9.33	-25.44	-0.36
608	NoBP	U	4	-27.08	-0.6	7.55	-2.39	-0.03
608	617	G	54	-23.62	-1.09	9.56	-58.63	-0.84

i-nuc	BP(j)	Nuc	#BP_Win	avgMFE	avgZ	avgED	SumZ	SumZ/#TotalWindows	BPs= 1
nt-609	-	U	70	-	-	-	-	-
609	549	A	10	-21.54	-2.23	9.35	-22.26	-0.32
609	NoBP	U	60	-23.97	-1.06	9.33	-63.34	-0.9

i-nuc	BP(j)	Nuc	#BP_Win	avgMFE	avgZ	avgED	SumZ	SumZ/#TotalWindows	BPs= 0
nt-610	-	A	70	-	-	-	-	-
610	NoBP	A	70	-23.82	-1.21	9.27	-84.91	-1.21

i-nuc	BP(j)	Nuc	#BP_Win	avgMFE	avgZ	avgED	SumZ	SumZ/#TotalWindows	BPs= 0
nt-611	-	U	70	-	-	-	-	-
611	NoBP	U	70	-24.03	-1.2	9.21	-84.08	-1.2

i-nuc	BP(j)	Nuc	#BP_Win	avgMFE	avgZ	avgED	SumZ	SumZ/#TotalWindows	BPs= 0
nt-612	-	A	70	-	-	-	-	-
612	NoBP	A	70	-24.25	-1.18	9.16	-82.86	-1.18

i-nuc	BP(j)	Nuc	#BP_Win	avgMFE	avgZ	avgED	SumZ	SumZ/#TotalWindows	BPs= 0
nt-613	-	A	70	-	-	-	-	-
613	NoBP	A	70	-24.48	-1.16	9.1	-81.54	-1.16

i-nuc	BP(j)	Nuc	#BP_Win	avgMFE	avgZ	avgED	SumZ	SumZ/#TotalWindows	BPs= 0
nt-614	-	U	70	-	-	-	-	-
614	NoBP	U	70	-24.71	-1.13	9.05	-79.24	-1.13

i-nuc	BP(j)	Nuc	#BP_Win	avgMFE	avgZ	avgED	SumZ	SumZ/#TotalWindows	BPs= 1
nt-615	-	G	70	-	-	-	-	-
615	NoBP	G	66	-24.18	-1.13	9.2	-74.27	-1.06
615	681	C	4	-37.4	-0.83	5.45	-3.31	-0.05

i-nuc	BP(j)	Nuc	#BP_Win	avgMFE	avgZ	avgED	SumZ	SumZ/#TotalWindows	BPs= 2
nt-616	-	C	70	-	-	-	-	-
616	NoBP	C	63	-23.86	-1.11	9.35	-69.97	-1.0
616	679	G	3	-35.87	-1.03	4.84	-3.1	-0.04
616	680	G	4	-37.4	-0.83	5.45	-3.31	-0.05

i-nuc	BP(j)	Nuc	#BP_Win	avgMFE	avgZ	avgED	SumZ	SumZ/#TotalWindows	BPs= 2
nt-617	-	G	70	-	-	-	-	-
617	NoBP	G	13	-30.12	-1.04	7.78	-13.57	-0.19
617	608	U	54	-23.62	-1.09	9.56	-58.63	-0.84
617	678	C	3	-35.87	-1.03	4.84	-3.1	-0.04

i-nuc	BP(j)	Nuc	#BP_Win	avgMFE	avgZ	avgED	SumZ	SumZ/#TotalWindows	BPs= 1
nt-618	-	A	70	-	-	-	-	-
618	NoBP	A	16	-32.16	-0.95	7.57	-15.24	-0.22
618	607	U	54	-23.62	-1.09	9.56	-58.63	-0.84

i-nuc	BP(j)	Nuc	#BP_Win	avgMFE	avgZ	avgED	SumZ	SumZ/#TotalWindows	BPs= 2
nt-619	-	G	70	-	-	-	-	-
619	NoBP	G	7	-29.37	-0.62	11.66	-4.34	-0.06
619	606	C	54	-23.62	-1.09	9.56	-58.63	-0.84
619	677	C	9	-36.04	-1.01	5.03	-9.07	-0.13

i-nuc	BP(j)	Nuc	#BP_Win	avgMFE	avgZ	avgED	SumZ	SumZ/#TotalWindows	BPs= 2
nt-620	-	G	70	-	-	-	-	-
620	NoBP	G	6	-32.1	-0.61	13.64	-3.65	-0.05
620	605	C	54	-23.62	-1.09	9.56	-58.63	-0.84
620	676	C	10	-35.41	-0.94	5.03	-9.43	-0.13

i-nuc	BP(j)	Nuc	#BP_Win	avgMFE	avgZ	avgED	SumZ	SumZ/#TotalWindows	BPs= 2
nt-621	-	G	70	-	-	-	-	-
621	604	C	53	-23.57	-1.11	9.54	-58.85	-0.84
621	NoBP	G	6	-35.12	-0.6	14.43	-3.62	-0.05
621	675	C	11	-34.59	-0.82	5.59	-8.98	-0.13

i-nuc	BP(j)	Nuc	#BP_Win	avgMFE	avgZ	avgED	SumZ	SumZ/#TotalWindows	BPs= 2
nt-622	-	U	70	-	-	-	-	-
622	603	G	16	-24.29	-0.91	10.24	-14.48	-0.21
622	NoBP	U	43	-25.33	-1.13	9.81	-48.45	-0.69
622	674	G	11	-34.59	-0.82	5.59	-8.98	-0.13

i-nuc	BP(j)	Nuc	#BP_Win	avgMFE	avgZ	avgED	SumZ	SumZ/#TotalWindows	BPs= 3
nt-623	-	C	70	-	-	-	-	-
623	602	G	14	-24.53	-1.02	9.52	-14.21	-0.2
623	603	G	35	-23.25	-1.24	8.94	-43.4	-0.62
623	NoBP	C	8	-35.66	-0.73	14.8	-5.83	-0.08
623	673	G	13	-33.44	-0.7	6.11	-9.07	-0.13

i-nuc	BP(j)	Nuc	#BP_Win	avgMFE	avgZ	avgED	SumZ	SumZ/#TotalWindows	BPs= 4
nt-624	-	U	70	-	-	-	-	-
624	NoBP	U	11	-33.13	-0.91	13.35	-10.04	-0.14
624	602	G	35	-23.25	-1.24	8.94	-43.4	-0.62
624	599	A	5	-20.26	-0.58	14.19	-2.89	-0.04
624	666	A	6	-29.97	-1.12	6.62	-6.75	-0.1
624	672	G	13	-33.44	-0.7	6.11	-9.07	-0.13

i-nuc	BP(j)	Nuc	#BP_Win	avgMFE	avgZ	avgED	SumZ	SumZ/#TotalWindows	BPs= 5
nt-625	-	G	70	-	-	-	-	-
625	NoBP	G	1	-20.9	-1.61	7.44	-1.61	-0.02
625	601	C	35	-23.25	-1.24	8.94	-43.4	-0.62
625	598	C	5	-20.26	-0.58	14.19	-2.89	-0.04
625	665	C	6	-29.97	-1.12	6.62	-6.75	-0.1
625	671	C	14	-32.99	-0.64	6.58	-8.98	-0.13
625	686	C	9	-36.91	-0.89	14.87	-7.97	-0.11

i-nuc	BP(j)	Nuc	#BP_Win	avgMFE	avgZ	avgED	SumZ	SumZ/#TotalWindows	BPs= 5
nt-626	-	G	70	-	-	-	-	-
626	600	C	35	-23.25	-1.24	8.94	-43.4	-0.62
626	597	C	5	-20.26	-0.58	14.19	-2.89	-0.04
626	664	C	6	-29.97	-1.12	6.62	-6.75	-0.1
626	670	C	14	-32.99	-0.64	6.58	-8.98	-0.13
626	685	C	10	-36.59	-0.85	14.81	-8.54	-0.12

i-nuc	BP(j)	Nuc	#BP_Win	avgMFE	avgZ	avgED	SumZ	SumZ/#TotalWindows	BPs= 2
nt-627	-	A	70	-	-	-	-	-
627	NoBP	A	58	-26.13	-1.05	8.43	-60.98	-0.87
627	649	U	1	-22.0	0.06	15.6	0.06	0.0
627	684	U	11	-36.0	-0.77	15.12	-8.48	-0.12

i-nuc	BP(j)	Nuc	#BP_Win	avgMFE	avgZ	avgED	SumZ	SumZ/#TotalWindows	BPs= 5
nt-628	-	C	70	-	-	-	-	-
628	NoBP	C	34	-23.32	-1.25	8.87	-42.41	-0.61
628	595	G	2	-16.45	-0.6	15.39	-1.2	-0.02
628	648	G	1	-22.0	0.06	15.6	0.06	0.0
628	663	G	7	-29.71	-1.04	7.37	-7.25	-0.1
628	669	G	14	-32.99	-0.64	6.58	-8.98	-0.13
628	683	G	12	-35.41	-0.66	15.9	-7.91	-0.11

i-nuc	BP(j)	Nuc	#BP_Win	avgMFE	avgZ	avgED	SumZ	SumZ/#TotalWindows	BPs= 7
nt-629	-	G	70	-	-	-	-	-
629	NoBP	G	1	-17.5	-0.79	10.13	-0.79	-0.01
629	594	C	2	-16.45	-0.6	15.39	-1.2	-0.02
629	597	C	32	-23.67	-1.26	8.71	-40.37	-0.58
629	647	U	1	-22.0	0.06	15.6	0.06	0.0
629	662	C	7	-29.71	-1.04	7.37	-7.25	-0.1
629	668	C	14	-32.99	-0.64	6.58	-8.98	-0.13
629	682	C	12	-35.41	-0.66	15.9	-7.91	-0.11
629	692	U	1	-27.8	0.75	27.0	0.75	0.01

i-nuc	BP(j)	Nuc	#BP_Win	avgMFE	avgZ	avgED	SumZ	SumZ/#TotalWindows	BPs= 7
nt-630	-	G	70	-	-	-	-	-
630	593	C	2	-16.45	-0.6	15.39	-1.2	-0.02
630	596	C	32	-23.67	-1.26	8.71	-40.37	-0.58
630	646	C	1	-22.0	0.06	15.6	0.06	0.0
630	661	C	7	-29.71	-1.04	7.37	-7.25	-0.1
630	667	C	14	-32.99	-0.64	6.58	-8.98	-0.13
630	681	C	12	-35.41	-0.66	15.9	-7.91	-0.11
630	691	C	2	-27.55	0.61	23.28	1.22	0.02

i-nuc	BP(j)	Nuc	#BP_Win	avgMFE	avgZ	avgED	SumZ	SumZ/#TotalWindows	BPs= 5
nt-631	-	C	70	-	-	-	-	-
631	NoBP	C	16	-31.56	-0.6	7.65	-9.67	-0.14
631	595	G	32	-23.67	-1.26	8.71	-40.37	-0.58
631	645	G	1	-22.0	0.06	15.6	0.06	0.0
631	660	G	7	-29.71	-1.04	7.37	-7.25	-0.1
631	680	G	12	-35.41	-0.66	15.9	-7.91	-0.11
631	690	G	2	-27.55	0.61	23.28	1.22	0.02

i-nuc	BP(j)	Nuc	#BP_Win	avgMFE	avgZ	avgED	SumZ	SumZ/#TotalWindows	BPs= 5
nt-632	-	U	70	-	-	-	-	-
632	NoBP	U	34	-23.84	-1.18	9.06	-40.06	-0.57
632	644	A	1	-22.0	0.06	15.6	0.06	0.0
632	659	G	7	-29.71	-1.04	7.37	-7.25	-0.1
632	666	A	14	-32.99	-0.64	6.58	-8.98	-0.13
632	679	G	12	-35.41	-0.66	15.9	-7.91	-0.11
632	689	G	2	-27.55	0.61	23.28	1.22	0.02

i-nuc	BP(j)	Nuc	#BP_Win	avgMFE	avgZ	avgED	SumZ	SumZ/#TotalWindows	BPs= 6
nt-633	-	G	70	-	-	-	-	-
633	NoBP	G	6	-25.6	-0.64	11.5	-3.82	-0.05
633	593	C	26	-23.42	-1.33	8.13	-34.6	-0.49
633	658	C	7	-29.71	-1.04	7.37	-7.25	-0.1
633	665	C	14	-32.99	-0.64	6.58	-8.98	-0.13
633	678	C	12	-35.41	-0.66	15.9	-7.91	-0.11
633	688	U	2	-27.55	0.61	23.28	1.22	0.02
633	698	C	3	-26.7	0.3	14.79	0.91	0.01

i-nuc	BP(j)	Nuc	#BP_Win	avgMFE	avgZ	avgED	SumZ	SumZ/#TotalWindows	BPs= 2
nt-634	-	A	70	-	-	-	-	-
634	592	U	26	-23.42	-1.33	8.13	-34.6	-0.49
634	NoBP	A	41	-32.0	-0.62	11.13	-25.38	-0.36
634	697	U	3	-26.7	0.3	14.79	0.91	0.01

i-nuc	BP(j)	Nuc	#BP_Win	avgMFE	avgZ	avgED	SumZ	SumZ/#TotalWindows	BPs= 7
nt-635	-	G	70	-	-	-	-	-
635	591	C	25	-23.67	-1.35	7.92	-33.79	-0.48
635	641	C	1	-22.0	0.06	15.6	0.06	0.0
635	594	C	1	-28.5	-0.96	8.19	-0.96	-0.01
635	662	C	17	-32.24	-0.65	7.23	-11.01	-0.16
635	NoBP	G	7	-29.71	-1.04	7.37	-7.25	-0.1
635	676	C	12	-35.41	-0.66	15.9	-7.91	-0.11
635	686	C	4	-26.78	0.47	21.01	1.86	0.03
635	696	C	3	-26.7	0.3	14.79	0.91	0.01

i-nuc	BP(j)	Nuc	#BP_Win	avgMFE	avgZ	avgED	SumZ	SumZ/#TotalWindows	BPs= 7
nt-636	-	G	70	-	-	-	-	-
636	NoBP	G	22	-25.45	-1.15	8.79	-25.21	-0.36
636	590	U	10	-24.55	-1.44	5.86	-14.43	-0.21
636	640	C	1	-22.0	0.06	15.6	0.06	0.0
636	593	C	1	-28.5	-0.96	8.19	-0.96	-0.01
636	661	C	17	-32.24	-0.65	7.23	-11.01	-0.16
636	675	C	12	-35.41	-0.66	15.9	-7.91	-0.11
636	685	C	4	-26.78	0.47	21.01	1.86	0.03
636	695	C	3	-26.7	0.3	14.79	0.91	0.01

i-nuc	BP(j)	Nuc	#BP_Win	avgMFE	avgZ	avgED	SumZ	SumZ/#TotalWindows	BPs= 2
nt-637	-	A	70	-	-	-	-	-
637	NoBP	A	65	-29.0	-0.87	9.66	-56.51	-0.81
637	592	U	1	-28.5	-0.96	8.19	-0.96	-0.01
637	684	U	4	-26.78	0.47	21.01	1.86	0.03

i-nuc	BP(j)	Nuc	#BP_Win	avgMFE	avgZ	avgED	SumZ	SumZ/#TotalWindows	BPs= 3
nt-638	-	C	70	-	-	-	-	-
638	NoBP	C	37	-25.53	-1.0	8.62	-36.93	-0.53
638	660	G	17	-32.24	-0.65	7.23	-11.01	-0.16
638	674	G	12	-35.41	-0.66	15.9	-7.91	-0.11
638	683	G	4	-26.78	0.47	21.01	1.86	0.03

i-nuc	BP(j)	Nuc	#BP_Win	avgMFE	avgZ	avgED	SumZ	SumZ/#TotalWindows	BPs= 2
nt-639	-	C	70	-	-	-	-	-
639	NoBP	C	41	-25.76	-0.8	9.74	-32.89	-0.47
639	659	G	17	-32.24	-0.65	7.23	-11.01	-0.16
639	673	G	12	-35.41	-0.66	15.9	-7.91	-0.11

i-nuc	BP(j)	Nuc	#BP_Win	avgMFE	avgZ	avgED	SumZ	SumZ/#TotalWindows	BPs= 3
nt-640	-	C	70	-	-	-	-	-
640	NoBP	C	52	-27.82	-0.78	8.59	-40.51	-0.58
640	636	G	1	-22.0	0.06	15.6	0.06	0.0
640	660	G	5	-27.9	-0.29	11.45	-1.43	-0.02
640	672	G	12	-35.41	-0.66	15.9	-7.91	-0.11

i-nuc	BP(j)	Nuc	#BP_Win	avgMFE	avgZ	avgED	SumZ	SumZ/#TotalWindows	BPs= 2
nt-641	-	C	70	-	-	-	-	-
641	NoBP	C	64	-29.32	-0.73	9.87	-46.61	-0.67
641	635	G	1	-22.0	0.06	15.6	0.06	0.0
641	659	G	5	-27.9	-0.29	11.45	-1.43	-0.02

i-nuc	BP(j)	Nuc	#BP_Win	avgMFE	avgZ	avgED	SumZ	SumZ/#TotalWindows	BPs= 2
nt-642	-	C	70	-	-	-	-	-
642	NoBP	C	18	-31.09	-0.63	14.53	-11.34	-0.16
642	585	G	9	-24.06	-1.42	6.11	-12.76	-0.18
642	657	G	43	-29.45	-0.51	8.88	-21.83	-0.31

i-nuc	BP(j)	Nuc	#BP_Win	avgMFE	avgZ	avgED	SumZ	SumZ/#TotalWindows	BPs= 2
nt-643	-	G	70	-	-	-	-	-
643	NoBP	G	4	-21.98	-0.22	13.5	-0.88	-0.01
643	584	C	9	-24.06	-1.42	6.11	-12.76	-0.18
643	656	C	57	-30.57	-0.52	10.33	-29.73	-0.42

i-nuc	BP(j)	Nuc	#BP_Win	avgMFE	avgZ	avgED	SumZ	SumZ/#TotalWindows	BPs= 4
nt-644	-	A	70	-	-	-	-	-
644	583	U	9	-24.06	-1.42	6.11	-12.76	-0.18
644	632	U	1	-22.0	0.06	15.6	0.06	0.0
644	652	U	1	-21.8	0.19	15.45	0.19	0.0
644	655	U	58	-30.44	-0.52	10.32	-30.26	-0.43
644	NoBP	A	1	-25.3	1.28	19.18	1.28	0.02

i-nuc	BP(j)	Nuc	#BP_Win	avgMFE	avgZ	avgED	SumZ	SumZ/#TotalWindows	BPs= 5
nt-645	-	G	70	-	-	-	-	-
645	582	C	7	-24.63	-1.52	4.34	-10.65	-0.15
645	NoBP	G	1	-22.4	-0.76	15.97	-0.76	-0.01
645	631	C	1	-22.0	0.06	15.6	0.06	0.0
645	651	C	1	-21.8	0.19	15.45	0.19	0.0
645	654	C	58	-30.44	-0.52	10.32	-30.26	-0.43
645	661	C	2	-25.4	1.29	20.05	2.57	0.04

i-nuc	BP(j)	Nuc	#BP_Win	avgMFE	avgZ	avgED	SumZ	SumZ/#TotalWindows	BPs= 4
nt-646	-	C	70	-	-	-	-	-
646	NoBP	C	8	-24.55	-1.11	7.63	-8.89	-0.13
646	630	G	1	-22.0	0.06	15.6	0.06	0.0
646	650	G	1	-21.8	0.19	15.45	0.19	0.0
646	653	G	58	-30.44	-0.52	10.32	-30.26	-0.43
646	660	G	2	-25.4	1.29	20.05	2.57	0.04

i-nuc	BP(j)	Nuc	#BP_Win	avgMFE	avgZ	avgED	SumZ	SumZ/#TotalWindows	BPs= 3
nt-647	-	U	70	-	-	-	-	-
647	NoBP	U	65	-29.74	-0.58	10.05	-37.76	-0.54
647	629	G	1	-22.0	0.06	15.6	0.06	0.0
647	659	G	2	-25.4	1.29	20.05	2.57	0.04
647	715	A	2	-26.25	0.79	21.07	1.58	0.02

i-nuc	BP(j)	Nuc	#BP_Win	avgMFE	avgZ	avgED	SumZ	SumZ/#TotalWindows	BPs= 3
nt-648	-	G	70	-	-	-	-	-
648	NoBP	G	65	-29.82	-0.54	10.13	-35.06	-0.5
648	628	C	1	-22.0	0.06	15.6	0.06	0.0
648	658	C	2	-25.4	1.29	20.05	2.57	0.04
648	714	C	2	-26.25	0.79	21.07	1.58	0.02

i-nuc	BP(j)	Nuc	#BP_Win	avgMFE	avgZ	avgED	SumZ	SumZ/#TotalWindows	BPs= 3
nt-649	-	U	70	-	-	-	-	-
649	NoBP	U	65	-29.91	-0.52	10.22	-33.68	-0.48
649	627	A	1	-22.0	0.06	15.6	0.06	0.0
649	657	G	2	-25.4	1.29	20.05	2.57	0.04
649	713	G	2	-26.25	0.79	21.07	1.58	0.02

i-nuc	BP(j)	Nuc	#BP_Win	avgMFE	avgZ	avgED	SumZ	SumZ/#TotalWindows	BPs= 3
nt-650	-	G	70	-	-	-	-	-
650	NoBP	G	64	-29.87	-0.49	10.68	-31.62	-0.45
650	646	C	1	-21.8	0.19	15.45	0.19	0.0
650	656	C	2	-25.4	1.29	20.05	2.57	0.04
650	691	C	3	-30.6	0.43	9.41	1.3	0.02

i-nuc	BP(j)	Nuc	#BP_Win	avgMFE	avgZ	avgED	SumZ	SumZ/#TotalWindows	BPs= 3
nt-651	-	C	70	-	-	-	-	-
651	NoBP	C	64	-29.92	-0.46	10.87	-29.2	-0.42
651	645	G	1	-21.8	0.19	15.45	0.19	0.0
651	711	G	2	-26.25	0.79	21.07	1.58	0.02
651	690	G	3	-30.6	0.43	9.41	1.3	0.02

i-nuc	BP(j)	Nuc	#BP_Win	avgMFE	avgZ	avgED	SumZ	SumZ/#TotalWindows	BPs= 3
nt-652	-	U	70	-	-	-	-	-
652	NoBP	U	64	-30.0	-0.44	11.08	-28.2	-0.4
652	644	A	1	-21.8	0.19	15.45	0.19	0.0
652	710	A	2	-26.25	0.79	21.07	1.58	0.02
652	689	G	3	-30.6	0.43	9.41	1.3	0.02

i-nuc	BP(j)	Nuc	#BP_Win	avgMFE	avgZ	avgED	SumZ	SumZ/#TotalWindows	BPs= 3
nt-653	-	G	70	-	-	-	-	-
653	NoBP	G	6	-24.52	0.73	18.88	4.4	0.06
653	646	C	58	-30.44	-0.52	10.32	-30.26	-0.43
653	688	U	3	-30.6	0.43	9.41	1.3	0.02
653	691	C	3	-29.7	0.12	19.43	0.35	0.0

i-nuc	BP(j)	Nuc	#BP_Win	avgMFE	avgZ	avgED	SumZ	SumZ/#TotalWindows	BPs= 3
nt-654	-	C	70	-	-	-	-	-
654	NoBP	C	7	-27.61	0.53	15.42	3.68	0.05
654	645	G	58	-30.44	-0.52	10.32	-30.26	-0.43
654	708	G	2	-26.25	0.79	21.07	1.58	0.02
654	690	G	3	-29.7	0.12	19.43	0.35	0.0

i-nuc	BP(j)	Nuc	#BP_Win	avgMFE	avgZ	avgED	SumZ	SumZ/#TotalWindows	BPs= 3
nt-655	-	U	70	-	-	-	-	-
655	644	A	58	-30.44	-0.52	10.32	-30.26	-0.43
655	NoBP	U	7	-28.63	0.47	16.66	3.29	0.05
655	707	A	2	-26.25	0.79	21.07	1.58	0.02
655	689	G	3	-29.7	0.12	19.43	0.35	0.0

i-nuc	BP(j)	Nuc	#BP_Win	avgMFE	avgZ	avgED	SumZ	SumZ/#TotalWindows	BPs= 3
nt-656	-	C	70	-	-	-	-	-
656	643	G	57	-30.57	-0.52	10.33	-29.73	-0.42
656	650	G	2	-25.4	1.29	20.05	2.57	0.04
656	706	G	2	-26.25	0.79	21.07	1.58	0.02
656	NoBP	C	9	-29.73	0.1	17.66	0.89	0.01

i-nuc	BP(j)	Nuc	#BP_Win	avgMFE	avgZ	avgED	SumZ	SumZ/#TotalWindows	BPs= 5
nt-657	-	G	70	-	-	-	-	-
657	642	C	43	-29.45	-0.51	8.88	-21.83	-0.31
657	670	C	12	-35.41	-0.66	15.9	-7.91	-0.11
657	684	U	11	-29.23	0.23	17.64	2.5	0.04
657	649	U	2	-25.4	1.29	20.05	2.57	0.04
657	705	C	2	-26.25	0.79	21.07	1.58	0.02

i-nuc	BP(j)	Nuc	#BP_Win	avgMFE	avgZ	avgED	SumZ	SumZ/#TotalWindows	BPs= 4
nt-658	-	C	70	-	-	-	-	-
658	NoBP	C	30	-30.16	-0.42	10.44	-12.58	-0.18
658	633	G	7	-29.71	-1.04	7.37	-7.25	-0.1
658	669	G	12	-35.41	-0.66	15.9	-7.91	-0.11
658	683	G	19	-27.75	0.2	14.13	3.76	0.05
658	648	G	2	-25.4	1.29	20.05	2.57	0.04

i-nuc	BP(j)	Nuc	#BP_Win	avgMFE	avgZ	avgED	SumZ	SumZ/#TotalWindows	BPs= 8
nt-659	-	G	70	-	-	-	-	-
659	NoBP	G	1	-29.0	-1.67	3.55	-1.67	-0.02
659	641	C	5	-27.9	-0.29	11.45	-1.43	-0.02
659	639	C	17	-32.24	-0.65	7.23	-11.01	-0.16
659	632	U	7	-29.71	-1.04	7.37	-7.25	-0.1
659	668	C	12	-35.41	-0.66	15.9	-7.91	-0.11
659	682	C	23	-27.58	0.24	15.33	5.63	0.08
659	647	U	2	-25.4	1.29	20.05	2.57	0.04
659	703	C	2	-26.25	0.79	21.07	1.58	0.02
659	692	U	1	-27.3	0.51	15.77	0.51	0.01

i-nuc	BP(j)	Nuc	#BP_Win	avgMFE	avgZ	avgED	SumZ	SumZ/#TotalWindows	BPs= 8
nt-660	-	G	70	-	-	-	-	-
660	640	C	5	-27.9	-0.29	11.45	-1.43	-0.02
660	638	C	17	-32.24	-0.65	7.23	-11.01	-0.16
660	631	C	7	-29.71	-1.04	7.37	-7.25	-0.1
660	667	C	12	-35.41	-0.66	15.9	-7.91	-0.11
660	681	C	23	-27.58	0.24	15.33	5.63	0.08
660	646	C	2	-25.4	1.29	20.05	2.57	0.04
660	702	C	2	-26.25	0.79	21.07	1.58	0.02
660	691	C	2	-27.05	0.55	13.72	1.1	0.02

i-nuc	BP(j)	Nuc	#BP_Win	avgMFE	avgZ	avgED	SumZ	SumZ/#TotalWindows	BPs= 6
nt-661	-	C	70	-	-	-	-	-
661	NoBP	C	17	-33.06	-0.48	15.19	-8.13	-0.12
661	636	G	17	-32.24	-0.65	7.23	-11.01	-0.16
661	630	G	7	-29.71	-1.04	7.37	-7.25	-0.1
661	680	G	23	-27.58	0.24	15.33	5.63	0.08
661	645	G	2	-25.4	1.29	20.05	2.57	0.04
661	701	G	2	-26.25	0.79	21.07	1.58	0.02
661	690	G	2	-27.05	0.55	13.72	1.1	0.02

i-nuc	BP(j)	Nuc	#BP_Win	avgMFE	avgZ	avgED	SumZ	SumZ/#TotalWindows	BPs= 4
nt-662	-	C	70	-	-	-	-	-
662	635	G	17	-32.24	-0.65	7.23	-11.01	-0.16
662	629	G	7	-29.71	-1.04	7.37	-7.25	-0.1
662	NoBP	C	21	-31.75	-0.18	16.52	-3.68	-0.05
662	679	G	23	-27.58	0.24	15.33	5.63	0.08
662	689	G	2	-27.05	0.55	13.72	1.1	0.02

i-nuc	BP(j)	Nuc	#BP_Win	avgMFE	avgZ	avgED	SumZ	SumZ/#TotalWindows	BPs= 4
nt-663	-	G	70	-	-	-	-	-
663	NoBP	G	28	-33.75	-0.66	10.81	-18.39	-0.26
663	628	C	7	-29.71	-1.04	7.37	-7.25	-0.1
663	678	C	23	-27.58	0.24	15.33	5.63	0.08
663	691	C	10	-27.14	0.34	17.06	3.45	0.05
663	688	U	2	-27.05	0.55	13.72	1.1	0.02

i-nuc	BP(j)	Nuc	#BP_Win	avgMFE	avgZ	avgED	SumZ	SumZ/#TotalWindows	BPs= 2
nt-664	-	C	70	-	-	-	-	-
664	NoBP	C	54	-30.72	-0.21	13.17	-11.35	-0.16
664	626	G	6	-29.97	-1.12	6.62	-6.75	-0.1
664	690	G	10	-27.14	0.34	17.06	3.45	0.05

i-nuc	BP(j)	Nuc	#BP_Win	avgMFE	avgZ	avgED	SumZ	SumZ/#TotalWindows	BPs= 3
nt-665	-	C	70	-	-	-	-	-
665	NoBP	C	40	-29.88	-0.04	15.85	-1.6	-0.02
665	625	G	6	-29.97	-1.12	6.62	-6.75	-0.1
665	633	G	14	-32.99	-0.64	6.58	-8.98	-0.13
665	689	G	10	-27.14	0.34	17.06	3.45	0.05

i-nuc	BP(j)	Nuc	#BP_Win	avgMFE	avgZ	avgED	SumZ	SumZ/#TotalWindows	BPs= 3
nt-666	-	A	70	-	-	-	-	-
666	624	U	6	-29.97	-1.12	6.62	-6.75	-0.1
666	632	U	14	-32.99	-0.64	6.58	-8.98	-0.13
666	NoBP	A	38	-30.07	-0.07	15.86	-2.74	-0.04
666	684	U	12	-27.13	0.38	16.5	4.55	0.07

i-nuc	BP(j)	Nuc	#BP_Win	avgMFE	avgZ	avgED	SumZ	SumZ/#TotalWindows	BPs= 4
nt-667	-	C	70	-	-	-	-	-
667	NoBP	C	9	-29.58	-0.81	11.02	-7.29	-0.1
667	630	G	14	-32.99	-0.64	6.58	-8.98	-0.13
667	660	G	12	-35.41	-0.66	15.9	-7.91	-0.11
667	674	G	23	-27.58	0.24	15.33	5.63	0.08
667	683	G	12	-27.13	0.38	16.5	4.55	0.07

i-nuc	BP(j)	Nuc	#BP_Win	avgMFE	avgZ	avgED	SumZ	SumZ/#TotalWindows	BPs= 4
nt-668	-	C	70	-	-	-	-	-
668	NoBP	C	19	-27.85	-0.01	15.01	-0.23	-0.0
668	629	G	14	-32.99	-0.64	6.58	-8.98	-0.13
668	659	G	12	-35.41	-0.66	15.9	-7.91	-0.11
668	673	G	23	-27.58	0.24	15.33	5.63	0.08
668	736	G	2	-32.9	-1.01	7.42	-2.02	-0.03

i-nuc	BP(j)	Nuc	#BP_Win	avgMFE	avgZ	avgED	SumZ	SumZ/#TotalWindows	BPs= 5
nt-669	-	G	70	-	-	-	-	-
669	NoBP	G	26	-27.87	0.11	14.44	2.8	0.04
669	628	C	14	-32.99	-0.64	6.58	-8.98	-0.13
669	658	C	12	-35.41	-0.66	15.9	-7.91	-0.11
669	681	C	12	-27.13	0.38	16.5	4.55	0.07
669	691	C	3	-29.07	-0.15	21.87	-0.45	-0.01
669	735	C	3	-31.93	-0.85	7.65	-2.56	-0.04

i-nuc	BP(j)	Nuc	#BP_Win	avgMFE	avgZ	avgED	SumZ	SumZ/#TotalWindows	BPs= 5
nt-670	-	C	70	-	-	-	-	-
670	NoBP	C	26	-28.01	0.1	14.21	2.62	0.04
670	626	G	14	-32.99	-0.64	6.58	-8.98	-0.13
670	657	G	12	-35.41	-0.66	15.9	-7.91	-0.11
670	680	G	12	-27.13	0.38	16.5	4.55	0.07
670	690	G	3	-29.07	-0.15	21.87	-0.45	-0.01
670	734	G	3	-31.93	-0.85	7.65	-2.56	-0.04

i-nuc	BP(j)	Nuc	#BP_Win	avgMFE	avgZ	avgED	SumZ	SumZ/#TotalWindows	BPs= 4
nt-671	-	C	70	-	-	-	-	-
671	NoBP	C	38	-30.45	-0.16	14.75	-6.08	-0.09
671	625	G	14	-32.99	-0.64	6.58	-8.98	-0.13
671	679	G	12	-27.13	0.38	16.5	4.55	0.07
671	689	G	3	-29.07	-0.15	21.87	-0.45	-0.01
671	733	G	3	-31.93	-0.85	7.65	-2.56	-0.04

i-nuc	BP(j)	Nuc	#BP_Win	avgMFE	avgZ	avgED	SumZ	SumZ/#TotalWindows	BPs= 6
nt-672	-	G	70	-	-	-	-	-
672	NoBP	G	24	-27.56	0.24	15.22	5.71	0.08
672	624	U	13	-33.44	-0.7	6.11	-9.07	-0.13
672	640	C	12	-35.41	-0.66	15.9	-7.91	-0.11
672	678	C	12	-27.13	0.38	16.5	4.55	0.07
672	688	U	3	-29.07	-0.15	21.87	-0.45	-0.01
672	732	U	3	-31.93	-0.85	7.65	-2.56	-0.04
672	693	C	3	-33.8	-1.49	3.92	-4.46	-0.06

i-nuc	BP(j)	Nuc	#BP_Win	avgMFE	avgZ	avgED	SumZ	SumZ/#TotalWindows	BPs= 7
nt-673	-	G	70	-	-	-	-	-
673	623	C	13	-33.44	-0.7	6.11	-9.07	-0.13
673	639	C	12	-35.41	-0.66	15.9	-7.91	-0.11
673	668	C	23	-27.58	0.24	15.33	5.63	0.08
673	677	C	12	-27.13	0.38	16.5	4.55	0.07
673	687	C	3	-29.07	-0.15	21.87	-0.45	-0.01
673	731	U	3	-31.93	-0.85	7.65	-2.56	-0.04
673	692	U	4	-33.08	-1.48	6.1	-5.9	-0.08

i-nuc	BP(j)	Nuc	#BP_Win	avgMFE	avgZ	avgED	SumZ	SumZ/#TotalWindows	BPs= 6
nt-674	-	G	70	-	-	-	-	-
674	NoBP	G	14	-27.34	0.22	15.82	3.01	0.04
674	622	U	11	-34.59	-0.82	5.59	-8.98	-0.13
674	638	C	12	-35.41	-0.66	15.9	-7.91	-0.11
674	667	C	23	-27.58	0.24	15.33	5.63	0.08
674	686	C	3	-29.07	-0.15	21.87	-0.45	-0.01
674	730	C	3	-31.93	-0.85	7.65	-2.56	-0.04
674	691	C	4	-33.08	-1.48	6.1	-5.9	-0.08

i-nuc	BP(j)	Nuc	#BP_Win	avgMFE	avgZ	avgED	SumZ	SumZ/#TotalWindows	BPs= 4
nt-675	-	C	70	-	-	-	-	-
675	621	G	11	-34.59	-0.82	5.59	-8.98	-0.13
675	636	G	12	-35.41	-0.66	15.9	-7.91	-0.11
675	NoBP	C	40	-27.72	0.17	15.99	6.64	0.09
675	729	G	3	-31.93	-0.85	7.65	-2.56	-0.04
675	690	G	4	-33.08	-1.48	6.1	-5.9	-0.08

i-nuc	BP(j)	Nuc	#BP_Win	avgMFE	avgZ	avgED	SumZ	SumZ/#TotalWindows	BPs= 4
nt-676	-	C	70	-	-	-	-	-
676	620	G	10	-35.41	-0.94	5.03	-9.43	-0.13
676	635	G	12	-35.41	-0.66	15.9	-7.91	-0.11
676	NoBP	C	41	-27.79	0.12	15.8	5.01	0.07
676	728	G	3	-31.93	-0.85	7.65	-2.56	-0.04
676	689	G	4	-33.08	-1.48	6.1	-5.9	-0.08

i-nuc	BP(j)	Nuc	#BP_Win	avgMFE	avgZ	avgED	SumZ	SumZ/#TotalWindows	BPs= 3
nt-677	-	C	70	-	-	-	-	-
677	619	G	9	-36.04	-1.01	5.03	-9.07	-0.13
677	NoBP	C	46	-30.67	-0.39	13.63	-17.81	-0.25
677	673	G	12	-27.13	0.38	16.5	4.55	0.07
677	683	G	3	-29.07	-0.15	21.87	-0.45	-0.01

i-nuc	BP(j)	Nuc	#BP_Win	avgMFE	avgZ	avgED	SumZ	SumZ/#TotalWindows	BPs= 5
nt-678	-	C	70	-	-	-	-	-
678	NoBP	C	17	-32.77	-1.18	9.19	-20.01	-0.29
678	617	G	3	-35.87	-1.03	4.84	-3.1	-0.04
678	633	G	12	-35.41	-0.66	15.9	-7.91	-0.11
678	663	G	23	-27.58	0.24	15.33	5.63	0.08
678	672	G	12	-27.13	0.38	16.5	4.55	0.07
678	726	G	3	-31.93	-0.85	7.65	-2.56	-0.04

i-nuc	BP(j)	Nuc	#BP_Win	avgMFE	avgZ	avgED	SumZ	SumZ/#TotalWindows	BPs= 6
nt-679	-	G	70	-	-	-	-	-
679	616	C	3	-35.87	-1.03	4.84	-3.1	-0.04
679	NoBP	G	7	-33.83	-0.54	12.49	-3.76	-0.05
679	632	U	12	-35.41	-0.66	15.9	-7.91	-0.11
679	662	C	23	-27.58	0.24	15.33	5.63	0.08
679	671	C	12	-27.13	0.38	16.5	4.55	0.07
679	692	U	9	-31.12	-1.52	7.51	-13.67	-0.2
679	686	C	4	-33.08	-1.48	6.1	-5.9	-0.08

i-nuc	BP(j)	Nuc	#BP_Win	avgMFE	avgZ	avgED	SumZ	SumZ/#TotalWindows	BPs= 6
nt-680	-	G	70	-	-	-	-	-
680	NoBP	G	5	-31.94	-0.45	15.04	-2.25	-0.03
680	616	C	4	-37.4	-0.83	5.45	-3.31	-0.05
680	631	C	12	-35.41	-0.66	15.9	-7.91	-0.11
680	661	C	23	-27.58	0.24	15.33	5.63	0.08
680	670	C	12	-27.13	0.38	16.5	4.55	0.07
680	691	C	10	-30.99	-1.52	7.81	-15.25	-0.22
680	685	C	4	-33.08	-1.48	6.1	-5.9	-0.08

i-nuc	BP(j)	Nuc	#BP_Win	avgMFE	avgZ	avgED	SumZ	SumZ/#TotalWindows	BPs= 6
nt-681	-	C	70	-	-	-	-	-
681	615	G	4	-37.4	-0.83	5.45	-3.31	-0.05
681	NoBP	C	8	-31.96	-0.86	11.88	-6.85	-0.1
681	630	G	12	-35.41	-0.66	15.9	-7.91	-0.11
681	660	G	23	-27.58	0.24	15.33	5.63	0.08
681	669	G	12	-27.13	0.38	16.5	4.55	0.07
681	690	G	10	-30.99	-1.52	7.81	-15.25	-0.22
681	749	G	1	-30.4	-2.4	6.17	-2.4	-0.03

i-nuc	BP(j)	Nuc	#BP_Win	avgMFE	avgZ	avgED	SumZ	SumZ/#TotalWindows	BPs= 4
nt-682	-	C	70	-	-	-	-	-
682	NoBP	C	23	-30.17	-0.19	13.43	-4.44	-0.06
682	629	G	12	-35.41	-0.66	15.9	-7.91	-0.11
682	659	G	23	-27.58	0.24	15.33	5.63	0.08
682	689	G	10	-30.99	-1.52	7.81	-15.25	-0.22
682	748	G	2	-28.85	-1.69	8.24	-3.38	-0.05

i-nuc	BP(j)	Nuc	#BP_Win	avgMFE	avgZ	avgED	SumZ	SumZ/#TotalWindows	BPs= 6
nt-683	-	G	70	-	-	-	-	-
683	NoBP	G	18	-32.27	-1.33	7.25	-23.96	-0.34
683	628	C	12	-35.41	-0.66	15.9	-7.91	-0.11
683	638	C	4	-26.78	0.47	21.01	1.86	0.03
683	667	C	12	-27.13	0.38	16.5	4.55	0.07
683	658	C	19	-27.75	0.2	14.13	3.76	0.05
683	677	C	3	-29.07	-0.15	21.87	-0.45	-0.01
683	747	C	2	-28.85	-1.69	8.24	-3.38	-0.05

i-nuc	BP(j)	Nuc	#BP_Win	avgMFE	avgZ	avgED	SumZ	SumZ/#TotalWindows	BPs= 7
nt-684	-	U	70	-	-	-	-	-
684	NoBP	U	27	-30.2	-0.87	10.14	-23.46	-0.34
684	627	A	11	-36.0	-0.77	15.12	-8.48	-0.12
684	637	A	4	-26.78	0.47	21.01	1.86	0.03
684	666	A	12	-27.13	0.38	16.5	4.55	0.07
684	709	A	2	-25.55	0.43	7.4	0.87	0.01
684	657	G	11	-29.23	0.23	17.64	2.5	0.04
684	746	A	2	-28.85	-1.69	8.24	-3.38	-0.05
684	750	A	1	-27.2	-1.29	12.39	-1.29	-0.02

i-nuc	BP(j)	Nuc	#BP_Win	avgMFE	avgZ	avgED	SumZ	SumZ/#TotalWindows	BPs= 8
nt-685	-	C	70	-	-	-	-	-
685	NoBP	C	44	-28.75	-0.24	13.35	-10.75	-0.15
685	626	G	10	-36.59	-0.85	14.81	-8.54	-0.12
685	636	G	4	-26.78	0.47	21.01	1.86	0.03
685	708	G	2	-25.55	0.43	7.4	0.87	0.01
685	718	G	3	-28.9	-0.25	24.15	-0.75	-0.01
685	680	G	4	-33.08	-1.48	6.1	-5.9	-0.08
685	749	G	1	-27.2	-1.29	12.39	-1.29	-0.02
685	752	G	1	-28.6	-1.8	11.13	-1.8	-0.03
685	753	G	1	-29.4	-2.25	8.27	-2.25	-0.03

i-nuc	BP(j)	Nuc	#BP_Win	avgMFE	avgZ	avgED	SumZ	SumZ/#TotalWindows	BPs= 9
nt-686	-	C	70	-	-	-	-	-
686	625	G	9	-36.91	-0.89	14.87	-7.97	-0.11
686	NoBP	C	41	-28.67	-0.25	12.95	-10.37	-0.15
686	635	G	4	-26.78	0.47	21.01	1.86	0.03
686	706	G	2	-25.55	0.43	7.4	0.87	0.01
686	717	G	3	-28.9	-0.25	24.15	-0.75	-0.01
686	674	G	3	-29.07	-0.15	21.87	-0.45	-0.01
686	679	G	4	-33.08	-1.48	6.1	-5.9	-0.08
686	748	G	1	-27.2	-1.29	12.39	-1.29	-0.02
686	751	G	1	-28.6	-1.8	11.13	-1.8	-0.03
686	752	G	2	-27.85	-1.64	11.2	-3.28	-0.05

i-nuc	BP(j)	Nuc	#BP_Win	avgMFE	avgZ	avgED	SumZ	SumZ/#TotalWindows	BPs= 6
nt-687	-	C	70	-	-	-	-	-
687	NoBP	C	56	-29.89	-0.33	12.92	-18.76	-0.27
687	716	G	3	-28.9	-0.25	24.15	-0.75	-0.01
687	726	G	2	-28.35	0.1	20.34	0.21	0.0
687	673	G	3	-29.07	-0.15	21.87	-0.45	-0.01
687	744	G	3	-28.3	-1.56	9.62	-4.67	-0.07
687	749	G	1	-28.6	-1.8	11.13	-1.8	-0.03
687	751	G	2	-27.85	-1.64	11.2	-3.28	-0.05

i-nuc	BP(j)	Nuc	#BP_Win	avgMFE	avgZ	avgED	SumZ	SumZ/#TotalWindows	BPs= 9
nt-688	-	U	70	-	-	-	-	-
688	NoBP	U	49	-29.87	-0.49	12.59	-23.89	-0.34
688	633	G	2	-27.55	0.61	23.28	1.22	0.02
688	653	G	3	-30.6	0.43	9.41	1.3	0.02
688	715	A	3	-28.9	-0.25	24.15	-0.75	-0.01
688	725	A	2	-28.35	0.1	20.34	0.21	0.0
688	663	G	2	-27.05	0.55	13.72	1.1	0.02
688	672	G	3	-29.07	-0.15	21.87	-0.45	-0.01
688	743	A	3	-28.3	-1.56	9.62	-4.67	-0.07
688	748	G	1	-28.6	-1.8	11.13	-1.8	-0.03
688	750	A	2	-27.85	-1.64	11.2	-3.28	-0.05

i-nuc	BP(j)	Nuc	#BP_Win	avgMFE	avgZ	avgED	SumZ	SumZ/#TotalWindows	BPs= 12
nt-689	-	G	70	-	-	-	-	-
689	NoBP	G	17	-31.66	-1.13	13.19	-19.18	-0.27
689	632	U	2	-27.55	0.61	23.28	1.22	0.02
689	665	C	10	-27.14	0.34	17.06	3.45	0.05
689	703	C	10	-25.5	0.33	10.63	3.31	0.05
689	652	U	3	-30.6	0.43	9.41	1.3	0.02
689	655	U	3	-29.7	0.12	19.43	0.35	0.0
689	714	C	3	-28.9	-0.25	24.15	-0.75	-0.01
689	724	C	2	-28.35	0.1	20.34	0.21	0.0
689	662	C	2	-27.05	0.55	13.72	1.1	0.02
689	671	C	3	-29.07	-0.15	21.87	-0.45	-0.01
689	682	C	10	-30.99	-1.52	7.81	-15.25	-0.22
689	676	C	4	-33.08	-1.48	6.1	-5.9	-0.08
689	747	C	1	-28.6	-1.8	11.13	-1.8	-0.03

i-nuc	BP(j)	Nuc	#BP_Win	avgMFE	avgZ	avgED	SumZ	SumZ/#TotalWindows	BPs= 11
nt-690	-	G	70	-	-	-	-	-
690	NoBP	G	19	-31.04	-1.06	14.73	-20.21	-0.29
690	631	C	2	-27.55	0.61	23.28	1.22	0.02
690	664	C	10	-27.14	0.34	17.06	3.45	0.05
690	702	C	10	-25.5	0.33	10.63	3.31	0.05
690	651	C	3	-30.6	0.43	9.41	1.3	0.02
690	654	C	3	-29.7	0.12	19.43	0.35	0.0
690	723	U	2	-28.35	0.1	20.34	0.21	0.0
690	661	C	2	-27.05	0.55	13.72	1.1	0.02
690	670	C	3	-29.07	-0.15	21.87	-0.45	-0.01
690	681	C	10	-30.99	-1.52	7.81	-15.25	-0.22
690	675	C	4	-33.08	-1.48	6.1	-5.9	-0.08
690	747	C	2	-27.85	-1.64	11.2	-3.28	-0.05

i-nuc	BP(j)	Nuc	#BP_Win	avgMFE	avgZ	avgED	SumZ	SumZ/#TotalWindows	BPs= 12
nt-691	-	C	70	-	-	-	-	-
691	NoBP	C	17	-30.86	-0.74	16.43	-12.56	-0.18
691	630	G	2	-27.55	0.61	23.28	1.22	0.02
691	663	G	10	-27.14	0.34	17.06	3.45	0.05
691	701	G	10	-25.5	0.33	10.63	3.31	0.05
691	650	G	3	-30.6	0.43	9.41	1.3	0.02
691	653	G	3	-29.7	0.12	19.43	0.35	0.0
691	660	G	2	-27.05	0.55	13.72	1.1	0.02
691	669	G	3	-29.07	-0.15	21.87	-0.45	-0.01
691	680	G	10	-30.99	-1.52	7.81	-15.25	-0.22
691	674	G	4	-33.08	-1.48	6.1	-5.9	-0.08
691	744	G	1	-28.6	-1.8	11.13	-1.8	-0.03
691	755	G	1	-26.5	-1.14	10.08	-1.14	-0.02
691	757	G	4	-28.48	-2.24	9.37	-8.98	-0.13

i-nuc	BP(j)	Nuc	#BP_Win	avgMFE	avgZ	avgED	SumZ	SumZ/#TotalWindows	BPs= 9
nt-692	-	U	70	-	-	-	-	-
692	NoBP	U	44	-28.5	0.04	15.71	1.84	0.03
692	629	G	1	-27.8	0.75	27.0	0.75	0.01
692	659	G	1	-27.3	0.51	15.77	0.51	0.01
692	679	G	9	-31.12	-1.52	7.51	-13.67	-0.2
692	673	G	4	-33.08	-1.48	6.1	-5.9	-0.08
692	739	A	3	-28.3	-1.56	9.62	-4.67	-0.07
692	743	A	1	-28.6	-1.8	11.13	-1.8	-0.03
692	745	A	2	-27.85	-1.64	11.2	-3.28	-0.05
692	754	A	1	-26.5	-1.14	10.08	-1.14	-0.02
692	756	G	4	-28.48	-2.24	9.37	-8.98	-0.13

i-nuc	BP(j)	Nuc	#BP_Win	avgMFE	avgZ	avgED	SumZ	SumZ/#TotalWindows	BPs= 5
nt-693	-	C	70	-	-	-	-	-
693	NoBP	C	57	-28.77	-0.26	14.33	-14.92	-0.21
693	672	G	3	-33.8	-1.49	3.92	-4.46	-0.06
693	738	G	3	-28.3	-1.56	9.62	-4.67	-0.07
693	744	G	2	-27.85	-1.64	11.2	-3.28	-0.05
693	753	G	1	-26.5	-1.14	10.08	-1.14	-0.02
693	755	G	4	-28.48	-2.24	9.37	-8.98	-0.13

i-nuc	BP(j)	Nuc	#BP_Win	avgMFE	avgZ	avgED	SumZ	SumZ/#TotalWindows	BPs= 6
nt-694	-	C	70	-	-	-	-	-
694	NoBP	C	39	-28.24	0.13	14.96	4.99	0.07
694	713	G	5	-27.5	0.36	22.51	1.82	0.03
694	738	G	15	-30.96	-1.61	8.48	-24.2	-0.35
694	737	G	3	-28.3	-1.56	9.62	-4.67	-0.07
694	752	G	1	-26.5	-1.14	10.08	-1.14	-0.02
694	753	G	4	-28.48	-2.24	9.37	-8.98	-0.13
694	757	G	3	-28.17	-2.18	7.06	-6.54	-0.09

i-nuc	BP(j)	Nuc	#BP_Win	avgMFE	avgZ	avgED	SumZ	SumZ/#TotalWindows	BPs= 7
nt-695	-	C	70	-	-	-	-	-
695	NoBP	C	35	-28.12	0.14	15.0	5.03	0.07
695	636	G	3	-26.7	0.3	14.79	0.91	0.01
695	712	G	5	-27.5	0.36	22.51	1.82	0.03
695	737	G	15	-30.96	-1.61	8.48	-24.2	-0.35
695	736	G	3	-28.3	-1.56	9.62	-4.67	-0.07
695	751	G	1	-26.5	-1.14	10.08	-1.14	-0.02
695	752	G	4	-28.48	-2.24	9.37	-8.98	-0.13
695	756	G	4	-27.32	-1.87	7.59	-7.48	-0.11

i-nuc	BP(j)	Nuc	#BP_Win	avgMFE	avgZ	avgED	SumZ	SumZ/#TotalWindows	BPs= 5
nt-696	-	C	70	-	-	-	-	-
696	NoBP	C	39	-27.82	-0.02	14.54	-0.85	-0.01
696	635	G	3	-26.7	0.3	14.79	0.91	0.01
696	711	G	5	-27.5	0.36	22.51	1.82	0.03
696	736	G	15	-30.96	-1.61	8.48	-24.2	-0.35
696	751	G	4	-28.48	-2.24	9.37	-8.98	-0.13
696	755	G	4	-27.32	-1.87	7.59	-7.48	-0.11

i-nuc	BP(j)	Nuc	#BP_Win	avgMFE	avgZ	avgED	SumZ	SumZ/#TotalWindows	BPs= 7
nt-697	-	U	70	-	-	-	-	-
697	NoBP	U	38	-28.45	-0.49	12.57	-18.76	-0.27
697	634	A	3	-26.7	0.3	14.79	0.91	0.01
697	710	A	5	-27.5	0.36	22.51	1.82	0.03
697	718	G	11	-29.72	-0.05	14.48	-0.54	-0.01
697	734	G	3	-28.3	-1.56	9.62	-4.67	-0.07
697	750	A	5	-28.08	-2.02	9.51	-10.12	-0.14
697	754	A	4	-27.32	-1.87	7.59	-7.48	-0.11
697	739	A	1	-23.8	-1.19	18.42	-1.19	-0.02

i-nuc	BP(j)	Nuc	#BP_Win	avgMFE	avgZ	avgED	SumZ	SumZ/#TotalWindows	BPs= 7
nt-698	-	C	70	-	-	-	-	-
698	NoBP	C	25	-26.46	0.16	16.35	4.12	0.06
698	633	G	3	-26.7	0.3	14.79	0.91	0.01
698	717	G	13	-29.81	0.03	13.66	0.4	0.01
698	734	G	16	-30.72	-1.51	9.61	-24.11	-0.34
698	733	G	3	-28.3	-1.56	9.62	-4.67	-0.07
698	749	G	5	-28.08	-2.02	9.51	-10.12	-0.14
698	753	G	4	-27.32	-1.87	7.59	-7.48	-0.11
698	738	G	1	-23.8	-1.19	18.42	-1.19	-0.02

i-nuc	BP(j)	Nuc	#BP_Win	avgMFE	avgZ	avgED	SumZ	SumZ/#TotalWindows	BPs= 6
nt-699	-	C	70	-	-	-	-	-
699	NoBP	C	26	-26.38	-0.16	13.26	-4.16	-0.06
699	708	G	5	-27.5	0.36	22.51	1.82	0.03
699	716	G	13	-29.81	0.03	13.66	0.4	0.01
699	733	G	16	-30.72	-1.51	9.61	-24.11	-0.34
699	748	G	5	-28.08	-2.02	9.51	-10.12	-0.14
699	752	G	4	-27.32	-1.87	7.59	-7.48	-0.11
699	737	G	1	-23.8	-1.19	18.42	-1.19	-0.02

i-nuc	BP(j)	Nuc	#BP_Win	avgMFE	avgZ	avgED	SumZ	SumZ/#TotalWindows	BPs= 4
nt-700	-	U	70	-	-	-	-	-
700	NoBP	U	47	-27.99	-0.88	11.26	-41.43	-0.59
700	707	A	5	-27.5	0.36	22.51	1.82	0.03
700	715	A	13	-29.81	0.03	13.66	0.4	0.01
700	751	G	4	-27.32	-1.87	7.59	-7.48	-0.11
700	736	G	1	-23.8	-1.19	18.42	-1.19	-0.02

i-nuc	BP(j)	Nuc	#BP_Win	avgMFE	avgZ	avgED	SumZ	SumZ/#TotalWindows	BPs= 4
nt-701	-	G	70	-	-	-	-	-
701	NoBP	G	7	-27.27	0.4	20.39	2.82	0.04
701	691	C	10	-25.5	0.33	10.63	3.31	0.05
701	661	C	2	-26.25	0.79	21.07	1.58	0.02
701	714	C	13	-29.81	0.03	13.66	0.4	0.01
701	730	C	38	-28.57	-1.54	10.2	-58.62	-0.84

i-nuc	BP(j)	Nuc	#BP_Win	avgMFE	avgZ	avgED	SumZ	SumZ/#TotalWindows	BPs= 4
nt-702	-	C	70	-	-	-	-	-
702	NoBP	C	6	-27.37	0.4	21.28	2.42	0.03
702	690	G	10	-25.5	0.33	10.63	3.31	0.05
702	660	G	2	-26.25	0.79	21.07	1.58	0.02
702	713	G	13	-29.81	0.03	13.66	0.4	0.01
702	729	G	39	-28.43	-1.55	10.0	-60.39	-0.86

i-nuc	BP(j)	Nuc	#BP_Win	avgMFE	avgZ	avgED	SumZ	SumZ/#TotalWindows	BPs= 4
nt-703	-	C	70	-	-	-	-	-
703	689	G	10	-25.5	0.33	10.63	3.31	0.05
703	NoBP	C	5	-27.5	0.36	22.51	1.82	0.03
703	659	G	2	-26.25	0.79	21.07	1.58	0.02
703	712	G	13	-29.81	0.03	13.66	0.4	0.01
703	728	G	40	-28.3	-1.58	9.79	-63.1	-0.9

i-nuc	BP(j)	Nuc	#BP_Win	avgMFE	avgZ	avgED	SumZ	SumZ/#TotalWindows	BPs= 2
nt-704	-	U	70	-	-	-	-	-
704	NoBP	U	17	-25.85	0.22	14.27	3.78	0.05
704	711	G	13	-29.81	0.03	13.66	0.4	0.01
704	727	A	40	-28.3	-1.58	9.79	-63.1	-0.9

i-nuc	BP(j)	Nuc	#BP_Win	avgMFE	avgZ	avgED	SumZ	SumZ/#TotalWindows	BPs= 2
nt-705	-	C	70	-	-	-	-	-
705	NoBP	C	28	-27.43	-0.01	12.96	-0.36	-0.01
705	657	G	2	-26.25	0.79	21.07	1.58	0.02
705	726	G	40	-28.3	-1.58	9.79	-63.1	-0.9

i-nuc	BP(j)	Nuc	#BP_Win	avgMFE	avgZ	avgED	SumZ	SumZ/#TotalWindows	BPs= 3
nt-706	-	G	70	-	-	-	-	-
706	NoBP	G	23	-28.33	0.17	14.59	4.01	0.06
706	686	C	2	-25.55	0.43	7.4	0.87	0.01
706	656	C	2	-26.25	0.79	21.07	1.58	0.02
706	724	C	43	-27.72	-1.66	9.23	-71.57	-1.02

i-nuc	BP(j)	Nuc	#BP_Win	avgMFE	avgZ	avgED	SumZ	SumZ/#TotalWindows	BPs= 3
nt-707	-	A	70	-	-	-	-	-
707	NoBP	A	19	-28.42	0.16	12.12	3.13	0.04
707	700	U	5	-27.5	0.36	22.51	1.82	0.03
707	655	U	2	-26.25	0.79	21.07	1.58	0.02
707	723	U	44	-27.45	-1.67	9.25	-73.4	-1.05

i-nuc	BP(j)	Nuc	#BP_Win	avgMFE	avgZ	avgED	SumZ	SumZ/#TotalWindows	BPs= 4
nt-708	-	G	70	-	-	-	-	-
708	NoBP	G	16	-28.97	0.15	13.03	2.45	0.04
708	685	C	2	-25.55	0.43	7.4	0.87	0.01
708	699	C	5	-27.5	0.36	22.51	1.82	0.03
708	654	C	2	-26.25	0.79	21.07	1.58	0.02
708	722	C	45	-27.18	-1.65	9.33	-74.32	-1.06

i-nuc	BP(j)	Nuc	#BP_Win	avgMFE	avgZ	avgED	SumZ	SumZ/#TotalWindows	BPs= 2
nt-709	-	A	70	-	-	-	-	-
709	NoBP	A	23	-28.03	0.19	15.73	4.32	0.06
709	684	U	2	-25.55	0.43	7.4	0.87	0.01
709	721	U	45	-27.18	-1.65	9.33	-74.32	-1.06

i-nuc	BP(j)	Nuc	#BP_Win	avgMFE	avgZ	avgED	SumZ	SumZ/#TotalWindows	BPs= 3
nt-710	-	A	70	-	-	-	-	-
710	NoBP	A	18	-27.7	-0.01	12.03	-0.12	-0.0
710	697	U	5	-27.5	0.36	22.51	1.82	0.03
710	652	U	2	-26.25	0.79	21.07	1.58	0.02
710	720	U	45	-27.18	-1.65	9.33	-74.32	-1.06

i-nuc	BP(j)	Nuc	#BP_Win	avgMFE	avgZ	avgED	SumZ	SumZ/#TotalWindows	BPs= 4
nt-711	-	G	70	-	-	-	-	-
711	NoBP	G	5	-20.7	-0.33	7.25	-1.64	-0.02
711	696	C	5	-27.5	0.36	22.51	1.82	0.03
711	651	C	2	-26.25	0.79	21.07	1.58	0.02
711	704	U	13	-29.81	0.03	13.66	0.4	0.01
711	719	C	45	-27.18	-1.65	9.33	-74.32	-1.06

i-nuc	BP(j)	Nuc	#BP_Win	avgMFE	avgZ	avgED	SumZ	SumZ/#TotalWindows	BPs= 2
nt-712	-	G	70	-	-	-	-	-
712	NoBP	G	52	-26.38	-1.46	9.54	-75.92	-1.08
712	695	C	5	-27.5	0.36	22.51	1.82	0.03
712	703	C	13	-29.81	0.03	13.66	0.4	0.01

i-nuc	BP(j)	Nuc	#BP_Win	avgMFE	avgZ	avgED	SumZ	SumZ/#TotalWindows	BPs= 3
nt-713	-	G	70	-	-	-	-	-
713	694	C	5	-27.5	0.36	22.51	1.82	0.03
713	649	U	2	-26.25	0.79	21.07	1.58	0.02
713	702	C	13	-29.81	0.03	13.66	0.4	0.01
713	NoBP	G	50	-26.24	-1.59	8.94	-79.58	-1.14

i-nuc	BP(j)	Nuc	#BP_Win	avgMFE	avgZ	avgED	SumZ	SumZ/#TotalWindows	BPs= 3
nt-714	-	C	70	-	-	-	-	-
714	NoBP	C	52	-26.07	-1.52	9.05	-79.22	-1.13
714	648	G	2	-26.25	0.79	21.07	1.58	0.02
714	701	G	13	-29.81	0.03	13.66	0.4	0.01
714	689	G	3	-28.9	-0.25	24.15	-0.75	-0.01

i-nuc	BP(j)	Nuc	#BP_Win	avgMFE	avgZ	avgED	SumZ	SumZ/#TotalWindows	BPs= 3
nt-715	-	A	70	-	-	-	-	-
715	647	U	2	-26.25	0.79	21.07	1.58	0.02
715	700	U	13	-29.81	0.03	13.66	0.4	0.01
715	688	U	3	-28.9	-0.25	24.15	-0.75	-0.01
715	NoBP	A	52	-25.92	-1.57	8.69	-81.79	-1.17

i-nuc	BP(j)	Nuc	#BP_Win	avgMFE	avgZ	avgED	SumZ	SumZ/#TotalWindows	BPs= 2
nt-716	-	G	70	-	-	-	-	-
716	NoBP	G	54	-25.79	-1.51	8.86	-81.45	-1.16
716	699	C	13	-29.81	0.03	13.66	0.4	0.01
716	687	C	3	-28.9	-0.25	24.15	-0.75	-0.01

i-nuc	BP(j)	Nuc	#BP_Win	avgMFE	avgZ	avgED	SumZ	SumZ/#TotalWindows	BPs= 3
nt-717	-	G	70	-	-	-	-	-
717	698	C	13	-29.81	0.03	13.66	0.4	0.01
717	686	C	3	-28.9	-0.25	24.15	-0.75	-0.01
717	NoBP	G	45	-27.18	-1.65	9.33	-74.32	-1.06
717	778	C	9	-17.93	-0.96	4.08	-8.63	-0.12

i-nuc	BP(j)	Nuc	#BP_Win	avgMFE	avgZ	avgED	SumZ	SumZ/#TotalWindows	BPs= 3
nt-718	-	G	70	-	-	-	-	-
718	NoBP	G	47	-26.98	-1.56	9.47	-73.41	-1.05
718	697	U	11	-29.72	-0.05	14.48	-0.54	-0.01
718	685	C	3	-28.9	-0.25	24.15	-0.75	-0.01
718	777	C	9	-17.93	-0.96	4.08	-8.63	-0.12

i-nuc	BP(j)	Nuc	#BP_Win	avgMFE	avgZ	avgED	SumZ	SumZ/#TotalWindows	BPs= 2
nt-719	-	C	70	-	-	-	-	-
719	NoBP	C	16	-27.69	-0.02	16.0	-0.33	-0.0
719	711	G	45	-27.18	-1.65	9.33	-74.32	-1.06
719	776	G	9	-17.93	-0.96	4.08	-8.63	-0.12

i-nuc	BP(j)	Nuc	#BP_Win	avgMFE	avgZ	avgED	SumZ	SumZ/#TotalWindows	BPs= 2
nt-720	-	U	70	-	-	-	-	-
720	NoBP	U	16	-26.7	-0.05	16.55	-0.76	-0.01
720	710	A	45	-27.18	-1.65	9.33	-74.32	-1.06
720	775	A	9	-17.93	-0.96	4.08	-8.63	-0.12

i-nuc	BP(j)	Nuc	#BP_Win	avgMFE	avgZ	avgED	SumZ	SumZ/#TotalWindows	BPs= 2
nt-721	-	U	70	-	-	-	-	-
721	NoBP	U	16	-25.81	-0.04	16.54	-0.67	-0.01
721	709	A	45	-27.18	-1.65	9.33	-74.32	-1.06
721	774	A	9	-17.93	-0.96	4.08	-8.63	-0.12

i-nuc	BP(j)	Nuc	#BP_Win	avgMFE	avgZ	avgED	SumZ	SumZ/#TotalWindows	BPs= 2
nt-722	-	C	70	-	-	-	-	-
722	NoBP	C	23	-23.08	-0.43	10.9	-9.81	-0.14
722	708	G	45	-27.18	-1.65	9.33	-74.32	-1.06
722	788	G	2	-15.4	0.03	18.96	0.06	0.0

i-nuc	BP(j)	Nuc	#BP_Win	avgMFE	avgZ	avgED	SumZ	SumZ/#TotalWindows	BPs= 3
nt-723	-	U	70	-	-	-	-	-
723	NoBP	U	22	-21.7	-0.55	9.37	-12.01	-0.17
723	690	G	2	-28.35	0.1	20.34	0.21	0.0
723	707	A	44	-27.45	-1.67	9.25	-73.4	-1.05
723	787	G	2	-15.4	0.03	18.96	0.06	0.0

i-nuc	BP(j)	Nuc	#BP_Win	avgMFE	avgZ	avgED	SumZ	SumZ/#TotalWindows	BPs= 3
nt-724	-	C	70	-	-	-	-	-
724	NoBP	C	23	-21.0	-0.64	8.47	-14.62	-0.21
724	689	G	2	-28.35	0.1	20.34	0.21	0.0
724	706	G	43	-27.72	-1.66	9.23	-71.57	-1.02
724	786	G	2	-15.4	0.03	18.96	0.06	0.0

i-nuc	BP(j)	Nuc	#BP_Win	avgMFE	avgZ	avgED	SumZ	SumZ/#TotalWindows	BPs= 1
nt-725	-	A	70	-	-	-	-	-
725	NoBP	A	68	-24.95	-1.29	8.94	-88.0	-1.26
725	688	U	2	-28.35	0.1	20.34	0.21	0.0

i-nuc	BP(j)	Nuc	#BP_Win	avgMFE	avgZ	avgED	SumZ	SumZ/#TotalWindows	BPs= 4
nt-726	-	G	70	-	-	-	-	-
726	687	C	2	-28.35	0.1	20.34	0.21	0.0
726	NoBP	G	23	-18.64	-1.05	5.86	-24.08	-0.34
726	705	C	40	-28.3	-1.58	9.79	-63.1	-0.9
726	678	C	3	-31.93	-0.85	7.65	-2.56	-0.04
726	784	U	2	-15.4	0.03	18.96	0.06	0.0

i-nuc	BP(j)	Nuc	#BP_Win	avgMFE	avgZ	avgED	SumZ	SumZ/#TotalWindows	BPs= 2
nt-727	-	A	70	-	-	-	-	-
727	NoBP	A	28	-20.44	-1.01	6.42	-28.22	-0.4
727	704	U	40	-28.3	-1.58	9.79	-63.1	-0.9
727	783	U	2	-15.4	0.03	18.96	0.06	0.0

i-nuc	BP(j)	Nuc	#BP_Win	avgMFE	avgZ	avgED	SumZ	SumZ/#TotalWindows	BPs= 3
nt-728	-	G	70	-	-	-	-	-
728	NoBP	G	25	-18.71	-1.07	5.69	-26.7	-0.38
728	703	C	40	-28.3	-1.58	9.79	-63.1	-0.9
728	676	C	3	-31.93	-0.85	7.65	-2.56	-0.04
728	782	U	2	-15.4	0.03	18.96	0.06	0.0

i-nuc	BP(j)	Nuc	#BP_Win	avgMFE	avgZ	avgED	SumZ	SumZ/#TotalWindows	BPs= 4
nt-729	-	G	70	-	-	-	-	-
729	NoBP	G	1	-26.8	0.6	11.66	0.6	0.01
729	702	C	39	-28.43	-1.55	10.0	-60.39	-0.86
729	675	C	3	-31.93	-0.85	7.65	-2.56	-0.04
729	769	U	25	-18.22	-1.28	4.81	-31.96	-0.46
729	781	U	2	-15.4	0.03	18.96	0.06	0.0

i-nuc	BP(j)	Nuc	#BP_Win	avgMFE	avgZ	avgED	SumZ	SumZ/#TotalWindows	BPs= 4
nt-730	-	C	70	-	-	-	-	-
730	701	G	38	-28.57	-1.54	10.2	-58.62	-0.84
730	674	G	3	-31.93	-0.85	7.65	-2.56	-0.04
730	768	G	27	-18.37	-1.28	4.78	-34.52	-0.49
730	780	G	2	-15.4	0.03	18.96	0.06	0.0

i-nuc	BP(j)	Nuc	#BP_Win	avgMFE	avgZ	avgED	SumZ	SumZ/#TotalWindows	BPs= 3
nt-731	-	U	70	-	-	-	-	-
731	NoBP	U	34	-28.64	-1.46	10.88	-49.74	-0.71
731	673	G	3	-31.93	-0.85	7.65	-2.56	-0.04
731	767	A	31	-19.17	-1.4	4.89	-43.3	-0.62
731	779	G	2	-15.4	0.03	18.96	0.06	0.0

i-nuc	BP(j)	Nuc	#BP_Win	avgMFE	avgZ	avgED	SumZ	SumZ/#TotalWindows	BPs= 2
nt-732	-	U	70	-	-	-	-	-
732	NoBP	U	36	-27.5	-1.36	11.36	-49.01	-0.7
732	672	G	3	-31.93	-0.85	7.65	-2.56	-0.04
732	766	G	31	-19.17	-1.4	4.89	-43.3	-0.62

i-nuc	BP(j)	Nuc	#BP_Win	avgMFE	avgZ	avgED	SumZ	SumZ/#TotalWindows	BPs= 5
nt-733	-	G	70	-	-	-	-	-
733	NoBP	G	14	-24.66	-1.34	12.79	-18.7	-0.27
733	699	C	16	-30.72	-1.51	9.61	-24.11	-0.34
733	671	C	3	-31.93	-0.85	7.65	-2.56	-0.04
733	698	C	3	-28.3	-1.56	9.62	-4.67	-0.07
733	765	U	32	-19.29	-1.37	5.28	-43.94	-0.63
733	778	C	2	-15.4	0.03	18.96	0.06	0.0

i-nuc	BP(j)	Nuc	#BP_Win	avgMFE	avgZ	avgED	SumZ	SumZ/#TotalWindows	BPs= 5
nt-734	-	G	70	-	-	-	-	-
734	698	C	16	-30.72	-1.51	9.61	-24.11	-0.34
734	670	C	3	-31.93	-0.85	7.65	-2.56	-0.04
734	697	U	3	-28.3	-1.56	9.62	-4.67	-0.07
734	NoBP	G	14	-23.88	-1.34	12.64	-18.69	-0.27
734	764	C	32	-19.29	-1.37	5.28	-43.94	-0.63
734	777	C	2	-15.4	0.03	18.96	0.06	0.0

i-nuc	BP(j)	Nuc	#BP_Win	avgMFE	avgZ	avgED	SumZ	SumZ/#TotalWindows	BPs= 5
nt-735	-	C	70	-	-	-	-	-
735	669	G	3	-31.93	-0.85	7.65	-2.56	-0.04
735	NoBP	C	24	-27.06	-1.24	11.39	-29.8	-0.43
735	744	G	5	-28.08	-2.02	9.51	-10.12	-0.14
735	748	G	4	-27.32	-1.87	7.59	-7.48	-0.11
735	763	G	32	-19.29	-1.37	5.28	-43.94	-0.63
735	776	G	2	-15.4	0.03	18.96	0.06	0.0

i-nuc	BP(j)	Nuc	#BP_Win	avgMFE	avgZ	avgED	SumZ	SumZ/#TotalWindows	BPs= 6
nt-736	-	G	70	-	-	-	-	-
736	668	C	2	-32.9	-1.01	7.42	-2.02	-0.03
736	696	C	15	-30.96	-1.61	8.48	-24.2	-0.35
736	695	C	3	-28.3	-1.56	9.62	-4.67	-0.07
736	NoBP	G	13	-20.23	-0.75	15.65	-9.78	-0.14
736	747	C	4	-27.32	-1.87	7.59	-7.48	-0.11
736	762	C	32	-19.29	-1.37	5.28	-43.94	-0.63
736	700	U	1	-23.8	-1.19	18.42	-1.19	-0.02

i-nuc	BP(j)	Nuc	#BP_Win	avgMFE	avgZ	avgED	SumZ	SumZ/#TotalWindows	BPs= 4
nt-737	-	G	70	-	-	-	-	-
737	NoBP	G	48	-20.7	-1.3	7.67	-62.54	-0.89
737	695	C	15	-30.96	-1.61	8.48	-24.2	-0.35
737	694	C	3	-28.3	-1.56	9.62	-4.67	-0.07
737	699	C	1	-23.8	-1.19	18.42	-1.19	-0.02
737	797	U	3	-15.1	0.03	19.24	0.1	0.0

i-nuc	BP(j)	Nuc	#BP_Win	avgMFE	avgZ	avgED	SumZ	SumZ/#TotalWindows	BPs= 5
nt-738	-	G	70	-	-	-	-	-
738	694	C	15	-30.96	-1.61	8.48	-24.2	-0.35
738	693	C	3	-28.3	-1.56	9.62	-4.67	-0.07
738	NoBP	G	16	-22.45	-1.14	12.77	-18.28	-0.26
738	760	C	32	-19.29	-1.37	5.28	-43.94	-0.63
738	698	C	1	-23.8	-1.19	18.42	-1.19	-0.02
738	796	C	3	-15.1	0.03	19.24	0.1	0.0

i-nuc	BP(j)	Nuc	#BP_Win	avgMFE	avgZ	avgED	SumZ	SumZ/#TotalWindows	BPs= 4
nt-739	-	A	70	-	-	-	-	-
739	NoBP	A	31	-26.03	-1.39	10.57	-42.97	-0.61
739	692	U	3	-28.3	-1.56	9.62	-4.67	-0.07
739	759	U	32	-19.29	-1.37	5.28	-43.94	-0.63
739	697	U	1	-23.8	-1.19	18.42	-1.19	-0.02
739	795	U	3	-15.1	0.03	19.24	0.1	0.0

i-nuc	BP(j)	Nuc	#BP_Win	avgMFE	avgZ	avgED	SumZ	SumZ/#TotalWindows	BPs= 0
nt-740	-	A	70	-	-	-	-	-
740	NoBP	A	70	-22.31	-1.32	8.68	-92.12	-1.32

i-nuc	BP(j)	Nuc	#BP_Win	avgMFE	avgZ	avgED	SumZ	SumZ/#TotalWindows	BPs= 1
nt-741	-	A	70	-	-	-	-	-
741	NoBP	A	67	-22.38	-1.36	8.31	-90.97	-1.3
741	793	U	3	-15.1	0.03	19.24	0.1	0.0

i-nuc	BP(j)	Nuc	#BP_Win	avgMFE	avgZ	avgED	SumZ	SumZ/#TotalWindows	BPs= 1
nt-742	-	A	70	-	-	-	-	-
742	NoBP	A	67	-22.13	-1.34	8.43	-89.74	-1.28
742	792	U	3	-15.1	0.03	19.24	0.1	0.0

i-nuc	BP(j)	Nuc	#BP_Win	avgMFE	avgZ	avgED	SumZ	SumZ/#TotalWindows	BPs= 3
nt-743	-	A	70	-	-	-	-	-
743	NoBP	A	63	-21.52	-1.31	8.31	-82.26	-1.18
743	688	U	3	-28.3	-1.56	9.62	-4.67	-0.07
743	692	U	1	-28.6	-1.8	11.13	-1.8	-0.03
743	791	U	3	-15.1	0.03	19.24	0.1	0.0

i-nuc	BP(j)	Nuc	#BP_Win	avgMFE	avgZ	avgED	SumZ	SumZ/#TotalWindows	BPs= 5
nt-744	-	G	70	-	-	-	-	-
744	NoBP	G	56	-20.46	-1.2	8.08	-67.44	-0.96
744	687	C	3	-28.3	-1.56	9.62	-4.67	-0.07
744	691	C	1	-28.6	-1.8	11.13	-1.8	-0.03
744	693	C	2	-27.85	-1.64	11.2	-3.28	-0.05
744	735	C	5	-28.08	-2.02	9.51	-10.12	-0.14
744	790	C	3	-15.1	0.03	19.24	0.1	0.0

i-nuc	BP(j)	Nuc	#BP_Win	avgMFE	avgZ	avgED	SumZ	SumZ/#TotalWindows	BPs= 1
nt-745	-	A	70	-	-	-	-	-
745	NoBP	A	68	-21.05	-1.22	8.8	-83.0	-1.19
745	692	U	2	-27.85	-1.64	11.2	-3.28	-0.05

i-nuc	BP(j)	Nuc	#BP_Win	avgMFE	avgZ	avgED	SumZ	SumZ/#TotalWindows	BPs= 2
nt-746	-	A	70	-	-	-	-	-
746	NoBP	A	59	-21.39	-1.31	8.59	-77.04	-1.1
746	684	U	2	-28.85	-1.69	8.24	-3.38	-0.05
746	807	U	9	-16.99	-0.47	11.3	-4.25	-0.06

i-nuc	BP(j)	Nuc	#BP_Win	avgMFE	avgZ	avgED	SumZ	SumZ/#TotalWindows	BPs= 8
nt-747	-	C	70	-	-	-	-	-
747	NoBP	C	14	-24.08	-1.19	12.59	-16.65	-0.24
747	683	G	2	-28.85	-1.69	8.24	-3.38	-0.05
747	689	G	1	-28.6	-1.8	11.13	-1.8	-0.03
747	690	G	2	-27.85	-1.64	11.2	-3.28	-0.05
747	736	G	4	-27.32	-1.87	7.59	-7.48	-0.11
747	752	G	32	-19.29	-1.37	5.28	-43.94	-0.63
747	766	G	3	-18.2	-0.38	18.78	-1.13	-0.02
747	787	G	3	-15.1	0.03	19.24	0.1	0.0
747	806	G	9	-16.99	-0.47	11.3	-4.25	-0.06

i-nuc	BP(j)	Nuc	#BP_Win	avgMFE	avgZ	avgED	SumZ	SumZ/#TotalWindows	BPs= 7
nt-748	-	G	70	-	-	-	-	-
748	NoBP	G	45	-19.44	-1.12	8.35	-50.52	-0.72
748	682	C	2	-28.85	-1.69	8.24	-3.38	-0.05
748	686	C	1	-27.2	-1.29	12.39	-1.29	-0.02
748	688	U	1	-28.6	-1.8	11.13	-1.8	-0.03
748	699	C	5	-28.08	-2.02	9.51	-10.12	-0.14
748	735	C	4	-27.32	-1.87	7.59	-7.48	-0.11
748	765	U	3	-18.2	-0.38	18.78	-1.13	-0.02
748	805	U	9	-16.99	-0.47	11.3	-4.25	-0.06

i-nuc	BP(j)	Nuc	#BP_Win	avgMFE	avgZ	avgED	SumZ	SumZ/#TotalWindows	BPs= 8
nt-749	-	G	70	-	-	-	-	-
749	NoBP	G	44	-20.61	-1.31	6.98	-57.77	-0.83
749	681	C	1	-30.4	-2.4	6.17	-2.4	-0.03
749	685	C	1	-27.2	-1.29	12.39	-1.29	-0.02
749	687	C	1	-28.6	-1.8	11.13	-1.8	-0.03
749	698	C	5	-28.08	-2.02	9.51	-10.12	-0.14
749	764	C	3	-18.2	-0.38	18.78	-1.13	-0.02
749	785	C	3	-15.1	0.03	19.24	0.1	0.0
749	802	C	3	-15.5	0.06	20.1	0.18	0.0
749	804	C	9	-16.99	-0.47	11.3	-4.25	-0.06

i-nuc	BP(j)	Nuc	#BP_Win	avgMFE	avgZ	avgED	SumZ	SumZ/#TotalWindows	BPs= 6
nt-750	-	A	70	-	-	-	-	-
750	NoBP	A	55	-19.81	-1.14	8.12	-62.47	-0.89
750	684	U	1	-27.2	-1.29	12.39	-1.29	-0.02
750	688	U	2	-27.85	-1.64	11.2	-3.28	-0.05
750	697	U	5	-28.08	-2.02	9.51	-10.12	-0.14
750	784	U	3	-15.1	0.03	19.24	0.1	0.0
750	801	U	3	-15.5	0.06	20.1	0.18	0.0
750	805	U	1	-15.8	-0.31	15.85	-0.31	-0.0

i-nuc	BP(j)	Nuc	#BP_Win	avgMFE	avgZ	avgED	SumZ	SumZ/#TotalWindows	BPs= 10
nt-751	-	G	70	-	-	-	-	-
751	NoBP	G	39	-19.46	-1.2	6.95	-46.7	-0.67
751	686	C	1	-28.6	-1.8	11.13	-1.8	-0.03
751	687	C	2	-27.85	-1.64	11.2	-3.28	-0.05
751	695	C	1	-26.5	-1.14	10.08	-1.14	-0.02
751	696	C	4	-28.48	-2.24	9.37	-8.98	-0.13
751	700	U	4	-27.32	-1.87	7.59	-7.48	-0.11
751	762	C	3	-18.2	-0.38	18.78	-1.13	-0.02
751	783	U	3	-15.1	0.03	19.24	0.1	0.0
751	800	C	3	-15.5	0.06	20.1	0.18	0.0
751	804	C	1	-15.8	-0.31	15.85	-0.31	-0.0
751	802	C	9	-16.99	-0.47	11.3	-4.25	-0.06

i-nuc	BP(j)	Nuc	#BP_Win	avgMFE	avgZ	avgED	SumZ	SumZ/#TotalWindows	BPs= 8
nt-752	-	G	70	-	-	-	-	-
752	NoBP	G	11	-17.22	-0.22	18.42	-2.45	-0.03
752	685	C	1	-28.6	-1.8	11.13	-1.8	-0.03
752	686	C	2	-27.85	-1.64	11.2	-3.28	-0.05
752	694	C	1	-26.5	-1.14	10.08	-1.14	-0.02
752	695	C	4	-28.48	-2.24	9.37	-8.98	-0.13
752	699	C	4	-27.32	-1.87	7.59	-7.48	-0.11
752	747	C	32	-19.29	-1.37	5.28	-43.94	-0.63
752	801	U	9	-16.99	-0.47	11.3	-4.25	-0.06
752	816	C	6	-17.52	-0.15	16.25	-0.9	-0.01

i-nuc	BP(j)	Nuc	#BP_Win	avgMFE	avgZ	avgED	SumZ	SumZ/#TotalWindows	BPs= 8
nt-753	-	G	70	-	-	-	-	-
753	NoBP	G	41	-19.11	-1.16	7.89	-47.52	-0.68
753	685	C	1	-29.4	-2.25	8.27	-2.25	-0.03
753	693	C	1	-26.5	-1.14	10.08	-1.14	-0.02
753	694	C	4	-28.48	-2.24	9.37	-8.98	-0.13
753	698	C	4	-27.32	-1.87	7.59	-7.48	-0.11
753	760	C	3	-18.2	-0.38	18.78	-1.13	-0.02
753	802	C	1	-15.8	-0.31	15.85	-0.31	-0.0
753	800	C	9	-16.99	-0.47	11.3	-4.25	-0.06
753	815	C	6	-17.52	-0.15	16.25	-0.9	-0.01

i-nuc	BP(j)	Nuc	#BP_Win	avgMFE	avgZ	avgED	SumZ	SumZ/#TotalWindows	BPs= 6
nt-754	-	A	70	-	-	-	-	-
754	NoBP	A	52	-19.72	-1.2	7.83	-62.38	-0.89
754	692	U	1	-26.5	-1.14	10.08	-1.14	-0.02
754	697	U	4	-27.32	-1.87	7.59	-7.48	-0.11
754	759	U	3	-18.2	-0.38	18.78	-1.13	-0.02
754	797	U	3	-15.5	0.06	20.1	0.18	0.0
754	801	U	1	-15.8	-0.31	15.85	-0.31	-0.0
754	814	U	6	-17.52	-0.15	16.25	-0.9	-0.01

i-nuc	BP(j)	Nuc	#BP_Win	avgMFE	avgZ	avgED	SumZ	SumZ/#TotalWindows	BPs= 6
nt-755	-	G	70	-	-	-	-	-
755	NoBP	G	51	-18.76	-1.04	8.31	-53.24	-0.76
755	691	C	1	-26.5	-1.14	10.08	-1.14	-0.02
755	693	C	4	-28.48	-2.24	9.37	-8.98	-0.13
755	696	C	4	-27.32	-1.87	7.59	-7.48	-0.11
755	796	C	3	-15.5	0.06	20.1	0.18	0.0
755	800	C	1	-15.8	-0.31	15.85	-0.31	-0.0
755	813	U	6	-17.52	-0.15	16.25	-0.9	-0.01

i-nuc	BP(j)	Nuc	#BP_Win	avgMFE	avgZ	avgED	SumZ	SumZ/#TotalWindows	BPs= 4
nt-756	-	G	70	-	-	-	-	-
756	NoBP	G	45	-18.86	-1.04	8.68	-47.01	-0.67
756	692	U	4	-28.48	-2.24	9.37	-8.98	-0.13
756	695	C	4	-27.32	-1.87	7.59	-7.48	-0.11
756	795	U	3	-15.5	0.06	20.1	0.18	0.0
756	797	U	14	-17.81	-0.6	10.64	-8.38	-0.12

i-nuc	BP(j)	Nuc	#BP_Win	avgMFE	avgZ	avgED	SumZ	SumZ/#TotalWindows	BPs= 4
nt-757	-	G	70	-	-	-	-	-
757	691	C	4	-28.48	-2.24	9.37	-8.98	-0.13
757	694	C	3	-28.17	-2.18	7.06	-6.54	-0.09
757	NoBP	G	45	-18.85	-1.04	8.72	-46.72	-0.67
757	782	U	3	-15.1	0.03	19.24	0.1	0.0
757	796	C	15	-17.88	-0.6	10.66	-9.01	-0.13

i-nuc	BP(j)	Nuc	#BP_Win	avgMFE	avgZ	avgED	SumZ	SumZ/#TotalWindows	BPs= 3
nt-758	-	A	70	-	-	-	-	-
758	NoBP	A	46	-20.27	-1.3	7.79	-60.01	-0.86
758	781	U	3	-15.1	0.03	19.24	0.1	0.0
758	795	U	15	-17.88	-0.6	10.66	-9.01	-0.13
758	810	U	6	-17.52	-0.15	16.25	-0.9	-0.01

i-nuc	BP(j)	Nuc	#BP_Win	avgMFE	avgZ	avgED	SumZ	SumZ/#TotalWindows	BPs= 5
nt-759	-	U	70	-	-	-	-	-
759	NoBP	U	11	-22.76	-1.24	12.68	-13.64	-0.19
759	739	A	32	-19.29	-1.37	5.28	-43.94	-0.63
759	754	A	3	-18.2	-0.38	18.78	-1.13	-0.02
759	780	G	3	-15.1	0.03	19.24	0.1	0.0
759	794	A	15	-17.88	-0.6	10.66	-9.01	-0.13
759	809	G	6	-17.52	-0.15	16.25	-0.9	-0.01

i-nuc	BP(j)	Nuc	#BP_Win	avgMFE	avgZ	avgED	SumZ	SumZ/#TotalWindows	BPs= 3
nt-760	-	C	70	-	-	-	-	-
760	NoBP	C	32	-19.17	-0.68	12.62	-21.79	-0.31
760	738	G	32	-19.29	-1.37	5.28	-43.94	-0.63
760	753	G	3	-18.2	-0.38	18.78	-1.13	-0.02
760	779	G	3	-15.1	0.03	19.24	0.1	0.0

i-nuc	BP(j)	Nuc	#BP_Win	avgMFE	avgZ	avgED	SumZ	SumZ/#TotalWindows	BPs= 3
nt-761	-	G	70	-	-	-	-	-
761	NoBP	G	39	-20.03	-1.35	6.55	-52.55	-0.75
761	778	C	3	-15.1	0.03	19.24	0.1	0.0
761	790	C	22	-17.68	-0.55	12.84	-12.1	-0.17
761	807	U	6	-17.52	-0.15	16.25	-0.9	-0.01

i-nuc	BP(j)	Nuc	#BP_Win	avgMFE	avgZ	avgED	SumZ	SumZ/#TotalWindows	BPs= 4
nt-762	-	C	70	-	-	-	-	-
762	NoBP	C	7	-20.57	-0.82	13.29	-5.74	-0.08
762	736	G	32	-19.29	-1.37	5.28	-43.94	-0.63
762	751	G	3	-18.2	-0.38	18.78	-1.13	-0.02
762	789	G	22	-17.68	-0.55	12.84	-12.1	-0.17
762	806	G	6	-17.52	-0.15	16.25	-0.9	-0.01

i-nuc	BP(j)	Nuc	#BP_Win	avgMFE	avgZ	avgED	SumZ	SumZ/#TotalWindows	BPs= 4
nt-763	-	G	70	-	-	-	-	-
763	NoBP	G	27	-18.38	-0.61	13.17	-16.53	-0.24
763	735	C	32	-19.29	-1.37	5.28	-43.94	-0.63
763	777	C	3	-15.1	0.03	19.24	0.1	0.0
763	805	U	6	-17.52	-0.15	16.25	-0.9	-0.01
763	826	C	2	-17.8	-0.47	11.84	-0.94	-0.01

i-nuc	BP(j)	Nuc	#BP_Win	avgMFE	avgZ	avgED	SumZ	SumZ/#TotalWindows	BPs= 5
nt-764	-	C	70	-	-	-	-	-
764	NoBP	C	8	-18.4	-0.28	14.7	-2.22	-0.03
764	734	G	32	-19.29	-1.37	5.28	-43.94	-0.63
764	749	G	3	-18.2	-0.38	18.78	-1.13	-0.02
764	776	G	3	-15.1	0.03	19.24	0.1	0.0
764	787	G	22	-17.68	-0.55	12.84	-12.1	-0.17
764	825	G	2	-17.8	-0.47	11.84	-0.94	-0.01

i-nuc	BP(j)	Nuc	#BP_Win	avgMFE	avgZ	avgED	SumZ	SumZ/#TotalWindows	BPs= 6
nt-765	-	U	70	-	-	-	-	-
765	733	G	32	-19.29	-1.37	5.28	-43.94	-0.63
765	748	G	3	-18.2	-0.38	18.78	-1.13	-0.02
765	775	A	3	-15.1	0.03	19.24	0.1	0.0
765	786	G	22	-17.68	-0.55	12.84	-12.1	-0.17
765	803	G	6	-17.52	-0.15	16.25	-0.9	-0.01
765	824	G	2	-17.8	-0.47	11.84	-0.94	-0.01
765	NoBP	U	2	-17.3	-0.48	10.36	-0.97	-0.01

i-nuc	BP(j)	Nuc	#BP_Win	avgMFE	avgZ	avgED	SumZ	SumZ/#TotalWindows	BPs= 4
nt-766	-	G	70	-	-	-	-	-
766	747	C	3	-18.2	-0.38	18.78	-1.13	-0.02
766	732	U	31	-19.17	-1.4	4.89	-43.3	-0.62
766	NoBP	G	8	-16.69	-0.3	14.39	-2.43	-0.03
766	785	C	22	-17.68	-0.55	12.84	-12.1	-0.17
766	802	C	6	-17.52	-0.15	16.25	-0.9	-0.01

i-nuc	BP(j)	Nuc	#BP_Win	avgMFE	avgZ	avgED	SumZ	SumZ/#TotalWindows	BPs= 3
nt-767	-	A	70	-	-	-	-	-
767	731	U	31	-19.17	-1.4	4.89	-43.3	-0.62
767	NoBP	A	11	-16.72	-0.32	14.63	-3.53	-0.05
767	784	U	22	-17.68	-0.55	12.84	-12.1	-0.17
767	801	U	6	-17.52	-0.15	16.25	-0.9	-0.01

i-nuc	BP(j)	Nuc	#BP_Win	avgMFE	avgZ	avgED	SumZ	SumZ/#TotalWindows	BPs= 3
nt-768	-	G	70	-	-	-	-	-
768	NoBP	G	15	-18.53	-0.79	11.74	-11.89	-0.17
768	730	C	27	-18.37	-1.28	4.78	-34.52	-0.49
768	783	U	22	-17.68	-0.55	12.84	-12.1	-0.17
768	800	C	6	-17.52	-0.15	16.25	-0.9	-0.01

i-nuc	BP(j)	Nuc	#BP_Win	avgMFE	avgZ	avgED	SumZ	SumZ/#TotalWindows	BPs= 2
nt-769	-	U	70	-	-	-	-	-
769	NoBP	U	39	-18.0	-0.66	12.12	-25.82	-0.37
769	729	G	25	-18.22	-1.28	4.81	-31.96	-0.46
769	799	A	6	-17.52	-0.15	16.25	-0.9	-0.01

i-nuc	BP(j)	Nuc	#BP_Win	avgMFE	avgZ	avgED	SumZ	SumZ/#TotalWindows	BPs= 1
nt-770	-	A	70	-	-	-	-	-
770	NoBP	A	48	-18.11	-0.94	8.77	-45.22	-0.65
770	781	U	22	-17.68	-0.55	12.84	-12.1	-0.17

i-nuc	BP(j)	Nuc	#BP_Win	avgMFE	avgZ	avgED	SumZ	SumZ/#TotalWindows	BPs= 1
nt-771	-	U	70	-	-	-	-	-
771	NoBP	U	48	-18.04	-0.91	8.9	-43.76	-0.63
771	780	G	22	-17.68	-0.55	12.84	-12.1	-0.17

i-nuc	BP(j)	Nuc	#BP_Win	avgMFE	avgZ	avgED	SumZ	SumZ/#TotalWindows	BPs= 0
nt-772	-	A	70	-	-	-	-	-
772	NoBP	A	70	-17.9	-0.79	10.25	-55.46	-0.79

i-nuc	BP(j)	Nuc	#BP_Win	avgMFE	avgZ	avgED	SumZ	SumZ/#TotalWindows	BPs= 1
nt-773	-	A	70	-	-	-	-	-
773	NoBP	A	53	-17.8	-0.77	10.67	-40.97	-0.59
773	793	U	17	-18.13	-0.75	9.9	-12.75	-0.18

i-nuc	BP(j)	Nuc	#BP_Win	avgMFE	avgZ	avgED	SumZ	SumZ/#TotalWindows	BPs= 2
nt-774	-	A	70	-	-	-	-	-
774	NoBP	A	43	-17.85	-0.7	12.49	-30.25	-0.43
774	721	U	9	-17.93	-0.96	4.08	-8.63	-0.12
774	792	U	18	-18.12	-0.76	9.51	-13.66	-0.2

i-nuc	BP(j)	Nuc	#BP_Win	avgMFE	avgZ	avgED	SumZ	SumZ/#TotalWindows	BPs= 3
nt-775	-	A	70	-	-	-	-	-
775	NoBP	A	39	-18.19	-0.73	12.4	-28.61	-0.41
775	720	U	9	-17.93	-0.96	4.08	-8.63	-0.12
775	791	U	19	-18.06	-0.73	9.36	-13.96	-0.2
775	765	U	3	-15.1	0.03	19.24	0.1	0.0

i-nuc	BP(j)	Nuc	#BP_Win	avgMFE	avgZ	avgED	SumZ	SumZ/#TotalWindows	BPs= 6
nt-776	-	G	70	-	-	-	-	-
776	NoBP	G	30	-17.53	-0.6	12.2	-18.01	-0.26
776	719	C	9	-17.93	-0.96	4.08	-8.63	-0.12
776	735	C	2	-15.4	0.03	18.96	0.06	0.0
776	790	C	19	-18.06	-0.73	9.36	-13.96	-0.2
776	764	C	3	-15.1	0.03	19.24	0.1	0.0
776	839	C	4	-21.2	-1.2	13.11	-4.8	-0.07
776	843	C	3	-24.2	-1.3	12.94	-3.9	-0.06

i-nuc	BP(j)	Nuc	#BP_Win	avgMFE	avgZ	avgED	SumZ	SumZ/#TotalWindows	BPs= 8
nt-777	-	C	70	-	-	-	-	-
777	NoBP	C	23	-17.57	-0.57	12.84	-13.02	-0.19
777	718	G	9	-17.93	-0.96	4.08	-8.63	-0.12
777	787	G	6	-17.7	-0.53	10.08	-3.17	-0.05
777	734	G	2	-15.4	0.03	18.96	0.06	0.0
777	789	G	19	-18.06	-0.73	9.36	-13.96	-0.2
777	763	G	3	-15.1	0.03	19.24	0.1	0.0
777	838	G	4	-21.2	-1.2	13.11	-4.8	-0.07
777	842	G	3	-24.2	-1.3	12.94	-3.9	-0.06
777	845	G	1	-21.2	0.02	18.55	0.02	0.0

i-nuc	BP(j)	Nuc	#BP_Win	avgMFE	avgZ	avgED	SumZ	SumZ/#TotalWindows	BPs= 7
nt-778	-	C	70	-	-	-	-	-
778	717	G	9	-17.93	-0.96	4.08	-8.63	-0.12
778	786	G	6	-17.7	-0.53	10.08	-3.17	-0.05
778	733	G	2	-15.4	0.03	18.96	0.06	0.0
778	788	G	19	-18.06	-0.73	9.36	-13.96	-0.2
778	761	G	3	-15.1	0.03	19.24	0.1	0.0
778	NoBP	C	27	-18.34	-0.63	12.65	-16.93	-0.24
778	841	G	3	-24.2	-1.3	12.94	-3.9	-0.06
778	844	G	1	-21.2	0.02	18.55	0.02	0.0

i-nuc	BP(j)	Nuc	#BP_Win	avgMFE	avgZ	avgED	SumZ	SumZ/#TotalWindows	BPs= 5
nt-779	-	G	70	-	-	-	-	-
779	NoBP	G	56	-18.47	-0.75	10.38	-42.27	-0.6
779	785	C	6	-17.7	-0.53	10.08	-3.17	-0.05
779	731	U	2	-15.4	0.03	18.96	0.06	0.0
779	760	C	3	-15.1	0.03	19.24	0.1	0.0
779	843	C	1	-21.2	0.02	18.55	0.02	0.0
779	847	C	2	-22.3	-0.3	6.25	-0.61	-0.01

i-nuc	BP(j)	Nuc	#BP_Win	avgMFE	avgZ	avgED	SumZ	SumZ/#TotalWindows	BPs= 6
nt-780	-	G	70	-	-	-	-	-
780	NoBP	G	33	-18.1	-0.7	8.55	-23.18	-0.33
780	730	C	2	-15.4	0.03	18.96	0.06	0.0
780	759	U	3	-15.1	0.03	19.24	0.1	0.0
780	771	U	22	-17.68	-0.55	12.84	-12.1	-0.17
780	835	C	5	-21.3	-1.01	13.28	-5.05	-0.07
780	839	C	3	-24.2	-1.3	12.94	-3.9	-0.06
780	846	C	2	-22.3	-0.3	6.25	-0.61	-0.01

i-nuc	BP(j)	Nuc	#BP_Win	avgMFE	avgZ	avgED	SumZ	SumZ/#TotalWindows	BPs= 7
nt-781	-	U	70	-	-	-	-	-
781	NoBP	U	32	-18.08	-0.68	8.56	-21.8	-0.31
781	729	G	2	-15.4	0.03	18.96	0.06	0.0
781	758	A	3	-15.1	0.03	19.24	0.1	0.0
781	770	A	22	-17.68	-0.55	12.84	-12.1	-0.17
781	834	G	5	-21.3	-1.01	13.28	-5.05	-0.07
781	838	G	3	-24.2	-1.3	12.94	-3.9	-0.06
781	841	G	1	-21.2	0.02	18.55	0.02	0.0
781	845	G	2	-22.3	-0.3	6.25	-0.61	-0.01

i-nuc	BP(j)	Nuc	#BP_Win	avgMFE	avgZ	avgED	SumZ	SumZ/#TotalWindows	BPs= 6
nt-782	-	U	70	-	-	-	-	-
782	NoBP	U	54	-17.97	-0.61	10.45	-32.98	-0.47
782	728	G	2	-15.4	0.03	18.96	0.06	0.0
782	757	G	3	-15.1	0.03	19.24	0.1	0.0
782	833	A	5	-21.3	-1.01	13.28	-5.05	-0.07
782	837	A	3	-24.2	-1.3	12.94	-3.9	-0.06
782	840	G	1	-21.2	0.02	18.55	0.02	0.0
782	844	G	2	-22.3	-0.3	6.25	-0.61	-0.01

i-nuc	BP(j)	Nuc	#BP_Win	avgMFE	avgZ	avgED	SumZ	SumZ/#TotalWindows	BPs= 7
nt-783	-	U	70	-	-	-	-	-
783	NoBP	U	32	-18.3	-0.63	8.97	-20.25	-0.29
783	727	A	2	-15.4	0.03	18.96	0.06	0.0
783	751	G	3	-15.1	0.03	19.24	0.1	0.0
783	768	G	22	-17.68	-0.55	12.84	-12.1	-0.17
783	832	G	5	-21.3	-1.01	13.28	-5.05	-0.07
783	836	G	3	-24.2	-1.3	12.94	-3.9	-0.06
783	838	G	1	-21.2	0.02	18.55	0.02	0.0
783	842	G	2	-22.3	-0.3	6.25	-0.61	-0.01

i-nuc	BP(j)	Nuc	#BP_Win	avgMFE	avgZ	avgED	SumZ	SumZ/#TotalWindows	BPs= 6
nt-784	-	U	70	-	-	-	-	-
784	NoBP	U	35	-18.92	-0.67	9.5	-23.32	-0.33
784	726	G	2	-15.4	0.03	18.96	0.06	0.0
784	750	A	3	-15.1	0.03	19.24	0.1	0.0
784	767	A	22	-17.68	-0.55	12.84	-12.1	-0.17
784	831	G	5	-21.3	-1.01	13.28	-5.05	-0.07
784	837	A	1	-21.2	0.02	18.55	0.02	0.0
784	841	G	2	-22.3	-0.3	6.25	-0.61	-0.01

i-nuc	BP(j)	Nuc	#BP_Win	avgMFE	avgZ	avgED	SumZ	SumZ/#TotalWindows	BPs= 6
nt-785	-	C	70	-	-	-	-	-
785	NoBP	C	31	-19.06	-0.6	10.18	-18.71	-0.27
785	779	G	6	-17.7	-0.53	10.08	-3.17	-0.05
785	749	G	3	-15.1	0.03	19.24	0.1	0.0
785	766	G	22	-17.68	-0.55	12.84	-12.1	-0.17
785	830	G	5	-21.3	-1.01	13.28	-5.05	-0.07
785	836	G	1	-21.2	0.02	18.55	0.02	0.0
785	840	G	2	-22.3	-0.3	6.25	-0.61	-0.01

i-nuc	BP(j)	Nuc	#BP_Win	avgMFE	avgZ	avgED	SumZ	SumZ/#TotalWindows	BPs= 5
nt-786	-	G	70	-	-	-	-	-
786	NoBP	G	37	-19.35	-0.63	10.97	-23.21	-0.33
786	778	C	6	-17.7	-0.53	10.08	-3.17	-0.05
786	724	C	2	-15.4	0.03	18.96	0.06	0.0
786	765	U	22	-17.68	-0.55	12.84	-12.1	-0.17
786	835	C	1	-21.2	0.02	18.55	0.02	0.0
786	839	C	2	-22.3	-0.3	6.25	-0.61	-0.01

i-nuc	BP(j)	Nuc	#BP_Win	avgMFE	avgZ	avgED	SumZ	SumZ/#TotalWindows	BPs= 4
nt-787	-	G	70	-	-	-	-	-
787	777	C	6	-17.7	-0.53	10.08	-3.17	-0.05
787	723	U	2	-15.4	0.03	18.96	0.06	0.0
787	NoBP	G	37	-20.01	-0.64	10.37	-23.65	-0.34
787	747	C	3	-15.1	0.03	19.24	0.1	0.0
787	764	C	22	-17.68	-0.55	12.84	-12.1	-0.17

i-nuc	BP(j)	Nuc	#BP_Win	avgMFE	avgZ	avgED	SumZ	SumZ/#TotalWindows	BPs= 2
nt-788	-	G	70	-	-	-	-	-
788	NoBP	G	49	-19.3	-0.53	12.21	-25.86	-0.37
788	722	C	2	-15.4	0.03	18.96	0.06	0.0
788	778	C	19	-18.06	-0.73	9.36	-13.96	-0.2

i-nuc	BP(j)	Nuc	#BP_Win	avgMFE	avgZ	avgED	SumZ	SumZ/#TotalWindows	BPs= 4
nt-789	-	G	70	-	-	-	-	-
789	NoBP	G	6	-16.22	0.03	19.03	0.18	0.0
789	777	C	19	-18.06	-0.73	9.36	-13.96	-0.2
789	762	C	22	-17.68	-0.55	12.84	-12.1	-0.17
789	835	C	18	-21.7	-0.52	9.59	-9.38	-0.13
789	826	C	5	-21.3	-1.01	13.28	-5.05	-0.07

i-nuc	BP(j)	Nuc	#BP_Win	avgMFE	avgZ	avgED	SumZ	SumZ/#TotalWindows	BPs= 7
nt-790	-	C	70	-	-	-	-	-
790	NoBP	C	1	-15.4	0.13	19.16	0.13	0.0
790	776	G	19	-18.06	-0.73	9.36	-13.96	-0.2
790	744	G	3	-15.1	0.03	19.24	0.1	0.0
790	761	G	22	-17.68	-0.55	12.84	-12.1	-0.17
790	834	G	18	-21.7	-0.52	9.59	-9.38	-0.13
790	825	G	5	-21.3	-1.01	13.28	-5.05	-0.07
790	831	G	1	-21.2	0.02	18.55	0.02	0.0
790	830	G	1	-19.4	0.52	19.82	0.52	0.01

i-nuc	BP(j)	Nuc	#BP_Win	avgMFE	avgZ	avgED	SumZ	SumZ/#TotalWindows	BPs= 7
nt-791	-	U	70	-	-	-	-	-
791	775	A	19	-18.06	-0.73	9.36	-13.96	-0.2
791	743	A	3	-15.1	0.03	19.24	0.1	0.0
791	NoBP	U	22	-17.68	-0.55	12.84	-12.1	-0.17
791	833	A	18	-21.7	-0.52	9.59	-9.38	-0.13
791	824	G	5	-21.3	-1.01	13.28	-5.05	-0.07
791	830	G	1	-21.2	0.02	18.55	0.02	0.0
791	829	A	1	-19.4	0.52	19.82	0.52	0.01
791	859	A	1	-19.9	-0.27	13.24	-0.27	-0.0

i-nuc	BP(j)	Nuc	#BP_Win	avgMFE	avgZ	avgED	SumZ	SumZ/#TotalWindows	BPs= 7
nt-792	-	U	70	-	-	-	-	-
792	774	A	18	-18.12	-0.76	9.51	-13.66	-0.2
792	742	A	3	-15.1	0.03	19.24	0.1	0.0
792	NoBP	U	22	-17.68	-0.55	12.84	-12.1	-0.17
792	832	G	18	-21.7	-0.52	9.59	-9.38	-0.13
792	823	A	5	-21.3	-1.01	13.28	-5.05	-0.07
792	829	A	1	-21.2	0.02	18.55	0.02	0.0
792	828	G	1	-19.4	0.52	19.82	0.52	0.01
792	858	G	2	-19.25	0.0	16.41	0.01	0.0

i-nuc	BP(j)	Nuc	#BP_Win	avgMFE	avgZ	avgED	SumZ	SumZ/#TotalWindows	BPs= 6
nt-793	-	U	70	-	-	-	-	-
793	773	A	17	-18.13	-0.75	9.9	-12.75	-0.18
793	741	A	3	-15.1	0.03	19.24	0.1	0.0
793	NoBP	U	27	-18.35	-0.64	12.92	-17.14	-0.24
793	831	G	18	-21.7	-0.52	9.59	-9.38	-0.13
793	828	G	1	-21.2	0.02	18.55	0.02	0.0
793	827	A	1	-19.4	0.52	19.82	0.52	0.01
793	857	G	3	-18.87	0.02	18.69	0.06	0.0

i-nuc	BP(j)	Nuc	#BP_Win	avgMFE	avgZ	avgED	SumZ	SumZ/#TotalWindows	BPs= 2
nt-794	-	A	70	-	-	-	-	-
794	NoBP	A	52	-19.44	-0.54	12.46	-28.31	-0.4
794	759	U	15	-17.88	-0.6	10.66	-9.01	-0.13
794	856	U	3	-18.87	0.02	18.69	0.06	0.0

i-nuc	BP(j)	Nuc	#BP_Win	avgMFE	avgZ	avgED	SumZ	SumZ/#TotalWindows	BPs= 6
nt-795	-	U	70	-	-	-	-	-
795	NoBP	U	27	-18.8	-0.62	13.29	-16.77	-0.24
795	739	A	3	-15.1	0.03	19.24	0.1	0.0
795	756	G	3	-15.5	0.06	20.1	0.18	0.0
795	758	A	15	-17.88	-0.6	10.66	-9.01	-0.13
795	829	A	18	-21.7	-0.52	9.59	-9.38	-0.13
795	825	G	1	-19.4	0.52	19.82	0.52	0.01
795	855	G	3	-18.87	0.02	18.69	0.06	0.0

i-nuc	BP(j)	Nuc	#BP_Win	avgMFE	avgZ	avgED	SumZ	SumZ/#TotalWindows	BPs= 7
nt-796	-	C	70	-	-	-	-	-
796	NoBP	C	26	-18.7	-0.55	13.62	-14.41	-0.21
796	738	G	3	-15.1	0.03	19.24	0.1	0.0
796	755	G	3	-15.5	0.06	20.1	0.18	0.0
796	757	G	15	-17.88	-0.6	10.66	-9.01	-0.13
796	828	G	18	-21.7	-0.52	9.59	-9.38	-0.13
796	825	G	1	-21.2	0.02	18.55	0.02	0.0
796	824	G	1	-19.4	0.52	19.82	0.52	0.01
796	854	G	3	-18.87	0.02	18.69	0.06	0.0

i-nuc	BP(j)	Nuc	#BP_Win	avgMFE	avgZ	avgED	SumZ	SumZ/#TotalWindows	BPs= 7
nt-797	-	U	70	-	-	-	-	-
797	NoBP	U	27	-18.75	-0.52	14.02	-14.04	-0.2
797	737	G	3	-15.1	0.03	19.24	0.1	0.0
797	754	A	3	-15.5	0.06	20.1	0.18	0.0
797	756	G	14	-17.81	-0.6	10.64	-8.38	-0.12
797	827	A	18	-21.7	-0.52	9.59	-9.38	-0.13
797	824	G	1	-21.2	0.02	18.55	0.02	0.0
797	823	A	1	-19.4	0.52	19.82	0.52	0.01
797	853	G	3	-18.87	0.02	18.69	0.06	0.0

i-nuc	BP(j)	Nuc	#BP_Win	avgMFE	avgZ	avgED	SumZ	SumZ/#TotalWindows	BPs= 0
nt-798	-	A	70	-	-	-	-	-
798	NoBP	A	70	-19.1	-0.43	13.32	-30.14	-0.43

i-nuc	BP(j)	Nuc	#BP_Win	avgMFE	avgZ	avgED	SumZ	SumZ/#TotalWindows	BPs= 1
nt-799	-	A	70	-	-	-	-	-
799	NoBP	A	64	-19.29	-0.44	13.27	-28.41	-0.41
799	769	U	6	-17.52	-0.15	16.25	-0.9	-0.01

i-nuc	BP(j)	Nuc	#BP_Win	avgMFE	avgZ	avgED	SumZ	SumZ/#TotalWindows	BPs= 6
nt-800	-	C	70	-	-	-	-	-
800	NoBP	C	3	-15.1	0.03	19.24	0.1	0.0
800	751	G	3	-15.5	0.06	20.1	0.18	0.0
800	755	G	1	-15.8	-0.31	15.85	-0.31	-0.0
800	753	G	9	-16.99	-0.47	11.3	-4.25	-0.06
800	768	G	6	-17.52	-0.15	16.25	-0.9	-0.01
800	822	G	46	-20.37	-0.49	12.64	-22.55	-0.32
800	842	G	2	-21.6	-0.55	20.78	-1.11	-0.02

i-nuc	BP(j)	Nuc	#BP_Win	avgMFE	avgZ	avgED	SumZ	SumZ/#TotalWindows	BPs= 6
nt-801	-	U	70	-	-	-	-	-
801	NoBP	U	2	-15.1	0.09	19.05	0.18	0.0
801	750	A	3	-15.5	0.06	20.1	0.18	0.0
801	754	A	1	-15.8	-0.31	15.85	-0.31	-0.0
801	752	G	9	-16.99	-0.47	11.3	-4.25	-0.06
801	767	A	6	-17.52	-0.15	16.25	-0.9	-0.01
801	821	A	46	-20.37	-0.49	12.64	-22.55	-0.32
801	841	G	3	-22.0	-0.53	17.79	-1.59	-0.02

i-nuc	BP(j)	Nuc	#BP_Win	avgMFE	avgZ	avgED	SumZ	SumZ/#TotalWindows	BPs= 6
nt-802	-	C	70	-	-	-	-	-
802	NoBP	C	1	-15.1	0.17	22.52	0.17	0.0
802	749	G	3	-15.5	0.06	20.1	0.18	0.0
802	753	G	1	-15.8	-0.31	15.85	-0.31	-0.0
802	751	G	9	-16.99	-0.47	11.3	-4.25	-0.06
802	766	G	6	-17.52	-0.15	16.25	-0.9	-0.01
802	820	G	46	-20.37	-0.49	12.64	-22.55	-0.32
802	840	G	4	-22.35	-0.6	16.05	-2.42	-0.03

i-nuc	BP(j)	Nuc	#BP_Win	avgMFE	avgZ	avgED	SumZ	SumZ/#TotalWindows	BPs= 3
nt-803	-	G	70	-	-	-	-	-
803	NoBP	G	14	-16.99	-0.4	13.28	-5.54	-0.08
803	765	U	6	-17.52	-0.15	16.25	-0.9	-0.01
803	819	C	46	-20.37	-0.49	12.64	-22.55	-0.32
803	839	C	4	-22.35	-0.6	16.05	-2.42	-0.03

i-nuc	BP(j)	Nuc	#BP_Win	avgMFE	avgZ	avgED	SumZ	SumZ/#TotalWindows	BPs= 5
nt-804	-	C	70	-	-	-	-	-
804	NoBP	C	8	-17.01	-0.09	16.87	-0.71	-0.01
804	751	G	1	-15.8	-0.31	15.85	-0.31	-0.0
804	749	G	9	-16.99	-0.47	11.3	-4.25	-0.06
804	818	G	46	-20.37	-0.49	12.64	-22.55	-0.32
804	838	G	4	-22.35	-0.6	16.05	-2.42	-0.03
804	841	G	2	-22.55	-0.9	6.33	-1.79	-0.03

i-nuc	BP(j)	Nuc	#BP_Win	avgMFE	avgZ	avgED	SumZ	SumZ/#TotalWindows	BPs= 6
nt-805	-	U	70	-	-	-	-	-
805	NoBP	U	2	-17.75	-0.34	14.85	-0.67	-0.01
805	750	A	1	-15.8	-0.31	15.85	-0.31	-0.0
805	748	G	9	-16.99	-0.47	11.3	-4.25	-0.06
805	763	G	6	-17.52	-0.15	16.25	-0.9	-0.01
805	817	A	46	-20.37	-0.49	12.64	-22.55	-0.32
805	837	A	4	-22.35	-0.6	16.05	-2.42	-0.03
805	840	G	2	-22.55	-0.9	6.33	-1.79	-0.03

i-nuc	BP(j)	Nuc	#BP_Win	avgMFE	avgZ	avgED	SumZ	SumZ/#TotalWindows	BPs= 5
nt-806	-	G	70	-	-	-	-	-
806	NoBP	G	3	-18.6	-0.55	12.16	-1.65	-0.02
806	747	C	9	-16.99	-0.47	11.3	-4.25	-0.06
806	762	C	6	-17.52	-0.15	16.25	-0.9	-0.01
806	816	C	46	-20.37	-0.49	12.64	-22.55	-0.32
806	835	C	4	-22.35	-0.6	16.05	-2.42	-0.03
806	839	C	2	-22.55	-0.9	6.33	-1.79	-0.03

i-nuc	BP(j)	Nuc	#BP_Win	avgMFE	avgZ	avgED	SumZ	SumZ/#TotalWindows	BPs= 4
nt-807	-	U	70	-	-	-	-	-
807	746	A	9	-16.99	-0.47	11.3	-4.25	-0.06
807	761	G	6	-17.52	-0.15	16.25	-0.9	-0.01
807	NoBP	U	49	-20.35	-0.51	12.49	-24.8	-0.35
807	834	G	4	-22.35	-0.6	16.05	-2.42	-0.03
807	838	G	2	-22.55	-0.9	6.33	-1.79	-0.03

i-nuc	BP(j)	Nuc	#BP_Win	avgMFE	avgZ	avgED	SumZ	SumZ/#TotalWindows	BPs= 0
nt-808	-	A	70	-	-	-	-	-
808	NoBP	A	70	-19.9	-0.49	12.65	-34.21	-0.49

i-nuc	BP(j)	Nuc	#BP_Win	avgMFE	avgZ	avgED	SumZ	SumZ/#TotalWindows	BPs= 2
nt-809	-	G	70	-	-	-	-	-
809	NoBP	G	62	-20.1	-0.5	12.51	-30.99	-0.44
809	759	U	6	-17.52	-0.15	16.25	-0.9	-0.01
809	835	C	2	-22.55	-0.9	6.33	-1.79	-0.03

i-nuc	BP(j)	Nuc	#BP_Win	avgMFE	avgZ	avgED	SumZ	SumZ/#TotalWindows	BPs= 2
nt-810	-	U	70	-	-	-	-	-
810	NoBP	U	62	-20.17	-0.5	12.5	-30.85	-0.44
810	758	A	6	-17.52	-0.15	16.25	-0.9	-0.01
810	834	G	2	-22.55	-0.9	6.33	-1.79	-0.03

i-nuc	BP(j)	Nuc	#BP_Win	avgMFE	avgZ	avgED	SumZ	SumZ/#TotalWindows	BPs= 0
nt-811	-	A	70	-	-	-	-	-
811	NoBP	A	70	-20.09	-0.49	12.63	-33.96	-0.49

i-nuc	BP(j)	Nuc	#BP_Win	avgMFE	avgZ	avgED	SumZ	SumZ/#TotalWindows	BPs= 0
nt-812	-	A	70	-	-	-	-	-
812	NoBP	A	70	-20.16	-0.48	12.64	-33.8	-0.48

i-nuc	BP(j)	Nuc	#BP_Win	avgMFE	avgZ	avgED	SumZ	SumZ/#TotalWindows	BPs= 2
nt-813	-	U	70	-	-	-	-	-
813	NoBP	U	50	-20.2	-0.48	12.54	-24.11	-0.34
813	755	G	6	-17.52	-0.15	16.25	-0.9	-0.01
813	833	A	14	-21.61	-0.63	11.48	-8.87	-0.13

i-nuc	BP(j)	Nuc	#BP_Win	avgMFE	avgZ	avgED	SumZ	SumZ/#TotalWindows	BPs= 3
nt-814	-	U	70	-	-	-	-	-
814	NoBP	U	48	-20.23	-0.48	12.61	-22.96	-0.33
814	754	A	6	-17.52	-0.15	16.25	-0.9	-0.01
814	832	G	15	-21.64	-0.65	11.39	-9.68	-0.14
814	833	A	1	-24.4	-0.21	9.23	-0.21	-0.0

i-nuc	BP(j)	Nuc	#BP_Win	avgMFE	avgZ	avgED	SumZ	SumZ/#TotalWindows	BPs= 3
nt-815	-	C	70	-	-	-	-	-
815	NoBP	C	47	-20.3	-0.48	12.63	-22.57	-0.32
815	753	G	6	-17.52	-0.15	16.25	-0.9	-0.01
815	831	G	16	-21.86	-0.64	11.14	-10.17	-0.15
815	832	G	1	-24.4	-0.21	9.23	-0.21	-0.0

i-nuc	BP(j)	Nuc	#BP_Win	avgMFE	avgZ	avgED	SumZ	SumZ/#TotalWindows	BPs= 4
nt-816	-	C	70	-	-	-	-	-
816	752	G	6	-17.52	-0.15	16.25	-0.9	-0.01
816	806	G	46	-20.37	-0.49	12.64	-22.55	-0.32
816	830	G	16	-21.86	-0.64	11.14	-10.17	-0.15
816	831	G	1	-24.4	-0.21	9.23	-0.21	-0.0
816	NoBP	C	1	-25.1	-0.98	7.76	-0.98	-0.01

i-nuc	BP(j)	Nuc	#BP_Win	avgMFE	avgZ	avgED	SumZ	SumZ/#TotalWindows	BPs= 1
nt-817	-	A	70	-	-	-	-	-
817	NoBP	A	24	-21.44	-0.6	11.82	-14.36	-0.21
817	805	U	46	-20.37	-0.49	12.64	-22.55	-0.32

i-nuc	BP(j)	Nuc	#BP_Win	avgMFE	avgZ	avgED	SumZ	SumZ/#TotalWindows	BPs= 2
nt-818	-	G	70	-	-	-	-	-
818	NoBP	G	7	-21.44	-0.65	13.61	-4.52	-0.06
818	804	C	46	-20.37	-0.49	12.64	-22.55	-0.32
818	826	C	17	-22.05	-0.66	10.94	-11.15	-0.16

i-nuc	BP(j)	Nuc	#BP_Win	avgMFE	avgZ	avgED	SumZ	SumZ/#TotalWindows	BPs= 3
nt-819	-	C	70	-	-	-	-	-
819	NoBP	C	6	-22.68	-0.91	12.71	-5.45	-0.08
819	803	G	46	-20.37	-0.49	12.64	-22.55	-0.32
819	825	G	17	-22.05	-0.66	10.94	-11.15	-0.16
819	828	G	1	-24.4	-0.21	9.23	-0.21	-0.0

i-nuc	BP(j)	Nuc	#BP_Win	avgMFE	avgZ	avgED	SumZ	SumZ/#TotalWindows	BPs= 1
nt-820	-	G	70	-	-	-	-	-
820	NoBP	G	24	-22.74	-0.78	10.9	-18.81	-0.27
820	802	C	46	-20.37	-0.49	12.64	-22.55	-0.32

i-nuc	BP(j)	Nuc	#BP_Win	avgMFE	avgZ	avgED	SumZ	SumZ/#TotalWindows	BPs= 1
nt-821	-	A	70	-	-	-	-	-
821	NoBP	A	24	-23.17	-0.85	10.42	-20.29	-0.29
821	801	U	46	-20.37	-0.49	12.64	-22.55	-0.32

i-nuc	BP(j)	Nuc	#BP_Win	avgMFE	avgZ	avgED	SumZ	SumZ/#TotalWindows	BPs= 1
nt-822	-	G	70	-	-	-	-	-
822	800	C	46	-20.37	-0.49	12.64	-22.55	-0.32
822	NoBP	G	24	-23.59	-0.89	10.18	-21.43	-0.31

i-nuc	BP(j)	Nuc	#BP_Win	avgMFE	avgZ	avgED	SumZ	SumZ/#TotalWindows	BPs= 2
nt-823	-	A	70	-	-	-	-	-
823	NoBP	A	64	-21.65	-0.63	11.57	-40.23	-0.57
823	792	U	5	-21.3	-1.01	13.28	-5.05	-0.07
823	797	U	1	-19.4	0.52	19.82	0.52	0.01

i-nuc	BP(j)	Nuc	#BP_Win	avgMFE	avgZ	avgED	SumZ	SumZ/#TotalWindows	BPs= 5
nt-824	-	G	70	-	-	-	-	-
824	NoBP	G	54	-22.3	-0.74	10.45	-40.2	-0.57
824	765	U	2	-17.8	-0.47	11.84	-0.94	-0.01
824	791	U	5	-21.3	-1.01	13.28	-5.05	-0.07
824	797	U	1	-21.2	0.02	18.55	0.02	0.0
824	796	C	1	-19.4	0.52	19.82	0.52	0.01
824	851	U	7	-18.91	0.18	19.88	1.29	0.02

i-nuc	BP(j)	Nuc	#BP_Win	avgMFE	avgZ	avgED	SumZ	SumZ/#TotalWindows	BPs= 7
nt-825	-	G	70	-	-	-	-	-
825	NoBP	G	29	-21.18	-0.55	11.11	-15.81	-0.23
825	764	C	2	-17.8	-0.47	11.84	-0.94	-0.01
825	790	C	5	-21.3	-1.01	13.28	-5.05	-0.07
825	796	C	1	-21.2	0.02	18.55	0.02	0.0
825	795	U	1	-19.4	0.52	19.82	0.52	0.01
825	850	C	7	-18.91	0.18	19.88	1.29	0.02
825	819	C	17	-22.05	-0.66	10.94	-11.15	-0.16
825	886	C	8	-27.9	-1.56	9.29	-12.47	-0.18

i-nuc	BP(j)	Nuc	#BP_Win	avgMFE	avgZ	avgED	SumZ	SumZ/#TotalWindows	BPs= 5
nt-826	-	C	70	-	-	-	-	-
826	NoBP	C	31	-21.45	-0.49	11.72	-15.14	-0.22
826	763	G	2	-17.8	-0.47	11.84	-0.94	-0.01
826	789	G	5	-21.3	-1.01	13.28	-5.05	-0.07
826	849	G	7	-18.91	0.18	19.88	1.29	0.02
826	818	G	17	-22.05	-0.66	10.94	-11.15	-0.16
826	885	G	8	-27.9	-1.56	9.29	-12.47	-0.18

i-nuc	BP(j)	Nuc	#BP_Win	avgMFE	avgZ	avgED	SumZ	SumZ/#TotalWindows	BPs= 3
nt-827	-	A	70	-	-	-	-	-
827	NoBP	A	43	-21.3	-0.54	13.56	-23.02	-0.33
827	797	U	18	-21.7	-0.52	9.59	-9.38	-0.13
827	793	U	1	-19.4	0.52	19.82	0.52	0.01
827	884	U	8	-27.9	-1.56	9.29	-12.47	-0.18

i-nuc	BP(j)	Nuc	#BP_Win	avgMFE	avgZ	avgED	SumZ	SumZ/#TotalWindows	BPs= 5
nt-828	-	G	70	-	-	-	-	-
828	NoBP	G	41	-21.53	-0.57	13.38	-23.17	-0.33
828	796	C	18	-21.7	-0.52	9.59	-9.38	-0.13
828	793	U	1	-21.2	0.02	18.55	0.02	0.0
828	792	U	1	-19.4	0.52	19.82	0.52	0.01
828	819	C	1	-24.4	-0.21	9.23	-0.21	-0.0
828	883	C	8	-27.9	-1.56	9.29	-12.47	-0.18

i-nuc	BP(j)	Nuc	#BP_Win	avgMFE	avgZ	avgED	SumZ	SumZ/#TotalWindows	BPs= 4
nt-829	-	A	70	-	-	-	-	-
829	NoBP	A	46	-22.17	-0.68	12.87	-31.46	-0.45
829	795	U	18	-21.7	-0.52	9.59	-9.38	-0.13
829	792	U	1	-21.2	0.02	18.55	0.02	0.0
829	791	U	1	-19.4	0.52	19.82	0.52	0.01
829	895	U	4	-30.58	-1.13	8.53	-4.52	-0.06

i-nuc	BP(j)	Nuc	#BP_Win	avgMFE	avgZ	avgED	SumZ	SumZ/#TotalWindows	BPs= 7
nt-830	-	G	70	-	-	-	-	-
830	NoBP	G	34	-22.79	-0.76	10.02	-25.86	-0.37
830	785	C	5	-21.3	-1.01	13.28	-5.05	-0.07
830	791	U	1	-21.2	0.02	18.55	0.02	0.0
830	790	C	1	-19.4	0.52	19.82	0.52	0.01
830	847	C	7	-18.91	0.18	19.88	1.29	0.02
830	816	C	16	-21.86	-0.64	11.14	-10.17	-0.15
830	894	C	5	-30.12	-0.94	11.66	-4.71	-0.07
830	895	U	1	-29.4	-0.68	10.92	-0.68	-0.01

i-nuc	BP(j)	Nuc	#BP_Win	avgMFE	avgZ	avgED	SumZ	SumZ/#TotalWindows	BPs= 9
nt-831	-	G	70	-	-	-	-	-
831	NoBP	G	7	-19.69	-0.38	12.58	-2.69	-0.04
831	793	U	18	-21.7	-0.52	9.59	-9.38	-0.13
831	784	U	5	-21.3	-1.01	13.28	-5.05	-0.07
831	790	C	1	-21.2	0.02	18.55	0.02	0.0
831	846	C	7	-18.91	0.18	19.88	1.29	0.02
831	815	C	16	-21.86	-0.64	11.14	-10.17	-0.15
831	816	C	1	-24.4	-0.21	9.23	-0.21	-0.0
831	881	C	8	-27.9	-1.56	9.29	-12.47	-0.18
831	893	C	5	-30.12	-0.94	11.66	-4.71	-0.07
831	894	C	2	-28.85	-0.67	12.54	-1.34	-0.02

i-nuc	BP(j)	Nuc	#BP_Win	avgMFE	avgZ	avgED	SumZ	SumZ/#TotalWindows	BPs= 6
nt-832	-	G	70	-	-	-	-	-
832	NoBP	G	24	-22.85	-0.58	13.77	-13.98	-0.2
832	792	U	18	-21.7	-0.52	9.59	-9.38	-0.13
832	783	U	5	-21.3	-1.01	13.28	-5.05	-0.07
832	814	U	15	-21.64	-0.65	11.39	-9.68	-0.14
832	815	C	1	-24.4	-0.21	9.23	-0.21	-0.0
832	892	U	5	-30.12	-0.94	11.66	-4.71	-0.07
832	893	C	2	-28.85	-0.67	12.54	-1.34	-0.02

i-nuc	BP(j)	Nuc	#BP_Win	avgMFE	avgZ	avgED	SumZ	SumZ/#TotalWindows	BPs= 8
nt-833	-	A	70	-	-	-	-	-
833	NoBP	A	17	-22.81	-0.26	16.38	-4.5	-0.06
833	791	U	18	-21.7	-0.52	9.59	-9.38	-0.13
833	782	U	5	-21.3	-1.01	13.28	-5.05	-0.07
833	851	U	1	-19.4	0.52	19.82	0.52	0.01
833	813	U	14	-21.61	-0.63	11.48	-8.87	-0.13
833	879	U	9	-27.26	-1.48	9.4	-13.28	-0.19
833	814	U	1	-24.4	-0.21	9.23	-0.21	-0.0
833	884	U	3	-25.5	-0.53	10.19	-1.58	-0.02
833	892	U	2	-28.85	-0.67	12.54	-1.34	-0.02

i-nuc	BP(j)	Nuc	#BP_Win	avgMFE	avgZ	avgED	SumZ	SumZ/#TotalWindows	BPs= 10
nt-834	-	G	70	-	-	-	-	-
834	NoBP	G	6	-19.75	-0.58	11.5	-3.49	-0.05
834	790	C	18	-21.7	-0.52	9.59	-9.38	-0.13
834	781	U	5	-21.3	-1.01	13.28	-5.05	-0.07
834	850	C	1	-19.4	0.52	19.82	0.52	0.01
834	843	C	8	-19.44	0.12	19.4	0.97	0.01
834	807	U	4	-22.35	-0.6	16.05	-2.42	-0.03
834	810	U	2	-22.55	-0.9	6.33	-1.79	-0.03
834	878	C	11	-26.12	-1.3	9.49	-14.29	-0.2
834	881	C	2	-23.0	-0.36	11.72	-0.73	-0.01
834	883	C	4	-25.22	-0.45	9.95	-1.79	-0.03
834	890	C	9	-29.09	-0.66	13.31	-5.94	-0.08

i-nuc	BP(j)	Nuc	#BP_Win	avgMFE	avgZ	avgED	SumZ	SumZ/#TotalWindows	BPs= 11
nt-835	-	C	70	-	-	-	-	-
835	789	G	18	-21.7	-0.52	9.59	-9.38	-0.13
835	780	G	5	-21.3	-1.01	13.28	-5.05	-0.07
835	786	G	1	-21.2	0.02	18.55	0.02	0.0
835	849	G	1	-19.4	0.52	19.82	0.52	0.01
835	842	G	8	-19.44	0.12	19.4	0.97	0.01
835	806	G	4	-22.35	-0.6	16.05	-2.42	-0.03
835	809	G	2	-22.55	-0.9	6.33	-1.79	-0.03
835	NoBP	C	5	-20.92	-0.49	14.07	-2.44	-0.03
835	877	G	11	-26.12	-1.3	9.49	-14.29	-0.2
835	880	G	2	-23.0	-0.36	11.72	-0.73	-0.01
835	882	G	4	-25.22	-0.45	9.95	-1.79	-0.03
835	889	G	9	-29.09	-0.66	13.31	-5.94	-0.08

i-nuc	BP(j)	Nuc	#BP_Win	avgMFE	avgZ	avgED	SumZ	SumZ/#TotalWindows	BPs= 3
nt-836	-	G	70	-	-	-	-	-
836	NoBP	G	62	-23.23	-0.58	12.67	-35.8	-0.51
836	783	U	3	-24.2	-1.3	12.94	-3.9	-0.06
836	785	C	1	-21.2	0.02	18.55	0.02	0.0
836	881	C	4	-25.22	-0.45	9.95	-1.79	-0.03

i-nuc	BP(j)	Nuc	#BP_Win	avgMFE	avgZ	avgED	SumZ	SumZ/#TotalWindows	BPs= 5
nt-837	-	A	70	-	-	-	-	-
837	NoBP	A	48	-23.63	-0.64	13.43	-30.67	-0.44
837	782	U	3	-24.2	-1.3	12.94	-3.9	-0.06
837	784	U	1	-21.2	0.02	18.55	0.02	0.0
837	851	U	8	-22.02	-0.15	8.73	-1.19	-0.02
837	805	U	4	-22.35	-0.6	16.05	-2.42	-0.03
837	879	U	6	-24.48	-0.42	10.54	-2.52	-0.04

i-nuc	BP(j)	Nuc	#BP_Win	avgMFE	avgZ	avgED	SumZ	SumZ/#TotalWindows	BPs= 10
nt-838	-	G	70	-	-	-	-	-
838	NoBP	G	15	-20.73	0.0	17.56	0.04	0.0
838	777	C	4	-21.2	-1.2	13.11	-4.8	-0.07
838	781	U	3	-24.2	-1.3	12.94	-3.9	-0.06
838	783	U	1	-21.2	0.02	18.55	0.02	0.0
838	850	C	8	-22.02	-0.15	8.73	-1.19	-0.02
838	846	C	1	-19.4	0.52	19.82	0.52	0.01
838	804	C	4	-22.35	-0.6	16.05	-2.42	-0.03
838	807	U	2	-22.55	-0.9	6.33	-1.79	-0.03
838	873	C	15	-24.49	-1.15	9.66	-17.21	-0.25
838	878	C	6	-24.48	-0.42	10.54	-2.52	-0.04
838	886	C	11	-28.45	-0.6	14.96	-6.65	-0.1

i-nuc	BP(j)	Nuc	#BP_Win	avgMFE	avgZ	avgED	SumZ	SumZ/#TotalWindows	BPs= 12
nt-839	-	C	70	-	-	-	-	-
839	776	G	4	-21.2	-1.2	13.11	-4.8	-0.07
839	780	G	3	-24.2	-1.3	12.94	-3.9	-0.06
839	NoBP	C	9	-19.63	0.11	19.31	0.99	0.01
839	786	G	2	-22.3	-0.3	6.25	-0.61	-0.01
839	848	G	2	-21.05	0.1	14.54	0.2	0.0
839	849	G	8	-22.02	-0.15	8.73	-1.19	-0.02
839	845	G	1	-19.4	0.52	19.82	0.52	0.01
839	803	G	4	-22.35	-0.6	16.05	-2.42	-0.03
839	806	G	2	-22.55	-0.9	6.33	-1.79	-0.03
839	872	G	15	-24.49	-1.15	9.66	-17.21	-0.25
839	877	G	6	-24.48	-0.42	10.54	-2.52	-0.04
839	885	G	11	-28.45	-0.6	14.96	-6.65	-0.1
839	896	G	3	-24.57	0.47	27.6	1.42	0.02

i-nuc	BP(j)	Nuc	#BP_Win	avgMFE	avgZ	avgED	SumZ	SumZ/#TotalWindows	BPs= 7
nt-840	-	G	70	-	-	-	-	-
840	NoBP	G	45	-22.84	-0.59	12.27	-26.64	-0.38
840	782	U	1	-21.2	0.02	18.55	0.02	0.0
840	785	C	2	-22.3	-0.3	6.25	-0.61	-0.01
840	847	C	2	-21.05	0.1	14.54	0.2	0.0
840	802	C	4	-22.35	-0.6	16.05	-2.42	-0.03
840	805	U	2	-22.55	-0.9	6.33	-1.79	-0.03
840	884	U	11	-28.45	-0.6	14.96	-6.65	-0.1
840	895	U	3	-24.57	0.47	27.6	1.42	0.02

i-nuc	BP(j)	Nuc	#BP_Win	avgMFE	avgZ	avgED	SumZ	SumZ/#TotalWindows	BPs= 9
nt-841	-	G	70	-	-	-	-	-
841	NoBP	G	35	-23.08	-0.61	13.19	-21.22	-0.3
841	778	C	3	-24.2	-1.3	12.94	-3.9	-0.06
841	781	U	1	-21.2	0.02	18.55	0.02	0.0
841	784	U	2	-22.3	-0.3	6.25	-0.61	-0.01
841	846	C	2	-21.05	0.1	14.54	0.2	0.0
841	847	C	8	-22.02	-0.15	8.73	-1.19	-0.02
841	801	U	3	-22.0	-0.53	17.79	-1.59	-0.02
841	804	C	2	-22.55	-0.9	6.33	-1.79	-0.03
841	883	C	11	-28.45	-0.6	14.96	-6.65	-0.1
841	894	C	3	-24.57	0.47	27.6	1.42	0.02

i-nuc	BP(j)	Nuc	#BP_Win	avgMFE	avgZ	avgED	SumZ	SumZ/#TotalWindows	BPs= 7
nt-842	-	G	70	-	-	-	-	-
842	NoBP	G	33	-23.91	-0.7	11.63	-23.03	-0.33
842	777	C	3	-24.2	-1.3	12.94	-3.9	-0.06
842	783	U	2	-22.3	-0.3	6.25	-0.61	-0.01
842	846	C	8	-22.02	-0.15	8.73	-1.19	-0.02
842	835	C	8	-19.44	0.12	19.4	0.97	0.01
842	800	C	2	-21.6	-0.55	20.78	-1.11	-0.02
842	881	C	11	-28.45	-0.6	14.96	-6.65	-0.1
842	893	C	3	-24.57	0.47	27.6	1.42	0.02

i-nuc	BP(j)	Nuc	#BP_Win	avgMFE	avgZ	avgED	SumZ	SumZ/#TotalWindows	BPs= 5
nt-843	-	C	70	-	-	-	-	-
843	776	G	3	-24.2	-1.3	12.94	-3.9	-0.06
843	779	G	1	-21.2	0.02	18.55	0.02	0.0
843	NoBP	C	18	-22.18	-0.04	14.2	-0.77	-0.01
843	834	G	8	-19.44	0.12	19.4	0.97	0.01
843	870	G	29	-24.54	-0.8	10.72	-23.21	-0.33
843	880	G	11	-28.45	-0.6	14.96	-6.65	-0.1

i-nuc	BP(j)	Nuc	#BP_Win	avgMFE	avgZ	avgED	SumZ	SumZ/#TotalWindows	BPs= 4
nt-844	-	G	70	-	-	-	-	-
844	NoBP	G	25	-21.45	-0.06	16.31	-1.49	-0.02
844	778	C	1	-21.2	0.02	18.55	0.02	0.0
844	782	U	2	-22.3	-0.3	6.25	-0.61	-0.01
844	869	C	31	-24.57	-0.78	10.9	-24.31	-0.35
844	879	U	11	-28.45	-0.6	14.96	-6.65	-0.1

i-nuc	BP(j)	Nuc	#BP_Win	avgMFE	avgZ	avgED	SumZ	SumZ/#TotalWindows	BPs= 5
nt-845	-	G	70	-	-	-	-	-
845	NoBP	G	52	-23.27	-0.53	12.3	-27.53	-0.39
845	777	C	1	-21.2	0.02	18.55	0.02	0.0
845	781	U	2	-22.3	-0.3	6.25	-0.61	-0.01
845	839	C	1	-19.4	0.52	19.82	0.52	0.01
845	878	C	11	-28.45	-0.6	14.96	-6.65	-0.1
845	890	C	3	-24.57	0.47	27.6	1.42	0.02

i-nuc	BP(j)	Nuc	#BP_Win	avgMFE	avgZ	avgED	SumZ	SumZ/#TotalWindows	BPs= 8
nt-846	-	C	70	-	-	-	-	-
846	NoBP	C	1	-21.2	0.02	18.55	0.02	0.0
846	780	G	2	-22.3	-0.3	6.25	-0.61	-0.01
846	841	G	2	-21.05	0.1	14.54	0.2	0.0
846	842	G	8	-22.02	-0.15	8.73	-1.19	-0.02
846	838	G	1	-19.4	0.52	19.82	0.52	0.01
846	831	G	7	-18.91	0.18	19.88	1.29	0.02
846	867	G	35	-24.71	-0.81	11.31	-28.31	-0.4
846	877	G	11	-28.45	-0.6	14.96	-6.65	-0.1
846	889	G	3	-24.57	0.47	27.6	1.42	0.02

i-nuc	BP(j)	Nuc	#BP_Win	avgMFE	avgZ	avgED	SumZ	SumZ/#TotalWindows	BPs= 7
nt-847	-	C	70	-	-	-	-	-
847	779	G	2	-22.3	-0.3	6.25	-0.61	-0.01
847	840	G	2	-21.05	0.1	14.54	0.2	0.0
847	841	G	8	-22.02	-0.15	8.73	-1.19	-0.02
847	NoBP	C	1	-19.4	0.52	19.82	0.52	0.01
847	830	G	7	-18.91	0.18	19.88	1.29	0.02
847	866	G	36	-24.8	-0.82	11.4	-29.63	-0.42
847	875	G	11	-28.45	-0.6	14.96	-6.65	-0.1
847	888	G	3	-24.57	0.47	27.6	1.42	0.02

i-nuc	BP(j)	Nuc	#BP_Win	avgMFE	avgZ	avgED	SumZ	SumZ/#TotalWindows	BPs= 2
nt-848	-	G	70	-	-	-	-	-
848	NoBP	G	32	-23.89	-0.22	15.47	-6.96	-0.1
848	839	C	2	-21.05	0.1	14.54	0.2	0.0
848	865	C	36	-24.8	-0.82	11.4	-29.63	-0.42

i-nuc	BP(j)	Nuc	#BP_Win	avgMFE	avgZ	avgED	SumZ	SumZ/#TotalWindows	BPs= 7
nt-849	-	G	70	-	-	-	-	-
849	NoBP	G	2	-21.05	0.1	14.54	0.2	0.0
849	839	C	8	-22.02	-0.15	8.73	-1.19	-0.02
849	835	C	1	-19.4	0.52	19.82	0.52	0.01
849	826	C	7	-18.91	0.18	19.88	1.29	0.02
849	864	C	36	-24.8	-0.82	11.4	-29.63	-0.42
849	873	C	11	-28.45	-0.6	14.96	-6.65	-0.1
849	886	C	3	-24.57	0.47	27.6	1.42	0.02
849	869	C	2	-26.85	-1.68	11.89	-3.37	-0.05

i-nuc	BP(j)	Nuc	#BP_Win	avgMFE	avgZ	avgED	SumZ	SumZ/#TotalWindows	BPs= 7
nt-850	-	C	70	-	-	-	-	-
850	NoBP	C	2	-22.45	-0.41	13.28	-0.81	-0.01
850	838	G	8	-22.02	-0.15	8.73	-1.19	-0.02
850	834	G	1	-19.4	0.52	19.82	0.52	0.01
850	825	G	7	-18.91	0.18	19.88	1.29	0.02
850	863	G	36	-24.8	-0.82	11.4	-29.63	-0.42
850	872	G	11	-28.45	-0.6	14.96	-6.65	-0.1
850	885	G	3	-24.57	0.47	27.6	1.42	0.02
850	868	G	2	-26.85	-1.68	11.89	-3.37	-0.05

i-nuc	BP(j)	Nuc	#BP_Win	avgMFE	avgZ	avgED	SumZ	SumZ/#TotalWindows	BPs= 6
nt-851	-	U	70	-	-	-	-	-
851	837	A	8	-22.02	-0.15	8.73	-1.19	-0.02
851	833	A	1	-19.4	0.52	19.82	0.52	0.01
851	824	G	7	-18.91	0.18	19.88	1.29	0.02
851	862	A	36	-24.8	-0.82	11.4	-29.63	-0.42
851	871	A	11	-28.45	-0.6	14.96	-6.65	-0.1
851	NoBP	U	5	-24.54	-0.29	20.96	-1.46	-0.02
851	867	G	2	-26.85	-1.68	11.89	-3.37	-0.05

i-nuc	BP(j)	Nuc	#BP_Win	avgMFE	avgZ	avgED	SumZ	SumZ/#TotalWindows	BPs= 0
nt-852	-	A	70	-	-	-	-	-
852	NoBP	A	70	-24.48	-0.61	13.28	-42.58	-0.61

i-nuc	BP(j)	Nuc	#BP_Win	avgMFE	avgZ	avgED	SumZ	SumZ/#TotalWindows	BPs= 1
nt-853	-	G	70	-	-	-	-	-
853	NoBP	G	67	-24.76	-0.65	13.05	-43.86	-0.63
853	797	U	3	-18.87	0.02	18.69	0.06	0.0

i-nuc	BP(j)	Nuc	#BP_Win	avgMFE	avgZ	avgED	SumZ	SumZ/#TotalWindows	BPs= 2
nt-854	-	G	70	-	-	-	-	-
854	NoBP	G	44	-24.06	-0.66	11.71	-28.96	-0.41
854	796	C	3	-18.87	0.02	18.69	0.06	0.0
854	865	C	23	-26.21	-0.71	15.6	-16.27	-0.23

i-nuc	BP(j)	Nuc	#BP_Win	avgMFE	avgZ	avgED	SumZ	SumZ/#TotalWindows	BPs= 2
nt-855	-	G	70	-	-	-	-	-
855	NoBP	G	44	-24.06	-0.67	11.8	-29.67	-0.42
855	795	U	3	-18.87	0.02	18.69	0.06	0.0
855	864	C	23	-26.21	-0.71	15.6	-16.27	-0.23

i-nuc	BP(j)	Nuc	#BP_Win	avgMFE	avgZ	avgED	SumZ	SumZ/#TotalWindows	BPs= 3
nt-856	-	U	70	-	-	-	-	-
856	NoBP	U	43	-24.14	-0.69	11.91	-29.68	-0.42
856	794	A	3	-18.87	0.02	18.69	0.06	0.0
856	863	G	23	-26.21	-0.71	15.6	-16.27	-0.23
856	866	G	1	-22.2	-0.61	12.1	-0.61	-0.01

i-nuc	BP(j)	Nuc	#BP_Win	avgMFE	avgZ	avgED	SumZ	SumZ/#TotalWindows	BPs= 2
nt-857	-	G	70	-	-	-	-	-
857	NoBP	G	66	-24.91	-0.72	13.25	-47.21	-0.67
857	793	U	3	-18.87	0.02	18.69	0.06	0.0
857	865	C	1	-22.2	-0.61	12.1	-0.61	-0.01

i-nuc	BP(j)	Nuc	#BP_Win	avgMFE	avgZ	avgED	SumZ	SumZ/#TotalWindows	BPs= 2
nt-858	-	G	70	-	-	-	-	-
858	NoBP	G	67	-24.87	-0.72	13.43	-48.42	-0.69
858	792	U	2	-19.25	0.0	16.41	0.01	0.0
858	864	C	1	-22.2	-0.61	12.1	-0.61	-0.01

i-nuc	BP(j)	Nuc	#BP_Win	avgMFE	avgZ	avgED	SumZ	SumZ/#TotalWindows	BPs= 1
nt-859	-	A	70	-	-	-	-	-
859	NoBP	A	69	-24.81	-0.72	13.51	-49.78	-0.71
859	791	U	1	-19.9	-0.27	13.24	-0.27	-0.0

i-nuc	BP(j)	Nuc	#BP_Win	avgMFE	avgZ	avgED	SumZ	SumZ/#TotalWindows	BPs= 0
nt-860	-	A	70	-	-	-	-	-
860	NoBP	A	70	-24.85	-0.74	13.37	-51.73	-0.74

i-nuc	BP(j)	Nuc	#BP_Win	avgMFE	avgZ	avgED	SumZ	SumZ/#TotalWindows	BPs= 1
nt-861	-	G	70	-	-	-	-	-
861	NoBP	G	67	-24.87	-0.72	13.53	-47.92	-0.68
861	927	U	3	-26.77	-1.35	9.56	-4.04	-0.06

i-nuc	BP(j)	Nuc	#BP_Win	avgMFE	avgZ	avgED	SumZ	SumZ/#TotalWindows	BPs= 2
nt-862	-	A	70	-	-	-	-	-
862	NoBP	A	30	-25.33	-0.6	15.8	-18.07	-0.26
862	851	U	36	-24.8	-0.82	11.4	-29.63	-0.42
862	926	U	4	-26.4	-1.42	9.66	-5.68	-0.08

i-nuc	BP(j)	Nuc	#BP_Win	avgMFE	avgZ	avgED	SumZ	SumZ/#TotalWindows	BPs= 3
nt-863	-	G	70	-	-	-	-	-
863	NoBP	G	6	-24.58	-0.43	14.6	-2.55	-0.04
863	856	U	23	-26.21	-0.71	15.6	-16.27	-0.23
863	850	C	36	-24.8	-0.82	11.4	-29.63	-0.42
863	925	C	5	-25.82	-1.26	10.06	-6.31	-0.09

i-nuc	BP(j)	Nuc	#BP_Win	avgMFE	avgZ	avgED	SumZ	SumZ/#TotalWindows	BPs= 4
nt-864	-	C	70	-	-	-	-	-
864	NoBP	C	5	-27.98	-0.69	11.65	-3.45	-0.05
864	855	G	23	-26.21	-0.71	15.6	-16.27	-0.23
864	849	G	36	-24.8	-0.82	11.4	-29.63	-0.42
864	858	G	1	-22.2	-0.61	12.1	-0.61	-0.01
864	924	G	5	-25.82	-1.26	10.06	-6.31	-0.09

i-nuc	BP(j)	Nuc	#BP_Win	avgMFE	avgZ	avgED	SumZ	SumZ/#TotalWindows	BPs= 4
nt-865	-	C	70	-	-	-	-	-
865	854	G	23	-26.21	-0.71	15.6	-16.27	-0.23
865	848	G	36	-24.8	-0.82	11.4	-29.63	-0.42
865	857	G	1	-22.2	-0.61	12.1	-0.61	-0.01
865	923	G	5	-25.82	-1.26	10.06	-6.31	-0.09
865	NoBP	C	5	-30.9	-1.17	8.41	-5.87	-0.08

i-nuc	BP(j)	Nuc	#BP_Win	avgMFE	avgZ	avgED	SumZ	SumZ/#TotalWindows	BPs= 3
nt-866	-	G	70	-	-	-	-	-
866	NoBP	G	29	-26.56	-0.85	14.19	-24.78	-0.35
866	847	C	36	-24.8	-0.82	11.4	-29.63	-0.42
866	856	U	1	-22.2	-0.61	12.1	-0.61	-0.01
866	932	U	4	-32.3	-1.58	7.53	-6.3	-0.09

i-nuc	BP(j)	Nuc	#BP_Win	avgMFE	avgZ	avgED	SumZ	SumZ/#TotalWindows	BPs= 5
nt-867	-	G	70	-	-	-	-	-
867	846	C	35	-24.71	-0.81	11.31	-28.31	-0.4
867	NoBP	G	12	-28.32	-0.6	14.77	-7.15	-0.1
867	884	U	3	-24.57	0.47	27.6	1.42	0.02
867	879	U	12	-25.17	-1.34	10.81	-16.11	-0.23
867	851	U	2	-26.85	-1.68	11.89	-3.37	-0.05
867	931	C	6	-31.83	-1.52	7.44	-9.15	-0.13

i-nuc	BP(j)	Nuc	#BP_Win	avgMFE	avgZ	avgED	SumZ	SumZ/#TotalWindows	BPs= 5
nt-868	-	G	70	-	-	-	-	-
868	NoBP	G	43	-25.51	-0.73	12.1	-31.58	-0.45
868	883	C	3	-24.57	0.47	27.6	1.42	0.02
868	881	C	2	-29.95	-1.44	8.34	-2.89	-0.04
868	878	C	12	-25.17	-1.34	10.81	-16.11	-0.23
868	850	C	2	-26.85	-1.68	11.89	-3.37	-0.05
868	930	C	8	-30.72	-1.23	9.41	-9.88	-0.14

i-nuc	BP(j)	Nuc	#BP_Win	avgMFE	avgZ	avgED	SumZ	SumZ/#TotalWindows	BPs= 6
nt-869	-	C	70	-	-	-	-	-
869	844	G	31	-24.57	-0.78	10.9	-24.31	-0.35
869	NoBP	C	12	-28.35	-0.56	15.09	-6.69	-0.1
869	882	G	3	-24.57	0.47	27.6	1.42	0.02
869	880	G	2	-29.95	-1.44	8.34	-2.89	-0.04
869	877	G	12	-25.17	-1.34	10.81	-16.11	-0.23
869	849	G	2	-26.85	-1.68	11.89	-3.37	-0.05
869	929	G	8	-30.72	-1.23	9.41	-9.88	-0.14

i-nuc	BP(j)	Nuc	#BP_Win	avgMFE	avgZ	avgED	SumZ	SumZ/#TotalWindows	BPs= 3
nt-870	-	G	70	-	-	-	-	-
870	843	C	29	-24.54	-0.8	10.72	-23.21	-0.33
870	NoBP	G	30	-27.02	-1.0	12.61	-29.93	-0.43
870	881	C	3	-24.57	0.47	27.6	1.42	0.02
870	928	C	8	-30.72	-1.23	9.41	-9.88	-0.14

i-nuc	BP(j)	Nuc	#BP_Win	avgMFE	avgZ	avgED	SumZ	SumZ/#TotalWindows	BPs= 4
nt-871	-	A	70	-	-	-	-	-
871	NoBP	A	39	-24.72	-1.0	10.55	-39.05	-0.56
871	851	U	11	-28.45	-0.6	14.96	-6.65	-0.1
871	879	U	10	-27.11	-0.57	16.75	-5.66	-0.08
871	884	U	2	-26.9	-0.29	14.06	-0.57	-0.01
871	927	U	8	-30.72	-1.23	9.41	-9.88	-0.14

i-nuc	BP(j)	Nuc	#BP_Win	avgMFE	avgZ	avgED	SumZ	SumZ/#TotalWindows	BPs= 7
nt-872	-	G	70	-	-	-	-	-
872	NoBP	G	21	-24.88	-0.99	10.35	-20.82	-0.3
872	839	C	15	-24.49	-1.15	9.66	-17.21	-0.25
872	850	C	11	-28.45	-0.6	14.96	-6.65	-0.1
872	878	C	10	-27.11	-0.57	16.75	-5.66	-0.08
872	886	C	2	-26.2	0.1	19.64	0.19	0.0
872	883	C	2	-26.9	-0.29	14.06	-0.57	-0.01
872	881	C	1	-26.9	-0.78	10.79	-0.78	-0.01
872	925	C	8	-30.72	-1.23	9.41	-9.88	-0.14

i-nuc	BP(j)	Nuc	#BP_Win	avgMFE	avgZ	avgED	SumZ	SumZ/#TotalWindows	BPs= 7
nt-873	-	C	70	-	-	-	-	-
873	NoBP	C	21	-25.15	-0.94	10.69	-19.84	-0.28
873	838	G	15	-24.49	-1.15	9.66	-17.21	-0.25
873	849	G	11	-28.45	-0.6	14.96	-6.65	-0.1
873	877	G	10	-27.11	-0.57	16.75	-5.66	-0.08
873	885	G	2	-26.2	0.1	19.64	0.19	0.0
873	882	G	2	-26.9	-0.29	14.06	-0.57	-0.01
873	880	G	1	-26.9	-0.78	10.79	-0.78	-0.01
873	924	G	8	-30.72	-1.23	9.41	-9.88	-0.14

i-nuc	BP(j)	Nuc	#BP_Win	avgMFE	avgZ	avgED	SumZ	SumZ/#TotalWindows	BPs= 2
nt-874	-	A	70	-	-	-	-	-
874	NoBP	A	67	-26.65	-0.89	12.17	-59.84	-0.85
874	884	U	2	-26.2	0.1	19.64	0.19	0.0
874	879	U	1	-26.9	-0.78	10.79	-0.78	-0.01

i-nuc	BP(j)	Nuc	#BP_Win	avgMFE	avgZ	avgED	SumZ	SumZ/#TotalWindows	BPs= 2
nt-875	-	G	70	-	-	-	-	-
875	NoBP	G	57	-26.5	-0.94	11.63	-53.74	-0.77
875	847	C	11	-28.45	-0.6	14.96	-6.65	-0.1
875	883	C	2	-26.2	0.1	19.64	0.19	0.0

i-nuc	BP(j)	Nuc	#BP_Win	avgMFE	avgZ	avgED	SumZ	SumZ/#TotalWindows	BPs= 0
nt-876	-	A	70	-	-	-	-	-
876	NoBP	A	70	-26.98	-0.87	12.33	-60.97	-0.87

i-nuc	BP(j)	Nuc	#BP_Win	avgMFE	avgZ	avgED	SumZ	SumZ/#TotalWindows	BPs= 6
nt-877	-	G	70	-	-	-	-	-
877	NoBP	G	19	-29.14	-0.81	11.29	-15.43	-0.22
877	835	C	11	-26.12	-1.3	9.49	-14.29	-0.2
877	839	C	6	-24.48	-0.42	10.54	-2.52	-0.04
877	846	C	11	-28.45	-0.6	14.96	-6.65	-0.1
877	873	C	10	-27.11	-0.57	16.75	-5.66	-0.08
877	869	C	12	-25.17	-1.34	10.81	-16.11	-0.23
877	942	C	1	-29.2	-0.66	15.24	-0.66	-0.01

i-nuc	BP(j)	Nuc	#BP_Win	avgMFE	avgZ	avgED	SumZ	SumZ/#TotalWindows	BPs= 7
nt-878	-	C	70	-	-	-	-	-
878	834	G	11	-26.12	-1.3	9.49	-14.29	-0.2
878	838	G	6	-24.48	-0.42	10.54	-2.52	-0.04
878	845	G	11	-28.45	-0.6	14.96	-6.65	-0.1
878	872	G	10	-27.11	-0.57	16.75	-5.66	-0.08
878	NoBP	C	11	-29.37	-0.59	12.27	-6.46	-0.09
878	868	G	12	-25.17	-1.34	10.81	-16.11	-0.23
878	920	G	8	-30.72	-1.23	9.41	-9.88	-0.14
878	941	G	1	-29.2	-0.66	15.24	-0.66	-0.01

i-nuc	BP(j)	Nuc	#BP_Win	avgMFE	avgZ	avgED	SumZ	SumZ/#TotalWindows	BPs= 8
nt-879	-	U	70	-	-	-	-	-
879	NoBP	U	12	-29.41	-0.64	11.7	-7.64	-0.11
879	833	A	9	-27.26	-1.48	9.4	-13.28	-0.19
879	837	A	6	-24.48	-0.42	10.54	-2.52	-0.04
879	844	G	11	-28.45	-0.6	14.96	-6.65	-0.1
879	871	A	10	-27.11	-0.57	16.75	-5.66	-0.08
879	874	A	1	-26.9	-0.78	10.79	-0.78	-0.01
879	867	G	12	-25.17	-1.34	10.81	-16.11	-0.23
879	919	A	8	-30.72	-1.23	9.41	-9.88	-0.14
879	940	A	1	-29.2	-0.66	15.24	-0.66	-0.01

i-nuc	BP(j)	Nuc	#BP_Win	avgMFE	avgZ	avgED	SumZ	SumZ/#TotalWindows	BPs= 6
nt-880	-	G	70	-	-	-	-	-
880	NoBP	G	45	-27.25	-0.94	12.04	-42.3	-0.6
880	835	C	2	-23.0	-0.36	11.72	-0.73	-0.01
880	843	C	11	-28.45	-0.6	14.96	-6.65	-0.1
880	873	C	1	-26.9	-0.78	10.79	-0.78	-0.01
880	869	C	2	-29.95	-1.44	8.34	-2.89	-0.04
880	918	U	8	-30.72	-1.23	9.41	-9.88	-0.14
880	939	C	1	-29.2	-0.66	15.24	-0.66	-0.01

i-nuc	BP(j)	Nuc	#BP_Win	avgMFE	avgZ	avgED	SumZ	SumZ/#TotalWindows	BPs= 8
nt-881	-	C	70	-	-	-	-	-
881	834	G	2	-23.0	-0.36	11.72	-0.73	-0.01
881	836	G	4	-25.22	-0.45	9.95	-1.79	-0.03
881	831	G	8	-27.9	-1.56	9.29	-12.47	-0.18
881	842	G	11	-28.45	-0.6	14.96	-6.65	-0.1
881	870	G	3	-24.57	0.47	27.6	1.42	0.02
881	NoBP	C	4	-26.55	-0.09	16.85	-0.38	-0.01
881	872	G	1	-26.9	-0.78	10.79	-0.78	-0.01
881	868	G	2	-29.95	-1.44	8.34	-2.89	-0.04
881	915	G	35	-28.86	-1.15	10.4	-40.4	-0.58

i-nuc	BP(j)	Nuc	#BP_Win	avgMFE	avgZ	avgED	SumZ	SumZ/#TotalWindows	BPs= 4
nt-882	-	G	70	-	-	-	-	-
882	NoBP	G	23	-27.78	-0.88	13.07	-20.22	-0.29
882	835	C	4	-25.22	-0.45	9.95	-1.79	-0.03
882	869	C	3	-24.57	0.47	27.6	1.42	0.02
882	873	C	2	-26.9	-0.29	14.06	-0.57	-0.01
882	914	C	38	-29.04	-1.17	10.31	-44.49	-0.64

i-nuc	BP(j)	Nuc	#BP_Win	avgMFE	avgZ	avgED	SumZ	SumZ/#TotalWindows	BPs= 7
nt-883	-	C	70	-	-	-	-	-
883	834	G	4	-25.22	-0.45	9.95	-1.79	-0.03
883	828	G	8	-27.9	-1.56	9.29	-12.47	-0.18
883	841	G	11	-28.45	-0.6	14.96	-6.65	-0.1
883	868	G	3	-24.57	0.47	27.6	1.42	0.02
883	875	G	2	-26.2	0.1	19.64	0.19	0.0
883	872	G	2	-26.9	-0.29	14.06	-0.57	-0.01
883	913	G	39	-28.98	-1.16	10.32	-45.27	-0.65
883	NoBP	C	1	-31.8	-0.68	11.52	-0.68	-0.01

i-nuc	BP(j)	Nuc	#BP_Win	avgMFE	avgZ	avgED	SumZ	SumZ/#TotalWindows	BPs= 7
nt-884	-	U	70	-	-	-	-	-
884	833	A	3	-25.5	-0.53	10.19	-1.58	-0.02
884	827	A	8	-27.9	-1.56	9.29	-12.47	-0.18
884	840	G	11	-28.45	-0.6	14.96	-6.65	-0.1
884	867	G	3	-24.57	0.47	27.6	1.42	0.02
884	874	A	2	-26.2	0.1	19.64	0.19	0.0
884	871	A	2	-26.9	-0.29	14.06	-0.57	-0.01
884	912	A	39	-28.98	-1.16	10.32	-45.27	-0.65
884	NoBP	U	2	-31.8	-0.76	11.31	-1.52	-0.02

i-nuc	BP(j)	Nuc	#BP_Win	avgMFE	avgZ	avgED	SumZ	SumZ/#TotalWindows	BPs= 5
nt-885	-	G	70	-	-	-	-	-
885	NoBP	G	43	-28.73	-1.09	10.55	-46.93	-0.67
885	826	C	8	-27.9	-1.56	9.29	-12.47	-0.18
885	839	C	11	-28.45	-0.6	14.96	-6.65	-0.1
885	850	C	3	-24.57	0.47	27.6	1.42	0.02
885	873	C	2	-26.2	0.1	19.64	0.19	0.0
885	950	C	3	-31.8	-0.9	11.14	-2.7	-0.04

i-nuc	BP(j)	Nuc	#BP_Win	avgMFE	avgZ	avgED	SumZ	SumZ/#TotalWindows	BPs= 7
nt-886	-	C	70	-	-	-	-	-
886	825	G	8	-27.9	-1.56	9.29	-12.47	-0.18
886	838	G	11	-28.45	-0.6	14.96	-6.65	-0.1
886	896	G	1	-26.3	-0.11	15.52	-0.11	-0.0
886	849	G	3	-24.57	0.47	27.6	1.42	0.02
886	872	G	2	-26.2	0.1	19.64	0.19	0.0
886	910	G	42	-28.9	-1.1	10.47	-46.25	-0.66
886	949	G	3	-31.8	-0.9	11.14	-2.7	-0.04

i-nuc	BP(j)	Nuc	#BP_Win	avgMFE	avgZ	avgED	SumZ	SumZ/#TotalWindows	BPs= 3
nt-887	-	G	70	-	-	-	-	-
887	NoBP	G	21	-27.78	-0.77	14.75	-16.1	-0.23
887	895	U	1	-26.3	-0.11	15.52	-0.11	-0.0
887	909	C	45	-28.76	-1.02	11.21	-46.05	-0.66
887	948	C	3	-31.8	-0.9	11.14	-2.7	-0.04

i-nuc	BP(j)	Nuc	#BP_Win	avgMFE	avgZ	avgED	SumZ	SumZ/#TotalWindows	BPs= 5
nt-888	-	G	70	-	-	-	-	-
888	NoBP	G	17	-28.32	-0.94	12.64	-15.93	-0.23
888	894	C	1	-26.3	-0.11	15.52	-0.11	-0.0
888	847	C	3	-24.57	0.47	27.6	1.42	0.02
888	908	C	45	-28.76	-1.02	11.21	-46.05	-0.66
888	947	C	3	-31.8	-0.9	11.14	-2.7	-0.04
888	957	C	1	-27.4	0.09	10.93	0.09	0.0

i-nuc	BP(j)	Nuc	#BP_Win	avgMFE	avgZ	avgED	SumZ	SumZ/#TotalWindows	BPs= 6
nt-889	-	G	70	-	-	-	-	-
889	NoBP	G	8	-27.38	-1.06	14.16	-8.51	-0.12
889	835	C	9	-29.09	-0.66	13.31	-5.94	-0.08
889	893	C	1	-26.3	-0.11	15.52	-0.11	-0.0
889	846	C	3	-24.57	0.47	27.6	1.42	0.02
889	907	U	45	-28.76	-1.02	11.21	-46.05	-0.66
889	946	C	3	-31.8	-0.9	11.14	-2.7	-0.04
889	956	C	1	-27.4	0.09	10.93	0.09	0.0

i-nuc	BP(j)	Nuc	#BP_Win	avgMFE	avgZ	avgED	SumZ	SumZ/#TotalWindows	BPs= 3
nt-890	-	C	70	-	-	-	-	-
890	NoBP	C	11	-28.83	-0.79	12.26	-8.68	-0.12
890	834	G	9	-29.09	-0.66	13.31	-5.94	-0.08
890	845	G	3	-24.57	0.47	27.6	1.42	0.02
890	905	G	47	-28.62	-0.99	11.69	-46.76	-0.67

i-nuc	BP(j)	Nuc	#BP_Win	avgMFE	avgZ	avgED	SumZ	SumZ/#TotalWindows	BPs= 2
nt-891	-	G	70	-	-	-	-	-
891	NoBP	G	66	-28.42	-0.86	12.77	-56.74	-0.81
891	944	C	3	-31.8	-0.9	11.14	-2.7	-0.04
891	954	U	1	-27.4	0.09	10.93	0.09	0.0

i-nuc	BP(j)	Nuc	#BP_Win	avgMFE	avgZ	avgED	SumZ	SumZ/#TotalWindows	BPs= 4
nt-892	-	U	70	-	-	-	-	-
892	NoBP	U	15	-27.9	-0.42	16.2	-6.23	-0.09
892	832	G	5	-30.12	-0.94	11.66	-4.71	-0.07
892	833	A	2	-28.85	-0.67	12.54	-1.34	-0.02
892	903	G	47	-28.62	-0.99	11.69	-46.76	-0.67
892	953	A	1	-27.4	0.09	10.93	0.09	0.0

i-nuc	BP(j)	Nuc	#BP_Win	avgMFE	avgZ	avgED	SumZ	SumZ/#TotalWindows	BPs= 6
nt-893	-	C	70	-	-	-	-	-
893	NoBP	C	9	-29.53	-0.74	13.53	-6.67	-0.1
893	831	G	5	-30.12	-0.94	11.66	-4.71	-0.07
893	832	G	2	-28.85	-0.67	12.54	-1.34	-0.02
893	889	G	1	-26.3	-0.11	15.52	-0.11	-0.0
893	902	G	49	-28.54	-0.95	11.95	-46.65	-0.67
893	842	G	3	-24.57	0.47	27.6	1.42	0.02
893	952	G	1	-27.4	0.09	10.93	0.09	0.0

i-nuc	BP(j)	Nuc	#BP_Win	avgMFE	avgZ	avgED	SumZ	SumZ/#TotalWindows	BPs= 6
nt-894	-	C	70	-	-	-	-	-
894	830	G	5	-30.12	-0.94	11.66	-4.71	-0.07
894	831	G	2	-28.85	-0.67	12.54	-1.34	-0.02
894	888	G	1	-26.3	-0.11	15.52	-0.11	-0.0
894	901	G	49	-28.54	-0.95	11.95	-46.65	-0.67
894	841	G	3	-24.57	0.47	27.6	1.42	0.02
894	941	G	3	-31.8	-0.9	11.14	-2.7	-0.04
894	NoBP	C	7	-28.57	-0.64	15.86	-4.49	-0.06

i-nuc	BP(j)	Nuc	#BP_Win	avgMFE	avgZ	avgED	SumZ	SumZ/#TotalWindows	BPs= 7
nt-895	-	U	70	-	-	-	-	-
895	829	A	4	-30.58	-1.13	8.53	-4.52	-0.06
895	830	G	1	-29.4	-0.68	10.92	-0.68	-0.01
895	NoBP	U	8	-29.08	-0.87	15.72	-6.99	-0.1
895	887	G	1	-26.3	-0.11	15.52	-0.11	-0.0
895	900	A	49	-28.54	-0.95	11.95	-46.65	-0.67
895	840	G	3	-24.57	0.47	27.6	1.42	0.02
895	940	A	3	-31.8	-0.9	11.14	-2.7	-0.04
895	949	G	1	-27.4	0.09	10.93	0.09	0.0

i-nuc	BP(j)	Nuc	#BP_Win	avgMFE	avgZ	avgED	SumZ	SumZ/#TotalWindows	BPs= 4
nt-896	-	G	70	-	-	-	-	-
896	NoBP	G	62	-28.78	-0.96	12.26	-59.69	-0.85
896	886	C	1	-26.3	-0.11	15.52	-0.11	-0.0
896	839	C	3	-24.57	0.47	27.6	1.42	0.02
896	939	C	3	-31.8	-0.9	11.14	-2.7	-0.04
896	948	C	1	-27.4	0.09	10.93	0.09	0.0

i-nuc	BP(j)	Nuc	#BP_Win	avgMFE	avgZ	avgED	SumZ	SumZ/#TotalWindows	BPs= 3
nt-897	-	G	70	-	-	-	-	-
897	NoBP	G	62	-28.39	-0.84	12.93	-52.35	-0.75
897	938	C	3	-31.8	-0.9	11.14	-2.7	-0.04
897	947	C	1	-27.4	0.09	10.93	0.09	0.0
897	963	C	4	-31.42	-1.47	12.97	-5.89	-0.08

i-nuc	BP(j)	Nuc	#BP_Win	avgMFE	avgZ	avgED	SumZ	SumZ/#TotalWindows	BPs= 3
nt-898	-	G	70	-	-	-	-	-
898	NoBP	G	62	-28.35	-0.84	12.88	-52.11	-0.74
898	937	C	3	-31.8	-0.9	11.14	-2.7	-0.04
898	946	C	1	-27.4	0.09	10.93	0.09	0.0
898	962	C	4	-31.42	-1.47	12.97	-5.89	-0.08

i-nuc	BP(j)	Nuc	#BP_Win	avgMFE	avgZ	avgED	SumZ	SumZ/#TotalWindows	BPs= 1
nt-899	-	A	70	-	-	-	-	-
899	NoBP	A	69	-28.66	-0.88	12.81	-60.62	-0.87
899	945	U	1	-27.4	0.09	10.93	0.09	0.0

i-nuc	BP(j)	Nuc	#BP_Win	avgMFE	avgZ	avgED	SumZ	SumZ/#TotalWindows	BPs= 1
nt-900	-	A	70	-	-	-	-	-
900	NoBP	A	21	-28.86	-0.68	14.63	-14.2	-0.2
900	895	U	49	-28.54	-0.95	11.95	-46.65	-0.67

i-nuc	BP(j)	Nuc	#BP_Win	avgMFE	avgZ	avgED	SumZ	SumZ/#TotalWindows	BPs= 4
nt-901	-	G	70	-	-	-	-	-
901	NoBP	G	7	-27.91	-0.2	18.82	-1.39	-0.02
901	894	C	49	-28.54	-0.95	11.95	-46.65	-0.67
901	944	C	1	-27.4	0.09	10.93	0.09	0.0
901	958	C	2	-27.8	-0.26	15.74	-0.53	-0.01
901	959	C	11	-29.91	-1.17	11.34	-12.88	-0.18

i-nuc	BP(j)	Nuc	#BP_Win	avgMFE	avgZ	avgED	SumZ	SumZ/#TotalWindows	BPs= 6
nt-902	-	G	70	-	-	-	-	-
902	893	C	49	-28.54	-0.95	11.95	-46.65	-0.67
902	NoBP	G	3	-24.57	0.47	27.6	1.42	0.02
902	934	U	3	-31.8	-0.9	11.14	-2.7	-0.04
902	943	C	1	-27.4	0.09	10.93	0.09	0.0
902	957	C	2	-27.8	-0.26	15.74	-0.53	-0.01
902	958	C	11	-29.91	-1.17	11.34	-12.88	-0.18
902	909	C	1	-26.0	-0.3	15.7	-0.3	-0.0

i-nuc	BP(j)	Nuc	#BP_Win	avgMFE	avgZ	avgED	SumZ	SumZ/#TotalWindows	BPs= 6
nt-903	-	G	70	-	-	-	-	-
903	NoBP	G	5	-25.76	0.17	20.26	0.84	0.01
903	892	U	47	-28.62	-0.99	11.69	-46.76	-0.67
903	933	C	3	-31.8	-0.9	11.14	-2.7	-0.04
903	942	C	1	-27.4	0.09	10.93	0.09	0.0
903	956	C	2	-27.8	-0.26	15.74	-0.53	-0.01
903	957	C	11	-29.91	-1.17	11.34	-12.88	-0.18
903	908	C	1	-26.0	-0.3	15.7	-0.3	-0.0

i-nuc	BP(j)	Nuc	#BP_Win	avgMFE	avgZ	avgED	SumZ	SumZ/#TotalWindows	BPs= 1
nt-904	-	A	70	-	-	-	-	-
904	NoBP	A	67	-28.54	-0.9	12.4	-60.61	-0.87
904	932	U	3	-31.8	-0.9	11.14	-2.7	-0.04

i-nuc	BP(j)	Nuc	#BP_Win	avgMFE	avgZ	avgED	SumZ	SumZ/#TotalWindows	BPs= 3
nt-905	-	G	70	-	-	-	-	-
905	NoBP	G	7	-26.54	-0.25	14.99	-1.73	-0.02
905	890	C	47	-28.62	-0.99	11.69	-46.76	-0.67
905	931	C	3	-31.8	-0.9	11.14	-2.7	-0.04
905	955	C	13	-29.58	-1.03	12.02	-13.41	-0.19

i-nuc	BP(j)	Nuc	#BP_Win	avgMFE	avgZ	avgED	SumZ	SumZ/#TotalWindows	BPs= 1
nt-906	-	A	70	-	-	-	-	-
906	NoBP	A	57	-28.59	-0.93	11.73	-53.1	-0.76
906	954	U	13	-29.58	-1.03	12.02	-13.41	-0.19

i-nuc	BP(j)	Nuc	#BP_Win	avgMFE	avgZ	avgED	SumZ	SumZ/#TotalWindows	BPs= 2
nt-907	-	U	70	-	-	-	-	-
907	NoBP	U	12	-28.17	-0.68	12.44	-8.12	-0.12
907	889	G	45	-28.76	-1.02	11.21	-46.05	-0.66
907	953	A	13	-29.58	-1.03	12.02	-13.41	-0.19

i-nuc	BP(j)	Nuc	#BP_Win	avgMFE	avgZ	avgED	SumZ	SumZ/#TotalWindows	BPs= 4
nt-908	-	C	70	-	-	-	-	-
908	NoBP	C	10	-28.69	-0.91	11.29	-9.13	-0.13
908	888	G	45	-28.76	-1.02	11.21	-46.05	-0.66
908	936	G	1	-27.4	0.09	10.93	0.09	0.0
908	952	G	13	-29.58	-1.03	12.02	-13.41	-0.19
908	903	G	1	-26.0	-0.3	15.7	-0.3	-0.0

i-nuc	BP(j)	Nuc	#BP_Win	avgMFE	avgZ	avgED	SumZ	SumZ/#TotalWindows	BPs= 5
nt-909	-	C	70	-	-	-	-	-
909	887	G	45	-28.76	-1.02	11.21	-46.05	-0.66
909	929	G	3	-31.8	-0.9	11.14	-2.7	-0.04
909	935	G	1	-27.4	0.09	10.93	0.09	0.0
909	NoBP	C	14	-29.45	-1.05	11.89	-14.68	-0.21
909	902	G	1	-26.0	-0.3	15.7	-0.3	-0.0
909	972	G	6	-27.83	-1.19	9.22	-7.14	-0.1

i-nuc	BP(j)	Nuc	#BP_Win	avgMFE	avgZ	avgED	SumZ	SumZ/#TotalWindows	BPs= 6
nt-910	-	G	70	-	-	-	-	-
910	NoBP	G	16	-29.08	-0.86	13.36	-13.79	-0.2
910	886	C	42	-28.9	-1.1	10.47	-46.25	-0.66
910	928	C	3	-31.8	-0.9	11.14	-2.7	-0.04
910	934	U	1	-27.4	0.09	10.93	0.09	0.0
910	971	C	6	-27.83	-1.19	9.22	-7.14	-0.1
910	977	C	1	-27.7	-1.27	10.28	-1.27	-0.02
910	978	C	1	-28.0	-1.57	4.59	-1.57	-0.02

i-nuc	BP(j)	Nuc	#BP_Win	avgMFE	avgZ	avgED	SumZ	SumZ/#TotalWindows	BPs= 5
nt-911	-	G	70	-	-	-	-	-
911	NoBP	G	58	-28.96	-1.07	11.01	-62.03	-0.89
911	927	U	3	-31.8	-0.9	11.14	-2.7	-0.04
911	933	C	1	-27.4	0.09	10.93	0.09	0.0
911	970	C	6	-27.83	-1.19	9.22	-7.14	-0.1
911	976	C	1	-27.7	-1.27	10.28	-1.27	-0.02
911	977	C	1	-28.0	-1.57	4.59	-1.57	-0.02

i-nuc	BP(j)	Nuc	#BP_Win	avgMFE	avgZ	avgED	SumZ	SumZ/#TotalWindows	BPs= 5
nt-912	-	A	70	-	-	-	-	-
912	NoBP	A	6	-27.18	-1.29	7.5	-7.74	-0.11
912	884	U	39	-28.98	-1.16	10.32	-45.27	-0.65
912	926	U	3	-31.8	-0.9	11.14	-2.7	-0.04
912	951	U	15	-29.48	-0.92	12.73	-13.81	-0.2
912	932	U	1	-27.4	0.09	10.93	0.09	0.0
912	969	U	6	-27.83	-1.19	9.22	-7.14	-0.1

i-nuc	BP(j)	Nuc	#BP_Win	avgMFE	avgZ	avgED	SumZ	SumZ/#TotalWindows	BPs= 5
nt-913	-	G	70	-	-	-	-	-
913	883	C	39	-28.98	-1.16	10.32	-45.27	-0.65
913	925	C	3	-31.8	-0.9	11.14	-2.7	-0.04
913	950	C	15	-29.48	-0.92	12.73	-13.81	-0.2
913	931	C	1	-27.4	0.09	10.93	0.09	0.0
913	NoBP	G	7	-27.57	-1.06	10.15	-7.44	-0.11
913	973	C	5	-27.56	-1.82	3.98	-9.09	-0.13

i-nuc	BP(j)	Nuc	#BP_Win	avgMFE	avgZ	avgED	SumZ	SumZ/#TotalWindows	BPs= 6
nt-914	-	C	70	-	-	-	-	-
914	882	G	38	-29.04	-1.17	10.31	-44.49	-0.64
914	924	G	3	-31.8	-0.9	11.14	-2.7	-0.04
914	949	G	15	-29.48	-0.92	12.73	-13.81	-0.2
914	929	G	1	-27.4	0.09	10.93	0.09	0.0
914	NoBP	C	2	-26.35	-1.14	8.74	-2.28	-0.03
914	967	G	6	-27.83	-1.19	9.22	-7.14	-0.1
914	972	G	5	-27.56	-1.82	3.98	-9.09	-0.13

i-nuc	BP(j)	Nuc	#BP_Win	avgMFE	avgZ	avgED	SumZ	SumZ/#TotalWindows	BPs= 5
nt-915	-	G	70	-	-	-	-	-
915	NoBP	G	8	-29.82	-1.19	8.91	-9.52	-0.14
915	881	C	35	-28.86	-1.15	10.4	-40.4	-0.58
915	948	C	15	-29.48	-0.92	12.73	-13.81	-0.2
915	928	C	1	-27.4	0.09	10.93	0.09	0.0
915	966	C	6	-27.83	-1.19	9.22	-7.14	-0.1
915	971	C	5	-27.56	-1.82	3.98	-9.09	-0.13

i-nuc	BP(j)	Nuc	#BP_Win	avgMFE	avgZ	avgED	SumZ	SumZ/#TotalWindows	BPs= 1
nt-916	-	A	70	-	-	-	-	-
916	NoBP	A	69	-28.87	-1.17	10.16	-80.44	-1.15
916	927	U	1	-27.4	0.09	10.93	0.09	0.0

i-nuc	BP(j)	Nuc	#BP_Win	avgMFE	avgZ	avgED	SumZ	SumZ/#TotalWindows	BPs= 1
nt-917	-	A	70	-	-	-	-	-
917	NoBP	A	69	-28.86	-1.17	10.11	-81.06	-1.16
917	926	U	1	-27.4	0.09	10.93	0.09	0.0

i-nuc	BP(j)	Nuc	#BP_Win	avgMFE	avgZ	avgED	SumZ	SumZ/#TotalWindows	BPs= 1
nt-918	-	U	70	-	-	-	-	-
918	NoBP	U	62	-28.6	-1.15	10.19	-71.56	-1.02
918	880	G	8	-30.72	-1.23	9.41	-9.88	-0.14

i-nuc	BP(j)	Nuc	#BP_Win	avgMFE	avgZ	avgED	SumZ	SumZ/#TotalWindows	BPs= 1
nt-919	-	A	70	-	-	-	-	-
919	NoBP	A	62	-28.6	-1.17	10.19	-72.33	-1.03
919	879	U	8	-30.72	-1.23	9.41	-9.88	-0.14

i-nuc	BP(j)	Nuc	#BP_Win	avgMFE	avgZ	avgED	SumZ	SumZ/#TotalWindows	BPs= 3
nt-920	-	G	70	-	-	-	-	-
920	NoBP	G	20	-27.44	-0.97	11.07	-19.38	-0.28
920	878	C	8	-30.72	-1.23	9.41	-9.88	-0.14
920	934	U	2	-28.25	-0.35	15.89	-0.7	-0.01
920	946	C	40	-29.25	-1.33	9.46	-53.04	-0.76

i-nuc	BP(j)	Nuc	#BP_Win	avgMFE	avgZ	avgED	SumZ	SumZ/#TotalWindows	BPs= 2
nt-921	-	G	70	-	-	-	-	-
921	NoBP	G	26	-28.37	-1.01	10.74	-26.23	-0.37
921	933	C	2	-28.25	-0.35	15.89	-0.7	-0.01
921	945	U	42	-29.21	-1.34	9.44	-56.24	-0.8

i-nuc	BP(j)	Nuc	#BP_Win	avgMFE	avgZ	avgED	SumZ	SumZ/#TotalWindows	BPs= 3
nt-922	-	G	70	-	-	-	-	-
922	NoBP	G	20	-28.45	-1.12	10.12	-22.39	-0.32
922	932	U	2	-28.25	-0.35	15.89	-0.7	-0.01
922	939	C	4	-28.33	-0.34	13.66	-1.36	-0.02
922	944	C	44	-29.12	-1.34	9.52	-58.82	-0.84

i-nuc	BP(j)	Nuc	#BP_Win	avgMFE	avgZ	avgED	SumZ	SumZ/#TotalWindows	BPs= 4
nt-923	-	G	70	-	-	-	-	-
923	NoBP	G	14	-29.67	-1.04	10.07	-14.58	-0.21
923	865	C	5	-25.82	-1.26	10.06	-6.31	-0.09
923	931	C	2	-28.25	-0.35	15.89	-0.7	-0.01
923	938	C	4	-28.33	-0.34	13.66	-1.36	-0.02
923	943	C	45	-28.92	-1.33	9.57	-59.77	-0.85

i-nuc	BP(j)	Nuc	#BP_Win	avgMFE	avgZ	avgED	SumZ	SumZ/#TotalWindows	BPs= 6
nt-924	-	G	70	-	-	-	-	-
924	NoBP	G	2	-24.8	-0.26	11.52	-0.52	-0.01
924	864	C	5	-25.82	-1.26	10.06	-6.31	-0.09
924	873	C	8	-30.72	-1.23	9.41	-9.88	-0.14
924	930	C	2	-28.25	-0.35	15.89	-0.7	-0.01
924	937	C	4	-28.33	-0.34	13.66	-1.36	-0.02
924	942	C	46	-28.65	-1.32	9.78	-60.52	-0.86
924	914	C	3	-31.8	-0.9	11.14	-2.7	-0.04

i-nuc	BP(j)	Nuc	#BP_Win	avgMFE	avgZ	avgED	SumZ	SumZ/#TotalWindows	BPs= 6
nt-925	-	C	70	-	-	-	-	-
925	863	G	5	-25.82	-1.26	10.06	-6.31	-0.09
925	872	G	8	-30.72	-1.23	9.41	-9.88	-0.14
925	929	G	2	-28.25	-0.35	15.89	-0.7	-0.01
925	936	G	4	-28.33	-0.34	13.66	-1.36	-0.02
925	941	G	46	-28.65	-1.32	9.78	-60.52	-0.86
925	913	G	3	-31.8	-0.9	11.14	-2.7	-0.04
925	NoBP	C	2	-21.85	-0.49	10.34	-0.97	-0.01

i-nuc	BP(j)	Nuc	#BP_Win	avgMFE	avgZ	avgED	SumZ	SumZ/#TotalWindows	BPs= 5
nt-926	-	U	70	-	-	-	-	-
926	862	A	4	-26.4	-1.42	9.66	-5.68	-0.08
926	NoBP	U	12	-27.91	-1.08	10.7	-12.94	-0.18
926	935	G	4	-28.33	-0.34	13.66	-1.36	-0.02
926	940	A	46	-28.65	-1.32	9.78	-60.52	-0.86
926	912	A	3	-31.8	-0.9	11.14	-2.7	-0.04
926	917	A	1	-27.4	0.09	10.93	0.09	0.0

i-nuc	BP(j)	Nuc	#BP_Win	avgMFE	avgZ	avgED	SumZ	SumZ/#TotalWindows	BPs= 4
nt-927	-	U	70	-	-	-	-	-
927	861	G	3	-26.77	-1.35	9.56	-4.04	-0.06
927	871	A	8	-30.72	-1.23	9.41	-9.88	-0.14
927	NoBP	U	55	-27.94	-1.21	10.28	-66.32	-0.95
927	911	G	3	-31.8	-0.9	11.14	-2.7	-0.04
927	916	A	1	-27.4	0.09	10.93	0.09	0.0

i-nuc	BP(j)	Nuc	#BP_Win	avgMFE	avgZ	avgED	SumZ	SumZ/#TotalWindows	BPs= 3
nt-928	-	C	70	-	-	-	-	-
928	NoBP	C	58	-27.71	-1.21	10.19	-70.19	-1.0
928	870	G	8	-30.72	-1.23	9.41	-9.88	-0.14
928	910	G	3	-31.8	-0.9	11.14	-2.7	-0.04
928	915	G	1	-27.4	0.09	10.93	0.09	0.0

i-nuc	BP(j)	Nuc	#BP_Win	avgMFE	avgZ	avgED	SumZ	SumZ/#TotalWindows	BPs= 6
nt-929	-	G	70	-	-	-	-	-
929	NoBP	G	5	-28.04	-0.5	12.95	-2.52	-0.04
929	869	C	8	-30.72	-1.23	9.41	-9.88	-0.14
929	925	C	2	-28.25	-0.35	15.89	-0.7	-0.01
929	937	C	46	-28.65	-1.32	9.78	-60.52	-0.86
929	909	C	3	-31.8	-0.9	11.14	-2.7	-0.04
929	914	C	1	-27.4	0.09	10.93	0.09	0.0
929	969	U	5	-16.2	-1.18	8.71	-5.92	-0.08

i-nuc	BP(j)	Nuc	#BP_Win	avgMFE	avgZ	avgED	SumZ	SumZ/#TotalWindows	BPs= 4
nt-930	-	C	70	-	-	-	-	-
930	868	G	8	-30.72	-1.23	9.41	-9.88	-0.14
930	924	G	2	-28.25	-0.35	15.89	-0.7	-0.01
930	NoBP	C	8	-29.51	-0.5	12.37	-3.97	-0.06
930	936	G	46	-28.65	-1.32	9.78	-60.52	-0.86
930	968	G	6	-15.88	-1.15	9.74	-6.88	-0.1

i-nuc	BP(j)	Nuc	#BP_Win	avgMFE	avgZ	avgED	SumZ	SumZ/#TotalWindows	BPs= 6
nt-931	-	C	70	-	-	-	-	-
931	867	G	6	-31.83	-1.52	7.44	-9.15	-0.13
931	NoBP	C	6	-25.83	-0.35	14.87	-2.08	-0.03
931	923	G	2	-28.25	-0.35	15.89	-0.7	-0.01
931	935	G	46	-28.65	-1.32	9.78	-60.52	-0.86
931	905	G	3	-31.8	-0.9	11.14	-2.7	-0.04
931	913	G	1	-27.4	0.09	10.93	0.09	0.0
931	967	G	6	-15.88	-1.15	9.74	-6.88	-0.1

i-nuc	BP(j)	Nuc	#BP_Win	avgMFE	avgZ	avgED	SumZ	SumZ/#TotalWindows	BPs= 4
nt-932	-	U	70	-	-	-	-	-
932	866	G	4	-32.3	-1.58	7.53	-6.3	-0.09
932	NoBP	U	60	-26.9	-1.19	10.38	-71.57	-1.02
932	922	G	2	-28.25	-0.35	15.89	-0.7	-0.01
932	904	A	3	-31.8	-0.9	11.14	-2.7	-0.04
932	912	A	1	-27.4	0.09	10.93	0.09	0.0

i-nuc	BP(j)	Nuc	#BP_Win	avgMFE	avgZ	avgED	SumZ	SumZ/#TotalWindows	BPs= 5
nt-933	-	C	70	-	-	-	-	-
933	NoBP	C	56	-28.6	-1.23	10.21	-69.09	-0.99
933	921	G	2	-28.25	-0.35	15.89	-0.7	-0.01
933	903	G	3	-31.8	-0.9	11.14	-2.7	-0.04
933	911	G	1	-27.4	0.09	10.93	0.09	0.0
933	965	G	6	-15.88	-1.15	9.74	-6.88	-0.1
933	961	G	2	-13.9	-0.44	17.36	-0.88	-0.01

i-nuc	BP(j)	Nuc	#BP_Win	avgMFE	avgZ	avgED	SumZ	SumZ/#TotalWindows	BPs= 5
nt-934	-	U	70	-	-	-	-	-
934	NoBP	U	56	-28.28	-1.21	10.4	-67.98	-0.97
934	920	G	2	-28.25	-0.35	15.89	-0.7	-0.01
934	902	G	3	-31.8	-0.9	11.14	-2.7	-0.04
934	910	G	1	-27.4	0.09	10.93	0.09	0.0
934	964	A	6	-15.88	-1.15	9.74	-6.88	-0.1
934	960	A	2	-13.9	-0.44	17.36	-0.88	-0.01

i-nuc	BP(j)	Nuc	#BP_Win	avgMFE	avgZ	avgED	SumZ	SumZ/#TotalWindows	BPs= 6
nt-935	-	G	70	-	-	-	-	-
935	NoBP	G	8	-30.4	-0.93	12.3	-7.41	-0.11
935	926	U	4	-28.33	-0.34	13.66	-1.36	-0.02
935	931	C	46	-28.65	-1.32	9.78	-60.52	-0.86
935	909	C	1	-27.4	0.09	10.93	0.09	0.0
935	963	C	6	-15.88	-1.15	9.74	-6.88	-0.1
935	959	C	2	-13.9	-0.44	17.36	-0.88	-0.01
935	943	C	3	-14.1	-0.26	18.27	-0.77	-0.01

i-nuc	BP(j)	Nuc	#BP_Win	avgMFE	avgZ	avgED	SumZ	SumZ/#TotalWindows	BPs= 6
nt-936	-	G	70	-	-	-	-	-
936	NoBP	G	8	-27.9	-0.69	13.2	-5.55	-0.08
936	925	C	4	-28.33	-0.34	13.66	-1.36	-0.02
936	930	C	46	-28.65	-1.32	9.78	-60.52	-0.86
936	908	C	1	-27.4	0.09	10.93	0.09	0.0
936	962	C	6	-15.88	-1.15	9.74	-6.88	-0.1
936	958	C	2	-13.9	-0.44	17.36	-0.88	-0.01
936	942	C	3	-14.1	-0.26	18.27	-0.77	-0.01

i-nuc	BP(j)	Nuc	#BP_Win	avgMFE	avgZ	avgED	SumZ	SumZ/#TotalWindows	BPs= 5
nt-937	-	C	70	-	-	-	-	-
937	NoBP	C	8	-20.44	-0.39	15.55	-3.1	-0.04
937	924	G	4	-28.33	-0.34	13.66	-1.36	-0.02
937	929	G	46	-28.65	-1.32	9.78	-60.52	-0.86
937	898	G	3	-31.8	-0.9	11.14	-2.7	-0.04
937	961	G	6	-15.88	-1.15	9.74	-6.88	-0.1
937	941	G	3	-14.1	-0.26	18.27	-0.77	-0.01

i-nuc	BP(j)	Nuc	#BP_Win	avgMFE	avgZ	avgED	SumZ	SumZ/#TotalWindows	BPs= 2
nt-938	-	C	70	-	-	-	-	-
938	NoBP	C	63	-25.45	-1.13	10.85	-71.38	-1.02
938	923	G	4	-28.33	-0.34	13.66	-1.36	-0.02
938	897	G	3	-31.8	-0.9	11.14	-2.7	-0.04

i-nuc	BP(j)	Nuc	#BP_Win	avgMFE	avgZ	avgED	SumZ	SumZ/#TotalWindows	BPs= 4
nt-939	-	C	70	-	-	-	-	-
939	922	G	4	-28.33	-0.34	13.66	-1.36	-0.02
939	880	G	1	-29.2	-0.66	15.24	-0.66	-0.01
939	NoBP	C	54	-26.59	-1.17	10.59	-63.01	-0.9
939	896	G	3	-31.8	-0.9	11.14	-2.7	-0.04
939	952	G	8	-15.39	-0.97	11.64	-7.76	-0.11

i-nuc	BP(j)	Nuc	#BP_Win	avgMFE	avgZ	avgED	SumZ	SumZ/#TotalWindows	BPs= 4
nt-940	-	A	70	-	-	-	-	-
940	NoBP	A	12	-17.95	-0.35	14.57	-4.18	-0.06
940	879	U	1	-29.2	-0.66	15.24	-0.66	-0.01
940	926	U	46	-28.65	-1.32	9.78	-60.52	-0.86
940	895	U	3	-31.8	-0.9	11.14	-2.7	-0.04
940	951	U	8	-15.39	-0.97	11.64	-7.76	-0.11

i-nuc	BP(j)	Nuc	#BP_Win	avgMFE	avgZ	avgED	SumZ	SumZ/#TotalWindows	BPs= 6
nt-941	-	G	70	-	-	-	-	-
941	NoBP	G	8	-18.1	-0.28	13.63	-2.22	-0.03
941	878	C	1	-29.2	-0.66	15.24	-0.66	-0.01
941	925	C	46	-28.65	-1.32	9.78	-60.52	-0.86
941	894	C	3	-31.8	-0.9	11.14	-2.7	-0.04
941	950	C	8	-15.39	-0.97	11.64	-7.76	-0.11
941	937	C	3	-14.1	-0.26	18.27	-0.77	-0.01
941	1008	C	1	-12.2	-0.43	14.21	-0.43	-0.01

i-nuc	BP(j)	Nuc	#BP_Win	avgMFE	avgZ	avgED	SumZ	SumZ/#TotalWindows	BPs= 6
nt-942	-	C	70	-	-	-	-	-
942	NoBP	C	10	-19.73	-0.51	13.29	-5.08	-0.07
942	877	G	1	-29.2	-0.66	15.24	-0.66	-0.01
942	924	G	46	-28.65	-1.32	9.78	-60.52	-0.86
942	903	G	1	-27.4	0.09	10.93	0.09	0.0
942	949	G	8	-15.39	-0.97	11.64	-7.76	-0.11
942	936	G	3	-14.1	-0.26	18.27	-0.77	-0.01
942	1007	G	1	-12.2	-0.43	14.21	-0.43	-0.01

i-nuc	BP(j)	Nuc	#BP_Win	avgMFE	avgZ	avgED	SumZ	SumZ/#TotalWindows	BPs= 3
nt-943	-	C	70	-	-	-	-	-
943	NoBP	C	21	-17.29	-0.69	13.09	-14.43	-0.21
943	923	G	45	-28.92	-1.33	9.57	-59.77	-0.85
943	902	G	1	-27.4	0.09	10.93	0.09	0.0
943	935	G	3	-14.1	-0.26	18.27	-0.77	-0.01

i-nuc	BP(j)	Nuc	#BP_Win	avgMFE	avgZ	avgED	SumZ	SumZ/#TotalWindows	BPs= 3
nt-944	-	C	70	-	-	-	-	-
944	922	G	44	-29.12	-1.34	9.52	-58.82	-0.84
944	891	G	3	-31.8	-0.9	11.14	-2.7	-0.04
944	901	G	1	-27.4	0.09	10.93	0.09	0.0
944	NoBP	C	22	-14.35	-0.59	14.0	-12.95	-0.19

i-nuc	BP(j)	Nuc	#BP_Win	avgMFE	avgZ	avgED	SumZ	SumZ/#TotalWindows	BPs= 2
nt-945	-	U	70	-	-	-	-	-
945	921	G	42	-29.21	-1.34	9.44	-56.24	-0.8
945	NoBP	U	27	-16.74	-0.67	13.79	-18.1	-0.26
945	899	A	1	-27.4	0.09	10.93	0.09	0.0

i-nuc	BP(j)	Nuc	#BP_Win	avgMFE	avgZ	avgED	SumZ	SumZ/#TotalWindows	BPs= 4
nt-946	-	C	70	-	-	-	-	-
946	920	G	40	-29.25	-1.33	9.46	-53.04	-0.76
946	889	G	3	-31.8	-0.9	11.14	-2.7	-0.04
946	898	G	1	-27.4	0.09	10.93	0.09	0.0
946	NoBP	C	24	-15.15	-0.7	13.74	-16.85	-0.24
946	1014	G	2	-17.45	-0.38	21.09	-0.77	-0.01

i-nuc	BP(j)	Nuc	#BP_Win	avgMFE	avgZ	avgED	SumZ	SumZ/#TotalWindows	BPs= 4
nt-947	-	C	70	-	-	-	-	-
947	NoBP	C	46	-25.14	-1.1	11.55	-50.79	-0.73
947	888	G	3	-31.8	-0.9	11.14	-2.7	-0.04
947	897	G	1	-27.4	0.09	10.93	0.09	0.0
947	968	G	18	-20.08	-1.02	10.4	-18.35	-0.26
947	1013	G	2	-17.45	-0.38	21.09	-0.77	-0.01

i-nuc	BP(j)	Nuc	#BP_Win	avgMFE	avgZ	avgED	SumZ	SumZ/#TotalWindows	BPs= 5
nt-948	-	C	70	-	-	-	-	-
948	NoBP	C	31	-22.53	-1.14	11.07	-35.47	-0.51
948	887	G	3	-31.8	-0.9	11.14	-2.7	-0.04
948	915	G	15	-29.48	-0.92	12.73	-13.81	-0.2
948	896	G	1	-27.4	0.09	10.93	0.09	0.0
948	967	G	18	-20.08	-1.02	10.4	-18.35	-0.26
948	1012	G	2	-17.45	-0.38	21.09	-0.77	-0.01

i-nuc	BP(j)	Nuc	#BP_Win	avgMFE	avgZ	avgED	SumZ	SumZ/#TotalWindows	BPs= 7
nt-949	-	G	70	-	-	-	-	-
949	NoBP	G	3	-34.57	-1.34	7.89	-4.02	-0.06
949	886	C	3	-31.8	-0.9	11.14	-2.7	-0.04
949	914	C	15	-29.48	-0.92	12.73	-13.81	-0.2
949	895	U	1	-27.4	0.09	10.93	0.09	0.0
949	966	C	18	-20.08	-1.02	10.4	-18.35	-0.26
949	962	C	20	-22.78	-1.1	11.28	-22.0	-0.31
949	942	C	8	-15.39	-0.97	11.64	-7.76	-0.11
949	1011	C	2	-17.45	-0.38	21.09	-0.77	-0.01

i-nuc	BP(j)	Nuc	#BP_Win	avgMFE	avgZ	avgED	SumZ	SumZ/#TotalWindows	BPs= 6
nt-950	-	C	70	-	-	-	-	-
950	NoBP	C	4	-28.0	-0.46	11.04	-1.83	-0.03
950	885	G	3	-31.8	-0.9	11.14	-2.7	-0.04
950	913	G	15	-29.48	-0.92	12.73	-13.81	-0.2
950	965	G	18	-20.08	-1.02	10.4	-18.35	-0.26
950	961	G	20	-22.78	-1.1	11.28	-22.0	-0.31
950	941	G	8	-15.39	-0.97	11.64	-7.76	-0.11
950	1010	G	2	-17.45	-0.38	21.09	-0.77	-0.01

i-nuc	BP(j)	Nuc	#BP_Win	avgMFE	avgZ	avgED	SumZ	SumZ/#TotalWindows	BPs= 5
nt-951	-	U	70	-	-	-	-	-
951	NoBP	U	7	-27.1	-0.35	11.93	-2.47	-0.04
951	912	A	15	-29.48	-0.92	12.73	-13.81	-0.2
951	964	A	18	-20.08	-1.02	10.4	-18.35	-0.26
951	960	A	20	-22.78	-1.1	11.28	-22.0	-0.31
951	940	A	8	-15.39	-0.97	11.64	-7.76	-0.11
951	1009	A	2	-17.45	-0.38	21.09	-0.77	-0.01

i-nuc	BP(j)	Nuc	#BP_Win	avgMFE	avgZ	avgED	SumZ	SumZ/#TotalWindows	BPs= 6
nt-952	-	G	70	-	-	-	-	-
952	NoBP	G	8	-25.5	-0.17	13.59	-1.33	-0.02
952	893	C	1	-27.4	0.09	10.93	0.09	0.0
952	908	C	13	-29.58	-1.03	12.02	-13.41	-0.19
952	963	C	18	-20.08	-1.02	10.4	-18.35	-0.26
952	959	C	20	-22.78	-1.1	11.28	-22.0	-0.31
952	939	C	8	-15.39	-0.97	11.64	-7.76	-0.11
952	1008	C	2	-17.45	-0.38	21.09	-0.77	-0.01

i-nuc	BP(j)	Nuc	#BP_Win	avgMFE	avgZ	avgED	SumZ	SumZ/#TotalWindows	BPs= 2
nt-953	-	A	70	-	-	-	-	-
953	NoBP	A	56	-20.8	-0.88	11.74	-49.52	-0.71
953	892	U	1	-27.4	0.09	10.93	0.09	0.0
953	907	U	13	-29.58	-1.03	12.02	-13.41	-0.19

i-nuc	BP(j)	Nuc	#BP_Win	avgMFE	avgZ	avgED	SumZ	SumZ/#TotalWindows	BPs= 2
nt-954	-	U	70	-	-	-	-	-
954	NoBP	U	56	-20.54	-0.87	11.76	-48.73	-0.7
954	891	G	1	-27.4	0.09	10.93	0.09	0.0
954	906	A	13	-29.58	-1.03	12.02	-13.41	-0.19

i-nuc	BP(j)	Nuc	#BP_Win	avgMFE	avgZ	avgED	SumZ	SumZ/#TotalWindows	BPs= 1
nt-955	-	C	70	-	-	-	-	-
955	NoBP	C	57	-20.41	-0.83	11.77	-47.48	-0.68
955	905	G	13	-29.58	-1.03	12.02	-13.41	-0.19

i-nuc	BP(j)	Nuc	#BP_Win	avgMFE	avgZ	avgED	SumZ	SumZ/#TotalWindows	BPs= 2
nt-956	-	C	70	-	-	-	-	-
956	NoBP	C	67	-21.68	-0.89	11.77	-59.63	-0.85
956	889	G	1	-27.4	0.09	10.93	0.09	0.0
956	903	G	2	-27.8	-0.26	15.74	-0.53	-0.01

i-nuc	BP(j)	Nuc	#BP_Win	avgMFE	avgZ	avgED	SumZ	SumZ/#TotalWindows	BPs= 4
nt-957	-	C	70	-	-	-	-	-
957	888	G	1	-27.4	0.09	10.93	0.09	0.0
957	902	G	2	-27.8	-0.26	15.74	-0.53	-0.01
957	903	G	11	-29.91	-1.17	11.34	-12.88	-0.18
957	NoBP	C	55	-19.94	-0.86	11.63	-47.21	-0.67
957	1018	G	1	-16.2	0.86	15.93	0.86	0.01

i-nuc	BP(j)	Nuc	#BP_Win	avgMFE	avgZ	avgED	SumZ	SumZ/#TotalWindows	BPs= 4
nt-958	-	C	70	-	-	-	-	-
958	901	G	2	-27.8	-0.26	15.74	-0.53	-0.01
958	902	G	11	-29.91	-1.17	11.34	-12.88	-0.18
958	NoBP	C	54	-20.12	-0.85	11.58	-45.93	-0.66
958	936	G	2	-13.9	-0.44	17.36	-0.88	-0.01
958	1017	G	1	-16.2	0.86	15.93	0.86	0.01

i-nuc	BP(j)	Nuc	#BP_Win	avgMFE	avgZ	avgED	SumZ	SumZ/#TotalWindows	BPs= 4
nt-959	-	C	70	-	-	-	-	-
959	NoBP	C	36	-18.79	-0.67	11.93	-24.12	-0.34
959	901	G	11	-29.91	-1.17	11.34	-12.88	-0.18
959	952	G	20	-22.78	-1.1	11.28	-22.0	-0.31
959	935	G	2	-13.9	-0.44	17.36	-0.88	-0.01
959	1016	G	1	-16.2	0.86	15.93	0.86	0.01

i-nuc	BP(j)	Nuc	#BP_Win	avgMFE	avgZ	avgED	SumZ	SumZ/#TotalWindows	BPs= 2
nt-960	-	A	70	-	-	-	-	-
960	NoBP	A	48	-21.06	-0.74	12.09	-35.39	-0.51
960	951	U	20	-22.78	-1.1	11.28	-22.0	-0.31
960	934	U	2	-13.9	-0.44	17.36	-0.88	-0.01

i-nuc	BP(j)	Nuc	#BP_Win	avgMFE	avgZ	avgED	SumZ	SumZ/#TotalWindows	BPs= 6
nt-961	-	G	70	-	-	-	-	-
961	NoBP	G	27	-22.92	-1.01	11.36	-27.33	-0.39
961	969	U	2	-29.4	-1.08	7.35	-2.17	-0.03
961	950	C	20	-22.78	-1.1	11.28	-22.0	-0.31
961	937	C	6	-15.88	-1.15	9.74	-6.88	-0.1
961	933	C	2	-13.9	-0.44	17.36	-0.88	-0.01
961	982	C	2	-17.45	-0.38	21.09	-0.77	-0.01
961	1019	C	11	-17.42	0.29	15.61	3.19	0.05

i-nuc	BP(j)	Nuc	#BP_Win	avgMFE	avgZ	avgED	SumZ	SumZ/#TotalWindows	BPs= 7
nt-962	-	C	70	-	-	-	-	-
962	NoBP	C	24	-20.5	-0.88	11.58	-21.17	-0.3
962	898	G	4	-31.42	-1.47	12.97	-5.89	-0.08
962	968	G	2	-29.4	-1.08	7.35	-2.17	-0.03
962	949	G	20	-22.78	-1.1	11.28	-22.0	-0.31
962	936	G	6	-15.88	-1.15	9.74	-6.88	-0.1
962	981	G	2	-17.45	-0.38	21.09	-0.77	-0.01
962	1018	G	11	-17.42	0.29	15.61	3.19	0.05
962	1031	G	1	-17.6	0.65	22.97	0.65	0.01

i-nuc	BP(j)	Nuc	#BP_Win	avgMFE	avgZ	avgED	SumZ	SumZ/#TotalWindows	BPs= 6
nt-963	-	C	70	-	-	-	-	-
963	897	G	4	-31.42	-1.47	12.97	-5.89	-0.08
963	NoBP	C	28	-21.81	-0.88	12.32	-24.5	-0.35
963	967	G	2	-29.4	-1.08	7.35	-2.17	-0.03
963	952	G	18	-20.08	-1.02	10.4	-18.35	-0.26
963	935	G	6	-15.88	-1.15	9.74	-6.88	-0.1
963	1017	G	11	-17.42	0.29	15.61	3.19	0.05
963	1030	G	1	-17.6	0.65	22.97	0.65	0.01

i-nuc	BP(j)	Nuc	#BP_Win	avgMFE	avgZ	avgED	SumZ	SumZ/#TotalWindows	BPs= 4
nt-964	-	A	70	-	-	-	-	-
964	NoBP	A	43	-21.87	-0.64	12.27	-27.43	-0.39
964	951	U	18	-20.08	-1.02	10.4	-18.35	-0.26
964	934	U	6	-15.88	-1.15	9.74	-6.88	-0.1
964	979	U	2	-17.45	-0.38	21.09	-0.77	-0.01
964	1029	U	1	-17.6	0.65	22.97	0.65	0.01

i-nuc	BP(j)	Nuc	#BP_Win	avgMFE	avgZ	avgED	SumZ	SumZ/#TotalWindows	BPs= 5
nt-965	-	G	70	-	-	-	-	-
965	NoBP	G	12	-28.94	-1.18	8.33	-14.22	-0.2
965	950	C	18	-20.08	-1.02	10.4	-18.35	-0.26
965	985	C	31	-18.73	-0.37	13.78	-11.42	-0.16
965	933	C	6	-15.88	-1.15	9.74	-6.88	-0.1
965	978	C	2	-17.45	-0.38	21.09	-0.77	-0.01
965	1028	C	1	-17.6	0.65	22.97	0.65	0.01

i-nuc	BP(j)	Nuc	#BP_Win	avgMFE	avgZ	avgED	SumZ	SumZ/#TotalWindows	BPs= 4
nt-966	-	C	70	-	-	-	-	-
966	NoBP	C	14	-21.17	-0.89	11.08	-12.52	-0.18
966	949	G	18	-20.08	-1.02	10.4	-18.35	-0.26
966	915	G	6	-27.83	-1.19	9.22	-7.14	-0.1
966	984	G	31	-18.73	-0.37	13.78	-11.42	-0.16
966	1030	G	1	-15.8	1.0	24.22	1.0	0.01

i-nuc	BP(j)	Nuc	#BP_Win	avgMFE	avgZ	avgED	SumZ	SumZ/#TotalWindows	BPs= 8
nt-967	-	G	70	-	-	-	-	-
967	NoBP	G	3	-24.43	-0.34	12.92	-1.03	-0.01
967	963	C	2	-29.4	-1.08	7.35	-2.17	-0.03
967	948	C	18	-20.08	-1.02	10.4	-18.35	-0.26
967	914	C	6	-27.83	-1.19	9.22	-7.14	-0.1
967	983	C	31	-18.73	-0.37	13.78	-11.42	-0.16
967	931	C	6	-15.88	-1.15	9.74	-6.88	-0.1
967	977	C	2	-17.45	-0.38	21.09	-0.77	-0.01
967	1026	C	1	-17.6	0.65	22.97	0.65	0.01
967	1029	U	1	-15.8	1.0	24.22	1.0	0.01

i-nuc	BP(j)	Nuc	#BP_Win	avgMFE	avgZ	avgED	SumZ	SumZ/#TotalWindows	BPs= 7
nt-968	-	G	70	-	-	-	-	-
968	NoBP	G	7	-27.99	-1.15	9.24	-8.08	-0.12
968	962	C	2	-29.4	-1.08	7.35	-2.17	-0.03
968	947	C	18	-20.08	-1.02	10.4	-18.35	-0.26
968	982	C	31	-18.73	-0.37	13.78	-11.42	-0.16
968	930	C	6	-15.88	-1.15	9.74	-6.88	-0.1
968	976	C	2	-17.45	-0.38	21.09	-0.77	-0.01
968	1019	C	3	-16.3	0.59	23.87	1.76	0.03
968	1028	C	1	-15.8	1.0	24.22	1.0	0.01

i-nuc	BP(j)	Nuc	#BP_Win	avgMFE	avgZ	avgED	SumZ	SumZ/#TotalWindows	BPs= 8
nt-969	-	U	70	-	-	-	-	-
969	961	G	2	-29.4	-1.08	7.35	-2.17	-0.03
969	NoBP	U	19	-19.77	-1.02	10.63	-19.31	-0.28
969	912	A	6	-27.83	-1.19	9.22	-7.14	-0.1
969	981	G	31	-18.73	-0.37	13.78	-11.42	-0.16
969	929	G	5	-16.2	-1.18	8.71	-5.92	-0.08
969	975	A	2	-17.45	-0.38	21.09	-0.77	-0.01
969	1018	G	3	-16.3	0.59	23.87	1.76	0.03
969	1027	A	1	-15.8	1.0	24.22	1.0	0.01
969	1032	A	1	-14.9	0.21	20.02	0.21	0.0

i-nuc	BP(j)	Nuc	#BP_Win	avgMFE	avgZ	avgED	SumZ	SumZ/#TotalWindows	BPs= 4
nt-970	-	C	70	-	-	-	-	-
970	NoBP	C	59	-18.93	-0.63	12.68	-37.11	-0.53
970	911	G	6	-27.83	-1.19	9.22	-7.14	-0.1
970	1013	G	1	-15.0	-0.16	15.17	-0.16	-0.0
970	1017	G	3	-16.3	0.59	23.87	1.76	0.03
970	1031	G	1	-14.9	0.21	20.02	0.21	0.0

i-nuc	BP(j)	Nuc	#BP_Win	avgMFE	avgZ	avgED	SumZ	SumZ/#TotalWindows	BPs= 5
nt-971	-	C	70	-	-	-	-	-
971	NoBP	C	54	-17.84	-0.49	13.69	-26.61	-0.38
971	910	G	6	-27.83	-1.19	9.22	-7.14	-0.1
971	915	G	5	-27.56	-1.82	3.98	-9.09	-0.13
971	1012	G	1	-15.0	-0.16	15.17	-0.16	-0.0
971	1016	G	3	-16.3	0.59	23.87	1.76	0.03
971	1030	G	1	-14.9	0.21	20.02	0.21	0.0

i-nuc	BP(j)	Nuc	#BP_Win	avgMFE	avgZ	avgED	SumZ	SumZ/#TotalWindows	BPs= 6
nt-972	-	G	70	-	-	-	-	-
972	909	C	6	-27.83	-1.19	9.22	-7.14	-0.1
972	914	C	5	-27.56	-1.82	3.98	-9.09	-0.13
972	982	C	19	-16.1	-0.8	12.09	-15.12	-0.22
972	NoBP	G	33	-18.65	-0.37	14.22	-12.19	-0.17
972	1011	C	1	-15.0	-0.16	15.17	-0.16	-0.0
972	1015	C	3	-16.3	0.59	23.87	1.76	0.03
972	1026	C	3	-14.83	0.49	21.03	1.46	0.02

i-nuc	BP(j)	Nuc	#BP_Win	avgMFE	avgZ	avgED	SumZ	SumZ/#TotalWindows	BPs= 5
nt-973	-	C	70	-	-	-	-	-
973	NoBP	C	39	-19.68	-0.47	13.66	-18.51	-0.26
973	913	G	5	-27.56	-1.82	3.98	-9.09	-0.13
973	981	G	19	-16.1	-0.8	12.09	-15.12	-0.22
973	1010	G	1	-15.0	-0.16	15.17	-0.16	-0.0
973	1014	G	3	-16.3	0.59	23.87	1.76	0.03
973	1025	G	3	-14.83	0.49	21.03	1.46	0.02

i-nuc	BP(j)	Nuc	#BP_Win	avgMFE	avgZ	avgED	SumZ	SumZ/#TotalWindows	BPs= 2
nt-974	-	A	70	-	-	-	-	-
974	NoBP	A	48	-19.87	-0.51	13.48	-24.56	-0.35
974	980	U	19	-16.1	-0.8	12.09	-15.12	-0.22
974	1024	U	3	-14.83	0.49	21.03	1.46	0.02

i-nuc	BP(j)	Nuc	#BP_Win	avgMFE	avgZ	avgED	SumZ	SumZ/#TotalWindows	BPs= 3
nt-975	-	A	70	-	-	-	-	-
975	NoBP	A	46	-19.63	-0.49	13.28	-22.58	-0.32
975	979	U	19	-16.1	-0.8	12.09	-15.12	-0.22
975	969	U	2	-17.45	-0.38	21.09	-0.77	-0.01
975	1023	U	3	-14.83	0.49	21.03	1.46	0.02

i-nuc	BP(j)	Nuc	#BP_Win	avgMFE	avgZ	avgED	SumZ	SumZ/#TotalWindows	BPs= 3
nt-976	-	C	70	-	-	-	-	-
976	NoBP	C	64	-18.15	-0.54	12.92	-34.54	-0.49
976	911	G	1	-27.7	-1.27	10.28	-1.27	-0.02
976	968	G	2	-17.45	-0.38	21.09	-0.77	-0.01
976	1013	G	3	-16.3	0.59	23.87	1.76	0.03

i-nuc	BP(j)	Nuc	#BP_Win	avgMFE	avgZ	avgED	SumZ	SumZ/#TotalWindows	BPs= 4
nt-977	-	C	70	-	-	-	-	-
977	NoBP	C	63	-17.75	-0.49	13.1	-30.66	-0.44
977	910	G	1	-27.7	-1.27	10.28	-1.27	-0.02
977	911	G	1	-28.0	-1.57	4.59	-1.57	-0.02
977	967	G	2	-17.45	-0.38	21.09	-0.77	-0.01
977	1012	G	3	-16.3	0.59	23.87	1.76	0.03

i-nuc	BP(j)	Nuc	#BP_Win	avgMFE	avgZ	avgED	SumZ	SumZ/#TotalWindows	BPs= 3
nt-978	-	C	70	-	-	-	-	-
978	NoBP	C	66	-17.64	-0.42	13.56	-27.65	-0.39
978	910	G	1	-28.0	-1.57	4.59	-1.57	-0.02
978	1007	G	1	-15.0	-0.16	15.17	-0.16	-0.0
978	965	G	2	-17.45	-0.38	21.09	-0.77	-0.01

i-nuc	BP(j)	Nuc	#BP_Win	avgMFE	avgZ	avgED	SumZ	SumZ/#TotalWindows	BPs= 4
nt-979	-	U	70	-	-	-	-	-
979	NoBP	U	45	-18.27	-0.3	13.36	-13.58	-0.19
979	975	A	19	-16.1	-0.8	12.09	-15.12	-0.22
979	1006	A	1	-15.0	-0.16	15.17	-0.16	-0.0
979	964	A	2	-17.45	-0.38	21.09	-0.77	-0.01
979	1010	G	3	-16.3	0.59	23.87	1.76	0.03

i-nuc	BP(j)	Nuc	#BP_Win	avgMFE	avgZ	avgED	SumZ	SumZ/#TotalWindows	BPs= 3
nt-980	-	U	70	-	-	-	-	-
980	NoBP	U	45	-18.04	-0.3	13.44	-13.39	-0.19
980	974	A	19	-16.1	-0.8	12.09	-15.12	-0.22
980	1009	A	3	-16.3	0.59	23.87	1.76	0.03
980	1020	A	3	-14.83	0.49	21.03	1.46	0.02

i-nuc	BP(j)	Nuc	#BP_Win	avgMFE	avgZ	avgED	SumZ	SumZ/#TotalWindows	BPs= 6
nt-981	-	G	70	-	-	-	-	-
981	NoBP	G	11	-15.36	0.08	12.21	0.88	0.01
981	973	C	19	-16.1	-0.8	12.09	-15.12	-0.22
981	969	U	31	-18.73	-0.37	13.78	-11.42	-0.16
981	962	C	2	-17.45	-0.38	21.09	-0.77	-0.01
981	1008	C	3	-16.3	0.59	23.87	1.76	0.03
981	1019	C	3	-14.83	0.49	21.03	1.46	0.02
981	1049	C	1	-12.5	1.07	17.05	1.07	0.02

i-nuc	BP(j)	Nuc	#BP_Win	avgMFE	avgZ	avgED	SumZ	SumZ/#TotalWindows	BPs= 6
nt-982	-	C	70	-	-	-	-	-
982	NoBP	C	11	-14.01	0.32	13.58	3.47	0.05
982	972	G	19	-16.1	-0.8	12.09	-15.12	-0.22
982	968	G	31	-18.73	-0.37	13.78	-11.42	-0.16
982	961	G	2	-17.45	-0.38	21.09	-0.77	-0.01
982	1007	G	3	-16.3	0.59	23.87	1.76	0.03
982	1018	G	3	-14.83	0.49	21.03	1.46	0.02
982	1048	G	1	-12.5	1.07	17.05	1.07	0.02

i-nuc	BP(j)	Nuc	#BP_Win	avgMFE	avgZ	avgED	SumZ	SumZ/#TotalWindows	BPs= 3
nt-983	-	C	70	-	-	-	-	-
983	NoBP	C	35	-15.11	-0.22	14.44	-7.8	-0.11
983	967	G	31	-18.73	-0.37	13.78	-11.42	-0.16
983	1017	G	3	-14.83	0.49	21.03	1.46	0.02
983	1046	G	1	-12.5	1.07	17.05	1.07	0.02

i-nuc	BP(j)	Nuc	#BP_Win	avgMFE	avgZ	avgED	SumZ	SumZ/#TotalWindows	BPs= 3
nt-984	-	G	70	-	-	-	-	-
984	NoBP	G	24	-15.0	-0.07	13.44	-1.65	-0.02
984	966	C	31	-18.73	-0.37	13.78	-11.42	-0.16
984	1001	C	14	-14.38	-0.15	18.18	-2.17	-0.03
984	1045	C	1	-12.5	1.07	17.05	1.07	0.02

i-nuc	BP(j)	Nuc	#BP_Win	avgMFE	avgZ	avgED	SumZ	SumZ/#TotalWindows	BPs= 2
nt-985	-	C	70	-	-	-	-	-
985	NoBP	C	25	-14.44	0.03	13.94	0.65	0.01
985	965	G	31	-18.73	-0.37	13.78	-11.42	-0.16
985	1000	G	14	-14.38	-0.15	18.18	-2.17	-0.03

i-nuc	BP(j)	Nuc	#BP_Win	avgMFE	avgZ	avgED	SumZ	SumZ/#TotalWindows	BPs= 1
nt-986	-	A	70	-	-	-	-	-
986	NoBP	A	56	-16.61	-0.16	13.92	-8.78	-0.13
986	999	U	14	-14.38	-0.15	18.18	-2.17	-0.03

i-nuc	BP(j)	Nuc	#BP_Win	avgMFE	avgZ	avgED	SumZ	SumZ/#TotalWindows	BPs= 1
nt-987	-	U	70	-	-	-	-	-
987	NoBP	U	54	-16.64	-0.32	14.84	-17.21	-0.25
987	1032	A	16	-13.81	0.52	14.57	8.39	0.12

i-nuc	BP(j)	Nuc	#BP_Win	avgMFE	avgZ	avgED	SumZ	SumZ/#TotalWindows	BPs= 1
nt-988	-	C	70	-	-	-	-	-
988	NoBP	C	54	-16.43	-0.27	14.8	-14.74	-0.21
988	1031	G	16	-13.81	0.52	14.57	8.39	0.12

i-nuc	BP(j)	Nuc	#BP_Win	avgMFE	avgZ	avgED	SumZ	SumZ/#TotalWindows	BPs= 1
nt-989	-	C	70	-	-	-	-	-
989	NoBP	C	54	-16.23	-0.23	14.71	-12.3	-0.18
989	1030	G	16	-13.81	0.52	14.57	8.39	0.12

i-nuc	BP(j)	Nuc	#BP_Win	avgMFE	avgZ	avgED	SumZ	SumZ/#TotalWindows	BPs= 1
nt-990	-	A	70	-	-	-	-	-
990	NoBP	A	54	-16.04	-0.2	14.61	-10.53	-0.15
990	1029	U	16	-13.81	0.52	14.57	8.39	0.12

i-nuc	BP(j)	Nuc	#BP_Win	avgMFE	avgZ	avgED	SumZ	SumZ/#TotalWindows	BPs= 1
nt-991	-	C	70	-	-	-	-	-
991	NoBP	C	54	-15.91	-0.16	14.52	-8.77	-0.13
991	1025	G	16	-13.81	0.52	14.57	8.39	0.12

i-nuc	BP(j)	Nuc	#BP_Win	avgMFE	avgZ	avgED	SumZ	SumZ/#TotalWindows	BPs= 1
nt-992	-	G	70	-	-	-	-	-
992	NoBP	G	54	-15.78	-0.12	14.44	-6.61	-0.09
992	1024	U	16	-13.81	0.52	14.57	8.39	0.12

i-nuc	BP(j)	Nuc	#BP_Win	avgMFE	avgZ	avgED	SumZ	SumZ/#TotalWindows	BPs= 1
nt-993	-	A	70	-	-	-	-	-
993	NoBP	A	54	-15.71	-0.11	14.34	-5.89	-0.08
993	1023	U	16	-13.81	0.52	14.57	8.39	0.12

i-nuc	BP(j)	Nuc	#BP_Win	avgMFE	avgZ	avgED	SumZ	SumZ/#TotalWindows	BPs= 1
nt-994	-	A	70	-	-	-	-	-
994	NoBP	A	54	-15.71	-0.1	14.11	-5.3	-0.08
994	1022	U	16	-13.81	0.52	14.57	8.39	0.12

i-nuc	BP(j)	Nuc	#BP_Win	avgMFE	avgZ	avgED	SumZ	SumZ/#TotalWindows	BPs= 0
nt-995	-	A	70	-	-	-	-	-
995	NoBP	A	70	-15.28	0.06	14.17	4.15	0.06

i-nuc	BP(j)	Nuc	#BP_Win	avgMFE	avgZ	avgED	SumZ	SumZ/#TotalWindows	BPs= 0
nt-996	-	C	70	-	-	-	-	-
996	NoBP	C	70	-15.29	0.08	14.1	5.62	0.08

i-nuc	BP(j)	Nuc	#BP_Win	avgMFE	avgZ	avgED	SumZ	SumZ/#TotalWindows	BPs= 1
nt-997	-	U	70	-	-	-	-	-
997	NoBP	U	49	-15.79	-0.03	14.31	-1.56	-0.02
997	1018	G	21	-14.13	0.42	13.61	8.74	0.12

i-nuc	BP(j)	Nuc	#BP_Win	avgMFE	avgZ	avgED	SumZ	SumZ/#TotalWindows	BPs= 2
nt-998	-	U	70	-	-	-	-	-
998	NoBP	U	36	-15.61	0.0	16.72	0.17	0.0
998	1010	G	2	-12.9	-0.2	14.3	-0.4	-0.01
998	1017	G	32	-15.09	0.3	11.36	9.45	0.14

i-nuc	BP(j)	Nuc	#BP_Win	avgMFE	avgZ	avgED	SumZ	SumZ/#TotalWindows	BPs= 3
nt-999	-	U	70	-	-	-	-	-
999	NoBP	U	5	-15.42	-0.3	16.3	-1.48	-0.02
999	986	A	14	-14.38	-0.15	18.18	-2.17	-0.03
999	1009	A	4	-13.7	0.05	14.27	0.22	0.0
999	1016	G	47	-15.71	0.3	12.91	14.02	0.2

i-nuc	BP(j)	Nuc	#BP_Win	avgMFE	avgZ	avgED	SumZ	SumZ/#TotalWindows	BPs= 3
nt-1000	-	G	70	-	-	-	-	-
1000	NoBP	G	2	-13.9	-0.44	17.36	-0.88	-0.01
1000	985	C	14	-14.38	-0.15	18.18	-2.17	-0.03
1000	1008	C	4	-13.7	0.05	14.27	0.22	0.0
1000	1015	C	50	-15.79	0.3	13.05	15.17	0.22

i-nuc	BP(j)	Nuc	#BP_Win	avgMFE	avgZ	avgED	SumZ	SumZ/#TotalWindows	BPs= 3
nt-1001	-	C	70	-	-	-	-	-
1001	NoBP	C	2	-14.6	0.27	13.04	0.54	0.01
1001	984	G	14	-14.38	-0.15	18.18	-2.17	-0.03
1001	1007	G	4	-13.7	0.05	14.27	0.22	0.0
1001	1014	G	50	-15.79	0.3	13.05	15.17	0.22

i-nuc	BP(j)	Nuc	#BP_Win	avgMFE	avgZ	avgED	SumZ	SumZ/#TotalWindows	BPs= 1
nt-1002	-	C	70	-	-	-	-	-
1002	NoBP	C	20	-14.44	-0.03	16.34	-0.68	-0.01
1002	1013	G	50	-15.79	0.3	13.05	15.17	0.22

i-nuc	BP(j)	Nuc	#BP_Win	avgMFE	avgZ	avgED	SumZ	SumZ/#TotalWindows	BPs= 1
nt-1003	-	C	70	-	-	-	-	-
1003	NoBP	C	20	-14.66	-0.01	15.73	-0.28	-0.0
1003	1012	G	50	-15.79	0.3	13.05	15.17	0.22

i-nuc	BP(j)	Nuc	#BP_Win	avgMFE	avgZ	avgED	SumZ	SumZ/#TotalWindows	BPs= 0
nt-1004	-	A	70	-	-	-	-	-
1004	NoBP	A	70	-15.53	0.22	13.66	15.47	0.22

i-nuc	BP(j)	Nuc	#BP_Win	avgMFE	avgZ	avgED	SumZ	SumZ/#TotalWindows	BPs= 0
nt-1005	-	U	70	-	-	-	-	-
1005	NoBP	U	70	-15.59	0.24	13.52	16.5	0.24

i-nuc	BP(j)	Nuc	#BP_Win	avgMFE	avgZ	avgED	SumZ	SumZ/#TotalWindows	BPs= 1
nt-1006	-	A	70	-	-	-	-	-
1006	NoBP	A	69	-15.69	0.26	13.45	17.85	0.25
1006	979	U	1	-15.0	-0.16	15.17	-0.16	-0.0

i-nuc	BP(j)	Nuc	#BP_Win	avgMFE	avgZ	avgED	SumZ	SumZ/#TotalWindows	BPs= 5
nt-1007	-	G	70	-	-	-	-	-
1007	NoBP	G	55	-15.7	0.27	13.28	14.91	0.21
1007	942	C	1	-12.2	-0.43	14.21	-0.43	-0.01
1007	1001	C	4	-13.7	0.05	14.27	0.22	0.0
1007	978	C	1	-15.0	-0.16	15.17	-0.16	-0.0
1007	982	C	3	-16.3	0.59	23.87	1.76	0.03
1007	1071	C	6	-18.35	0.61	9.38	3.66	0.05

i-nuc	BP(j)	Nuc	#BP_Win	avgMFE	avgZ	avgED	SumZ	SumZ/#TotalWindows	BPs= 5
nt-1008	-	C	70	-	-	-	-	-
1008	NoBP	C	54	-15.75	0.31	13.02	16.68	0.24
1008	941	G	1	-12.2	-0.43	14.21	-0.43	-0.01
1008	1000	G	4	-13.7	0.05	14.27	0.22	0.0
1008	952	G	2	-17.45	-0.38	21.09	-0.77	-0.01
1008	981	G	3	-16.3	0.59	23.87	1.76	0.03
1008	1070	G	6	-18.35	0.61	9.38	3.66	0.05

i-nuc	BP(j)	Nuc	#BP_Win	avgMFE	avgZ	avgED	SumZ	SumZ/#TotalWindows	BPs= 3
nt-1009	-	A	70	-	-	-	-	-
1009	NoBP	A	61	-16.07	0.34	12.71	20.92	0.3
1009	999	U	4	-13.7	0.05	14.27	0.22	0.0
1009	951	U	2	-17.45	-0.38	21.09	-0.77	-0.01
1009	980	U	3	-16.3	0.59	23.87	1.76	0.03

i-nuc	BP(j)	Nuc	#BP_Win	avgMFE	avgZ	avgED	SumZ	SumZ/#TotalWindows	BPs= 4
nt-1010	-	G	70	-	-	-	-	-
1010	NoBP	G	62	-16.15	0.38	12.74	23.3	0.33
1010	998	U	2	-12.9	-0.2	14.3	-0.4	-0.01
1010	973	C	1	-15.0	-0.16	15.17	-0.16	-0.0
1010	950	C	2	-17.45	-0.38	21.09	-0.77	-0.01
1010	979	U	3	-16.3	0.59	23.87	1.76	0.03

i-nuc	BP(j)	Nuc	#BP_Win	avgMFE	avgZ	avgED	SumZ	SumZ/#TotalWindows	BPs= 3
nt-1011	-	C	70	-	-	-	-	-
1011	NoBP	C	59	-15.95	0.35	13.77	20.41	0.29
1011	972	G	1	-15.0	-0.16	15.17	-0.16	-0.0
1011	949	G	2	-17.45	-0.38	21.09	-0.77	-0.01
1011	1067	G	8	-17.73	0.64	9.76	5.13	0.07

i-nuc	BP(j)	Nuc	#BP_Win	avgMFE	avgZ	avgED	SumZ	SumZ/#TotalWindows	BPs= 6
nt-1012	-	G	70	-	-	-	-	-
1012	NoBP	G	5	-18.1	0.78	15.13	3.88	0.06
1012	971	C	1	-15.0	-0.16	15.17	-0.16	-0.0
1012	948	C	2	-17.45	-0.38	21.09	-0.77	-0.01
1012	1003	C	50	-15.79	0.3	13.05	15.17	0.22
1012	977	C	3	-16.3	0.59	23.87	1.76	0.03
1012	1066	C	8	-17.73	0.64	9.76	5.13	0.07
1012	1062	C	1	-19.0	0.84	13.84	0.84	0.01

i-nuc	BP(j)	Nuc	#BP_Win	avgMFE	avgZ	avgED	SumZ	SumZ/#TotalWindows	BPs= 6
nt-1013	-	G	70	-	-	-	-	-
1013	970	C	1	-15.0	-0.16	15.17	-0.16	-0.0
1013	947	C	2	-17.45	-0.38	21.09	-0.77	-0.01
1013	1002	C	50	-15.79	0.3	13.05	15.17	0.22
1013	976	C	3	-16.3	0.59	23.87	1.76	0.03
1013	1065	C	8	-17.73	0.64	9.76	5.13	0.07
1013	1061	U	5	-19.32	0.93	14.81	4.65	0.07
1013	NoBP	G	1	-19.0	0.75	14.34	0.75	0.01

i-nuc	BP(j)	Nuc	#BP_Win	avgMFE	avgZ	avgED	SumZ	SumZ/#TotalWindows	BPs= 6
nt-1014	-	G	70	-	-	-	-	-
1014	946	C	2	-17.45	-0.38	21.09	-0.77	-0.01
1014	1001	C	50	-15.79	0.3	13.05	15.17	0.22
1014	973	C	3	-16.3	0.59	23.87	1.76	0.03
1014	1064	C	8	-17.73	0.64	9.76	5.13	0.07
1014	1060	C	5	-19.32	0.93	14.81	4.65	0.07
1014	1057	C	2	-19.05	0.53	14.12	1.07	0.02

i-nuc	BP(j)	Nuc	#BP_Win	avgMFE	avgZ	avgED	SumZ	SumZ/#TotalWindows	BPs= 4
nt-1015	-	C	70	-	-	-	-	-
1015	NoBP	C	9	-17.71	0.52	11.11	4.7	0.07
1015	1000	G	50	-15.79	0.3	13.05	15.17	0.22
1015	972	G	3	-16.3	0.59	23.87	1.76	0.03
1015	1058	G	6	-19.23	0.81	14.41	4.86	0.07
1015	1056	G	2	-19.05	0.53	14.12	1.07	0.02

i-nuc	BP(j)	Nuc	#BP_Win	avgMFE	avgZ	avgED	SumZ	SumZ/#TotalWindows	BPs= 6
nt-1016	-	G	70	-	-	-	-	-
1016	NoBP	G	3	-17.63	0.25	13.92	0.76	0.01
1016	999	U	47	-15.71	0.3	12.91	14.02	0.2
1016	959	C	1	-16.2	0.86	15.93	0.86	0.01
1016	971	C	3	-16.3	0.59	23.87	1.76	0.03
1016	1062	C	8	-17.73	0.64	9.76	5.13	0.07
1016	1057	C	6	-19.23	0.81	14.41	4.86	0.07
1016	1055	C	2	-19.05	0.53	14.12	1.07	0.02

i-nuc	BP(j)	Nuc	#BP_Win	avgMFE	avgZ	avgED	SumZ	SumZ/#TotalWindows	BPs= 6
nt-1017	-	G	70	-	-	-	-	-
1017	NoBP	G	12	-18.74	0.61	13.29	7.34	0.1
1017	998	U	32	-15.09	0.3	11.36	9.45	0.14
1017	958	C	1	-16.2	0.86	15.93	0.86	0.01
1017	963	C	11	-17.42	0.29	15.61	3.19	0.05
1017	970	C	3	-16.3	0.59	23.87	1.76	0.03
1017	983	C	3	-14.83	0.49	21.03	1.46	0.02
1017	1061	U	8	-17.73	0.64	9.76	5.13	0.07

i-nuc	BP(j)	Nuc	#BP_Win	avgMFE	avgZ	avgED	SumZ	SumZ/#TotalWindows	BPs= 8
nt-1018	-	G	70	-	-	-	-	-
1018	NoBP	G	3	-19.17	0.44	11.23	1.32	0.02
1018	957	C	1	-16.2	0.86	15.93	0.86	0.01
1018	962	C	11	-17.42	0.29	15.61	3.19	0.05
1018	969	U	3	-16.3	0.59	23.87	1.76	0.03
1018	997	U	21	-14.13	0.42	13.61	8.74	0.12
1018	982	C	3	-14.83	0.49	21.03	1.46	0.02
1018	1057	C	14	-16.94	0.14	8.58	1.93	0.03
1018	1060	C	8	-17.73	0.64	9.76	5.13	0.07
1018	1055	C	6	-19.23	0.81	14.41	4.86	0.07

i-nuc	BP(j)	Nuc	#BP_Win	avgMFE	avgZ	avgED	SumZ	SumZ/#TotalWindows	BPs= 5
nt-1019	-	C	70	-	-	-	-	-
1019	NoBP	C	31	-15.61	0.5	13.85	15.62	0.22
1019	961	G	11	-17.42	0.29	15.61	3.19	0.05
1019	968	G	3	-16.3	0.59	23.87	1.76	0.03
1019	981	G	3	-14.83	0.49	21.03	1.46	0.02
1019	1056	G	14	-16.94	0.14	8.58	1.93	0.03
1019	1058	G	8	-17.73	0.64	9.76	5.13	0.07

i-nuc	BP(j)	Nuc	#BP_Win	avgMFE	avgZ	avgED	SumZ	SumZ/#TotalWindows	BPs= 1
nt-1020	-	A	70	-	-	-	-	-
1020	NoBP	A	67	-16.49	0.4	12.96	26.76	0.38
1020	980	U	3	-14.83	0.49	21.03	1.46	0.02

i-nuc	BP(j)	Nuc	#BP_Win	avgMFE	avgZ	avgED	SumZ	SumZ/#TotalWindows	BPs= 1
nt-1021	-	C	70	-	-	-	-	-
1021	NoBP	C	32	-15.27	0.45	16.48	14.32	0.2
1021	1053	G	38	-17.39	0.35	10.72	13.42	0.19

i-nuc	BP(j)	Nuc	#BP_Win	avgMFE	avgZ	avgED	SumZ	SumZ/#TotalWindows	BPs= 2
nt-1022	-	U	70	-	-	-	-	-
1022	NoBP	U	15	-16.68	0.37	18.79	5.49	0.08
1022	994	A	16	-13.81	0.52	14.57	8.39	0.12
1022	1052	G	39	-17.33	0.36	10.95	14.22	0.2

i-nuc	BP(j)	Nuc	#BP_Win	avgMFE	avgZ	avgED	SumZ	SumZ/#TotalWindows	BPs= 3
nt-1023	-	U	70	-	-	-	-	-
1023	NoBP	U	11	-17.12	0.37	18.77	4.03	0.06
1023	993	A	16	-13.81	0.52	14.57	8.39	0.12
1023	975	A	3	-14.83	0.49	21.03	1.46	0.02
1023	1051	A	40	-17.25	0.38	11.18	15.34	0.22

i-nuc	BP(j)	Nuc	#BP_Win	avgMFE	avgZ	avgED	SumZ	SumZ/#TotalWindows	BPs= 3
nt-1024	-	U	70	-	-	-	-	-
1024	NoBP	U	11	-16.8	0.48	19.62	5.27	0.08
1024	992	G	16	-13.81	0.52	14.57	8.39	0.12
1024	974	A	3	-14.83	0.49	21.03	1.46	0.02
1024	1050	A	40	-17.25	0.38	11.18	15.34	0.22

i-nuc	BP(j)	Nuc	#BP_Win	avgMFE	avgZ	avgED	SumZ	SumZ/#TotalWindows	BPs= 3
nt-1025	-	G	70	-	-	-	-	-
1025	NoBP	G	11	-16.48	0.6	20.46	6.6	0.09
1025	991	C	16	-13.81	0.52	14.57	8.39	0.12
1025	973	C	3	-14.83	0.49	21.03	1.46	0.02
1025	1049	C	40	-17.25	0.38	11.18	15.34	0.22

i-nuc	BP(j)	Nuc	#BP_Win	avgMFE	avgZ	avgED	SumZ	SumZ/#TotalWindows	BPs= 3
nt-1026	-	C	70	-	-	-	-	-
1026	NoBP	C	26	-14.66	0.59	17.05	15.28	0.22
1026	967	G	1	-17.6	0.65	22.97	0.65	0.01
1026	972	G	3	-14.83	0.49	21.03	1.46	0.02
1026	1048	G	40	-17.25	0.38	11.18	15.34	0.22

i-nuc	BP(j)	Nuc	#BP_Win	avgMFE	avgZ	avgED	SumZ	SumZ/#TotalWindows	BPs= 1
nt-1027	-	A	70	-	-	-	-	-
1027	NoBP	A	69	-16.2	0.46	13.8	31.83	0.45
1027	969	U	1	-15.8	1.0	24.22	1.0	0.01

i-nuc	BP(j)	Nuc	#BP_Win	avgMFE	avgZ	avgED	SumZ	SumZ/#TotalWindows	BPs= 2
nt-1028	-	C	70	-	-	-	-	-
1028	NoBP	C	68	-16.19	0.46	13.62	31.28	0.45
1028	965	G	1	-17.6	0.65	22.97	0.65	0.01
1028	968	G	1	-15.8	1.0	24.22	1.0	0.01

i-nuc	BP(j)	Nuc	#BP_Win	avgMFE	avgZ	avgED	SumZ	SumZ/#TotalWindows	BPs= 5
nt-1029	-	U	70	-	-	-	-	-
1029	NoBP	U	10	-16.37	0.52	20.1	5.17	0.07
1029	964	A	1	-17.6	0.65	22.97	0.65	0.01
1029	990	A	16	-13.81	0.52	14.57	8.39	0.12
1029	967	G	1	-15.8	1.0	24.22	1.0	0.01
1029	1046	G	40	-17.25	0.38	11.18	15.34	0.22
1029	1090	A	2	-13.9	1.25	21.48	2.5	0.04

i-nuc	BP(j)	Nuc	#BP_Win	avgMFE	avgZ	avgED	SumZ	SumZ/#TotalWindows	BPs= 6
nt-1030	-	G	70	-	-	-	-	-
1030	NoBP	G	9	-16.67	0.58	19.89	5.22	0.07
1030	963	C	1	-17.6	0.65	22.97	0.65	0.01
1030	989	C	16	-13.81	0.52	14.57	8.39	0.12
1030	966	C	1	-15.8	1.0	24.22	1.0	0.01
1030	971	C	1	-14.9	0.21	20.02	0.21	0.0
1030	1045	C	40	-17.25	0.38	11.18	15.34	0.22
1030	1089	C	2	-13.9	1.25	21.48	2.5	0.04

i-nuc	BP(j)	Nuc	#BP_Win	avgMFE	avgZ	avgED	SumZ	SumZ/#TotalWindows	BPs= 5
nt-1031	-	G	70	-	-	-	-	-
1031	962	C	1	-17.6	0.65	22.97	0.65	0.01
1031	988	C	16	-13.81	0.52	14.57	8.39	0.12
1031	NoBP	G	10	-16.68	0.57	20.09	5.68	0.08
1031	970	C	1	-14.9	0.21	20.02	0.21	0.0
1031	1044	C	40	-17.25	0.38	11.18	15.34	0.22
1031	1088	C	2	-13.9	1.25	21.48	2.5	0.04

i-nuc	BP(j)	Nuc	#BP_Win	avgMFE	avgZ	avgED	SumZ	SumZ/#TotalWindows	BPs= 2
nt-1032	-	A	70	-	-	-	-	-
1032	987	U	16	-13.81	0.52	14.57	8.39	0.12
1032	NoBP	A	53	-17.04	0.44	13.37	23.34	0.33
1032	969	U	1	-14.9	0.21	20.02	0.21	0.0

i-nuc	BP(j)	Nuc	#BP_Win	avgMFE	avgZ	avgED	SumZ	SumZ/#TotalWindows	BPs= 0
nt-1033	-	A	70	-	-	-	-	-
1033	NoBP	A	70	-16.27	0.45	13.82	31.64	0.45

i-nuc	BP(j)	Nuc	#BP_Win	avgMFE	avgZ	avgED	SumZ	SumZ/#TotalWindows	BPs= 0
nt-1034	-	C	70	-	-	-	-	-
1034	NoBP	C	70	-16.27	0.45	13.91	31.65	0.45

i-nuc	BP(j)	Nuc	#BP_Win	avgMFE	avgZ	avgED	SumZ	SumZ/#TotalWindows	BPs= 0
nt-1035	-	U	70	-	-	-	-	-
1035	NoBP	U	70	-16.26	0.45	14.01	31.51	0.45

i-nuc	BP(j)	Nuc	#BP_Win	avgMFE	avgZ	avgED	SumZ	SumZ/#TotalWindows	BPs= 0
nt-1036	-	U	70	-	-	-	-	-
1036	NoBP	U	70	-16.3	0.43	13.92	30.42	0.43

i-nuc	BP(j)	Nuc	#BP_Win	avgMFE	avgZ	avgED	SumZ	SumZ/#TotalWindows	BPs= 0
nt-1037	-	A	70	-	-	-	-	-
1037	NoBP	A	70	-16.35	0.42	13.89	29.52	0.42

i-nuc	BP(j)	Nuc	#BP_Win	avgMFE	avgZ	avgED	SumZ	SumZ/#TotalWindows	BPs= 0
nt-1038	-	C	70	-	-	-	-	-
1038	NoBP	C	70	-16.41	0.42	13.82	29.07	0.42

i-nuc	BP(j)	Nuc	#BP_Win	avgMFE	avgZ	avgED	SumZ	SumZ/#TotalWindows	BPs= 0
nt-1039	-	A	70	-	-	-	-	-
1039	NoBP	A	70	-16.52	0.41	13.8	28.54	0.41

i-nuc	BP(j)	Nuc	#BP_Win	avgMFE	avgZ	avgED	SumZ	SumZ/#TotalWindows	BPs= 0
nt-1040	-	A	70	-	-	-	-	-
1040	NoBP	A	70	-16.63	0.4	13.88	27.76	0.4

i-nuc	BP(j)	Nuc	#BP_Win	avgMFE	avgZ	avgED	SumZ	SumZ/#TotalWindows	BPs= 0
nt-1041	-	C	70	-	-	-	-	-
1041	NoBP	C	70	-16.76	0.39	13.99	27.23	0.39

i-nuc	BP(j)	Nuc	#BP_Win	avgMFE	avgZ	avgED	SumZ	SumZ/#TotalWindows	BPs= 0
nt-1042	-	A	70	-	-	-	-	-
1042	NoBP	A	70	-16.89	0.39	14.08	27.04	0.39

i-nuc	BP(j)	Nuc	#BP_Win	avgMFE	avgZ	avgED	SumZ	SumZ/#TotalWindows	BPs= 2
nt-1043	-	C	70	-	-	-	-	-
1043	NoBP	C	56	-16.5	0.47	13.1	26.35	0.38
1043	1096	G	11	-18.5	0.14	18.07	1.58	0.02
1043	1074	G	3	-21.63	-0.35	20.71	-1.05	-0.02

i-nuc	BP(j)	Nuc	#BP_Win	avgMFE	avgZ	avgED	SumZ	SumZ/#TotalWindows	BPs= 4
nt-1044	-	C	70	-	-	-	-	-
1044	NoBP	C	9	-12.41	0.77	14.69	6.95	0.1
1044	1031	G	40	-17.25	0.38	11.18	15.34	0.22
1044	1053	G	6	-19.98	0.39	23.26	2.35	0.03
1044	1095	G	12	-18.12	0.24	18.34	2.93	0.04
1044	1073	G	3	-21.63	-0.35	20.71	-1.05	-0.02

i-nuc	BP(j)	Nuc	#BP_Win	avgMFE	avgZ	avgED	SumZ	SumZ/#TotalWindows	BPs= 5
nt-1045	-	C	70	-	-	-	-	-
1045	NoBP	C	8	-13.79	0.69	15.54	5.55	0.08
1045	984	G	1	-12.5	1.07	17.05	1.07	0.02
1045	1030	G	40	-17.25	0.38	11.18	15.34	0.22
1045	1052	G	6	-19.98	0.39	23.26	2.35	0.03
1045	1094	G	12	-18.12	0.24	18.34	2.93	0.04
1045	1072	G	3	-21.63	-0.35	20.71	-1.05	-0.02

i-nuc	BP(j)	Nuc	#BP_Win	avgMFE	avgZ	avgED	SumZ	SumZ/#TotalWindows	BPs= 4
nt-1046	-	G	70	-	-	-	-	-
1046	NoBP	G	14	-17.24	0.53	19.7	7.45	0.11
1046	983	C	1	-12.5	1.07	17.05	1.07	0.02
1046	1029	U	40	-17.25	0.38	11.18	15.34	0.22
1046	1093	U	12	-18.12	0.24	18.34	2.93	0.04
1046	1071	C	3	-21.63	-0.35	20.71	-1.05	-0.02

i-nuc	BP(j)	Nuc	#BP_Win	avgMFE	avgZ	avgED	SumZ	SumZ/#TotalWindows	BPs= 2
nt-1047	-	A	70	-	-	-	-	-
1047	NoBP	A	56	-17.38	0.38	13.57	21.49	0.31
1047	1092	U	12	-18.12	0.24	18.34	2.93	0.04
1047	1113	U	2	-23.5	0.06	25.63	0.12	0.0

i-nuc	BP(j)	Nuc	#BP_Win	avgMFE	avgZ	avgED	SumZ	SumZ/#TotalWindows	BPs= 4
nt-1048	-	G	70	-	-	-	-	-
1048	NoBP	G	15	-18.91	0.25	19.88	3.73	0.05
1048	982	C	1	-12.5	1.07	17.05	1.07	0.02
1048	1026	C	40	-17.25	0.38	11.18	15.34	0.22
1048	1087	C	12	-18.12	0.24	18.34	2.93	0.04
1048	1112	C	2	-23.5	0.06	25.63	0.12	0.0

i-nuc	BP(j)	Nuc	#BP_Win	avgMFE	avgZ	avgED	SumZ	SumZ/#TotalWindows	BPs= 4
nt-1049	-	C	70	-	-	-	-	-
1049	NoBP	C	15	-19.77	0.14	19.96	2.13	0.03
1049	981	G	1	-12.5	1.07	17.05	1.07	0.02
1049	1025	G	40	-17.25	0.38	11.18	15.34	0.22
1049	1086	G	12	-18.12	0.24	18.34	2.93	0.04
1049	1111	G	2	-23.5	0.06	25.63	0.12	0.0

i-nuc	BP(j)	Nuc	#BP_Win	avgMFE	avgZ	avgED	SumZ	SumZ/#TotalWindows	BPs= 2
nt-1050	-	A	70	-	-	-	-	-
1050	NoBP	A	18	-20.5	0.11	20.44	2.0	0.03
1050	1024	U	40	-17.25	0.38	11.18	15.34	0.22
1050	1085	U	12	-18.12	0.24	18.34	2.93	0.04

i-nuc	BP(j)	Nuc	#BP_Win	avgMFE	avgZ	avgED	SumZ	SumZ/#TotalWindows	BPs= 1
nt-1051	-	A	70	-	-	-	-	-
1051	NoBP	A	30	-19.98	0.11	19.52	3.4	0.05
1051	1023	U	40	-17.25	0.38	11.18	15.34	0.22

i-nuc	BP(j)	Nuc	#BP_Win	avgMFE	avgZ	avgED	SumZ	SumZ/#TotalWindows	BPs= 6
nt-1052	-	G	70	-	-	-	-	-
1052	NoBP	G	1	-12.4	0.8	15.12	0.8	0.01
1052	1022	U	39	-17.33	0.36	10.95	14.22	0.2
1052	1089	C	1	-14.2	1.11	20.27	1.11	0.02
1052	1045	C	6	-19.98	0.39	23.26	2.35	0.03
1052	1084	C	12	-18.12	0.24	18.34	2.93	0.04
1052	1065	C	5	-22.38	-0.19	22.68	-0.93	-0.01
1052	1116	C	6	-25.12	-0.4	15.94	-2.38	-0.03

i-nuc	BP(j)	Nuc	#BP_Win	avgMFE	avgZ	avgED	SumZ	SumZ/#TotalWindows	BPs= 6
nt-1053	-	G	70	-	-	-	-	-
1053	1021	C	38	-17.39	0.35	10.72	13.42	0.19
1053	NoBP	G	2	-18.55	0.53	21.4	1.06	0.02
1053	1088	C	1	-14.2	1.11	20.27	1.11	0.02
1053	1044	C	6	-19.98	0.39	23.26	2.35	0.03
1053	1083	U	12	-18.12	0.24	18.34	2.93	0.04
1053	1064	C	5	-22.38	-0.19	22.68	-0.93	-0.01
1053	1115	C	6	-25.12	-0.4	15.94	-2.38	-0.03

i-nuc	BP(j)	Nuc	#BP_Win	avgMFE	avgZ	avgED	SumZ	SumZ/#TotalWindows	BPs= 2
nt-1054	-	A	70	-	-	-	-	-
1054	NoBP	A	53	-18.69	0.28	13.56	15.03	0.21
1054	1082	U	12	-18.12	0.24	18.34	2.93	0.04
1054	1063	U	5	-22.38	-0.19	22.68	-0.93	-0.01

i-nuc	BP(j)	Nuc	#BP_Win	avgMFE	avgZ	avgED	SumZ	SumZ/#TotalWindows	BPs= 3
nt-1055	-	C	70	-	-	-	-	-
1055	NoBP	C	61	-19.01	0.18	15.27	11.07	0.16
1055	1018	G	6	-19.23	0.81	14.41	4.86	0.07
1055	1016	G	2	-19.05	0.53	14.12	1.07	0.02
1055	1086	G	1	-14.2	1.11	20.27	1.11	0.02

i-nuc	BP(j)	Nuc	#BP_Win	avgMFE	avgZ	avgED	SumZ	SumZ/#TotalWindows	BPs= 6
nt-1056	-	G	70	-	-	-	-	-
1056	NoBP	G	29	-18.63	0.44	15.58	12.64	0.18
1056	1019	C	14	-16.94	0.14	8.58	1.93	0.03
1056	1015	C	2	-19.05	0.53	14.12	1.07	0.02
1056	1085	U	1	-14.2	1.11	20.27	1.11	0.02
1056	1079	C	12	-18.12	0.24	18.34	2.93	0.04
1056	1112	C	11	-24.05	-0.12	19.53	-1.31	-0.02
1056	1125	C	1	-24.4	-0.06	17.93	-0.06	-0.0

i-nuc	BP(j)	Nuc	#BP_Win	avgMFE	avgZ	avgED	SumZ	SumZ/#TotalWindows	BPs= 6
nt-1057	-	C	70	-	-	-	-	-
1057	NoBP	C	24	-18.63	0.35	16.44	8.43	0.12
1057	1018	G	14	-16.94	0.14	8.58	1.93	0.03
1057	1016	G	6	-19.23	0.81	14.41	4.86	0.07
1057	1014	G	2	-19.05	0.53	14.12	1.07	0.02
1057	1078	G	12	-18.12	0.24	18.34	2.93	0.04
1057	1111	G	11	-24.05	-0.12	19.53	-1.31	-0.02
1057	1124	G	1	-24.4	-0.06	17.93	-0.06	-0.0

i-nuc	BP(j)	Nuc	#BP_Win	avgMFE	avgZ	avgED	SumZ	SumZ/#TotalWindows	BPs= 5
nt-1058	-	G	70	-	-	-	-	-
1058	NoBP	G	43	-18.42	0.17	15.69	7.44	0.11
1058	1019	C	8	-17.73	0.64	9.76	5.13	0.07
1058	1015	C	6	-19.23	0.81	14.41	4.86	0.07
1058	1083	U	1	-14.2	1.11	20.27	1.11	0.02
1058	1110	C	11	-24.05	-0.12	19.53	-1.31	-0.02
1058	1123	C	1	-24.4	-0.06	17.93	-0.06	-0.0

i-nuc	BP(j)	Nuc	#BP_Win	avgMFE	avgZ	avgED	SumZ	SumZ/#TotalWindows	BPs= 1
nt-1059	-	A	70	-	-	-	-	-
1059	NoBP	A	69	-19.5	0.22	15.67	15.18	0.22
1059	1082	U	1	-14.2	1.11	20.27	1.11	0.02

i-nuc	BP(j)	Nuc	#BP_Win	avgMFE	avgZ	avgED	SumZ	SumZ/#TotalWindows	BPs= 3
nt-1060	-	C	70	-	-	-	-	-
1060	NoBP	C	45	-20.26	0.06	16.29	2.61	0.04
1060	1018	G	8	-17.73	0.64	9.76	5.13	0.07
1060	1014	G	5	-19.32	0.93	14.81	4.65	0.07
1060	1077	G	12	-18.12	0.24	18.34	2.93	0.04

i-nuc	BP(j)	Nuc	#BP_Win	avgMFE	avgZ	avgED	SumZ	SumZ/#TotalWindows	BPs= 5
nt-1061	-	U	70	-	-	-	-	-
1061	NoBP	U	37	-20.8	-0.04	16.85	-1.54	-0.02
1061	1017	G	8	-17.73	0.64	9.76	5.13	0.07
1061	1013	G	5	-19.32	0.93	14.81	4.65	0.07
1061	1078	G	7	-17.93	0.44	13.53	3.07	0.04
1061	1076	A	12	-18.12	0.24	18.34	2.93	0.04
1061	1120	A	1	-24.4	-0.06	17.93	-0.06	-0.0

i-nuc	BP(j)	Nuc	#BP_Win	avgMFE	avgZ	avgED	SumZ	SumZ/#TotalWindows	BPs= 5
nt-1062	-	C	70	-	-	-	-	-
1062	NoBP	C	34	-21.54	-0.16	16.8	-5.31	-0.08
1062	1016	G	8	-17.73	0.64	9.76	5.13	0.07
1062	1012	G	1	-19.0	0.84	13.84	0.84	0.01
1062	1077	G	14	-17.74	0.68	15.05	9.48	0.14
1062	1075	G	12	-18.12	0.24	18.34	2.93	0.04
1062	1119	G	1	-24.4	-0.06	17.93	-0.06	-0.0

i-nuc	BP(j)	Nuc	#BP_Win	avgMFE	avgZ	avgED	SumZ	SumZ/#TotalWindows	BPs= 3
nt-1063	-	U	70	-	-	-	-	-
1063	NoBP	U	35	-19.24	0.11	14.35	3.74	0.05
1063	1076	A	29	-20.06	0.34	16.83	9.79	0.14
1063	1054	A	5	-22.38	-0.19	22.68	-0.93	-0.01
1063	1118	G	1	-24.4	-0.06	17.93	-0.06	-0.0

i-nuc	BP(j)	Nuc	#BP_Win	avgMFE	avgZ	avgED	SumZ	SumZ/#TotalWindows	BPs= 4
nt-1064	-	C	70	-	-	-	-	-
1064	NoBP	C	16	-21.69	-0.32	14.48	-5.16	-0.07
1064	1014	G	8	-17.73	0.64	9.76	5.13	0.07
1064	1075	G	29	-20.06	0.34	16.83	9.79	0.14
1064	1074	G	12	-18.12	0.24	18.34	2.93	0.04
1064	1053	G	5	-22.38	-0.19	22.68	-0.93	-0.01

i-nuc	BP(j)	Nuc	#BP_Win	avgMFE	avgZ	avgED	SumZ	SumZ/#TotalWindows	BPs= 5
nt-1065	-	C	70	-	-	-	-	-
1065	NoBP	C	15	-22.09	-0.42	14.89	-6.24	-0.09
1065	1013	G	8	-17.73	0.64	9.76	5.13	0.07
1065	1074	G	29	-20.06	0.34	16.83	9.79	0.14
1065	1073	G	12	-18.12	0.24	18.34	2.93	0.04
1065	1052	G	5	-22.38	-0.19	22.68	-0.93	-0.01
1065	1114	G	1	-24.4	-0.06	17.93	-0.06	-0.0

i-nuc	BP(j)	Nuc	#BP_Win	avgMFE	avgZ	avgED	SumZ	SumZ/#TotalWindows	BPs= 3
nt-1066	-	C	70	-	-	-	-	-
1066	NoBP	C	21	-22.68	-0.4	17.33	-8.47	-0.12
1066	1012	G	8	-17.73	0.64	9.76	5.13	0.07
1066	1073	G	29	-20.06	0.34	16.83	9.79	0.14
1066	1072	G	12	-18.12	0.24	18.34	2.93	0.04

i-nuc	BP(j)	Nuc	#BP_Win	avgMFE	avgZ	avgED	SumZ	SumZ/#TotalWindows	BPs= 4
nt-1067	-	G	70	-	-	-	-	-
1067	NoBP	G	44	-20.9	0.12	17.78	5.45	0.08
1067	1011	C	8	-17.73	0.64	9.76	5.13	0.07
1067	1071	C	12	-18.12	0.24	18.34	2.93	0.04
1067	1112	C	1	-24.4	-0.06	17.93	-0.06	-0.0
1067	1128	C	5	-24.48	-1.01	12.04	-5.05	-0.07

i-nuc	BP(j)	Nuc	#BP_Win	avgMFE	avgZ	avgED	SumZ	SumZ/#TotalWindows	BPs= 1
nt-1068	-	A	70	-	-	-	-	-
1068	NoBP	A	65	-20.19	0.18	16.96	11.8	0.17
1068	1127	U	5	-24.48	-1.01	12.04	-5.05	-0.07

i-nuc	BP(j)	Nuc	#BP_Win	avgMFE	avgZ	avgED	SumZ	SumZ/#TotalWindows	BPs= 0
nt-1069	-	C	70	-	-	-	-	-
1069	NoBP	C	70	-20.63	0.08	16.76	5.66	0.08

i-nuc	BP(j)	Nuc	#BP_Win	avgMFE	avgZ	avgED	SumZ	SumZ/#TotalWindows	BPs= 3
nt-1070	-	G	70	-	-	-	-	-
1070	NoBP	G	50	-20.12	0.15	17.22	7.67	0.11
1070	1008	C	6	-18.35	0.61	9.38	3.66	0.05
1070	1109	C	7	-24.09	-0.3	23.13	-2.11	-0.03
1070	1125	C	7	-24.2	-0.82	14.2	-5.76	-0.08

i-nuc	BP(j)	Nuc	#BP_Win	avgMFE	avgZ	avgED	SumZ	SumZ/#TotalWindows	BPs= 6
nt-1071	-	C	70	-	-	-	-	-
1071	1007	G	6	-18.35	0.61	9.38	3.66	0.05
1071	NoBP	C	29	-20.06	0.34	16.83	9.79	0.14
1071	1067	G	12	-18.12	0.24	18.34	2.93	0.04
1071	1046	G	3	-21.63	-0.35	20.71	-1.05	-0.02
1071	1108	G	7	-24.09	-0.3	23.13	-2.11	-0.03
1071	1124	G	7	-24.2	-0.82	14.2	-5.76	-0.08
1071	1132	G	6	-25.27	-1.01	14.8	-6.03	-0.09

i-nuc	BP(j)	Nuc	#BP_Win	avgMFE	avgZ	avgED	SumZ	SumZ/#TotalWindows	BPs= 5
nt-1072	-	G	70	-	-	-	-	-
1072	NoBP	G	34	-19.84	0.39	15.8	13.1	0.19
1072	1066	C	12	-18.12	0.24	18.34	2.93	0.04
1072	1045	C	3	-21.63	-0.35	20.71	-1.05	-0.02
1072	1107	C	7	-24.09	-0.3	23.13	-2.11	-0.03
1072	1123	C	7	-24.2	-0.82	14.2	-5.76	-0.08
1072	1131	U	7	-24.91	-0.91	15.71	-6.34	-0.09

i-nuc	BP(j)	Nuc	#BP_Win	avgMFE	avgZ	avgED	SumZ	SumZ/#TotalWindows	BPs= 6
nt-1073	-	G	70	-	-	-	-	-
1073	NoBP	G	4	-18.58	0.81	10.54	3.23	0.05
1073	1066	C	29	-20.06	0.34	16.83	9.79	0.14
1073	1065	C	12	-18.12	0.24	18.34	2.93	0.04
1073	1044	C	3	-21.63	-0.35	20.71	-1.05	-0.02
1073	1106	C	7	-24.09	-0.3	23.13	-2.11	-0.03
1073	1122	C	7	-24.2	-0.82	14.2	-5.76	-0.08
1073	1130	C	8	-24.51	-0.88	15.1	-7.06	-0.1

i-nuc	BP(j)	Nuc	#BP_Win	avgMFE	avgZ	avgED	SumZ	SumZ/#TotalWindows	BPs= 7
nt-1074	-	G	70	-	-	-	-	-
1074	NoBP	G	3	-18.6	0.96	11.69	2.87	0.04
1074	1065	C	29	-20.06	0.34	16.83	9.79	0.14
1074	1064	C	12	-18.12	0.24	18.34	2.93	0.04
1074	1043	C	3	-21.63	-0.35	20.71	-1.05	-0.02
1074	1105	C	7	-24.09	-0.3	23.13	-2.11	-0.03
1074	1121	C	7	-24.2	-0.82	14.2	-5.76	-0.08
1074	1129	U	8	-24.51	-0.88	15.1	-7.06	-0.1
1074	1143	C	1	-19.8	-0.36	15.1	-0.36	-0.01

i-nuc	BP(j)	Nuc	#BP_Win	avgMFE	avgZ	avgED	SumZ	SumZ/#TotalWindows	BPs= 6
nt-1075	-	G	70	-	-	-	-	-
1075	NoBP	G	12	-22.63	-0.39	15.74	-4.74	-0.07
1075	1064	C	29	-20.06	0.34	16.83	9.79	0.14
1075	1062	C	12	-18.12	0.24	18.34	2.93	0.04
1075	1104	C	7	-24.09	-0.3	23.13	-2.11	-0.03
1075	1128	C	8	-24.51	-0.88	15.1	-7.06	-0.1
1075	1142	C	1	-19.8	-0.36	15.1	-0.36	-0.01
1075	1089	C	1	-19.5	-0.77	13.61	-0.77	-0.01

i-nuc	BP(j)	Nuc	#BP_Win	avgMFE	avgZ	avgED	SumZ	SumZ/#TotalWindows	BPs= 5
nt-1076	-	A	70	-	-	-	-	-
1076	NoBP	A	13	-22.45	-0.59	15.39	-7.73	-0.11
1076	1063	U	29	-20.06	0.34	16.83	9.79	0.14
1076	1061	U	12	-18.12	0.24	18.34	2.93	0.04
1076	1103	U	7	-24.09	-0.3	23.13	-2.11	-0.03
1076	1127	U	8	-24.51	-0.88	15.1	-7.06	-0.1
1076	1141	U	1	-19.8	-0.36	15.1	-0.36	-0.01

i-nuc	BP(j)	Nuc	#BP_Win	avgMFE	avgZ	avgED	SumZ	SumZ/#TotalWindows	BPs= 5
nt-1077	-	G	70	-	-	-	-	-
1077	NoBP	G	1	-19.0	0.84	13.84	0.84	0.01
1077	1062	C	14	-17.74	0.68	15.05	9.48	0.14
1077	1088	C	28	-22.37	-0.38	16.94	-10.64	-0.15
1077	1060	C	12	-18.12	0.24	18.34	2.93	0.04
1077	1102	U	7	-24.09	-0.3	23.13	-2.11	-0.03
1077	1126	U	8	-24.51	-0.88	15.1	-7.06	-0.1

i-nuc	BP(j)	Nuc	#BP_Win	avgMFE	avgZ	avgED	SumZ	SumZ/#TotalWindows	BPs= 5
nt-1078	-	G	70	-	-	-	-	-
1078	NoBP	G	4	-19.4	0.95	15.06	3.82	0.05
1078	1061	U	7	-17.93	0.44	13.53	3.07	0.04
1078	1087	C	32	-21.5	-0.26	16.96	-8.36	-0.12
1078	1057	C	12	-18.12	0.24	18.34	2.93	0.04
1078	1101	C	7	-24.09	-0.3	23.13	-2.11	-0.03
1078	1125	C	8	-24.51	-0.88	15.1	-7.06	-0.1

i-nuc	BP(j)	Nuc	#BP_Win	avgMFE	avgZ	avgED	SumZ	SumZ/#TotalWindows	BPs= 3
nt-1079	-	C	70	-	-	-	-	-
1079	NoBP	C	18	-20.53	0.15	17.2	2.77	0.04
1079	1086	G	32	-21.5	-0.26	16.96	-8.36	-0.12
1079	1056	G	12	-18.12	0.24	18.34	2.93	0.04
1079	1124	G	8	-24.51	-0.88	15.1	-7.06	-0.1

i-nuc	BP(j)	Nuc	#BP_Win	avgMFE	avgZ	avgED	SumZ	SumZ/#TotalWindows	BPs= 0
nt-1080	-	U	70	-	-	-	-	-
1080	NoBP	U	70	-21.02	-0.18	16.92	-12.6	-0.18

i-nuc	BP(j)	Nuc	#BP_Win	avgMFE	avgZ	avgED	SumZ	SumZ/#TotalWindows	BPs= 0
nt-1081	-	A	70	-	-	-	-	-
1081	NoBP	A	70	-21.08	-0.23	16.78	-15.85	-0.23

i-nuc	BP(j)	Nuc	#BP_Win	avgMFE	avgZ	avgED	SumZ	SumZ/#TotalWindows	BPs= 3
nt-1082	-	U	70	-	-	-	-	-
1082	NoBP	U	49	-21.49	-0.34	16.42	-16.48	-0.24
1082	1059	A	1	-14.2	1.11	20.27	1.11	0.02
1082	1054	A	12	-18.12	0.24	18.34	2.93	0.04
1082	1120	A	8	-24.51	-0.88	15.1	-7.06	-0.1

i-nuc	BP(j)	Nuc	#BP_Win	avgMFE	avgZ	avgED	SumZ	SumZ/#TotalWindows	BPs= 3
nt-1083	-	U	70	-	-	-	-	-
1083	NoBP	U	49	-21.6	-0.4	16.24	-19.55	-0.28
1083	1058	G	1	-14.2	1.11	20.27	1.11	0.02
1083	1053	G	12	-18.12	0.24	18.34	2.93	0.04
1083	1119	G	8	-24.51	-0.88	15.1	-7.06	-0.1

i-nuc	BP(j)	Nuc	#BP_Win	avgMFE	avgZ	avgED	SumZ	SumZ/#TotalWindows	BPs= 2
nt-1084	-	C	70	-	-	-	-	-
1084	NoBP	C	50	-21.6	-0.43	16.16	-21.42	-0.31
1084	1052	G	12	-18.12	0.24	18.34	2.93	0.04
1084	1118	G	8	-24.51	-0.88	15.1	-7.06	-0.1

i-nuc	BP(j)	Nuc	#BP_Win	avgMFE	avgZ	avgED	SumZ	SumZ/#TotalWindows	BPs= 4
nt-1085	-	U	70	-	-	-	-	-
1085	NoBP	U	42	-21.56	-0.56	14.73	-23.58	-0.34
1085	1056	G	1	-14.2	1.11	20.27	1.11	0.02
1085	1050	A	12	-18.12	0.24	18.34	2.93	0.04
1085	1100	A	7	-24.09	-0.3	23.13	-2.11	-0.03
1085	1117	A	8	-24.51	-0.88	15.1	-7.06	-0.1

i-nuc	BP(j)	Nuc	#BP_Win	avgMFE	avgZ	avgED	SumZ	SumZ/#TotalWindows	BPs= 5
nt-1086	-	G	70	-	-	-	-	-
1086	NoBP	G	10	-22.66	-1.94	6.9	-19.44	-0.28
1086	1079	C	32	-21.5	-0.26	16.96	-8.36	-0.12
1086	1055	C	1	-14.2	1.11	20.27	1.11	0.02
1086	1049	C	12	-18.12	0.24	18.34	2.93	0.04
1086	1099	C	7	-24.09	-0.3	23.13	-2.11	-0.03
1086	1116	C	8	-24.51	-0.88	15.1	-7.06	-0.1

i-nuc	BP(j)	Nuc	#BP_Win	avgMFE	avgZ	avgED	SumZ	SumZ/#TotalWindows	BPs= 4
nt-1087	-	C	70	-	-	-	-	-
1087	NoBP	C	11	-22.73	-2.0	7.61	-22.0	-0.31
1087	1078	G	32	-21.5	-0.26	16.96	-8.36	-0.12
1087	1048	G	12	-18.12	0.24	18.34	2.93	0.04
1087	1097	G	7	-24.09	-0.3	23.13	-2.11	-0.03
1087	1114	G	8	-24.51	-0.88	15.1	-7.06	-0.1

i-nuc	BP(j)	Nuc	#BP_Win	avgMFE	avgZ	avgED	SumZ	SumZ/#TotalWindows	BPs= 4
nt-1088	-	C	70	-	-	-	-	-
1088	NoBP	C	32	-21.63	-0.97	13.24	-31.06	-0.44
1088	1077	G	28	-22.37	-0.38	16.94	-10.64	-0.15
1088	1053	G	1	-14.2	1.11	20.27	1.11	0.02
1088	1031	G	2	-13.9	1.25	21.48	2.5	0.04
1088	1096	G	7	-24.09	-0.3	23.13	-2.11	-0.03

i-nuc	BP(j)	Nuc	#BP_Win	avgMFE	avgZ	avgED	SumZ	SumZ/#TotalWindows	BPs= 4
nt-1089	-	C	70	-	-	-	-	-
1089	NoBP	C	59	-22.19	-0.75	14.86	-44.15	-0.63
1089	1052	G	1	-14.2	1.11	20.27	1.11	0.02
1089	1030	G	2	-13.9	1.25	21.48	2.5	0.04
1089	1095	G	7	-24.09	-0.3	23.13	-2.11	-0.03
1089	1075	G	1	-19.5	-0.77	13.61	-0.77	-0.01

i-nuc	BP(j)	Nuc	#BP_Win	avgMFE	avgZ	avgED	SumZ	SumZ/#TotalWindows	BPs= 1
nt-1090	-	A	70	-	-	-	-	-
1090	NoBP	A	68	-22.37	-0.72	15.65	-49.03	-0.7
1090	1029	U	2	-13.9	1.25	21.48	2.5	0.04

i-nuc	BP(j)	Nuc	#BP_Win	avgMFE	avgZ	avgED	SumZ	SumZ/#TotalWindows	BPs= 0
nt-1091	-	U	70	-	-	-	-	-
1091	NoBP	U	70	-22.27	-0.71	15.67	-49.62	-0.71

i-nuc	BP(j)	Nuc	#BP_Win	avgMFE	avgZ	avgED	SumZ	SumZ/#TotalWindows	BPs= 1
nt-1092	-	U	70	-	-	-	-	-
1092	NoBP	U	58	-23.34	-0.97	14.87	-56.36	-0.81
1092	1047	A	12	-18.12	0.24	18.34	2.93	0.04

i-nuc	BP(j)	Nuc	#BP_Win	avgMFE	avgZ	avgED	SumZ	SumZ/#TotalWindows	BPs= 2
nt-1093	-	U	70	-	-	-	-	-
1093	NoBP	U	25	-23.55	-1.4	13.79	-35.09	-0.5
1093	1046	G	12	-18.12	0.24	18.34	2.93	0.04
1093	1108	G	33	-23.58	-0.76	15.23	-25.18	-0.36

i-nuc	BP(j)	Nuc	#BP_Win	avgMFE	avgZ	avgED	SumZ	SumZ/#TotalWindows	BPs= 2
nt-1094	-	G	70	-	-	-	-	-
1094	NoBP	G	8	-22.81	-0.1	22.89	-0.81	-0.01
1094	1045	C	12	-18.12	0.24	18.34	2.93	0.04
1094	1107	C	50	-23.96	-1.25	12.96	-62.72	-0.9

i-nuc	BP(j)	Nuc	#BP_Win	avgMFE	avgZ	avgED	SumZ	SumZ/#TotalWindows	BPs= 3
nt-1095	-	G	70	-	-	-	-	-
1095	1044	C	12	-18.12	0.24	18.34	2.93	0.04
1095	1106	C	51	-23.95	-1.25	12.86	-63.7	-0.91
1095	1089	C	7	-24.09	-0.3	23.13	-2.11	-0.03

i-nuc	BP(j)	Nuc	#BP_Win	avgMFE	avgZ	avgED	SumZ	SumZ/#TotalWindows	BPs= 3
nt-1096	-	G	70	-	-	-	-	-
1096	1043	C	11	-18.5	0.14	18.07	1.58	0.02
1096	1105	C	52	-23.87	-1.23	12.8	-63.96	-0.91
1096	1088	C	7	-24.09	-0.3	23.13	-2.11	-0.03

i-nuc	BP(j)	Nuc	#BP_Win	avgMFE	avgZ	avgED	SumZ	SumZ/#TotalWindows	BPs= 2
nt-1097	-	G	70	-	-	-	-	-
1097	NoBP	G	11	-18.63	0.05	17.37	0.54	0.01
1097	1104	C	52	-23.87	-1.23	12.8	-63.96	-0.91
1097	1087	C	7	-24.09	-0.3	23.13	-2.11	-0.03

i-nuc	BP(j)	Nuc	#BP_Win	avgMFE	avgZ	avgED	SumZ	SumZ/#TotalWindows	BPs= 1
nt-1098	-	A	70	-	-	-	-	-
1098	NoBP	A	18	-20.77	-0.18	19.15	-3.17	-0.05
1098	1103	U	52	-23.87	-1.23	12.8	-63.96	-0.91

i-nuc	BP(j)	Nuc	#BP_Win	avgMFE	avgZ	avgED	SumZ	SumZ/#TotalWindows	BPs= 1
nt-1099	-	C	70	-	-	-	-	-
1099	NoBP	C	63	-22.97	-1.05	13.32	-66.22	-0.95
1099	1086	G	7	-24.09	-0.3	23.13	-2.11	-0.03

i-nuc	BP(j)	Nuc	#BP_Win	avgMFE	avgZ	avgED	SumZ	SumZ/#TotalWindows	BPs= 1
nt-1100	-	A	70	-	-	-	-	-
1100	NoBP	A	63	-22.97	-1.08	13.16	-67.86	-0.97
1100	1085	U	7	-24.09	-0.3	23.13	-2.11	-0.03

i-nuc	BP(j)	Nuc	#BP_Win	avgMFE	avgZ	avgED	SumZ	SumZ/#TotalWindows	BPs= 1
nt-1101	-	C	70	-	-	-	-	-
1101	NoBP	C	63	-22.97	-1.1	13.02	-69.14	-0.99
1101	1078	G	7	-24.09	-0.3	23.13	-2.11	-0.03

i-nuc	BP(j)	Nuc	#BP_Win	avgMFE	avgZ	avgED	SumZ	SumZ/#TotalWindows	BPs= 1
nt-1102	-	U	70	-	-	-	-	-
1102	NoBP	U	63	-22.98	-1.12	12.87	-70.28	-1.0
1102	1077	G	7	-24.09	-0.3	23.13	-2.11	-0.03

i-nuc	BP(j)	Nuc	#BP_Win	avgMFE	avgZ	avgED	SumZ	SumZ/#TotalWindows	BPs= 2
nt-1103	-	U	70	-	-	-	-	-
1103	NoBP	U	11	-18.79	-0.7	12.33	-7.73	-0.11
1103	1098	A	52	-23.87	-1.23	12.8	-63.96	-0.91
1103	1076	A	7	-24.09	-0.3	23.13	-2.11	-0.03

i-nuc	BP(j)	Nuc	#BP_Win	avgMFE	avgZ	avgED	SumZ	SumZ/#TotalWindows	BPs= 2
nt-1104	-	C	70	-	-	-	-	-
1104	NoBP	C	11	-18.82	-0.84	11.4	-9.2	-0.13
1104	1097	G	52	-23.87	-1.23	12.8	-63.96	-0.91
1104	1075	G	7	-24.09	-0.3	23.13	-2.11	-0.03

i-nuc	BP(j)	Nuc	#BP_Win	avgMFE	avgZ	avgED	SumZ	SumZ/#TotalWindows	BPs= 2
nt-1105	-	C	70	-	-	-	-	-
1105	NoBP	C	11	-18.85	-0.89	10.54	-9.8	-0.14
1105	1096	G	52	-23.87	-1.23	12.8	-63.96	-0.91
1105	1074	G	7	-24.09	-0.3	23.13	-2.11	-0.03

i-nuc	BP(j)	Nuc	#BP_Win	avgMFE	avgZ	avgED	SumZ	SumZ/#TotalWindows	BPs= 2
nt-1106	-	C	70	-	-	-	-	-
1106	NoBP	C	12	-19.13	-0.92	9.46	-11.06	-0.16
1106	1095	G	51	-23.95	-1.25	12.86	-63.7	-0.91
1106	1073	G	7	-24.09	-0.3	23.13	-2.11	-0.03

i-nuc	BP(j)	Nuc	#BP_Win	avgMFE	avgZ	avgED	SumZ	SumZ/#TotalWindows	BPs= 2
nt-1107	-	C	70	-	-	-	-	-
1107	1094	G	50	-23.96	-1.25	12.96	-62.72	-0.9
1107	1072	G	7	-24.09	-0.3	23.13	-2.11	-0.03
1107	NoBP	C	13	-19.72	-0.99	8.18	-12.92	-0.18

i-nuc	BP(j)	Nuc	#BP_Win	avgMFE	avgZ	avgED	SumZ	SumZ/#TotalWindows	BPs= 4
nt-1108	-	G	70	-	-	-	-	-
1108	NoBP	G	1	-22.1	-0.32	18.47	-0.32	-0.0
1108	1093	U	33	-23.58	-0.76	15.23	-25.18	-0.36
1108	1071	C	7	-24.09	-0.3	23.13	-2.11	-0.03
1108	1138	C	4	-19.42	-0.83	12.33	-3.31	-0.05
1108	1153	C	25	-23.14	-1.92	6.97	-48.08	-0.69

i-nuc	BP(j)	Nuc	#BP_Win	avgMFE	avgZ	avgED	SumZ	SumZ/#TotalWindows	BPs= 4
nt-1109	-	C	70	-	-	-	-	-
1109	NoBP	C	27	-23.31	-0.76	15.34	-20.53	-0.29
1109	1070	G	7	-24.09	-0.3	23.13	-2.11	-0.03
1109	1119	G	7	-24.2	-0.82	14.2	-5.76	-0.08
1109	1137	G	4	-19.42	-0.83	12.33	-3.31	-0.05
1109	1152	G	25	-23.14	-1.92	6.97	-48.08	-0.69

i-nuc	BP(j)	Nuc	#BP_Win	avgMFE	avgZ	avgED	SumZ	SumZ/#TotalWindows	BPs= 3
nt-1110	-	C	70	-	-	-	-	-
1110	NoBP	C	48	-23.13	-1.46	10.89	-70.08	-1.0
1110	1058	G	11	-24.05	-0.12	19.53	-1.31	-0.02
1110	1118	G	7	-24.2	-0.82	14.2	-5.76	-0.08
1110	1136	G	4	-19.42	-0.83	12.33	-3.31	-0.05

i-nuc	BP(j)	Nuc	#BP_Win	avgMFE	avgZ	avgED	SumZ	SumZ/#TotalWindows	BPs= 4
nt-1111	-	G	70	-	-	-	-	-
1111	NoBP	G	24	-22.66	-0.8	14.12	-19.22	-0.27
1111	1057	C	11	-24.05	-0.12	19.53	-1.31	-0.02
1111	1049	C	2	-23.5	0.06	25.63	0.12	0.0
1111	1138	C	2	-25.9	-0.98	21.76	-1.95	-0.03
1111	1150	C	31	-22.97	-1.89	7.48	-58.69	-0.84

i-nuc	BP(j)	Nuc	#BP_Win	avgMFE	avgZ	avgED	SumZ	SumZ/#TotalWindows	BPs= 6
nt-1112	-	C	70	-	-	-	-	-
1112	1056	G	11	-24.05	-0.12	19.53	-1.31	-0.02
1112	1048	G	2	-23.5	0.06	25.63	0.12	0.0
1112	1067	G	1	-24.4	-0.06	17.93	-0.06	-0.0
1112	NoBP	C	21	-22.7	-0.83	13.8	-17.52	-0.25
1112	1137	G	2	-25.9	-0.98	21.76	-1.95	-0.03
1112	1149	G	32	-22.88	-1.89	7.45	-60.39	-0.86
1112	1179	G	1	-18.2	-0.22	15.96	-0.22	-0.0

i-nuc	BP(j)	Nuc	#BP_Win	avgMFE	avgZ	avgED	SumZ	SumZ/#TotalWindows	BPs= 4
nt-1113	-	U	70	-	-	-	-	-
1113	NoBP	U	32	-23.22	-0.56	15.96	-17.78	-0.25
1113	1047	A	2	-23.5	0.06	25.63	0.12	0.0
1113	1136	G	2	-25.9	-0.98	21.76	-1.95	-0.03
1113	1148	A	33	-22.71	-1.86	7.46	-61.48	-0.88
1113	1178	A	1	-18.2	-0.22	15.96	-0.22	-0.0

i-nuc	BP(j)	Nuc	#BP_Win	avgMFE	avgZ	avgED	SumZ	SumZ/#TotalWindows	BPs= 4
nt-1114	-	G	70	-	-	-	-	-
1114	NoBP	G	26	-23.08	-0.47	17.37	-12.24	-0.17
1114	1065	C	1	-24.4	-0.06	17.93	-0.06	-0.0
1114	1087	C	8	-24.51	-0.88	15.1	-7.06	-0.1
1114	1147	C	34	-22.52	-1.82	7.61	-61.78	-0.88
1114	1177	U	1	-18.2	-0.22	15.96	-0.22	-0.0

i-nuc	BP(j)	Nuc	#BP_Win	avgMFE	avgZ	avgED	SumZ	SumZ/#TotalWindows	BPs= 4
nt-1115	-	C	70	-	-	-	-	-
1115	NoBP	C	26	-23.47	-0.66	16.51	-17.09	-0.24
1115	1053	G	6	-25.12	-0.4	15.94	-2.38	-0.03
1115	1146	G	34	-22.52	-1.82	7.61	-61.78	-0.88
1115	1176	G	1	-18.2	-0.22	15.96	-0.22	-0.0
1115	1182	G	3	-18.27	-0.18	20.89	-0.55	-0.01

i-nuc	BP(j)	Nuc	#BP_Win	avgMFE	avgZ	avgED	SumZ	SumZ/#TotalWindows	BPs= 5
nt-1116	-	C	70	-	-	-	-	-
1116	1052	G	6	-25.12	-0.4	15.94	-2.38	-0.03
1116	NoBP	C	46	-22.72	-1.46	9.98	-67.23	-0.96
1116	1086	G	8	-24.51	-0.88	15.1	-7.06	-0.1
1116	1132	G	6	-21.58	-0.88	15.47	-5.26	-0.08
1116	1175	G	1	-18.2	-0.22	15.96	-0.22	-0.0
1116	1181	G	3	-18.27	-0.18	20.89	-0.55	-0.01

i-nuc	BP(j)	Nuc	#BP_Win	avgMFE	avgZ	avgED	SumZ	SumZ/#TotalWindows	BPs= 4
nt-1117	-	A	70	-	-	-	-	-
1117	NoBP	A	19	-23.28	-0.45	15.84	-8.55	-0.12
1117	1085	U	8	-24.51	-0.88	15.1	-7.06	-0.1
1117	1131	U	6	-21.58	-0.88	15.47	-5.26	-0.08
1117	1144	U	34	-22.52	-1.82	7.61	-61.78	-0.88
1117	1180	U	3	-18.27	-0.18	20.89	-0.55	-0.01

i-nuc	BP(j)	Nuc	#BP_Win	avgMFE	avgZ	avgED	SumZ	SumZ/#TotalWindows	BPs= 6
nt-1118	-	G	70	-	-	-	-	-
1118	NoBP	G	13	-21.38	-0.21	17.36	-2.69	-0.04
1118	1063	U	1	-24.4	-0.06	17.93	-0.06	-0.0
1118	1110	C	7	-24.2	-0.82	14.2	-5.76	-0.08
1118	1084	C	8	-24.51	-0.88	15.1	-7.06	-0.1
1118	1130	C	6	-21.58	-0.88	15.47	-5.26	-0.08
1118	1143	C	34	-22.52	-1.82	7.61	-61.78	-0.88
1118	1173	C	1	-18.2	-0.22	15.96	-0.22	-0.0

i-nuc	BP(j)	Nuc	#BP_Win	avgMFE	avgZ	avgED	SumZ	SumZ/#TotalWindows	BPs= 6
nt-1119	-	G	70	-	-	-	-	-
1119	NoBP	G	13	-20.84	-0.22	17.1	-2.83	-0.04
1119	1062	C	1	-24.4	-0.06	17.93	-0.06	-0.0
1119	1109	C	7	-24.2	-0.82	14.2	-5.76	-0.08
1119	1083	U	8	-24.51	-0.88	15.1	-7.06	-0.1
1119	1128	C	6	-21.58	-0.88	15.47	-5.26	-0.08
1119	1142	C	34	-22.52	-1.82	7.61	-61.78	-0.88
1119	1172	U	1	-18.2	-0.22	15.96	-0.22	-0.0

i-nuc	BP(j)	Nuc	#BP_Win	avgMFE	avgZ	avgED	SumZ	SumZ/#TotalWindows	BPs= 6
nt-1120	-	A	70	-	-	-	-	-
1120	NoBP	A	17	-22.26	-0.52	15.05	-8.76	-0.13
1120	1061	U	1	-24.4	-0.06	17.93	-0.06	-0.0
1120	1082	U	8	-24.51	-0.88	15.1	-7.06	-0.1
1120	1127	U	6	-21.58	-0.88	15.47	-5.26	-0.08
1120	1141	U	34	-22.52	-1.82	7.61	-61.78	-0.88
1120	1171	U	1	-18.2	-0.22	15.96	-0.22	-0.0
1120	1177	U	3	-18.27	-0.18	20.89	-0.55	-0.01

i-nuc	BP(j)	Nuc	#BP_Win	avgMFE	avgZ	avgED	SumZ	SumZ/#TotalWindows	BPs= 3
nt-1121	-	C	70	-	-	-	-	-
1121	NoBP	C	59	-22.33	-1.31	10.91	-77.4	-1.11
1121	1074	G	7	-24.2	-0.82	14.2	-5.76	-0.08
1121	1164	G	1	-18.2	-0.22	15.96	-0.22	-0.0
1121	1176	G	3	-18.27	-0.18	20.89	-0.55	-0.01

i-nuc	BP(j)	Nuc	#BP_Win	avgMFE	avgZ	avgED	SumZ	SumZ/#TotalWindows	BPs= 4
nt-1122	-	C	70	-	-	-	-	-
1122	NoBP	C	53	-22.66	-1.4	11.05	-73.94	-1.06
1122	1073	G	7	-24.2	-0.82	14.2	-5.76	-0.08
1122	1163	G	1	-18.2	-0.22	15.96	-0.22	-0.0
1122	1175	G	3	-18.27	-0.18	20.89	-0.55	-0.01
1122	1182	G	6	-18.2	-0.68	11.16	-4.08	-0.06

i-nuc	BP(j)	Nuc	#BP_Win	avgMFE	avgZ	avgED	SumZ	SumZ/#TotalWindows	BPs= 4
nt-1123	-	C	70	-	-	-	-	-
1123	NoBP	C	53	-22.49	-1.42	10.78	-75.42	-1.08
1123	1058	G	1	-24.4	-0.06	17.93	-0.06	-0.0
1123	1072	G	7	-24.2	-0.82	14.2	-5.76	-0.08
1123	1174	G	3	-18.27	-0.18	20.89	-0.55	-0.01
1123	1181	G	6	-18.2	-0.68	11.16	-4.08	-0.06

i-nuc	BP(j)	Nuc	#BP_Win	avgMFE	avgZ	avgED	SumZ	SumZ/#TotalWindows	BPs= 6
nt-1124	-	G	70	-	-	-	-	-
1124	NoBP	G	10	-20.92	-0.75	16.31	-7.48	-0.11
1124	1057	C	1	-24.4	-0.06	17.93	-0.06	-0.0
1124	1071	C	7	-24.2	-0.82	14.2	-5.76	-0.08
1124	1079	C	8	-24.51	-0.88	15.1	-7.06	-0.1
1124	1138	C	34	-22.52	-1.82	7.61	-61.78	-0.88
1124	1161	C	4	-18.25	-0.19	19.66	-0.77	-0.01
1124	1180	U	6	-18.2	-0.68	11.16	-4.08	-0.06

i-nuc	BP(j)	Nuc	#BP_Win	avgMFE	avgZ	avgED	SumZ	SumZ/#TotalWindows	BPs= 6
nt-1125	-	C	70	-	-	-	-	-
1125	1056	G	1	-24.4	-0.06	17.93	-0.06	-0.0
1125	1070	G	7	-24.2	-0.82	14.2	-5.76	-0.08
1125	1078	G	8	-24.51	-0.88	15.1	-7.06	-0.1
1125	NoBP	C	10	-20.63	-0.94	14.79	-9.43	-0.13
1125	1137	G	34	-22.52	-1.82	7.61	-61.78	-0.88
1125	1160	G	4	-18.25	-0.19	19.66	-0.77	-0.01
1125	1179	G	6	-18.2	-0.68	11.16	-4.08	-0.06

i-nuc	BP(j)	Nuc	#BP_Win	avgMFE	avgZ	avgED	SumZ	SumZ/#TotalWindows	BPs= 3
nt-1126	-	U	70	-	-	-	-	-
1126	NoBP	U	22	-21.28	-0.78	15.28	-17.19	-0.25
1126	1077	G	8	-24.51	-0.88	15.1	-7.06	-0.1
1126	1136	G	34	-22.52	-1.82	7.61	-61.78	-0.88
1126	1178	A	6	-18.2	-0.68	11.16	-4.08	-0.06

i-nuc	BP(j)	Nuc	#BP_Win	avgMFE	avgZ	avgED	SumZ	SumZ/#TotalWindows	BPs= 4
nt-1127	-	U	70	-	-	-	-	-
1127	NoBP	U	17	-18.91	-0.7	14.16	-11.94	-0.17
1127	1068	A	5	-24.48	-1.01	12.04	-5.05	-0.07
1127	1076	A	8	-24.51	-0.88	15.1	-7.06	-0.1
1127	1120	A	6	-21.58	-0.88	15.47	-5.26	-0.08
1127	1135	A	34	-22.52	-1.82	7.61	-61.78	-0.88

i-nuc	BP(j)	Nuc	#BP_Win	avgMFE	avgZ	avgED	SumZ	SumZ/#TotalWindows	BPs= 3
nt-1128	-	C	70	-	-	-	-	-
1128	1067	G	5	-24.48	-1.01	12.04	-5.05	-0.07
1128	1075	G	8	-24.51	-0.88	15.1	-7.06	-0.1
1128	1119	G	6	-21.58	-0.88	15.47	-5.26	-0.08
1128	NoBP	C	51	-21.24	-1.46	9.63	-74.57	-1.07

i-nuc	BP(j)	Nuc	#BP_Win	avgMFE	avgZ	avgED	SumZ	SumZ/#TotalWindows	BPs= 3
nt-1129	-	U	70	-	-	-	-	-
1129	NoBP	U	44	-22.59	-1.62	9.01	-71.29	-1.02
1129	1074	G	8	-24.51	-0.88	15.1	-7.06	-0.1
1129	1158	A	12	-18.97	-0.82	14.71	-9.81	-0.14
1129	1176	G	6	-18.2	-0.68	11.16	-4.08	-0.06

i-nuc	BP(j)	Nuc	#BP_Win	avgMFE	avgZ	avgED	SumZ	SumZ/#TotalWindows	BPs= 4
nt-1130	-	C	70	-	-	-	-	-
1130	NoBP	C	37	-22.7	-1.75	7.94	-64.77	-0.93
1130	1073	G	8	-24.51	-0.88	15.1	-7.06	-0.1
1130	1118	G	6	-21.58	-0.88	15.47	-5.26	-0.08
1130	1157	G	13	-18.89	-0.8	14.94	-10.45	-0.15
1130	1175	G	6	-18.2	-0.68	11.16	-4.08	-0.06

i-nuc	BP(j)	Nuc	#BP_Win	avgMFE	avgZ	avgED	SumZ	SumZ/#TotalWindows	BPs= 4
nt-1131	-	U	70	-	-	-	-	-
1131	NoBP	U	38	-22.46	-1.69	8.22	-64.06	-0.92
1131	1072	G	7	-24.91	-0.91	15.71	-6.34	-0.09
1131	1117	A	6	-21.58	-0.88	15.47	-5.26	-0.08
1131	1156	A	13	-18.89	-0.8	14.94	-10.45	-0.15
1131	1174	G	6	-18.2	-0.68	11.16	-4.08	-0.06

i-nuc	BP(j)	Nuc	#BP_Win	avgMFE	avgZ	avgED	SumZ	SumZ/#TotalWindows	BPs= 5
nt-1132	-	G	70	-	-	-	-	-
1132	NoBP	G	38	-22.41	-1.66	8.53	-63.24	-0.9
1132	1071	C	6	-25.27	-1.01	14.8	-6.03	-0.09
1132	1116	C	6	-21.58	-0.88	15.47	-5.26	-0.08
1132	1155	U	13	-18.89	-0.8	14.94	-10.45	-0.15
1132	1173	C	6	-18.2	-0.68	11.16	-4.08	-0.06
1132	1199	C	1	-16.6	0.68	14.95	0.68	0.01

i-nuc	BP(j)	Nuc	#BP_Win	avgMFE	avgZ	avgED	SumZ	SumZ/#TotalWindows	BPs= 2
nt-1133	-	A	70	-	-	-	-	-
1133	NoBP	A	51	-22.37	-1.43	10.23	-72.72	-1.04
1133	1154	U	13	-18.89	-0.8	14.94	-10.45	-0.15
1133	1172	U	6	-18.2	-0.68	11.16	-4.08	-0.06

i-nuc	BP(j)	Nuc	#BP_Win	avgMFE	avgZ	avgED	SumZ	SumZ/#TotalWindows	BPs= 1
nt-1134	-	A	70	-	-	-	-	-
1134	NoBP	A	64	-21.53	-1.28	11.19	-81.8	-1.17
1134	1171	U	6	-18.2	-0.68	11.16	-4.08	-0.06

i-nuc	BP(j)	Nuc	#BP_Win	avgMFE	avgZ	avgED	SumZ	SumZ/#TotalWindows	BPs= 3
nt-1135	-	A	70	-	-	-	-	-
1135	NoBP	A	25	-20.82	-0.83	15.0	-20.7	-0.3
1135	1127	U	34	-22.52	-1.82	7.61	-61.78	-0.88
1135	1170	U	6	-18.2	-0.68	11.16	-4.08	-0.06
1135	1196	U	5	-16.4	0.53	16.86	2.65	0.04

i-nuc	BP(j)	Nuc	#BP_Win	avgMFE	avgZ	avgED	SumZ	SumZ/#TotalWindows	BPs= 6
nt-1136	-	G	70	-	-	-	-	-
1136	NoBP	G	5	-24.04	-0.78	14.4	-3.91	-0.06
1136	1113	U	2	-25.9	-0.98	21.76	-1.95	-0.03
1136	1110	C	4	-19.42	-0.83	12.33	-3.31	-0.05
1136	1126	U	34	-22.52	-1.82	7.61	-61.78	-0.88
1136	1151	U	13	-18.89	-0.8	14.94	-10.45	-0.15
1136	1169	U	6	-18.2	-0.68	11.16	-4.08	-0.06
1136	1195	C	6	-16.23	0.65	17.76	3.9	0.06

i-nuc	BP(j)	Nuc	#BP_Win	avgMFE	avgZ	avgED	SumZ	SumZ/#TotalWindows	BPs= 6
nt-1137	-	G	70	-	-	-	-	-
1137	NoBP	G	5	-21.9	-0.38	16.18	-1.92	-0.03
1137	1112	C	2	-25.9	-0.98	21.76	-1.95	-0.03
1137	1109	C	4	-19.42	-0.83	12.33	-3.31	-0.05
1137	1125	C	34	-22.52	-1.82	7.61	-61.78	-0.88
1137	1150	C	13	-18.89	-0.8	14.94	-10.45	-0.15
1137	1168	U	6	-18.2	-0.68	11.16	-4.08	-0.06
1137	1194	C	6	-16.23	0.65	17.76	3.9	0.06

i-nuc	BP(j)	Nuc	#BP_Win	avgMFE	avgZ	avgED	SumZ	SumZ/#TotalWindows	BPs= 5
nt-1138	-	C	70	-	-	-	-	-
1138	1111	G	2	-25.9	-0.98	21.76	-1.95	-0.03
1138	NoBP	C	11	-18.97	-0.41	13.7	-4.5	-0.06
1138	1108	G	4	-19.42	-0.83	12.33	-3.31	-0.05
1138	1124	G	34	-22.52	-1.82	7.61	-61.78	-0.88
1138	1149	G	13	-18.89	-0.8	14.94	-10.45	-0.15
1138	1193	G	6	-16.23	0.65	17.76	3.9	0.06

i-nuc	BP(j)	Nuc	#BP_Win	avgMFE	avgZ	avgED	SumZ	SumZ/#TotalWindows	BPs= 2
nt-1139	-	U	70	-	-	-	-	-
1139	NoBP	U	51	-21.45	-1.38	9.78	-70.24	-1.0
1139	1148	A	13	-18.89	-0.8	14.94	-10.45	-0.15
1139	1192	A	6	-16.23	0.65	17.76	3.9	0.06

i-nuc	BP(j)	Nuc	#BP_Win	avgMFE	avgZ	avgED	SumZ	SumZ/#TotalWindows	BPs= 1
nt-1140	-	C	70	-	-	-	-	-
1140	NoBP	C	57	-20.7	-1.12	10.66	-64.1	-0.92
1140	1146	G	13	-18.89	-0.8	14.94	-10.45	-0.15

i-nuc	BP(j)	Nuc	#BP_Win	avgMFE	avgZ	avgED	SumZ	SumZ/#TotalWindows	BPs= 4
nt-1141	-	U	70	-	-	-	-	-
1141	NoBP	U	24	-18.56	-0.44	15.29	-10.52	-0.15
1141	1076	A	1	-19.8	-0.36	15.1	-0.36	-0.01
1141	1120	A	34	-22.52	-1.82	7.61	-61.78	-0.88
1141	1165	A	6	-18.2	-0.68	11.16	-4.08	-0.06
1141	1206	A	5	-15.12	0.86	22.39	4.29	0.06

i-nuc	BP(j)	Nuc	#BP_Win	avgMFE	avgZ	avgED	SumZ	SumZ/#TotalWindows	BPs= 4
nt-1142	-	C	70	-	-	-	-	-
1142	NoBP	C	24	-18.2	-0.37	15.49	-8.95	-0.13
1142	1075	G	1	-19.8	-0.36	15.1	-0.36	-0.01
1142	1119	G	34	-22.52	-1.82	7.61	-61.78	-0.88
1142	1164	G	6	-18.2	-0.68	11.16	-4.08	-0.06
1142	1205	G	5	-15.12	0.86	22.39	4.29	0.06

i-nuc	BP(j)	Nuc	#BP_Win	avgMFE	avgZ	avgED	SumZ	SumZ/#TotalWindows	BPs= 4
nt-1143	-	C	70	-	-	-	-	-
1143	1074	G	1	-19.8	-0.36	15.1	-0.36	-0.01
1143	NoBP	C	23	-17.71	-0.28	17.05	-6.45	-0.09
1143	1118	G	34	-22.52	-1.82	7.61	-61.78	-0.88
1143	1163	G	6	-18.2	-0.68	11.16	-4.08	-0.06
1143	1157	G	6	-16.23	0.65	17.76	3.9	0.06

i-nuc	BP(j)	Nuc	#BP_Win	avgMFE	avgZ	avgED	SumZ	SumZ/#TotalWindows	BPs= 3
nt-1144	-	U	70	-	-	-	-	-
1144	NoBP	U	25	-18.2	-0.54	14.92	-13.53	-0.19
1144	1117	A	34	-22.52	-1.82	7.61	-61.78	-0.88
1144	1156	A	6	-16.23	0.65	17.76	3.9	0.06
1144	1203	A	5	-15.12	0.86	22.39	4.29	0.06

i-nuc	BP(j)	Nuc	#BP_Win	avgMFE	avgZ	avgED	SumZ	SumZ/#TotalWindows	BPs= 1
nt-1145	-	U	70	-	-	-	-	-
1145	NoBP	U	65	-20.2	-1.06	11.54	-69.21	-0.99
1145	1202	G	5	-15.12	0.86	22.39	4.29	0.06

i-nuc	BP(j)	Nuc	#BP_Win	avgMFE	avgZ	avgED	SumZ	SumZ/#TotalWindows	BPs= 6
nt-1146	-	G	70	-	-	-	-	-
1146	NoBP	G	1	-19.1	-0.92	10.82	-0.92	-0.01
1146	1115	C	34	-22.52	-1.82	7.61	-61.78	-0.88
1146	1140	C	13	-18.89	-0.8	14.94	-10.45	-0.15
1146	1161	C	6	-18.2	-0.68	11.16	-4.08	-0.06
1146	1153	C	6	-16.23	0.65	17.76	3.9	0.06
1146	1201	C	5	-15.12	0.86	22.39	4.29	0.06
1146	1209	C	5	-14.1	1.31	25.71	6.53	0.09

i-nuc	BP(j)	Nuc	#BP_Win	avgMFE	avgZ	avgED	SumZ	SumZ/#TotalWindows	BPs= 5
nt-1147	-	C	70	-	-	-	-	-
1147	1114	G	34	-22.52	-1.82	7.61	-61.78	-0.88
1147	NoBP	C	14	-18.51	-0.67	15.64	-9.32	-0.13
1147	1160	G	6	-18.2	-0.68	11.16	-4.08	-0.06
1147	1152	G	6	-16.23	0.65	17.76	3.9	0.06
1147	1200	G	5	-15.12	0.86	22.39	4.29	0.06
1147	1208	G	5	-14.1	1.31	25.71	6.53	0.09

i-nuc	BP(j)	Nuc	#BP_Win	avgMFE	avgZ	avgED	SumZ	SumZ/#TotalWindows	BPs= 4
nt-1148	-	A	70	-	-	-	-	-
1148	1113	U	33	-22.71	-1.86	7.46	-61.48	-0.88
1148	1139	U	13	-18.89	-0.8	14.94	-10.45	-0.15
1148	NoBP	A	18	-16.42	0.29	17.17	5.14	0.07
1148	1207	U	5	-14.1	1.31	25.71	6.53	0.09
1148	1213	U	1	-13.6	1.13	24.7	1.13	0.02

i-nuc	BP(j)	Nuc	#BP_Win	avgMFE	avgZ	avgED	SumZ	SumZ/#TotalWindows	BPs= 3
nt-1149	-	G	70	-	-	-	-	-
1149	1112	C	32	-22.88	-1.89	7.45	-60.39	-0.86
1149	1138	C	13	-18.89	-0.8	14.94	-10.45	-0.15
1149	NoBP	G	24	-15.81	0.55	19.25	13.16	0.19
1149	1212	C	1	-13.6	1.13	24.7	1.13	0.02

i-nuc	BP(j)	Nuc	#BP_Win	avgMFE	avgZ	avgED	SumZ	SumZ/#TotalWindows	BPs= 3
nt-1150	-	C	70	-	-	-	-	-
1150	1111	G	31	-22.97	-1.89	7.48	-58.69	-0.84
1150	1137	G	13	-18.89	-0.8	14.94	-10.45	-0.15
1150	1157	G	6	-18.2	-0.68	11.16	-4.08	-0.06
1150	NoBP	C	20	-14.86	0.98	22.17	19.52	0.28

i-nuc	BP(j)	Nuc	#BP_Win	avgMFE	avgZ	avgED	SumZ	SumZ/#TotalWindows	BPs= 3
nt-1151	-	U	70	-	-	-	-	-
1151	NoBP	U	46	-20.2	-0.92	12.26	-42.33	-0.6
1151	1136	G	13	-18.89	-0.8	14.94	-10.45	-0.15
1151	1156	A	6	-18.2	-0.68	11.16	-4.08	-0.06
1151	1202	G	5	-14.1	1.31	25.71	6.53	0.09

i-nuc	BP(j)	Nuc	#BP_Win	avgMFE	avgZ	avgED	SumZ	SumZ/#TotalWindows	BPs= 5
nt-1152	-	G	70	-	-	-	-	-
1152	NoBP	G	23	-19.16	-0.87	13.38	-19.96	-0.29
1152	1109	C	25	-23.14	-1.92	6.97	-48.08	-0.69
1152	1147	C	6	-16.23	0.65	17.76	3.9	0.06
1152	1194	C	5	-15.12	0.86	22.39	4.29	0.06
1152	1201	C	6	-14.02	1.27	24.99	7.59	0.11
1152	1209	C	5	-13.44	1.17	23.81	5.87	0.08

i-nuc	BP(j)	Nuc	#BP_Win	avgMFE	avgZ	avgED	SumZ	SumZ/#TotalWindows	BPs= 5
nt-1153	-	C	70	-	-	-	-	-
1153	1108	G	25	-23.14	-1.92	6.97	-48.08	-0.69
1153	NoBP	C	23	-18.67	-0.71	13.98	-16.29	-0.23
1153	1146	G	6	-16.23	0.65	17.76	3.9	0.06
1153	1193	G	5	-15.12	0.86	22.39	4.29	0.06
1153	1200	G	6	-14.02	1.27	24.99	7.59	0.11
1153	1208	G	5	-13.44	1.17	23.81	5.87	0.08

i-nuc	BP(j)	Nuc	#BP_Win	avgMFE	avgZ	avgED	SumZ	SumZ/#TotalWindows	BPs= 2
nt-1154	-	U	70	-	-	-	-	-
1154	NoBP	U	52	-19.21	-0.64	13.23	-33.07	-0.47
1154	1133	A	13	-18.89	-0.8	14.94	-10.45	-0.15
1154	1192	A	5	-15.12	0.86	22.39	4.29	0.06

i-nuc	BP(j)	Nuc	#BP_Win	avgMFE	avgZ	avgED	SumZ	SumZ/#TotalWindows	BPs= 1
nt-1155	-	U	70	-	-	-	-	-
1155	NoBP	U	57	-18.64	-0.44	14.21	-25.34	-0.36
1155	1132	G	13	-18.89	-0.8	14.94	-10.45	-0.15

i-nuc	BP(j)	Nuc	#BP_Win	avgMFE	avgZ	avgED	SumZ	SumZ/#TotalWindows	BPs= 4
nt-1156	-	A	70	-	-	-	-	-
1156	NoBP	A	39	-19.48	-0.73	12.73	-28.36	-0.41
1156	1131	U	13	-18.89	-0.8	14.94	-10.45	-0.15
1156	1151	U	6	-18.2	-0.68	11.16	-4.08	-0.06
1156	1144	U	6	-16.23	0.65	17.76	3.9	0.06
1156	1196	U	6	-14.02	1.27	24.99	7.59	0.11

i-nuc	BP(j)	Nuc	#BP_Win	avgMFE	avgZ	avgED	SumZ	SumZ/#TotalWindows	BPs= 5
nt-1157	-	G	70	-	-	-	-	-
1157	NoBP	G	34	-20.01	-0.89	11.4	-30.19	-0.43
1157	1130	C	13	-18.89	-0.8	14.94	-10.45	-0.15
1157	1150	C	6	-18.2	-0.68	11.16	-4.08	-0.06
1157	1143	C	6	-16.23	0.65	17.76	3.9	0.06
1157	1195	C	6	-14.02	1.27	24.99	7.59	0.11
1157	1204	C	5	-13.44	1.17	23.81	5.87	0.08

i-nuc	BP(j)	Nuc	#BP_Win	avgMFE	avgZ	avgED	SumZ	SumZ/#TotalWindows	BPs= 1
nt-1158	-	A	70	-	-	-	-	-
1158	NoBP	A	58	-18.0	-0.24	14.78	-13.64	-0.19
1158	1129	U	12	-18.97	-0.82	14.71	-9.81	-0.14

i-nuc	BP(j)	Nuc	#BP_Win	avgMFE	avgZ	avgED	SumZ	SumZ/#TotalWindows	BPs= 2
nt-1159	-	C	70	-	-	-	-	-
1159	NoBP	C	59	-18.78	-0.56	13.12	-33.32	-0.48
1159	1193	G	6	-14.02	1.27	24.99	7.59	0.11
1159	1202	G	5	-13.44	1.17	23.81	5.87	0.08

i-nuc	BP(j)	Nuc	#BP_Win	avgMFE	avgZ	avgED	SumZ	SumZ/#TotalWindows	BPs= 5
nt-1160	-	G	70	-	-	-	-	-
1160	NoBP	G	17	-21.52	-1.4	7.5	-23.88	-0.34
1160	1177	U	4	-21.0	-1.16	12.76	-4.63	-0.07
1160	1125	C	4	-18.25	-0.19	19.66	-0.77	-0.01
1160	1147	C	6	-18.2	-0.68	11.16	-4.08	-0.06
1160	1191	C	34	-16.13	0.33	17.9	11.12	0.16
1160	1201	C	5	-13.44	1.17	23.81	5.87	0.08

i-nuc	BP(j)	Nuc	#BP_Win	avgMFE	avgZ	avgED	SumZ	SumZ/#TotalWindows	BPs= 6
nt-1161	-	C	70	-	-	-	-	-
1161	NoBP	C	14	-21.11	-1.35	7.81	-18.86	-0.27
1161	1175	G	2	-21.5	-0.97	6.48	-1.94	-0.03
1161	1176	G	4	-21.0	-1.16	12.76	-4.63	-0.07
1161	1124	G	4	-18.25	-0.19	19.66	-0.77	-0.01
1161	1146	G	6	-18.2	-0.68	11.16	-4.08	-0.06
1161	1190	G	35	-15.98	0.36	17.97	12.54	0.18
1161	1200	G	5	-13.44	1.17	23.81	5.87	0.08

i-nuc	BP(j)	Nuc	#BP_Win	avgMFE	avgZ	avgED	SumZ	SumZ/#TotalWindows	BPs= 3
nt-1162	-	U	70	-	-	-	-	-
1162	NoBP	U	29	-18.2	-0.46	13.31	-13.33	-0.19
1162	1174	G	2	-21.5	-0.97	6.48	-1.94	-0.03
1162	1175	G	4	-21.0	-1.16	12.76	-4.63	-0.07
1162	1189	A	35	-15.98	0.36	17.97	12.54	0.18

i-nuc	BP(j)	Nuc	#BP_Win	avgMFE	avgZ	avgED	SumZ	SumZ/#TotalWindows	BPs= 6
nt-1163	-	G	70	-	-	-	-	-
1163	NoBP	G	19	-19.98	-0.96	11.18	-18.22	-0.26
1163	1173	C	2	-21.5	-0.97	6.48	-1.94	-0.03
1163	1122	C	1	-18.2	-0.22	15.96	-0.22	-0.0
1163	1143	C	6	-18.2	-0.68	11.16	-4.08	-0.06
1163	1188	C	35	-15.98	0.36	17.97	12.54	0.18
1163	1198	C	5	-13.44	1.17	23.81	5.87	0.08
1163	1210	C	2	-10.3	1.44	16.92	2.89	0.04

i-nuc	BP(j)	Nuc	#BP_Win	avgMFE	avgZ	avgED	SumZ	SumZ/#TotalWindows	BPs= 7
nt-1164	-	G	70	-	-	-	-	-
1164	NoBP	G	12	-18.62	-0.81	8.83	-9.71	-0.14
1164	1172	U	2	-21.5	-0.97	6.48	-1.94	-0.03
1164	1173	C	7	-19.83	-0.74	16.25	-5.18	-0.07
1164	1121	C	1	-18.2	-0.22	15.96	-0.22	-0.0
1164	1142	C	6	-18.2	-0.68	11.16	-4.08	-0.06
1164	1187	C	35	-15.98	0.36	17.97	12.54	0.18
1164	1197	C	5	-13.44	1.17	23.81	5.87	0.08
1164	1209	C	2	-10.3	1.44	16.92	2.89	0.04

i-nuc	BP(j)	Nuc	#BP_Win	avgMFE	avgZ	avgED	SumZ	SumZ/#TotalWindows	BPs= 4
nt-1165	-	A	70	-	-	-	-	-
1165	NoBP	A	50	-16.16	0.16	15.77	7.78	0.11
1165	1171	U	2	-21.5	-0.97	6.48	-1.94	-0.03
1165	1172	U	7	-19.83	-0.74	16.25	-5.18	-0.07
1165	1141	U	6	-18.2	-0.68	11.16	-4.08	-0.06
1165	1196	U	5	-13.44	1.17	23.81	5.87	0.08

i-nuc	BP(j)	Nuc	#BP_Win	avgMFE	avgZ	avgED	SumZ	SumZ/#TotalWindows	BPs= 1
nt-1166	-	U	70	-	-	-	-	-
1166	NoBP	U	35	-17.06	-0.24	13.6	-8.36	-0.12
1166	1186	A	35	-15.98	0.36	17.97	12.54	0.18

i-nuc	BP(j)	Nuc	#BP_Win	avgMFE	avgZ	avgED	SumZ	SumZ/#TotalWindows	BPs= 2
nt-1167	-	U	70	-	-	-	-	-
1167	NoBP	U	33	-17.21	-0.29	13.53	-9.52	-0.14
1167	1185	A	35	-15.98	0.36	17.97	12.54	0.18
1167	1206	A	2	-10.3	1.44	16.92	2.89	0.04

i-nuc	BP(j)	Nuc	#BP_Win	avgMFE	avgZ	avgED	SumZ	SumZ/#TotalWindows	BPs= 3
nt-1168	-	U	70	-	-	-	-	-
1168	NoBP	U	27	-16.67	-0.1	14.26	-2.78	-0.04
1168	1137	G	6	-18.2	-0.68	11.16	-4.08	-0.06
1168	1184	A	35	-15.98	0.36	17.97	12.54	0.18
1168	1205	G	2	-10.3	1.44	16.92	2.89	0.04

i-nuc	BP(j)	Nuc	#BP_Win	avgMFE	avgZ	avgED	SumZ	SumZ/#TotalWindows	BPs= 2
nt-1169	-	U	70	-	-	-	-	-
1169	NoBP	U	29	-15.93	0.08	14.63	2.29	0.03
1169	1136	G	6	-18.2	-0.68	11.16	-4.08	-0.06
1169	1183	A	35	-15.98	0.36	17.97	12.54	0.18

i-nuc	BP(j)	Nuc	#BP_Win	avgMFE	avgZ	avgED	SumZ	SumZ/#TotalWindows	BPs= 3
nt-1170	-	U	70	-	-	-	-	-
1170	NoBP	U	27	-16.03	0.07	14.71	2.02	0.03
1170	1135	A	6	-18.2	-0.68	11.16	-4.08	-0.06
1170	1182	G	35	-15.98	0.36	17.97	12.54	0.18
1170	1203	A	2	-10.3	1.44	16.92	2.89	0.04

i-nuc	BP(j)	Nuc	#BP_Win	avgMFE	avgZ	avgED	SumZ	SumZ/#TotalWindows	BPs= 5
nt-1171	-	U	70	-	-	-	-	-
1171	NoBP	U	24	-15.13	0.28	15.67	6.82	0.1
1171	1165	A	2	-21.5	-0.97	6.48	-1.94	-0.03
1171	1120	A	1	-18.2	-0.22	15.96	-0.22	-0.0
1171	1134	A	6	-18.2	-0.68	11.16	-4.08	-0.06
1171	1181	G	35	-15.98	0.36	17.97	12.54	0.18
1171	1202	G	2	-10.3	1.44	16.92	2.89	0.04

i-nuc	BP(j)	Nuc	#BP_Win	avgMFE	avgZ	avgED	SumZ	SumZ/#TotalWindows	BPs= 4
nt-1172	-	U	70	-	-	-	-	-
1172	NoBP	U	54	-14.73	0.56	17.31	30.02	0.43
1172	1164	G	2	-21.5	-0.97	6.48	-1.94	-0.03
1172	1165	A	7	-19.83	-0.74	16.25	-5.18	-0.07
1172	1119	G	1	-18.2	-0.22	15.96	-0.22	-0.0
1172	1133	A	6	-18.2	-0.68	11.16	-4.08	-0.06

i-nuc	BP(j)	Nuc	#BP_Win	avgMFE	avgZ	avgED	SumZ	SumZ/#TotalWindows	BPs= 6
nt-1173	-	C	70	-	-	-	-	-
1173	NoBP	C	17	-12.18	1.04	16.57	17.66	0.25
1173	1163	G	2	-21.5	-0.97	6.48	-1.94	-0.03
1173	1164	G	7	-19.83	-0.74	16.25	-5.18	-0.07
1173	1118	G	1	-18.2	-0.22	15.96	-0.22	-0.0
1173	1132	G	6	-18.2	-0.68	11.16	-4.08	-0.06
1173	1179	G	35	-15.98	0.36	17.97	12.54	0.18
1173	1200	G	2	-10.3	1.44	16.92	2.89	0.04

i-nuc	BP(j)	Nuc	#BP_Win	avgMFE	avgZ	avgED	SumZ	SumZ/#TotalWindows	BPs= 5
nt-1174	-	G	70	-	-	-	-	-
1174	NoBP	G	41	-16.59	0.17	17.18	7.0	0.1
1174	1162	U	2	-21.5	-0.97	6.48	-1.94	-0.03
1174	1123	C	3	-18.27	-0.18	20.89	-0.55	-0.01
1174	1131	U	6	-18.2	-0.68	11.16	-4.08	-0.06
1174	1195	C	16	-11.21	1.33	17.76	21.35	0.3
1174	1199	C	2	-10.3	1.44	16.92	2.89	0.04

i-nuc	BP(j)	Nuc	#BP_Win	avgMFE	avgZ	avgED	SumZ	SumZ/#TotalWindows	BPs= 8
nt-1175	-	G	70	-	-	-	-	-
1175	1161	C	2	-21.5	-0.97	6.48	-1.94	-0.03
1175	1162	U	4	-21.0	-1.16	12.76	-4.63	-0.07
1175	1116	C	1	-18.2	-0.22	15.96	-0.22	-0.0
1175	1122	C	3	-18.27	-0.18	20.89	-0.55	-0.01
1175	1130	C	6	-18.2	-0.68	11.16	-4.08	-0.06
1175	NoBP	G	35	-15.98	0.36	17.97	12.54	0.18
1175	1194	C	16	-11.21	1.33	17.76	21.35	0.3
1175	1198	C	2	-10.3	1.44	16.92	2.89	0.04
1175	1195	C	1	-8.9	1.52	14.04	1.52	0.02

i-nuc	BP(j)	Nuc	#BP_Win	avgMFE	avgZ	avgED	SumZ	SumZ/#TotalWindows	BPs= 7
nt-1176	-	G	70	-	-	-	-	-
1176	NoBP	G	52	-14.63	0.64	17.69	33.04	0.47
1176	1161	C	4	-21.0	-1.16	12.76	-4.63	-0.07
1176	1115	C	1	-18.2	-0.22	15.96	-0.22	-0.0
1176	1121	C	3	-18.27	-0.18	20.89	-0.55	-0.01
1176	1129	U	6	-18.2	-0.68	11.16	-4.08	-0.06
1176	1197	C	2	-10.3	1.44	16.92	2.89	0.04
1176	1194	C	1	-8.9	1.52	14.04	1.52	0.02
1176	1241	U	1	-6.7	2.18	21.69	2.18	0.03

i-nuc	BP(j)	Nuc	#BP_Win	avgMFE	avgZ	avgED	SumZ	SumZ/#TotalWindows	BPs= 6
nt-1177	-	U	70	-	-	-	-	-
1177	1160	G	4	-21.0	-1.16	12.76	-4.63	-0.07
1177	1114	G	1	-18.2	-0.22	15.96	-0.22	-0.0
1177	1120	A	3	-18.27	-0.18	20.89	-0.55	-0.01
1177	NoBP	U	44	-15.8	0.3	17.05	13.28	0.19
1177	1192	A	16	-11.21	1.33	17.76	21.35	0.3
1177	1193	G	1	-8.9	1.52	14.04	1.52	0.02
1177	1240	A	1	-6.7	2.18	21.69	2.18	0.03

i-nuc	BP(j)	Nuc	#BP_Win	avgMFE	avgZ	avgED	SumZ	SumZ/#TotalWindows	BPs= 3
nt-1178	-	A	70	-	-	-	-	-
1178	NoBP	A	62	-14.46	0.62	17.82	38.29	0.55
1178	1113	U	1	-18.2	-0.22	15.96	-0.22	-0.0
1178	1126	U	6	-18.2	-0.68	11.16	-4.08	-0.06
1178	1239	U	1	-6.7	2.18	21.69	2.18	0.03

i-nuc	BP(j)	Nuc	#BP_Win	avgMFE	avgZ	avgED	SumZ	SumZ/#TotalWindows	BPs= 6
nt-1179	-	G	70	-	-	-	-	-
1179	NoBP	G	24	-12.34	1.0	17.95	23.96	0.34
1179	1112	C	1	-18.2	-0.22	15.96	-0.22	-0.0
1179	1125	C	6	-18.2	-0.68	11.16	-4.08	-0.06
1179	1173	C	35	-15.98	0.36	17.97	12.54	0.18
1179	1194	C	2	-10.3	1.44	16.92	2.89	0.04
1179	1238	C	1	-6.7	2.18	21.69	2.18	0.03
1179	1201	C	1	-6.5	2.1	19.41	2.1	0.03

i-nuc	BP(j)	Nuc	#BP_Win	avgMFE	avgZ	avgED	SumZ	SumZ/#TotalWindows	BPs= 6
nt-1180	-	U	70	-	-	-	-	-
1180	NoBP	U	37	-16.15	0.31	17.95	11.45	0.16
1180	1117	A	3	-18.27	-0.18	20.89	-0.55	-0.01
1180	1124	G	6	-18.2	-0.68	11.16	-4.08	-0.06
1180	1189	A	20	-10.35	1.41	17.83	28.28	0.4
1180	1193	G	2	-10.3	1.44	16.92	2.89	0.04
1180	1237	A	1	-6.7	2.18	21.69	2.18	0.03
1180	1200	G	1	-6.5	2.1	19.41	2.1	0.03

i-nuc	BP(j)	Nuc	#BP_Win	avgMFE	avgZ	avgED	SumZ	SumZ/#TotalWindows	BPs= 5
nt-1181	-	G	70	-	-	-	-	-
1181	NoBP	G	1	-18.2	-0.22	15.96	-0.22	-0.0
1181	1116	C	3	-18.27	-0.18	20.89	-0.55	-0.01
1181	1123	C	6	-18.2	-0.68	11.16	-4.08	-0.06
1181	1171	U	35	-15.98	0.36	17.97	12.54	0.18
1181	1188	C	24	-9.99	1.47	17.96	35.19	0.5
1181	1199	C	1	-6.5	2.1	19.41	2.1	0.03

i-nuc	BP(j)	Nuc	#BP_Win	avgMFE	avgZ	avgED	SumZ	SumZ/#TotalWindows	BPs= 5
nt-1182	-	G	70	-	-	-	-	-
1182	1115	C	3	-18.27	-0.18	20.89	-0.55	-0.01
1182	1122	C	6	-18.2	-0.68	11.16	-4.08	-0.06
1182	1170	U	35	-15.98	0.36	17.97	12.54	0.18
1182	1187	C	24	-9.99	1.47	17.96	35.19	0.5
1182	1198	C	1	-6.5	2.1	19.41	2.1	0.03
1182	NoBP	G	1	-5.1	1.52	17.81	1.52	0.02

i-nuc	BP(j)	Nuc	#BP_Win	avgMFE	avgZ	avgED	SumZ	SumZ/#TotalWindows	BPs= 1
nt-1183	-	A	70	-	-	-	-	-
1183	NoBP	A	35	-11.51	1.01	17.0	35.35	0.51
1183	1169	U	35	-15.98	0.36	17.97	12.54	0.18

i-nuc	BP(j)	Nuc	#BP_Win	avgMFE	avgZ	avgED	SumZ	SumZ/#TotalWindows	BPs= 1
nt-1184	-	A	70	-	-	-	-	-
1184	NoBP	A	35	-11.12	1.05	16.91	36.88	0.53
1184	1168	U	35	-15.98	0.36	17.97	12.54	0.18

i-nuc	BP(j)	Nuc	#BP_Win	avgMFE	avgZ	avgED	SumZ	SumZ/#TotalWindows	BPs= 1
nt-1185	-	A	70	-	-	-	-	-
1185	NoBP	A	35	-10.74	1.13	16.8	39.39	0.56
1185	1167	U	35	-15.98	0.36	17.97	12.54	0.18

i-nuc	BP(j)	Nuc	#BP_Win	avgMFE	avgZ	avgED	SumZ	SumZ/#TotalWindows	BPs= 1
nt-1186	-	A	70	-	-	-	-	-
1186	NoBP	A	35	-10.37	1.2	17.01	41.96	0.6
1186	1166	U	35	-15.98	0.36	17.97	12.54	0.18

i-nuc	BP(j)	Nuc	#BP_Win	avgMFE	avgZ	avgED	SumZ	SumZ/#TotalWindows	BPs= 2
nt-1187	-	C	70	-	-	-	-	-
1187	NoBP	C	11	-9.99	0.88	15.67	9.67	0.14
1187	1164	G	35	-15.98	0.36	17.97	12.54	0.18
1187	1182	G	24	-9.99	1.47	17.96	35.19	0.5

i-nuc	BP(j)	Nuc	#BP_Win	avgMFE	avgZ	avgED	SumZ	SumZ/#TotalWindows	BPs= 2
nt-1188	-	C	70	-	-	-	-	-
1188	NoBP	C	11	-8.8	1.07	16.39	11.72	0.17
1188	1163	G	35	-15.98	0.36	17.97	12.54	0.18
1188	1181	G	24	-9.99	1.47	17.96	35.19	0.5

i-nuc	BP(j)	Nuc	#BP_Win	avgMFE	avgZ	avgED	SumZ	SumZ/#TotalWindows	BPs= 2
nt-1189	-	A	70	-	-	-	-	-
1189	NoBP	A	15	-7.77	1.42	17.49	21.31	0.3
1189	1162	U	35	-15.98	0.36	17.97	12.54	0.18
1189	1180	U	20	-10.35	1.41	17.83	28.28	0.4

i-nuc	BP(j)	Nuc	#BP_Win	avgMFE	avgZ	avgED	SumZ	SumZ/#TotalWindows	BPs= 1
nt-1190	-	G	70	-	-	-	-	-
1190	NoBP	G	35	-8.87	1.51	17.92	52.87	0.76
1190	1161	C	35	-15.98	0.36	17.97	12.54	0.18

i-nuc	BP(j)	Nuc	#BP_Win	avgMFE	avgZ	avgED	SumZ	SumZ/#TotalWindows	BPs= 1
nt-1191	-	C	70	-	-	-	-	-
1191	1160	G	34	-16.13	0.33	17.9	11.12	0.16
1191	NoBP	C	36	-8.57	1.6	18.18	57.62	0.82

i-nuc	BP(j)	Nuc	#BP_Win	avgMFE	avgZ	avgED	SumZ	SumZ/#TotalWindows	BPs= 3
nt-1192	-	A	70	-	-	-	-	-
1192	NoBP	A	43	-11.46	0.97	17.55	41.86	0.6
1192	1139	U	6	-16.23	0.65	17.76	3.9	0.06
1192	1154	U	5	-15.12	0.86	22.39	4.29	0.06
1192	1177	U	16	-11.21	1.33	17.76	21.35	0.3

i-nuc	BP(j)	Nuc	#BP_Win	avgMFE	avgZ	avgED	SumZ	SumZ/#TotalWindows	BPs= 6
nt-1193	-	G	70	-	-	-	-	-
1193	NoBP	G	49	-10.87	1.09	16.88	53.26	0.76
1193	1138	C	6	-16.23	0.65	17.76	3.9	0.06
1193	1153	C	5	-15.12	0.86	22.39	4.29	0.06
1193	1159	C	6	-14.02	1.27	24.99	7.59	0.11
1193	1201	C	1	-13.3	1.34	19.5	1.34	0.02
1193	1180	U	2	-10.3	1.44	16.92	2.89	0.04
1193	1177	U	1	-8.9	1.52	14.04	1.52	0.02

i-nuc	BP(j)	Nuc	#BP_Win	avgMFE	avgZ	avgED	SumZ	SumZ/#TotalWindows	BPs= 6
nt-1194	-	C	70	-	-	-	-	-
1194	NoBP	C	39	-10.91	1.09	17.93	42.6	0.61
1194	1137	G	6	-16.23	0.65	17.76	3.9	0.06
1194	1152	G	5	-15.12	0.86	22.39	4.29	0.06
1194	1175	G	16	-11.21	1.33	17.76	21.35	0.3
1194	1200	G	1	-13.3	1.34	19.5	1.34	0.02
1194	1179	G	2	-10.3	1.44	16.92	2.89	0.04
1194	1176	G	1	-8.9	1.52	14.04	1.52	0.02

i-nuc	BP(j)	Nuc	#BP_Win	avgMFE	avgZ	avgED	SumZ	SumZ/#TotalWindows	BPs= 4
nt-1195	-	C	70	-	-	-	-	-
1195	NoBP	C	41	-10.7	1.13	17.71	46.41	0.66
1195	1136	G	6	-16.23	0.65	17.76	3.9	0.06
1195	1157	G	6	-14.02	1.27	24.99	7.59	0.11
1195	1174	G	16	-11.21	1.33	17.76	21.35	0.3
1195	1175	G	1	-8.9	1.52	14.04	1.52	0.02

i-nuc	BP(j)	Nuc	#BP_Win	avgMFE	avgZ	avgED	SumZ	SumZ/#TotalWindows	BPs= 3
nt-1196	-	U	70	-	-	-	-	-
1196	NoBP	U	54	-10.43	1.25	17.38	67.75	0.97
1196	1135	A	5	-16.4	0.53	16.86	2.65	0.04
1196	1156	A	6	-14.02	1.27	24.99	7.59	0.11
1196	1165	A	5	-13.44	1.17	23.81	5.87	0.08

i-nuc	BP(j)	Nuc	#BP_Win	avgMFE	avgZ	avgED	SumZ	SumZ/#TotalWindows	BPs= 2
nt-1197	-	C	70	-	-	-	-	-
1197	NoBP	C	63	-11.09	1.24	18.13	77.86	1.11
1197	1164	G	5	-13.44	1.17	23.81	5.87	0.08
1197	1176	G	2	-10.3	1.44	16.92	2.89	0.04

i-nuc	BP(j)	Nuc	#BP_Win	avgMFE	avgZ	avgED	SumZ	SumZ/#TotalWindows	BPs= 3
nt-1198	-	C	70	-	-	-	-	-
1198	NoBP	C	62	-11.01	1.26	18.11	77.96	1.11
1198	1163	G	5	-13.44	1.17	23.81	5.87	0.08
1198	1175	G	2	-10.3	1.44	16.92	2.89	0.04
1198	1182	G	1	-6.5	2.1	19.41	2.1	0.03

i-nuc	BP(j)	Nuc	#BP_Win	avgMFE	avgZ	avgED	SumZ	SumZ/#TotalWindows	BPs= 3
nt-1199	-	C	70	-	-	-	-	-
1199	NoBP	C	66	-10.98	1.3	18.6	85.81	1.23
1199	1132	G	1	-16.6	0.68	14.95	0.68	0.01
1199	1174	G	2	-10.3	1.44	16.92	2.89	0.04
1199	1181	G	1	-6.5	2.1	19.41	2.1	0.03

i-nuc	BP(j)	Nuc	#BP_Win	avgMFE	avgZ	avgED	SumZ	SumZ/#TotalWindows	BPs= 7
nt-1200	-	G	70	-	-	-	-	-
1200	NoBP	G	10	-13.74	0.94	15.93	9.38	0.13
1200	1147	C	5	-15.12	0.86	22.39	4.29	0.06
1200	1153	C	6	-14.02	1.27	24.99	7.59	0.11
1200	1161	C	5	-13.44	1.17	23.81	5.87	0.08
1200	1194	C	1	-13.3	1.34	19.5	1.34	0.02
1200	1223	C	40	-8.89	1.5	17.03	60.16	0.86
1200	1173	C	2	-10.3	1.44	16.92	2.89	0.04
1200	1180	U	1	-6.5	2.1	19.41	2.1	0.03

i-nuc	BP(j)	Nuc	#BP_Win	avgMFE	avgZ	avgED	SumZ	SumZ/#TotalWindows	BPs= 6
nt-1201	-	C	70	-	-	-	-	-
1201	NoBP	C	12	-12.64	1.09	16.19	13.09	0.19
1201	1146	G	5	-15.12	0.86	22.39	4.29	0.06
1201	1152	G	6	-14.02	1.27	24.99	7.59	0.11
1201	1160	G	5	-13.44	1.17	23.81	5.87	0.08
1201	1193	G	1	-13.3	1.34	19.5	1.34	0.02
1201	1222	G	40	-8.89	1.5	17.03	60.16	0.86
1201	1179	G	1	-6.5	2.1	19.41	2.1	0.03

i-nuc	BP(j)	Nuc	#BP_Win	avgMFE	avgZ	avgED	SumZ	SumZ/#TotalWindows	BPs= 5
nt-1202	-	G	70	-	-	-	-	-
1202	NoBP	G	4	-16.08	0.74	18.57	2.96	0.04
1202	1145	U	5	-15.12	0.86	22.39	4.29	0.06
1202	1151	U	5	-14.1	1.31	25.71	6.53	0.09
1202	1159	C	5	-13.44	1.17	23.81	5.87	0.08
1202	1220	U	49	-9.17	1.47	16.98	72.21	1.03
1202	1171	U	2	-10.3	1.44	16.92	2.89	0.04

i-nuc	BP(j)	Nuc	#BP_Win	avgMFE	avgZ	avgED	SumZ	SumZ/#TotalWindows	BPs= 3
nt-1203	-	A	70	-	-	-	-	-
1203	NoBP	A	14	-13.91	1.14	23.25	16.02	0.23
1203	1144	U	5	-15.12	0.86	22.39	4.29	0.06
1203	1219	U	49	-9.17	1.47	16.98	72.21	1.03
1203	1170	U	2	-10.3	1.44	16.92	2.89	0.04

i-nuc	BP(j)	Nuc	#BP_Win	avgMFE	avgZ	avgED	SumZ	SumZ/#TotalWindows	BPs= 2
nt-1204	-	C	70	-	-	-	-	-
1204	NoBP	C	16	-13.52	1.14	21.66	18.19	0.26
1204	1157	G	5	-13.44	1.17	23.81	5.87	0.08
1204	1218	G	49	-9.17	1.47	16.98	72.21	1.03

i-nuc	BP(j)	Nuc	#BP_Win	avgMFE	avgZ	avgED	SumZ	SumZ/#TotalWindows	BPs= 3
nt-1205	-	G	70	-	-	-	-	-
1205	NoBP	G	14	-12.91	1.22	22.16	17.12	0.24
1205	1142	C	5	-15.12	0.86	22.39	4.29	0.06
1205	1217	C	49	-9.17	1.47	16.98	72.21	1.03
1205	1168	U	2	-10.3	1.44	16.92	2.89	0.04

i-nuc	BP(j)	Nuc	#BP_Win	avgMFE	avgZ	avgED	SumZ	SumZ/#TotalWindows	BPs= 2
nt-1206	-	A	70	-	-	-	-	-
1206	1141	U	5	-15.12	0.86	22.39	4.29	0.06
1206	NoBP	A	63	-9.9	1.41	17.89	88.88	1.27
1206	1167	U	2	-10.3	1.44	16.92	2.89	0.04

i-nuc	BP(j)	Nuc	#BP_Win	avgMFE	avgZ	avgED	SumZ	SumZ/#TotalWindows	BPs= 2
nt-1207	-	U	70	-	-	-	-	-
1207	NoBP	U	16	-12.18	1.05	18.41	16.79	0.24
1207	1148	A	5	-14.1	1.31	25.71	6.53	0.09
1207	1215	A	49	-9.17	1.47	16.98	72.21	1.03

i-nuc	BP(j)	Nuc	#BP_Win	avgMFE	avgZ	avgED	SumZ	SumZ/#TotalWindows	BPs= 3
nt-1208	-	G	70	-	-	-	-	-
1208	NoBP	G	11	-11.05	1.01	14.65	11.11	0.16
1208	1147	C	5	-14.1	1.31	25.71	6.53	0.09
1208	1153	C	5	-13.44	1.17	23.81	5.87	0.08
1208	1214	C	49	-9.17	1.47	16.98	72.21	1.03

i-nuc	BP(j)	Nuc	#BP_Win	avgMFE	avgZ	avgED	SumZ	SumZ/#TotalWindows	BPs= 3
nt-1209	-	C	70	-	-	-	-	-
1209	NoBP	C	58	-9.38	1.38	16.29	80.05	1.14
1209	1146	G	5	-14.1	1.31	25.71	6.53	0.09
1209	1152	G	5	-13.44	1.17	23.81	5.87	0.08
1209	1164	G	2	-10.3	1.44	16.92	2.89	0.04

i-nuc	BP(j)	Nuc	#BP_Win	avgMFE	avgZ	avgED	SumZ	SumZ/#TotalWindows	BPs= 1
nt-1210	-	C	70	-	-	-	-	-
1210	NoBP	C	68	-9.94	1.36	17.31	92.24	1.32
1210	1163	G	2	-10.3	1.44	16.92	2.89	0.04

i-nuc	BP(j)	Nuc	#BP_Win	avgMFE	avgZ	avgED	SumZ	SumZ/#TotalWindows	BPs= 0
nt-1211	-	C	70	-	-	-	-	-
1211	NoBP	C	70	-9.86	1.35	17.08	94.82	1.35

i-nuc	BP(j)	Nuc	#BP_Win	avgMFE	avgZ	avgED	SumZ	SumZ/#TotalWindows	BPs= 1
nt-1212	-	C	70	-	-	-	-	-
1212	NoBP	C	69	-9.74	1.35	16.83	93.38	1.33
1212	1149	G	1	-13.6	1.13	24.7	1.13	0.02

i-nuc	BP(j)	Nuc	#BP_Win	avgMFE	avgZ	avgED	SumZ	SumZ/#TotalWindows	BPs= 1
nt-1213	-	U	70	-	-	-	-	-
1213	NoBP	U	69	-9.68	1.34	16.63	92.74	1.32
1213	1148	A	1	-13.6	1.13	24.7	1.13	0.02

i-nuc	BP(j)	Nuc	#BP_Win	avgMFE	avgZ	avgED	SumZ	SumZ/#TotalWindows	BPs= 1
nt-1214	-	C	70	-	-	-	-	-
1214	NoBP	C	21	-10.86	1.01	15.57	21.17	0.3
1214	1208	G	49	-9.17	1.47	16.98	72.21	1.03

i-nuc	BP(j)	Nuc	#BP_Win	avgMFE	avgZ	avgED	SumZ	SumZ/#TotalWindows	BPs= 1
nt-1215	-	A	70	-	-	-	-	-
1215	NoBP	A	21	-10.66	0.99	15.19	20.88	0.3
1215	1207	U	49	-9.17	1.47	16.98	72.21	1.03

i-nuc	BP(j)	Nuc	#BP_Win	avgMFE	avgZ	avgED	SumZ	SumZ/#TotalWindows	BPs= 1
nt-1216	-	A	70	-	-	-	-	-
1216	NoBP	A	60	-9.62	1.41	17.45	84.77	1.21
1216	1269	U	10	-9.2	0.83	9.84	8.28	0.12

i-nuc	BP(j)	Nuc	#BP_Win	avgMFE	avgZ	avgED	SumZ	SumZ/#TotalWindows	BPs= 2
nt-1217	-	C	70	-	-	-	-	-
1217	NoBP	C	11	-11.51	1.11	18.34	12.17	0.17
1217	1205	G	49	-9.17	1.47	16.98	72.21	1.03
1217	1268	G	10	-9.2	0.83	9.84	8.28	0.12

i-nuc	BP(j)	Nuc	#BP_Win	avgMFE	avgZ	avgED	SumZ	SumZ/#TotalWindows	BPs= 3
nt-1218	-	G	70	-	-	-	-	-
1218	NoBP	G	9	-11.2	1.16	18.54	10.4	0.15
1218	1204	C	49	-9.17	1.47	16.98	72.21	1.03
1218	1267	C	10	-9.2	0.83	9.84	8.28	0.12
1218	1244	C	2	-12.8	0.78	10.75	1.55	0.02

i-nuc	BP(j)	Nuc	#BP_Win	avgMFE	avgZ	avgED	SumZ	SumZ/#TotalWindows	BPs= 2
nt-1219	-	U	70	-	-	-	-	-
1219	NoBP	U	19	-10.12	0.92	13.17	17.49	0.25
1219	1203	A	49	-9.17	1.47	16.98	72.21	1.03
1219	1243	A	2	-12.8	0.78	10.75	1.55	0.02

i-nuc	BP(j)	Nuc	#BP_Win	avgMFE	avgZ	avgED	SumZ	SumZ/#TotalWindows	BPs= 3
nt-1220	-	U	70	-	-	-	-	-
1220	NoBP	U	17	-9.76	0.94	12.78	16.04	0.23
1220	1202	G	49	-9.17	1.47	16.98	72.21	1.03
1220	1242	G	2	-12.8	0.78	10.75	1.55	0.02
1220	1240	A	2	-12.85	0.5	9.65	1.01	0.01

i-nuc	BP(j)	Nuc	#BP_Win	avgMFE	avgZ	avgED	SumZ	SumZ/#TotalWindows	BPs= 2
nt-1221	-	A	70	-	-	-	-	-
1221	NoBP	A	66	-9.33	1.33	15.7	87.81	1.25
1221	1241	U	2	-12.8	0.78	10.75	1.55	0.02
1221	1239	U	2	-12.85	0.5	9.65	1.01	0.01

i-nuc	BP(j)	Nuc	#BP_Win	avgMFE	avgZ	avgED	SumZ	SumZ/#TotalWindows	BPs= 3
nt-1222	-	G	70	-	-	-	-	-
1222	NoBP	G	8	-11.74	1.15	14.29	9.17	0.13
1222	1201	C	40	-8.89	1.5	17.03	60.16	0.86
1222	1266	C	20	-9.62	0.98	12.54	19.63	0.28
1222	1238	C	2	-12.85	0.5	9.65	1.01	0.01

i-nuc	BP(j)	Nuc	#BP_Win	avgMFE	avgZ	avgED	SumZ	SumZ/#TotalWindows	BPs= 2
nt-1223	-	C	70	-	-	-	-	-
1223	1200	G	40	-8.89	1.5	17.03	60.16	0.86
1223	NoBP	C	10	-12.03	0.96	12.45	9.59	0.14
1223	1265	G	20	-9.62	0.98	12.54	19.63	0.28

i-nuc	BP(j)	Nuc	#BP_Win	avgMFE	avgZ	avgED	SumZ	SumZ/#TotalWindows	BPs= 2
nt-1224	-	U	70	-	-	-	-	-
1224	NoBP	U	46	-9.23	1.45	16.45	66.78	0.95
1224	1264	A	20	-9.62	0.98	12.54	19.63	0.28
1224	1237	A	4	-12.82	0.64	10.2	2.56	0.04

i-nuc	BP(j)	Nuc	#BP_Win	avgMFE	avgZ	avgED	SumZ	SumZ/#TotalWindows	BPs= 1
nt-1225	-	U	70	-	-	-	-	-
1225	NoBP	U	66	-9.34	1.31	15.17	86.24	1.23
1225	1236	A	4	-12.82	0.64	10.2	2.56	0.04

i-nuc	BP(j)	Nuc	#BP_Win	avgMFE	avgZ	avgED	SumZ	SumZ/#TotalWindows	BPs= 2
nt-1226	-	C	70	-	-	-	-	-
1226	NoBP	C	43	-9.31	1.41	15.88	60.81	0.87
1226	1262	G	23	-9.34	1.09	13.5	25.13	0.36
1226	1235	G	4	-12.82	0.64	10.2	2.56	0.04

i-nuc	BP(j)	Nuc	#BP_Win	avgMFE	avgZ	avgED	SumZ	SumZ/#TotalWindows	BPs= 1
nt-1227	-	A	70	-	-	-	-	-
1227	NoBP	A	47	-9.59	1.34	15.23	62.86	0.9
1227	1261	U	23	-9.34	1.09	13.5	25.13	0.36

i-nuc	BP(j)	Nuc	#BP_Win	avgMFE	avgZ	avgED	SumZ	SumZ/#TotalWindows	BPs= 2
nt-1228	-	C	70	-	-	-	-	-
1228	NoBP	C	33	-9.42	1.27	14.88	42.04	0.6
1228	1235	G	14	-9.94	1.48	15.58	20.78	0.3
1228	1260	G	23	-9.34	1.09	13.5	25.13	0.36

i-nuc	BP(j)	Nuc	#BP_Win	avgMFE	avgZ	avgED	SumZ	SumZ/#TotalWindows	BPs= 2
nt-1229	-	C	70	-	-	-	-	-
1229	NoBP	C	33	-9.39	1.27	14.65	41.77	0.6
1229	1234	G	14	-9.94	1.48	15.58	20.78	0.3
1229	1259	G	23	-9.34	1.09	13.5	25.13	0.36

i-nuc	BP(j)	Nuc	#BP_Win	avgMFE	avgZ	avgED	SumZ	SumZ/#TotalWindows	BPs= 0
nt-1230	-	A	70	-	-	-	-	-
1230	NoBP	A	70	-9.47	1.25	14.41	87.56	1.25

i-nuc	BP(j)	Nuc	#BP_Win	avgMFE	avgZ	avgED	SumZ	SumZ/#TotalWindows	BPs= 0
nt-1231	-	A	70	-	-	-	-	-
1231	NoBP	A	70	-9.52	1.23	14.27	86.31	1.23

i-nuc	BP(j)	Nuc	#BP_Win	avgMFE	avgZ	avgED	SumZ	SumZ/#TotalWindows	BPs= 0
nt-1232	-	C	70	-	-	-	-	-
1232	NoBP	C	70	-9.59	1.22	14.19	85.17	1.22

i-nuc	BP(j)	Nuc	#BP_Win	avgMFE	avgZ	avgED	SumZ	SumZ/#TotalWindows	BPs= 1
nt-1233	-	A	70	-	-	-	-	-
1233	NoBP	A	24	-11.01	1.18	13.74	28.28	0.4
1233	1246	U	46	-8.93	1.21	14.3	55.87	0.8

i-nuc	BP(j)	Nuc	#BP_Win	avgMFE	avgZ	avgED	SumZ	SumZ/#TotalWindows	BPs= 3
nt-1234	-	G	70	-	-	-	-	-
1234	NoBP	G	6	-11.88	0.89	10.97	5.32	0.08
1234	1229	C	14	-9.94	1.48	15.58	20.78	0.3
1234	1245	C	46	-8.93	1.21	14.3	55.87	0.8
1234	1299	U	4	-14.52	0.38	11.39	1.5	0.02

i-nuc	BP(j)	Nuc	#BP_Win	avgMFE	avgZ	avgED	SumZ	SumZ/#TotalWindows	BPs= 4
nt-1235	-	G	70	-	-	-	-	-
1235	NoBP	G	2	-11.85	1.09	11.77	2.18	0.03
1235	1228	C	14	-9.94	1.48	15.58	20.78	0.3
1235	1244	C	46	-8.93	1.21	14.3	55.87	0.8
1235	1226	C	4	-12.82	0.64	10.2	2.56	0.04
1235	1298	C	4	-14.52	0.38	11.39	1.5	0.02

i-nuc	BP(j)	Nuc	#BP_Win	avgMFE	avgZ	avgED	SumZ	SumZ/#TotalWindows	BPs= 2
nt-1236	-	A	70	-	-	-	-	-
1236	NoBP	A	62	-9.32	1.25	14.46	77.76	1.11
1236	1225	U	4	-12.82	0.64	10.2	2.56	0.04
1236	1297	U	4	-14.52	0.38	11.39	1.5	0.02

i-nuc	BP(j)	Nuc	#BP_Win	avgMFE	avgZ	avgED	SumZ	SumZ/#TotalWindows	BPs= 3
nt-1237	-	A	70	-	-	-	-	-
1237	NoBP	A	61	-9.41	1.23	14.29	74.76	1.07
1237	1180	U	1	-6.7	2.18	21.69	2.18	0.03
1237	1224	U	4	-12.82	0.64	10.2	2.56	0.04
1237	1296	U	4	-14.52	0.38	11.39	1.5	0.02

i-nuc	BP(j)	Nuc	#BP_Win	avgMFE	avgZ	avgED	SumZ	SumZ/#TotalWindows	BPs= 2
nt-1238	-	C	70	-	-	-	-	-
1238	NoBP	C	67	-9.88	1.15	14.08	77.02	1.1
1238	1179	G	1	-6.7	2.18	21.69	2.18	0.03
1238	1222	G	2	-12.85	0.5	9.65	1.01	0.01

i-nuc	BP(j)	Nuc	#BP_Win	avgMFE	avgZ	avgED	SumZ	SumZ/#TotalWindows	BPs= 2
nt-1239	-	U	70	-	-	-	-	-
1239	NoBP	U	67	-9.95	1.14	14.14	76.19	1.09
1239	1178	A	1	-6.7	2.18	21.69	2.18	0.03
1239	1221	A	2	-12.85	0.5	9.65	1.01	0.01

i-nuc	BP(j)	Nuc	#BP_Win	avgMFE	avgZ	avgED	SumZ	SumZ/#TotalWindows	BPs= 2
nt-1240	-	A	70	-	-	-	-	-
1240	NoBP	A	67	-10.01	1.12	14.2	74.95	1.07
1240	1177	U	1	-6.7	2.18	21.69	2.18	0.03
1240	1220	U	2	-12.85	0.5	9.65	1.01	0.01

i-nuc	BP(j)	Nuc	#BP_Win	avgMFE	avgZ	avgED	SumZ	SumZ/#TotalWindows	BPs= 2
nt-1241	-	U	70	-	-	-	-	-
1241	NoBP	U	67	-10.08	1.1	14.21	73.89	1.06
1241	1176	G	1	-6.7	2.18	21.69	2.18	0.03
1241	1221	A	2	-12.8	0.78	10.75	1.55	0.02

i-nuc	BP(j)	Nuc	#BP_Win	avgMFE	avgZ	avgED	SumZ	SumZ/#TotalWindows	BPs= 1
nt-1242	-	G	70	-	-	-	-	-
1242	NoBP	G	68	-10.1	1.11	14.35	75.61	1.08
1242	1220	U	2	-12.8	0.78	10.75	1.55	0.02

i-nuc	BP(j)	Nuc	#BP_Win	avgMFE	avgZ	avgED	SumZ	SumZ/#TotalWindows	BPs= 2
nt-1243	-	A	70	-	-	-	-	-
1243	NoBP	A	66	-10.28	1.06	14.3	70.1	1.0
1243	1261	U	2	-6.7	2.11	17.13	4.23	0.06
1243	1219	U	2	-12.8	0.78	10.75	1.55	0.02

i-nuc	BP(j)	Nuc	#BP_Win	avgMFE	avgZ	avgED	SumZ	SumZ/#TotalWindows	BPs= 4
nt-1244	-	C	70	-	-	-	-	-
1244	NoBP	C	11	-13.2	0.81	17.47	8.93	0.13
1244	1235	G	46	-8.93	1.21	14.3	55.87	0.8
1244	1260	G	2	-6.7	2.11	17.13	4.23	0.06
1244	1218	G	2	-12.8	0.78	10.75	1.55	0.02
1244	1290	G	9	-14.13	0.49	10.81	4.41	0.06

i-nuc	BP(j)	Nuc	#BP_Win	avgMFE	avgZ	avgED	SumZ	SumZ/#TotalWindows	BPs= 3
nt-1245	-	C	70	-	-	-	-	-
1245	NoBP	C	13	-13.62	0.76	17.04	9.91	0.14
1245	1234	G	46	-8.93	1.21	14.3	55.87	0.8
1245	1259	G	2	-6.7	2.11	17.13	4.23	0.06
1245	1289	G	9	-14.13	0.49	10.81	4.41	0.06

i-nuc	BP(j)	Nuc	#BP_Win	avgMFE	avgZ	avgED	SumZ	SumZ/#TotalWindows	BPs= 3
nt-1246	-	U	70	-	-	-	-	-
1246	1233	A	46	-8.93	1.21	14.3	55.87	0.8
1246	1255	A	14	-13.27	0.85	17.59	11.84	0.17
1246	NoBP	U	1	-12.8	0.7	9.77	0.7	0.01
1246	1288	A	9	-14.13	0.49	10.81	4.41	0.06

i-nuc	BP(j)	Nuc	#BP_Win	avgMFE	avgZ	avgED	SumZ	SumZ/#TotalWindows	BPs= 3
nt-1247	-	C	70	-	-	-	-	-
1247	NoBP	C	23	-9.22	1.21	14.76	27.86	0.4
1247	1259	G	1	-5.6	2.62	18.27	2.62	0.04
1247	1254	G	37	-10.83	1.0	15.05	36.97	0.53
1247	1287	G	9	-14.13	0.49	10.81	4.41	0.06

i-nuc	BP(j)	Nuc	#BP_Win	avgMFE	avgZ	avgED	SumZ	SumZ/#TotalWindows	BPs= 2
nt-1248	-	G	70	-	-	-	-	-
1248	NoBP	G	32	-10.86	0.98	13.75	31.26	0.45
1248	1258	C	1	-5.6	2.62	18.27	2.62	0.04
1248	1253	C	37	-10.83	1.0	15.05	36.97	0.53

i-nuc	BP(j)	Nuc	#BP_Win	avgMFE	avgZ	avgED	SumZ	SumZ/#TotalWindows	BPs= 1
nt-1249	-	A	70	-	-	-	-	-
1249	NoBP	A	69	-10.97	0.96	14.54	66.57	0.95
1249	1257	U	1	-5.6	2.62	18.27	2.62	0.04

i-nuc	BP(j)	Nuc	#BP_Win	avgMFE	avgZ	avgED	SumZ	SumZ/#TotalWindows	BPs= 1
nt-1250	-	C	70	-	-	-	-	-
1250	NoBP	C	63	-10.68	1.05	15.41	66.15	0.94
1250	1292	G	7	-14.3	0.26	8.12	1.85	0.03

i-nuc	BP(j)	Nuc	#BP_Win	avgMFE	avgZ	avgED	SumZ	SumZ/#TotalWindows	BPs= 1
nt-1251	-	U	70	-	-	-	-	-
1251	NoBP	U	63	-10.87	1.02	15.32	64.57	0.92
1251	1291	A	7	-14.3	0.26	8.12	1.85	0.03

i-nuc	BP(j)	Nuc	#BP_Win	avgMFE	avgZ	avgED	SumZ	SumZ/#TotalWindows	BPs= 0
nt-1252	-	A	70	-	-	-	-	-
1252	NoBP	A	70	-11.4	0.92	14.49	64.6	0.92

i-nuc	BP(j)	Nuc	#BP_Win	avgMFE	avgZ	avgED	SumZ	SumZ/#TotalWindows	BPs= 3
nt-1253	-	C	70	-	-	-	-	-
1253	NoBP	C	21	-10.93	1.1	16.2	23.13	0.33
1253	1248	G	37	-10.83	1.0	15.05	36.97	0.53
1253	1289	G	9	-14.09	0.35	8.5	3.18	0.05
1253	1320	G	3	-18.0	0.07	12.63	0.21	0.0

i-nuc	BP(j)	Nuc	#BP_Win	avgMFE	avgZ	avgED	SumZ	SumZ/#TotalWindows	BPs= 2
nt-1254	-	G	70	-	-	-	-	-
1254	NoBP	G	30	-12.31	0.84	13.83	25.13	0.36
1254	1247	C	37	-10.83	1.0	15.05	36.97	0.53
1254	1319	C	3	-18.0	0.07	12.63	0.21	0.0

i-nuc	BP(j)	Nuc	#BP_Win	avgMFE	avgZ	avgED	SumZ	SumZ/#TotalWindows	BPs= 1
nt-1255	-	A	70	-	-	-	-	-
1255	NoBP	A	56	-11.62	0.87	13.79	48.57	0.69
1255	1246	U	14	-13.27	0.85	17.59	11.84	0.17

i-nuc	BP(j)	Nuc	#BP_Win	avgMFE	avgZ	avgED	SumZ	SumZ/#TotalWindows	BPs= 3
nt-1256	-	C	70	-	-	-	-	-
1256	NoBP	C	42	-10.39	1.13	16.46	47.55	0.68
1256	1286	G	21	-13.93	0.45	9.75	9.45	0.14
1256	1318	G	5	-17.16	0.24	17.7	1.21	0.02
1256	1322	G	2	-18.0	0.12	21.18	0.24	0.0

i-nuc	BP(j)	Nuc	#BP_Win	avgMFE	avgZ	avgED	SumZ	SumZ/#TotalWindows	BPs= 4
nt-1257	-	U	70	-	-	-	-	-
1257	NoBP	U	41	-10.93	1.03	16.42	42.14	0.6
1257	1249	A	1	-5.6	2.62	18.27	2.62	0.04
1257	1285	A	21	-13.93	0.45	9.75	9.45	0.14
1257	1317	A	5	-17.16	0.24	17.7	1.21	0.02
1257	1321	A	2	-18.0	0.12	21.18	0.24	0.0

i-nuc	BP(j)	Nuc	#BP_Win	avgMFE	avgZ	avgED	SumZ	SumZ/#TotalWindows	BPs= 5
nt-1258	-	C	70	-	-	-	-	-
1258	NoBP	C	30	-10.14	1.05	14.9	31.36	0.45
1258	1248	G	1	-5.6	2.62	18.27	2.62	0.04
1258	1284	G	21	-13.93	0.45	9.75	9.45	0.14
1258	1268	G	11	-14.83	0.68	20.44	7.44	0.11
1258	1316	G	5	-17.16	0.24	17.7	1.21	0.02
1258	1320	G	2	-18.0	0.12	21.18	0.24	0.0

i-nuc	BP(j)	Nuc	#BP_Win	avgMFE	avgZ	avgED	SumZ	SumZ/#TotalWindows	BPs= 7
nt-1259	-	G	70	-	-	-	-	-
1259	NoBP	G	5	-19.14	-0.37	20.08	-1.86	-0.03
1259	1247	C	1	-5.6	2.62	18.27	2.62	0.04
1259	1245	C	2	-6.7	2.11	17.13	4.23	0.06
1259	1229	C	23	-9.34	1.09	13.5	25.13	0.36
1259	1283	C	21	-13.93	0.45	9.75	9.45	0.14
1259	1267	C	11	-14.83	0.68	20.44	7.44	0.11
1259	1314	C	5	-17.16	0.24	17.7	1.21	0.02
1259	1319	C	2	-18.0	0.12	21.18	0.24	0.0

i-nuc	BP(j)	Nuc	#BP_Win	avgMFE	avgZ	avgED	SumZ	SumZ/#TotalWindows	BPs= 3
nt-1260	-	G	70	-	-	-	-	-
1260	NoBP	G	34	-15.74	0.22	13.3	7.59	0.11
1260	1244	C	2	-6.7	2.11	17.13	4.23	0.06
1260	1228	C	23	-9.34	1.09	13.5	25.13	0.36
1260	1266	C	11	-14.83	0.68	20.44	7.44	0.11

i-nuc	BP(j)	Nuc	#BP_Win	avgMFE	avgZ	avgED	SumZ	SumZ/#TotalWindows	BPs= 6
nt-1261	-	U	70	-	-	-	-	-
1261	1243	A	2	-6.7	2.11	17.13	4.23	0.06
1261	1227	A	23	-9.34	1.09	13.5	25.13	0.36
1261	NoBP	U	23	-14.53	0.38	10.92	8.73	0.12
1261	1265	G	11	-14.83	0.68	20.44	7.44	0.11
1261	1312	A	5	-17.16	0.24	17.7	1.21	0.02
1261	1315	A	2	-18.0	0.12	21.18	0.24	0.0
1261	1327	A	4	-24.65	-1.83	17.28	-7.33	-0.1

i-nuc	BP(j)	Nuc	#BP_Win	avgMFE	avgZ	avgED	SumZ	SumZ/#TotalWindows	BPs= 5
nt-1262	-	G	70	-	-	-	-	-
1262	NoBP	G	13	-14.57	0.75	20.66	9.76	0.14
1262	1226	C	23	-9.34	1.09	13.5	25.13	0.36
1262	1280	C	21	-13.93	0.45	9.75	9.45	0.14
1262	1311	C	5	-17.16	0.24	17.7	1.21	0.02
1262	1314	C	2	-18.0	0.12	21.18	0.24	0.0
1262	1326	C	6	-24.18	-1.61	17.55	-9.66	-0.14

i-nuc	BP(j)	Nuc	#BP_Win	avgMFE	avgZ	avgED	SumZ	SumZ/#TotalWindows	BPs= 4
nt-1263	-	C	70	-	-	-	-	-
1263	NoBP	C	34	-11.11	0.96	15.75	32.56	0.47
1263	1279	G	21	-13.93	0.45	9.75	9.45	0.14
1263	1310	G	5	-17.16	0.24	17.7	1.21	0.02
1263	1313	G	2	-18.0	0.12	21.18	0.24	0.0
1263	1325	G	8	-22.96	-1.28	19.23	-10.23	-0.15

i-nuc	BP(j)	Nuc	#BP_Win	avgMFE	avgZ	avgED	SumZ	SumZ/#TotalWindows	BPs= 3
nt-1264	-	A	70	-	-	-	-	-
1264	NoBP	A	21	-15.2	0.57	19.88	12.04	0.17
1264	1224	U	20	-9.62	0.98	12.54	19.63	0.28
1264	1278	U	21	-13.93	0.45	9.75	9.45	0.14
1264	1324	U	8	-22.96	-1.28	19.23	-10.23	-0.15

i-nuc	BP(j)	Nuc	#BP_Win	avgMFE	avgZ	avgED	SumZ	SumZ/#TotalWindows	BPs= 6
nt-1265	-	G	70	-	-	-	-	-
1265	NoBP	G	3	-15.37	0.55	19.72	1.64	0.02
1265	1223	C	20	-9.62	0.98	12.54	19.63	0.28
1265	1277	C	21	-13.93	0.45	9.75	9.45	0.14
1265	1261	U	11	-14.83	0.68	20.44	7.44	0.11
1265	1308	C	5	-17.16	0.24	17.7	1.21	0.02
1265	1311	C	2	-18.0	0.12	21.18	0.24	0.0
1265	1323	C	8	-22.96	-1.28	19.23	-10.23	-0.15

i-nuc	BP(j)	Nuc	#BP_Win	avgMFE	avgZ	avgED	SumZ	SumZ/#TotalWindows	BPs= 6
nt-1266	-	C	70	-	-	-	-	-
1266	1222	G	20	-9.62	0.98	12.54	19.63	0.28
1266	NoBP	C	23	-14.4	0.4	10.54	9.23	0.13
1266	1260	G	11	-14.83	0.68	20.44	7.44	0.11
1266	1307	G	5	-17.16	0.24	17.7	1.21	0.02
1266	1310	G	2	-18.0	0.12	21.18	0.24	0.0
1266	1322	G	8	-22.96	-1.28	19.23	-10.23	-0.15
1266	1335	G	1	-19.4	0.02	12.33	0.02	0.0

i-nuc	BP(j)	Nuc	#BP_Win	avgMFE	avgZ	avgED	SumZ	SumZ/#TotalWindows	BPs= 5
nt-1267	-	C	70	-	-	-	-	-
1267	NoBP	C	36	-14.57	0.45	12.75	16.26	0.23
1267	1218	G	10	-9.2	0.83	9.84	8.28	0.12
1267	1281	G	4	-10.0	0.95	15.57	3.81	0.05
1267	1259	G	11	-14.83	0.68	20.44	7.44	0.11
1267	1320	G	8	-22.96	-1.28	19.23	-10.23	-0.15
1267	1334	G	1	-19.4	0.02	12.33	0.02	0.0

i-nuc	BP(j)	Nuc	#BP_Win	avgMFE	avgZ	avgED	SumZ	SumZ/#TotalWindows	BPs= 7
nt-1268	-	G	70	-	-	-	-	-
1268	NoBP	G	13	-15.99	0.38	15.91	4.9	0.07
1268	1217	C	10	-9.2	0.83	9.84	8.28	0.12
1268	1280	C	4	-10.0	0.95	15.57	3.81	0.05
1268	1274	C	21	-13.93	0.45	9.75	9.45	0.14
1268	1258	C	11	-14.83	0.68	20.44	7.44	0.11
1268	1308	C	2	-18.0	0.12	21.18	0.24	0.0
1268	1319	C	8	-22.96	-1.28	19.23	-10.23	-0.15
1268	1333	C	1	-19.4	0.02	12.33	0.02	0.0

i-nuc	BP(j)	Nuc	#BP_Win	avgMFE	avgZ	avgED	SumZ	SumZ/#TotalWindows	BPs= 3
nt-1269	-	U	70	-	-	-	-	-
1269	NoBP	U	48	-15.22	0.41	14.3	19.53	0.28
1269	1216	A	10	-9.2	0.83	9.84	8.28	0.12
1269	1279	G	4	-10.0	0.95	15.57	3.81	0.05
1269	1318	G	8	-22.96	-1.28	19.23	-10.23	-0.15

i-nuc	BP(j)	Nuc	#BP_Win	avgMFE	avgZ	avgED	SumZ	SumZ/#TotalWindows	BPs= 1
nt-1270	-	A	70	-	-	-	-	-
1270	NoBP	A	66	-15.43	0.23	14.15	15.43	0.22
1270	1278	U	4	-10.0	0.95	15.57	3.81	0.05

i-nuc	BP(j)	Nuc	#BP_Win	avgMFE	avgZ	avgED	SumZ	SumZ/#TotalWindows	BPs= 1
nt-1271	-	U	70	-	-	-	-	-
1271	NoBP	U	62	-14.3	0.45	13.47	28.04	0.4
1271	1316	G	8	-22.96	-1.28	19.23	-10.23	-0.15

i-nuc	BP(j)	Nuc	#BP_Win	avgMFE	avgZ	avgED	SumZ	SumZ/#TotalWindows	BPs= 1
nt-1272	-	U	70	-	-	-	-	-
1272	NoBP	U	62	-14.49	0.43	13.34	26.48	0.38
1272	1315	A	8	-22.96	-1.28	19.23	-10.23	-0.15

i-nuc	BP(j)	Nuc	#BP_Win	avgMFE	avgZ	avgED	SumZ	SumZ/#TotalWindows	BPs= 0
nt-1273	-	U	70	-	-	-	-	-
1273	NoBP	U	70	-15.64	0.21	13.9	14.82	0.21

i-nuc	BP(j)	Nuc	#BP_Win	avgMFE	avgZ	avgED	SumZ	SumZ/#TotalWindows	BPs= 3
nt-1274	-	C	70	-	-	-	-	-
1274	NoBP	C	34	-15.49	0.27	13.76	9.05	0.13
1274	1268	G	21	-13.93	0.45	9.75	9.45	0.14
1274	1310	G	7	-14.93	0.71	21.35	4.97	0.07
1274	1313	G	8	-22.96	-1.28	19.23	-10.23	-0.15

i-nuc	BP(j)	Nuc	#BP_Win	avgMFE	avgZ	avgED	SumZ	SumZ/#TotalWindows	BPs= 2
nt-1275	-	U	70	-	-	-	-	-
1275	NoBP	U	55	-15.13	0.31	12.32	17.08	0.24
1275	1309	A	7	-14.93	0.71	21.35	4.97	0.07
1275	1312	A	8	-22.96	-1.28	19.23	-10.23	-0.15

i-nuc	BP(j)	Nuc	#BP_Win	avgMFE	avgZ	avgED	SumZ	SumZ/#TotalWindows	BPs= 0
nt-1276	-	A	70	-	-	-	-	-
1276	NoBP	A	70	-16.19	0.15	14.11	10.62	0.15

i-nuc	BP(j)	Nuc	#BP_Win	avgMFE	avgZ	avgED	SumZ	SumZ/#TotalWindows	BPs= 3
nt-1277	-	C	70	-	-	-	-	-
1277	NoBP	C	14	-12.27	0.6	13.91	8.34	0.12
1277	1265	G	21	-13.93	0.45	9.75	9.45	0.14
1277	1307	G	27	-18.41	0.1	16.48	2.6	0.04
1277	1310	G	8	-22.96	-1.28	19.23	-10.23	-0.15

i-nuc	BP(j)	Nuc	#BP_Win	avgMFE	avgZ	avgED	SumZ	SumZ/#TotalWindows	BPs= 4
nt-1278	-	U	70	-	-	-	-	-
1278	NoBP	U	4	-9.2	0.65	9.38	2.62	0.04
1278	1270	A	4	-10.0	0.95	15.57	3.81	0.05
1278	1264	A	21	-13.93	0.45	9.75	9.45	0.14
1278	1306	A	33	-18.35	0.12	16.59	3.87	0.06
1278	1309	A	8	-22.96	-1.28	19.23	-10.23	-0.15

i-nuc	BP(j)	Nuc	#BP_Win	avgMFE	avgZ	avgED	SumZ	SumZ/#TotalWindows	BPs= 4
nt-1279	-	G	70	-	-	-	-	-
1279	NoBP	G	3	-9.2	0.75	10.33	2.24	0.03
1279	1269	U	4	-10.0	0.95	15.57	3.81	0.05
1279	1263	C	21	-13.93	0.45	9.75	9.45	0.14
1279	1305	C	34	-18.48	0.1	16.54	3.35	0.05
1279	1308	C	8	-22.96	-1.28	19.23	-10.23	-0.15

i-nuc	BP(j)	Nuc	#BP_Win	avgMFE	avgZ	avgED	SumZ	SumZ/#TotalWindows	BPs= 4
nt-1280	-	C	70	-	-	-	-	-
1280	NoBP	C	3	-13.13	0.56	13.95	1.69	0.02
1280	1268	G	4	-10.0	0.95	15.57	3.81	0.05
1280	1262	G	21	-13.93	0.45	9.75	9.45	0.14
1280	1304	G	34	-18.48	0.1	16.54	3.35	0.05
1280	1307	G	8	-22.96	-1.28	19.23	-10.23	-0.15

i-nuc	BP(j)	Nuc	#BP_Win	avgMFE	avgZ	avgED	SumZ	SumZ/#TotalWindows	BPs= 1
nt-1281	-	G	70	-	-	-	-	-
1281	NoBP	G	66	-17.51	0.05	14.72	3.34	0.05
1281	1267	C	4	-10.0	0.95	15.57	3.81	0.05

i-nuc	BP(j)	Nuc	#BP_Win	avgMFE	avgZ	avgED	SumZ	SumZ/#TotalWindows	BPs= 0
nt-1282	-	A	70	-	-	-	-	-
1282	NoBP	A	70	-17.25	0.08	14.79	5.65	0.08

i-nuc	BP(j)	Nuc	#BP_Win	avgMFE	avgZ	avgED	SumZ	SumZ/#TotalWindows	BPs= 2
nt-1283	-	C	70	-	-	-	-	-
1283	NoBP	C	41	-18.1	0.13	16.63	5.35	0.08
1283	1259	G	21	-13.93	0.45	9.75	9.45	0.14
1283	1304	G	8	-22.96	-1.28	19.23	-10.23	-0.15

i-nuc	BP(j)	Nuc	#BP_Win	avgMFE	avgZ	avgED	SumZ	SumZ/#TotalWindows	BPs= 1
nt-1284	-	G	70	-	-	-	-	-
1284	NoBP	G	49	-19.12	-0.12	17.16	-6.0	-0.09
1284	1258	C	21	-13.93	0.45	9.75	9.45	0.14

i-nuc	BP(j)	Nuc	#BP_Win	avgMFE	avgZ	avgED	SumZ	SumZ/#TotalWindows	BPs= 2
nt-1285	-	A	70	-	-	-	-	-
1285	NoBP	A	9	-21.52	-1.01	19.34	-9.11	-0.13
1285	1257	U	21	-13.93	0.45	9.75	9.45	0.14
1285	1299	U	40	-18.85	0.04	16.71	1.72	0.02

i-nuc	BP(j)	Nuc	#BP_Win	avgMFE	avgZ	avgED	SumZ	SumZ/#TotalWindows	BPs= 3
nt-1286	-	G	70	-	-	-	-	-
1286	1256	C	21	-13.93	0.45	9.75	9.45	0.14
1286	1298	C	40	-18.85	0.04	16.71	1.72	0.02
1286	1302	C	9	-22.63	-1.12	19.79	-10.04	-0.14

i-nuc	BP(j)	Nuc	#BP_Win	avgMFE	avgZ	avgED	SumZ	SumZ/#TotalWindows	BPs= 4
nt-1287	-	G	70	-	-	-	-	-
1287	NoBP	G	11	-13.9	0.39	8.74	4.31	0.06
1287	1247	C	9	-14.13	0.49	10.81	4.41	0.06
1287	1297	U	40	-18.85	0.04	16.71	1.72	0.02
1287	1301	C	9	-22.63	-1.12	19.79	-10.04	-0.14
1287	1298	C	1	-19.5	0.15	23.76	0.15	0.0

i-nuc	BP(j)	Nuc	#BP_Win	avgMFE	avgZ	avgED	SumZ	SumZ/#TotalWindows	BPs= 4
nt-1288	-	A	70	-	-	-	-	-
1288	NoBP	A	11	-14.4	0.33	9.94	3.68	0.05
1288	1246	U	9	-14.13	0.49	10.81	4.41	0.06
1288	1296	U	40	-18.85	0.04	16.71	1.72	0.02
1288	1299	U	9	-22.63	-1.12	19.79	-10.04	-0.14
1288	1297	U	1	-19.5	0.15	23.76	0.15	0.0

i-nuc	BP(j)	Nuc	#BP_Win	avgMFE	avgZ	avgED	SumZ	SumZ/#TotalWindows	BPs= 6
nt-1289	-	G	70	-	-	-	-	-
1289	1253	C	9	-14.09	0.35	8.5	3.18	0.05
1289	1245	C	9	-14.13	0.49	10.81	4.41	0.06
1289	1295	C	40	-18.85	0.04	16.71	1.72	0.02
1289	1298	C	9	-22.63	-1.12	19.79	-10.04	-0.14
1289	1296	U	1	-19.5	0.15	23.76	0.15	0.0
1289	1302	C	1	-18.7	0.19	23.36	0.19	0.0
1289	NoBP	G	1	-19.2	0.46	23.21	0.46	0.01

i-nuc	BP(j)	Nuc	#BP_Win	avgMFE	avgZ	avgED	SumZ	SumZ/#TotalWindows	BPs= 4
nt-1290	-	G	70	-	-	-	-	-
1290	NoBP	G	50	-18.14	0.09	15.58	4.42	0.06
1290	1244	C	9	-14.13	0.49	10.81	4.41	0.06
1290	1297	U	9	-22.63	-1.12	19.79	-10.04	-0.14
1290	1295	C	1	-19.5	0.15	23.76	0.15	0.0
1290	1301	C	1	-18.7	0.19	23.36	0.19	0.0

i-nuc	BP(j)	Nuc	#BP_Win	avgMFE	avgZ	avgED	SumZ	SumZ/#TotalWindows	BPs= 3
nt-1291	-	A	70	-	-	-	-	-
1291	NoBP	A	53	-18.11	0.1	16.07	5.54	0.08
1291	1251	U	7	-14.3	0.26	8.12	1.85	0.03
1291	1296	U	9	-22.63	-1.12	19.79	-10.04	-0.14
1291	1299	U	1	-18.7	0.19	23.36	0.19	0.0

i-nuc	BP(j)	Nuc	#BP_Win	avgMFE	avgZ	avgED	SumZ	SumZ/#TotalWindows	BPs= 2
nt-1292	-	G	70	-	-	-	-	-
1292	NoBP	G	62	-18.89	-0.11	16.7	-6.52	-0.09
1292	1250	C	7	-14.3	0.26	8.12	1.85	0.03
1292	1298	C	1	-18.7	0.19	23.36	0.19	0.0

i-nuc	BP(j)	Nuc	#BP_Win	avgMFE	avgZ	avgED	SumZ	SumZ/#TotalWindows	BPs= 1
nt-1293	-	A	70	-	-	-	-	-
1293	NoBP	A	69	-18.53	-0.1	15.91	-6.9	-0.1
1293	1297	U	1	-18.7	0.19	23.36	0.19	0.0

i-nuc	BP(j)	Nuc	#BP_Win	avgMFE	avgZ	avgED	SumZ	SumZ/#TotalWindows	BPs= 0
nt-1294	-	A	70	-	-	-	-	-
1294	NoBP	A	70	-18.63	-0.12	16.12	-8.22	-0.12

i-nuc	BP(j)	Nuc	#BP_Win	avgMFE	avgZ	avgED	SumZ	SumZ/#TotalWindows	BPs= 3
nt-1295	-	C	70	-	-	-	-	-
1295	NoBP	C	27	-18.47	-0.42	14.82	-11.47	-0.16
1295	1289	G	40	-18.85	0.04	16.71	1.72	0.02
1295	1290	G	1	-19.5	0.15	23.76	0.15	0.0
1295	1358	G	2	-19.5	0.11	22.08	0.22	0.0

i-nuc	BP(j)	Nuc	#BP_Win	avgMFE	avgZ	avgED	SumZ	SumZ/#TotalWindows	BPs= 6
nt-1296	-	U	70	-	-	-	-	-
1296	NoBP	U	9	-15.27	0.17	11.66	1.5	0.02
1296	1237	A	4	-14.52	0.38	11.39	1.5	0.02
1296	1288	A	40	-18.85	0.04	16.71	1.72	0.02
1296	1291	A	9	-22.63	-1.12	19.79	-10.04	-0.14
1296	1289	G	1	-19.5	0.15	23.76	0.15	0.0
1296	1357	A	2	-19.5	0.11	22.08	0.22	0.0
1296	1360	A	5	-21.26	-1.08	15.66	-5.39	-0.08

i-nuc	BP(j)	Nuc	#BP_Win	avgMFE	avgZ	avgED	SumZ	SumZ/#TotalWindows	BPs= 7
nt-1297	-	U	70	-	-	-	-	-
1297	NoBP	U	6	-14.0	0.36	9.33	2.17	0.03
1297	1236	A	4	-14.52	0.38	11.39	1.5	0.02
1297	1287	G	40	-18.85	0.04	16.71	1.72	0.02
1297	1290	G	9	-22.63	-1.12	19.79	-10.04	-0.14
1297	1288	A	1	-19.5	0.15	23.76	0.15	0.0
1297	1293	A	1	-18.7	0.19	23.36	0.19	0.0
1297	1356	A	2	-19.5	0.11	22.08	0.22	0.0
1297	1359	A	7	-20.99	-0.99	15.83	-6.91	-0.1

i-nuc	BP(j)	Nuc	#BP_Win	avgMFE	avgZ	avgED	SumZ	SumZ/#TotalWindows	BPs= 7
nt-1298	-	C	70	-	-	-	-	-
1298	NoBP	C	6	-14.8	0.31	11.23	1.88	0.03
1298	1235	G	4	-14.52	0.38	11.39	1.5	0.02
1298	1286	G	40	-18.85	0.04	16.71	1.72	0.02
1298	1289	G	9	-22.63	-1.12	19.79	-10.04	-0.14
1298	1287	G	1	-19.5	0.15	23.76	0.15	0.0
1298	1292	G	1	-18.7	0.19	23.36	0.19	0.0
1298	1355	G	2	-19.5	0.11	22.08	0.22	0.0
1298	1358	G	7	-20.99	-0.99	15.83	-6.91	-0.1

i-nuc	BP(j)	Nuc	#BP_Win	avgMFE	avgZ	avgED	SumZ	SumZ/#TotalWindows	BPs= 6
nt-1299	-	U	70	-	-	-	-	-
1299	NoBP	U	7	-16.21	0.22	14.5	1.52	0.02
1299	1234	G	4	-14.52	0.38	11.39	1.5	0.02
1299	1285	A	40	-18.85	0.04	16.71	1.72	0.02
1299	1288	A	9	-22.63	-1.12	19.79	-10.04	-0.14
1299	1291	A	1	-18.7	0.19	23.36	0.19	0.0
1299	1354	G	2	-19.5	0.11	22.08	0.22	0.0
1299	1357	A	7	-20.99	-0.99	15.83	-6.91	-0.1

i-nuc	BP(j)	Nuc	#BP_Win	avgMFE	avgZ	avgED	SumZ	SumZ/#TotalWindows	BPs= 1
nt-1300	-	A	70	-	-	-	-	-
1300	NoBP	A	68	-19.13	-0.19	16.73	-12.9	-0.18
1300	1353	U	2	-19.5	0.11	22.08	0.22	0.0

i-nuc	BP(j)	Nuc	#BP_Win	avgMFE	avgZ	avgED	SumZ	SumZ/#TotalWindows	BPs= 3
nt-1301	-	C	70	-	-	-	-	-
1301	NoBP	C	52	-18.44	0.06	16.2	2.97	0.04
1301	1287	G	9	-22.63	-1.12	19.79	-10.04	-0.14
1301	1355	G	8	-20.8	-0.84	16.83	-6.76	-0.1
1301	1290	G	1	-18.7	0.19	23.36	0.19	0.0

i-nuc	BP(j)	Nuc	#BP_Win	avgMFE	avgZ	avgED	SumZ	SumZ/#TotalWindows	BPs= 3
nt-1302	-	C	70	-	-	-	-	-
1302	NoBP	C	52	-18.61	0.03	16.22	1.57	0.02
1302	1286	G	9	-22.63	-1.12	19.79	-10.04	-0.14
1302	1354	G	8	-20.8	-0.84	16.83	-6.76	-0.1
1302	1289	G	1	-18.7	0.19	23.36	0.19	0.0

i-nuc	BP(j)	Nuc	#BP_Win	avgMFE	avgZ	avgED	SumZ	SumZ/#TotalWindows	BPs= 1
nt-1303	-	A	70	-	-	-	-	-
1303	NoBP	A	62	-19.33	-0.15	17.06	-9.6	-0.14
1303	1353	U	8	-20.8	-0.84	16.83	-6.76	-0.1

i-nuc	BP(j)	Nuc	#BP_Win	avgMFE	avgZ	avgED	SumZ	SumZ/#TotalWindows	BPs= 5
nt-1304	-	G	70	-	-	-	-	-
1304	NoBP	G	3	-13.7	0.5	10.39	1.49	0.02
1304	1280	C	34	-18.48	0.1	16.54	3.35	0.05
1304	1283	C	8	-22.96	-1.28	19.23	-10.23	-0.15
1304	1329	C	11	-20.29	-0.14	19.15	-1.59	-0.02
1304	1352	C	8	-20.8	-0.84	16.83	-6.76	-0.1
1304	1326	C	6	-21.92	-0.67	18.79	-3.99	-0.06

i-nuc	BP(j)	Nuc	#BP_Win	avgMFE	avgZ	avgED	SumZ	SumZ/#TotalWindows	BPs= 3
nt-1305	-	C	70	-	-	-	-	-
1305	NoBP	C	19	-21.16	-0.91	17.4	-17.23	-0.25
1305	1279	G	34	-18.48	0.1	16.54	3.35	0.05
1305	1328	G	11	-20.29	-0.14	19.15	-1.59	-0.02
1305	1325	G	6	-21.92	-0.67	18.79	-3.99	-0.06

i-nuc	BP(j)	Nuc	#BP_Win	avgMFE	avgZ	avgED	SumZ	SumZ/#TotalWindows	BPs= 2
nt-1306	-	A	70	-	-	-	-	-
1306	NoBP	A	31	-21.28	-0.68	18.33	-21.0	-0.3
1306	1278	U	33	-18.35	0.12	16.59	3.87	0.06
1306	1324	U	6	-21.92	-0.67	18.79	-3.99	-0.06

i-nuc	BP(j)	Nuc	#BP_Win	avgMFE	avgZ	avgED	SumZ	SumZ/#TotalWindows	BPs= 7
nt-1307	-	G	70	-	-	-	-	-
1307	1277	C	27	-18.41	0.1	16.48	2.6	0.04
1307	1266	C	5	-17.16	0.24	17.7	1.21	0.02
1307	1280	C	8	-22.96	-1.28	19.23	-10.23	-0.15
1307	1329	C	10	-21.17	-0.72	16.36	-7.21	-0.1
1307	1326	C	11	-20.29	-0.14	19.15	-1.59	-0.02
1307	1323	C	6	-21.92	-0.67	18.79	-3.99	-0.06
1307	1374	C	3	-24.97	-1.11	23.29	-3.32	-0.05

i-nuc	BP(j)	Nuc	#BP_Win	avgMFE	avgZ	avgED	SumZ	SumZ/#TotalWindows	BPs= 7
nt-1308	-	C	70	-	-	-	-	-
1308	NoBP	C	25	-18.85	0.0	15.98	0.05	0.0
1308	1265	G	5	-17.16	0.24	17.7	1.21	0.02
1308	1268	G	2	-18.0	0.12	21.18	0.24	0.0
1308	1279	G	8	-22.96	-1.28	19.23	-10.23	-0.15
1308	1328	G	10	-21.17	-0.72	16.36	-7.21	-0.1
1308	1325	G	11	-20.29	-0.14	19.15	-1.59	-0.02
1308	1322	G	6	-21.92	-0.67	18.79	-3.99	-0.06
1308	1373	G	3	-24.97	-1.11	23.29	-3.32	-0.05

i-nuc	BP(j)	Nuc	#BP_Win	avgMFE	avgZ	avgED	SumZ	SumZ/#TotalWindows	BPs= 4
nt-1309	-	A	70	-	-	-	-	-
1309	NoBP	A	41	-20.52	-0.4	15.95	-16.34	-0.23
1309	1275	U	7	-14.93	0.71	21.35	4.97	0.07
1309	1278	U	8	-22.96	-1.28	19.23	-10.23	-0.15
1309	1324	U	11	-20.29	-0.14	19.15	-1.59	-0.02
1309	1372	U	3	-24.97	-1.11	23.29	-3.32	-0.05

i-nuc	BP(j)	Nuc	#BP_Win	avgMFE	avgZ	avgED	SumZ	SumZ/#TotalWindows	BPs= 9
nt-1310	-	G	70	-	-	-	-	-
1310	NoBP	G	1	-14.8	0.87	18.84	0.87	0.01
1310	1274	C	7	-14.93	0.71	21.35	4.97	0.07
1310	1263	C	5	-17.16	0.24	17.7	1.21	0.02
1310	1266	C	2	-18.0	0.12	21.18	0.24	0.0
1310	1277	C	8	-22.96	-1.28	19.23	-10.23	-0.15
1310	1326	C	24	-21.24	-0.51	14.22	-12.29	-0.18
1310	1323	C	11	-20.29	-0.14	19.15	-1.59	-0.02
1310	1319	C	6	-21.92	-0.67	18.79	-3.99	-0.06
1310	1371	C	3	-24.97	-1.11	23.29	-3.32	-0.05
1310	1374	C	3	-24.23	-1.15	15.96	-3.46	-0.05

i-nuc	BP(j)	Nuc	#BP_Win	avgMFE	avgZ	avgED	SumZ	SumZ/#TotalWindows	BPs= 7
nt-1311	-	C	70	-	-	-	-	-
1311	NoBP	C	15	-19.21	-0.35	20.22	-5.26	-0.08
1311	1262	G	5	-17.16	0.24	17.7	1.21	0.02
1311	1265	G	2	-18.0	0.12	21.18	0.24	0.0
1311	1325	G	24	-21.24	-0.51	14.22	-12.29	-0.18
1311	1322	G	11	-20.29	-0.14	19.15	-1.59	-0.02
1311	1318	G	6	-21.92	-0.67	18.79	-3.99	-0.06
1311	1370	G	3	-24.97	-1.11	23.29	-3.32	-0.05
1311	1373	G	4	-23.25	-0.82	16.92	-3.3	-0.05

i-nuc	BP(j)	Nuc	#BP_Win	avgMFE	avgZ	avgED	SumZ	SumZ/#TotalWindows	BPs= 5
nt-1312	-	A	70	-	-	-	-	-
1312	NoBP	A	26	-19.24	-0.04	19.58	-1.11	-0.02
1312	1261	U	5	-17.16	0.24	17.7	1.21	0.02
1312	1275	U	8	-22.96	-1.28	19.23	-10.23	-0.15
1312	1324	U	24	-21.24	-0.51	14.22	-12.29	-0.18
1312	1369	U	3	-24.97	-1.11	23.29	-3.32	-0.05
1312	1372	U	4	-23.25	-0.82	16.92	-3.3	-0.05

i-nuc	BP(j)	Nuc	#BP_Win	avgMFE	avgZ	avgED	SumZ	SumZ/#TotalWindows	BPs= 7
nt-1313	-	G	70	-	-	-	-	-
1313	NoBP	G	16	-18.23	0.07	19.4	1.04	0.01
1313	1263	C	2	-18.0	0.12	21.18	0.24	0.0
1313	1274	C	8	-22.96	-1.28	19.23	-10.23	-0.15
1313	1323	C	24	-21.24	-0.51	14.22	-12.29	-0.18
1313	1319	C	11	-20.29	-0.14	19.15	-1.59	-0.02
1313	1368	C	3	-24.97	-1.11	23.29	-3.32	-0.05
1313	1371	C	4	-23.25	-0.82	16.92	-3.3	-0.05
1313	1326	C	2	-20.2	0.32	10.4	0.63	0.01

i-nuc	BP(j)	Nuc	#BP_Win	avgMFE	avgZ	avgED	SumZ	SumZ/#TotalWindows	BPs= 7
nt-1314	-	C	70	-	-	-	-	-
1314	NoBP	C	19	-20.56	-0.5	19.88	-9.46	-0.14
1314	1259	G	5	-17.16	0.24	17.7	1.21	0.02
1314	1262	G	2	-18.0	0.12	21.18	0.24	0.0
1314	1322	G	24	-21.24	-0.51	14.22	-12.29	-0.18
1314	1318	G	11	-20.29	-0.14	19.15	-1.59	-0.02
1314	1367	G	3	-24.97	-1.11	23.29	-3.32	-0.05
1314	1370	G	4	-23.25	-0.82	16.92	-3.3	-0.05
1314	1325	G	2	-20.2	0.32	10.4	0.63	0.01

i-nuc	BP(j)	Nuc	#BP_Win	avgMFE	avgZ	avgED	SumZ	SumZ/#TotalWindows	BPs= 4
nt-1315	-	A	70	-	-	-	-	-
1315	NoBP	A	54	-20.41	-0.27	17.33	-14.64	-0.21
1315	1261	U	2	-18.0	0.12	21.18	0.24	0.0
1315	1272	U	8	-22.96	-1.28	19.23	-10.23	-0.15
1315	1369	U	4	-23.25	-0.82	16.92	-3.3	-0.05
1315	1324	U	2	-20.2	0.32	10.4	0.63	0.01

i-nuc	BP(j)	Nuc	#BP_Win	avgMFE	avgZ	avgED	SumZ	SumZ/#TotalWindows	BPs= 4
nt-1316	-	G	70	-	-	-	-	-
1316	NoBP	G	51	-20.67	-0.28	17.47	-14.38	-0.21
1316	1258	C	5	-17.16	0.24	17.7	1.21	0.02
1316	1271	U	8	-22.96	-1.28	19.23	-10.23	-0.15
1316	1368	C	4	-23.25	-0.82	16.92	-3.3	-0.05
1316	1323	C	2	-20.2	0.32	10.4	0.63	0.01

i-nuc	BP(j)	Nuc	#BP_Win	avgMFE	avgZ	avgED	SumZ	SumZ/#TotalWindows	BPs= 1
nt-1317	-	A	70	-	-	-	-	-
1317	NoBP	A	65	-21.13	-0.41	17.46	-26.67	-0.38
1317	1257	U	5	-17.16	0.24	17.7	1.21	0.02

i-nuc	BP(j)	Nuc	#BP_Win	avgMFE	avgZ	avgED	SumZ	SumZ/#TotalWindows	BPs= 6
nt-1318	-	G	70	-	-	-	-	-
1318	1256	C	5	-17.16	0.24	17.7	1.21	0.02
1318	NoBP	G	35	-21.55	-0.52	15.49	-18.03	-0.26
1318	1269	U	8	-22.96	-1.28	19.23	-10.23	-0.15
1318	1314	C	11	-20.29	-0.14	19.15	-1.59	-0.02
1318	1311	C	6	-21.92	-0.67	18.79	-3.99	-0.06
1318	1329	C	1	-16.3	1.56	23.28	1.56	0.02
1318	1383	C	4	-16.65	1.58	23.2	6.32	0.09

i-nuc	BP(j)	Nuc	#BP_Win	avgMFE	avgZ	avgED	SumZ	SumZ/#TotalWindows	BPs= 8
nt-1319	-	C	70	-	-	-	-	-
1319	NoBP	C	31	-21.19	-0.4	15.41	-12.48	-0.18
1319	1254	G	3	-18.0	0.07	12.63	0.21	0.0
1319	1259	G	2	-18.0	0.12	21.18	0.24	0.0
1319	1268	G	8	-22.96	-1.28	19.23	-10.23	-0.15
1319	1313	G	11	-20.29	-0.14	19.15	-1.59	-0.02
1319	1310	G	6	-21.92	-0.67	18.79	-3.99	-0.06
1319	1365	G	4	-23.25	-0.82	16.92	-3.3	-0.05
1319	1328	G	1	-16.3	1.56	23.28	1.56	0.02
1319	1382	G	4	-16.65	1.58	23.2	6.32	0.09

i-nuc	BP(j)	Nuc	#BP_Win	avgMFE	avgZ	avgED	SumZ	SumZ/#TotalWindows	BPs= 6
nt-1320	-	G	70	-	-	-	-	-
1320	1253	C	3	-18.0	0.07	12.63	0.21	0.0
1320	1258	C	2	-18.0	0.12	21.18	0.24	0.0
1320	1267	C	8	-22.96	-1.28	19.23	-10.23	-0.15
1320	NoBP	G	47	-21.19	-0.4	16.57	-19.0	-0.27
1320	1364	C	4	-23.25	-0.82	16.92	-3.3	-0.05
1320	1381	C	4	-16.65	1.58	23.2	6.32	0.09
1320	1376	C	2	-15.7	1.83	21.2	3.66	0.05

i-nuc	BP(j)	Nuc	#BP_Win	avgMFE	avgZ	avgED	SumZ	SumZ/#TotalWindows	BPs= 2
nt-1321	-	A	70	-	-	-	-	-
1321	NoBP	A	64	-20.78	-0.28	17.37	-17.9	-0.26
1321	1257	U	2	-18.0	0.12	21.18	0.24	0.0
1321	1363	U	4	-23.25	-0.82	16.92	-3.3	-0.05

i-nuc	BP(j)	Nuc	#BP_Win	avgMFE	avgZ	avgED	SumZ	SumZ/#TotalWindows	BPs= 8
nt-1322	-	G	70	-	-	-	-	-
1322	NoBP	G	5	-18.04	0.82	15.72	4.08	0.06
1322	1256	C	2	-18.0	0.12	21.18	0.24	0.0
1322	1266	C	8	-22.96	-1.28	19.23	-10.23	-0.15
1322	1314	C	24	-21.24	-0.51	14.22	-12.29	-0.18
1322	1311	C	11	-20.29	-0.14	19.15	-1.59	-0.02
1322	1308	C	6	-21.92	-0.67	18.79	-3.99	-0.06
1322	1343	C	7	-23.99	-0.95	19.65	-6.62	-0.09
1322	1379	C	4	-16.65	1.58	23.2	6.32	0.09
1322	1374	C	3	-15.6	1.69	20.5	5.08	0.07

i-nuc	BP(j)	Nuc	#BP_Win	avgMFE	avgZ	avgED	SumZ	SumZ/#TotalWindows	BPs= 7
nt-1323	-	C	70	-	-	-	-	-
1323	NoBP	C	9	-16.61	1.24	21.18	11.16	0.16
1323	1265	G	8	-22.96	-1.28	19.23	-10.23	-0.15
1323	1313	G	24	-21.24	-0.51	14.22	-12.29	-0.18
1323	1310	G	11	-20.29	-0.14	19.15	-1.59	-0.02
1323	1307	G	6	-21.92	-0.67	18.79	-3.99	-0.06
1323	1342	G	7	-23.99	-0.95	19.65	-6.62	-0.09
1323	1316	G	2	-20.2	0.32	10.4	0.63	0.01
1323	1373	G	3	-15.6	1.69	20.5	5.08	0.07

i-nuc	BP(j)	Nuc	#BP_Win	avgMFE	avgZ	avgED	SumZ	SumZ/#TotalWindows	BPs= 7
nt-1324	-	U	70	-	-	-	-	-
1324	NoBP	U	8	-15.88	1.38	19.43	11.07	0.16
1324	1264	A	8	-22.96	-1.28	19.23	-10.23	-0.15
1324	1312	A	24	-21.24	-0.51	14.22	-12.29	-0.18
1324	1309	A	11	-20.29	-0.14	19.15	-1.59	-0.02
1324	1306	A	6	-21.92	-0.67	18.79	-3.99	-0.06
1324	1341	A	7	-23.99	-0.95	19.65	-6.62	-0.09
1324	1315	A	2	-20.2	0.32	10.4	0.63	0.01
1324	1377	A	4	-16.65	1.58	23.2	6.32	0.09

i-nuc	BP(j)	Nuc	#BP_Win	avgMFE	avgZ	avgED	SumZ	SumZ/#TotalWindows	BPs= 9
nt-1325	-	G	70	-	-	-	-	-
1325	1263	C	8	-22.96	-1.28	19.23	-10.23	-0.15
1325	1311	C	24	-21.24	-0.51	14.22	-12.29	-0.18
1325	1308	C	11	-20.29	-0.14	19.15	-1.59	-0.02
1325	1305	C	6	-21.92	-0.67	18.79	-3.99	-0.06
1325	1340	C	7	-23.99	-0.95	19.65	-6.62	-0.09
1325	1314	C	2	-20.2	0.32	10.4	0.63	0.01
1325	NoBP	G	2	-15.7	1.38	17.62	2.77	0.04
1325	1376	C	4	-16.65	1.58	23.2	6.32	0.09
1325	1371	C	3	-15.6	1.69	20.5	5.08	0.07
1325	1389	U	3	-15.3	1.48	14.69	4.43	0.06

i-nuc	BP(j)	Nuc	#BP_Win	avgMFE	avgZ	avgED	SumZ	SumZ/#TotalWindows	BPs= 7
nt-1326	-	C	70	-	-	-	-	-
1326	1262	G	6	-24.18	-1.61	17.55	-9.66	-0.14
1326	NoBP	C	15	-20.03	0.19	19.6	2.81	0.04
1326	1310	G	24	-21.24	-0.51	14.22	-12.29	-0.18
1326	1307	G	11	-20.29	-0.14	19.15	-1.59	-0.02
1326	1304	G	6	-21.92	-0.67	18.79	-3.99	-0.06
1326	1313	G	2	-20.2	0.32	10.4	0.63	0.01
1326	1370	G	3	-15.6	1.69	20.5	5.08	0.07
1326	1388	G	3	-15.3	1.48	14.69	4.43	0.06

i-nuc	BP(j)	Nuc	#BP_Win	avgMFE	avgZ	avgED	SumZ	SumZ/#TotalWindows	BPs= 3
nt-1327	-	A	70	-	-	-	-	-
1327	1261	U	4	-24.65	-1.83	17.28	-7.33	-0.1
1327	NoBP	A	60	-20.74	-0.25	16.71	-14.76	-0.21
1327	1369	U	3	-15.6	1.69	20.5	5.08	0.07
1327	1387	U	3	-15.3	1.48	14.69	4.43	0.06

i-nuc	BP(j)	Nuc	#BP_Win	avgMFE	avgZ	avgED	SumZ	SumZ/#TotalWindows	BPs= 6
nt-1328	-	G	70	-	-	-	-	-
1328	NoBP	G	18	-19.07	0.19	15.85	3.5	0.05
1328	1336	C	24	-22.48	-0.65	15.75	-15.48	-0.22
1328	1308	C	10	-21.17	-0.72	16.36	-7.21	-0.1
1328	1305	C	11	-20.29	-0.14	19.15	-1.59	-0.02
1328	1319	C	1	-16.3	1.56	23.28	1.56	0.02
1328	1368	C	3	-15.6	1.69	20.5	5.08	0.07
1328	1386	C	3	-15.3	1.48	14.69	4.43	0.06

i-nuc	BP(j)	Nuc	#BP_Win	avgMFE	avgZ	avgED	SumZ	SumZ/#TotalWindows	BPs= 5
nt-1329	-	C	70	-	-	-	-	-
1329	NoBP	C	21	-18.07	0.52	15.13	10.82	0.15
1329	1335	G	24	-22.48	-0.65	15.75	-15.48	-0.22
1329	1307	G	10	-21.17	-0.72	16.36	-7.21	-0.1
1329	1304	G	11	-20.29	-0.14	19.15	-1.59	-0.02
1329	1318	G	1	-16.3	1.56	23.28	1.56	0.02
1329	1367	G	3	-15.6	1.69	20.5	5.08	0.07

i-nuc	BP(j)	Nuc	#BP_Win	avgMFE	avgZ	avgED	SumZ	SumZ/#TotalWindows	BPs= 1
nt-1330	-	C	70	-	-	-	-	-
1330	NoBP	C	46	-18.87	0.25	16.67	11.69	0.17
1330	1334	G	24	-22.48	-0.65	15.75	-15.48	-0.22

i-nuc	BP(j)	Nuc	#BP_Win	avgMFE	avgZ	avgED	SumZ	SumZ/#TotalWindows	BPs= 1
nt-1331	-	C	70	-	-	-	-	-
1331	NoBP	C	46	-19.91	0.06	15.24	2.97	0.04
1331	1347	G	24	-20.07	-0.15	18.16	-3.72	-0.05

i-nuc	BP(j)	Nuc	#BP_Win	avgMFE	avgZ	avgED	SumZ	SumZ/#TotalWindows	BPs= 1
nt-1332	-	C	70	-	-	-	-	-
1332	NoBP	C	46	-19.74	0.13	15.1	5.86	0.08
1332	1346	G	24	-20.07	-0.15	18.16	-3.72	-0.05

i-nuc	BP(j)	Nuc	#BP_Win	avgMFE	avgZ	avgED	SumZ	SumZ/#TotalWindows	BPs= 2
nt-1333	-	C	70	-	-	-	-	-
1333	NoBP	C	66	-20.01	-0.01	16.28	-0.35	-0.01
1333	1268	G	1	-19.4	0.02	12.33	0.02	0.0
1333	1382	G	3	-15.3	1.48	14.69	4.43	0.06

i-nuc	BP(j)	Nuc	#BP_Win	avgMFE	avgZ	avgED	SumZ	SumZ/#TotalWindows	BPs= 4
nt-1334	-	G	70	-	-	-	-	-
1334	NoBP	G	25	-20.04	-0.14	18.18	-3.59	-0.05
1334	1267	C	1	-19.4	0.02	12.33	0.02	0.0
1334	1330	C	24	-22.48	-0.65	15.75	-15.48	-0.22
1334	1375	C	17	-16.28	1.21	14.36	20.55	0.29
1334	1381	C	3	-15.3	1.48	14.69	4.43	0.06

i-nuc	BP(j)	Nuc	#BP_Win	avgMFE	avgZ	avgED	SumZ	SumZ/#TotalWindows	BPs= 5
nt-1335	-	G	70	-	-	-	-	-
1335	1266	C	1	-19.4	0.02	12.33	0.02	0.0
1335	1329	C	24	-22.48	-0.65	15.75	-15.48	-0.22
1335	1343	C	24	-20.07	-0.15	18.16	-3.72	-0.05
1335	1374	C	18	-16.07	1.24	14.49	22.27	0.32
1335	1380	C	3	-15.3	1.48	14.69	4.43	0.06

i-nuc	BP(j)	Nuc	#BP_Win	avgMFE	avgZ	avgED	SumZ	SumZ/#TotalWindows	BPs= 3
nt-1336	-	C	70	-	-	-	-	-
1336	1328	G	24	-22.48	-0.65	15.75	-15.48	-0.22
1336	1342	G	24	-20.07	-0.15	18.16	-3.72	-0.05
1336	1373	G	18	-16.07	1.24	14.49	22.27	0.32
1336	NoBP	C	4	-14.5	1.54	14.56	6.17	0.09

i-nuc	BP(j)	Nuc	#BP_Win	avgMFE	avgZ	avgED	SumZ	SumZ/#TotalWindows	BPs= 2
nt-1337	-	G	70	-	-	-	-	-
1337	NoBP	G	47	-21.29	-0.4	17.13	-18.75	-0.27
1337	1372	U	18	-16.07	1.24	14.49	22.27	0.32
1337	1374	C	5	-13.96	1.61	15.12	8.07	0.12

i-nuc	BP(j)	Nuc	#BP_Win	avgMFE	avgZ	avgED	SumZ	SumZ/#TotalWindows	BPs= 1
nt-1338	-	C	70	-	-	-	-	-
1338	NoBP	C	65	-19.68	0.1	16.52	6.28	0.09
1338	1373	G	5	-13.96	1.61	15.12	8.07	0.12

i-nuc	BP(j)	Nuc	#BP_Win	avgMFE	avgZ	avgED	SumZ	SumZ/#TotalWindows	BPs= 1
nt-1339	-	C	70	-	-	-	-	-
1339	NoBP	C	68	-19.25	0.22	16.49	15.13	0.22
1339	1355	G	2	-15.15	1.1	18.87	2.2	0.03

i-nuc	BP(j)	Nuc	#BP_Win	avgMFE	avgZ	avgED	SumZ	SumZ/#TotalWindows	BPs= 3
nt-1340	-	C	70	-	-	-	-	-
1340	NoBP	C	32	-20.48	-0.2	17.18	-6.42	-0.09
1340	1354	G	2	-15.15	1.1	18.87	2.2	0.03
1340	1370	G	29	-16.52	1.06	14.89	30.62	0.44
1340	1325	G	7	-23.99	-0.95	19.65	-6.62	-0.09

i-nuc	BP(j)	Nuc	#BP_Win	avgMFE	avgZ	avgED	SumZ	SumZ/#TotalWindows	BPs= 3
nt-1341	-	A	70	-	-	-	-	-
1341	NoBP	A	30	-20.43	-0.18	17.29	-5.43	-0.08
1341	1353	U	2	-15.15	1.1	18.87	2.2	0.03
1341	1369	U	31	-16.54	1.05	15.23	32.43	0.46
1341	1324	U	7	-23.99	-0.95	19.65	-6.62	-0.09

i-nuc	BP(j)	Nuc	#BP_Win	avgMFE	avgZ	avgED	SumZ	SumZ/#TotalWindows	BPs= 4
nt-1342	-	G	70	-	-	-	-	-
1342	NoBP	G	5	-21.86	-0.23	14.32	-1.14	-0.02
1342	1336	C	24	-20.07	-0.15	18.16	-3.72	-0.05
1342	1352	C	2	-15.15	1.1	18.87	2.2	0.03
1342	1368	C	32	-16.45	1.08	15.48	34.56	0.49
1342	1323	C	7	-23.99	-0.95	19.65	-6.62	-0.09

i-nuc	BP(j)	Nuc	#BP_Win	avgMFE	avgZ	avgED	SumZ	SumZ/#TotalWindows	BPs= 3
nt-1343	-	C	70	-	-	-	-	-
1343	NoBP	C	7	-18.43	0.52	17.17	3.64	0.05
1343	1335	G	24	-20.07	-0.15	18.16	-3.72	-0.05
1343	1367	G	32	-16.45	1.08	15.48	34.56	0.49
1343	1322	G	7	-23.99	-0.95	19.65	-6.62	-0.09

i-nuc	BP(j)	Nuc	#BP_Win	avgMFE	avgZ	avgED	SumZ	SumZ/#TotalWindows	BPs= 1
nt-1344	-	G	70	-	-	-	-	-
1344	NoBP	G	66	-18.2	0.51	17.15	33.79	0.48
1344	1352	C	4	-23.25	-0.82	16.92	-3.3	-0.05

i-nuc	BP(j)	Nuc	#BP_Win	avgMFE	avgZ	avgED	SumZ	SumZ/#TotalWindows	BPs= 2
nt-1345	-	A	70	-	-	-	-	-
1345	NoBP	A	63	-18.36	0.47	16.99	29.54	0.42
1345	1351	U	4	-23.25	-0.82	16.92	-3.3	-0.05
1345	1372	U	3	-11.23	2.45	24.08	7.36	0.11

i-nuc	BP(j)	Nuc	#BP_Win	avgMFE	avgZ	avgED	SumZ	SumZ/#TotalWindows	BPs= 4
nt-1346	-	G	70	-	-	-	-	-
1346	NoBP	G	7	-20.66	-0.13	17.57	-0.88	-0.01
1346	1332	C	24	-20.07	-0.15	18.16	-3.72	-0.05
1346	1364	C	35	-17.18	0.89	16.15	31.24	0.45
1346	1371	C	3	-11.23	2.45	24.08	7.36	0.11
1346	1372	U	1	-11.0	2.59	25.01	2.59	0.04

i-nuc	BP(j)	Nuc	#BP_Win	avgMFE	avgZ	avgED	SumZ	SumZ/#TotalWindows	BPs= 3
nt-1347	-	G	70	-	-	-	-	-
1347	1331	C	24	-20.07	-0.15	18.16	-3.72	-0.05
1347	NoBP	G	10	-16.88	0.81	19.4	8.06	0.12
1347	1363	U	35	-17.18	0.89	16.15	31.24	0.45
1347	1371	C	1	-11.0	2.59	25.01	2.59	0.04

i-nuc	BP(j)	Nuc	#BP_Win	avgMFE	avgZ	avgED	SumZ	SumZ/#TotalWindows	BPs= 2
nt-1348	-	A	70	-	-	-	-	-
1348	NoBP	A	32	-19.35	0.01	18.0	0.26	0.0
1348	1362	U	35	-17.18	0.89	16.15	31.24	0.45
1348	1369	U	3	-11.23	2.45	24.08	7.36	0.11

i-nuc	BP(j)	Nuc	#BP_Win	avgMFE	avgZ	avgED	SumZ	SumZ/#TotalWindows	BPs= 2
nt-1349	-	U	70	-	-	-	-	-
1349	NoBP	U	34	-18.66	0.18	18.1	6.2	0.09
1349	1361	A	35	-17.18	0.89	16.15	31.24	0.45
1349	1370	G	1	-11.0	2.59	25.01	2.59	0.04

i-nuc	BP(j)	Nuc	#BP_Win	avgMFE	avgZ	avgED	SumZ	SumZ/#TotalWindows	BPs= 1
nt-1350	-	A	70	-	-	-	-	-
1350	NoBP	A	69	-17.84	0.55	16.95	37.9	0.54
1350	1369	U	1	-11.0	2.59	25.01	2.59	0.04

i-nuc	BP(j)	Nuc	#BP_Win	avgMFE	avgZ	avgED	SumZ	SumZ/#TotalWindows	BPs= 2
nt-1351	-	U	70	-	-	-	-	-
1351	NoBP	U	31	-17.49	0.43	17.79	13.4	0.19
1351	1359	A	35	-17.18	0.89	16.15	31.24	0.45
1351	1345	A	4	-23.25	-0.82	16.92	-3.3	-0.05

i-nuc	BP(j)	Nuc	#BP_Win	avgMFE	avgZ	avgED	SumZ	SumZ/#TotalWindows	BPs= 5
nt-1352	-	C	70	-	-	-	-	-
1352	NoBP	C	14	-17.53	0.57	15.76	7.99	0.11
1352	1304	G	8	-20.8	-0.84	16.83	-6.76	-0.1
1352	1342	G	2	-15.15	1.1	18.87	2.2	0.03
1352	1367	G	7	-13.59	1.63	21.44	11.38	0.16
1352	1358	G	35	-17.18	0.89	16.15	31.24	0.45
1352	1344	G	4	-23.25	-0.82	16.92	-3.3	-0.05

i-nuc	BP(j)	Nuc	#BP_Win	avgMFE	avgZ	avgED	SumZ	SumZ/#TotalWindows	BPs= 5
nt-1353	-	U	70	-	-	-	-	-
1353	NoBP	U	13	-19.04	0.05	13.87	0.67	0.01
1353	1303	A	8	-20.8	-0.84	16.83	-6.76	-0.1
1353	1341	A	2	-15.15	1.1	18.87	2.2	0.03
1353	1300	A	2	-19.5	0.11	22.08	0.22	0.0
1353	1366	A	10	-14.19	1.65	21.16	16.46	0.24
1353	1357	A	35	-17.18	0.89	16.15	31.24	0.45

i-nuc	BP(j)	Nuc	#BP_Win	avgMFE	avgZ	avgED	SumZ	SumZ/#TotalWindows	BPs= 3
nt-1354	-	G	70	-	-	-	-	-
1354	NoBP	G	58	-16.99	0.86	16.45	49.59	0.71
1354	1302	C	8	-20.8	-0.84	16.83	-6.76	-0.1
1354	1340	C	2	-15.15	1.1	18.87	2.2	0.03
1354	1299	U	2	-19.5	0.11	22.08	0.22	0.0

i-nuc	BP(j)	Nuc	#BP_Win	avgMFE	avgZ	avgED	SumZ	SumZ/#TotalWindows	BPs= 4
nt-1355	-	G	70	-	-	-	-	-
1355	NoBP	G	47	-17.56	0.7	15.55	32.95	0.47
1355	1301	C	8	-20.8	-0.84	16.83	-6.76	-0.1
1355	1339	C	2	-15.15	1.1	18.87	2.2	0.03
1355	1298	C	2	-19.5	0.11	22.08	0.22	0.0
1355	1364	C	11	-14.15	1.57	19.9	17.22	0.25

i-nuc	BP(j)	Nuc	#BP_Win	avgMFE	avgZ	avgED	SumZ	SumZ/#TotalWindows	BPs= 2
nt-1356	-	A	70	-	-	-	-	-
1356	NoBP	A	57	-17.86	0.49	15.58	27.86	0.4
1356	1297	U	2	-19.5	0.11	22.08	0.22	0.0
1356	1363	U	11	-14.15	1.57	19.9	17.22	0.25

i-nuc	BP(j)	Nuc	#BP_Win	avgMFE	avgZ	avgED	SumZ	SumZ/#TotalWindows	BPs= 4
nt-1357	-	A	70	-	-	-	-	-
1357	NoBP	A	15	-17.73	0.19	13.11	2.88	0.04
1357	1296	U	2	-19.5	0.11	22.08	0.22	0.0
1357	1299	U	7	-20.99	-0.99	15.83	-6.91	-0.1
1357	1362	U	11	-14.15	1.57	19.9	17.22	0.25
1357	1353	U	35	-17.18	0.89	16.15	31.24	0.45

i-nuc	BP(j)	Nuc	#BP_Win	avgMFE	avgZ	avgED	SumZ	SumZ/#TotalWindows	BPs= 3
nt-1358	-	G	70	-	-	-	-	-
1358	1295	C	2	-19.5	0.11	22.08	0.22	0.0
1358	1298	C	7	-20.99	-0.99	15.83	-6.91	-0.1
1358	NoBP	G	26	-16.11	0.75	15.43	19.47	0.28
1358	1352	C	35	-17.18	0.89	16.15	31.24	0.45

i-nuc	BP(j)	Nuc	#BP_Win	avgMFE	avgZ	avgED	SumZ	SumZ/#TotalWindows	BPs= 2
nt-1359	-	A	70	-	-	-	-	-
1359	NoBP	A	28	-16.24	0.68	15.4	18.96	0.27
1359	1297	U	7	-20.99	-0.99	15.83	-6.91	-0.1
1359	1351	U	35	-17.18	0.89	16.15	31.24	0.45

i-nuc	BP(j)	Nuc	#BP_Win	avgMFE	avgZ	avgED	SumZ	SumZ/#TotalWindows	BPs= 1
nt-1360	-	A	70	-	-	-	-	-
1360	NoBP	A	65	-16.81	0.75	15.65	48.54	0.69
1360	1296	U	5	-21.26	-1.08	15.66	-5.39	-0.08

i-nuc	BP(j)	Nuc	#BP_Win	avgMFE	avgZ	avgED	SumZ	SumZ/#TotalWindows	BPs= 1
nt-1361	-	A	70	-	-	-	-	-
1361	NoBP	A	35	-16.95	0.35	14.9	12.41	0.18
1361	1349	U	35	-17.18	0.89	16.15	31.24	0.45

i-nuc	BP(j)	Nuc	#BP_Win	avgMFE	avgZ	avgED	SumZ	SumZ/#TotalWindows	BPs= 2
nt-1362	-	U	70	-	-	-	-	-
1362	NoBP	U	24	-18.0	-0.14	12.32	-3.41	-0.05
1362	1357	A	11	-14.15	1.57	19.9	17.22	0.25
1362	1348	A	35	-17.18	0.89	16.15	31.24	0.45

i-nuc	BP(j)	Nuc	#BP_Win	avgMFE	avgZ	avgED	SumZ	SumZ/#TotalWindows	BPs= 3
nt-1363	-	U	70	-	-	-	-	-
1363	NoBP	U	20	-16.68	0.08	11.06	1.57	0.02
1363	1356	A	11	-14.15	1.57	19.9	17.22	0.25
1363	1347	G	35	-17.18	0.89	16.15	31.24	0.45
1363	1321	A	4	-23.25	-0.82	16.92	-3.3	-0.05

i-nuc	BP(j)	Nuc	#BP_Win	avgMFE	avgZ	avgED	SumZ	SumZ/#TotalWindows	BPs= 4
nt-1364	-	C	70	-	-	-	-	-
1364	NoBP	C	4	-18.55	-0.0	14.82	-0.01	-0.0
1364	1355	G	11	-14.15	1.57	19.9	17.22	0.25
1364	1346	G	35	-17.18	0.89	16.15	31.24	0.45
1364	1320	G	4	-23.25	-0.82	16.92	-3.3	-0.05
1364	1418	G	16	-15.87	0.22	9.74	3.58	0.05

i-nuc	BP(j)	Nuc	#BP_Win	avgMFE	avgZ	avgED	SumZ	SumZ/#TotalWindows	BPs= 3
nt-1365	-	G	70	-	-	-	-	-
1365	NoBP	G	47	-16.69	0.99	17.14	46.52	0.66
1365	1319	C	4	-23.25	-0.82	16.92	-3.3	-0.05
1365	1405	C	2	-13.3	1.86	15.29	3.72	0.05
1365	1417	C	17	-15.75	0.26	9.6	4.34	0.06

i-nuc	BP(j)	Nuc	#BP_Win	avgMFE	avgZ	avgED	SumZ	SumZ/#TotalWindows	BPs= 3
nt-1366	-	A	70	-	-	-	-	-
1366	NoBP	A	41	-17.79	0.69	16.16	28.39	0.41
1366	1353	U	10	-14.19	1.65	21.16	16.46	0.24
1366	1404	U	2	-13.3	1.86	15.29	3.72	0.05
1366	1416	U	17	-15.75	0.26	9.6	4.34	0.06

i-nuc	BP(j)	Nuc	#BP_Win	avgMFE	avgZ	avgED	SumZ	SumZ/#TotalWindows	BPs= 7
nt-1367	-	G	70	-	-	-	-	-
1367	1352	C	7	-13.59	1.63	21.44	11.38	0.16
1367	1343	C	32	-16.45	1.08	15.48	34.56	0.49
1367	1314	C	3	-24.97	-1.11	23.29	-3.32	-0.05
1367	NoBP	G	4	-23.25	-0.82	16.92	-3.3	-0.05
1367	1329	C	3	-15.6	1.69	20.5	5.08	0.07
1367	1403	C	2	-13.3	1.86	15.29	3.72	0.05
1367	1415	C	17	-15.75	0.26	9.6	4.34	0.06
1367	1374	C	2	-14.9	1.03	13.7	2.05	0.03

i-nuc	BP(j)	Nuc	#BP_Win	avgMFE	avgZ	avgED	SumZ	SumZ/#TotalWindows	BPs= 7
nt-1368	-	C	70	-	-	-	-	-
1368	NoBP	C	7	-12.9	1.72	20.28	12.01	0.17
1368	1342	G	32	-16.45	1.08	15.48	34.56	0.49
1368	1313	G	3	-24.97	-1.11	23.29	-3.32	-0.05
1368	1316	G	4	-23.25	-0.82	16.92	-3.3	-0.05
1368	1328	G	3	-15.6	1.69	20.5	5.08	0.07
1368	1402	G	2	-13.3	1.86	15.29	3.72	0.05
1368	1414	G	17	-15.75	0.26	9.6	4.34	0.06
1368	1373	G	2	-14.9	1.03	13.7	2.05	0.03

i-nuc	BP(j)	Nuc	#BP_Win	avgMFE	avgZ	avgED	SumZ	SumZ/#TotalWindows	BPs= 6
nt-1369	-	U	70	-	-	-	-	-
1369	1341	A	31	-16.54	1.05	15.23	32.43	0.46
1369	1312	A	3	-24.97	-1.11	23.29	-3.32	-0.05
1369	1315	A	4	-23.25	-0.82	16.92	-3.3	-0.05
1369	1327	A	3	-15.6	1.69	20.5	5.08	0.07
1369	NoBP	U	25	-15.13	0.61	11.32	15.26	0.22
1369	1348	A	3	-11.23	2.45	24.08	7.36	0.11
1369	1350	A	1	-11.0	2.59	25.01	2.59	0.04

i-nuc	BP(j)	Nuc	#BP_Win	avgMFE	avgZ	avgED	SumZ	SumZ/#TotalWindows	BPs= 7
nt-1370	-	G	70	-	-	-	-	-
1370	1340	C	29	-16.52	1.06	14.89	30.62	0.44
1370	1311	C	3	-24.97	-1.11	23.29	-3.32	-0.05
1370	1314	C	4	-23.25	-0.82	16.92	-3.3	-0.05
1370	1326	C	3	-15.6	1.69	20.5	5.08	0.07
1370	1400	C	2	-13.3	1.86	15.29	3.72	0.05
1370	NoBP	G	27	-14.87	0.76	12.58	20.4	0.29
1370	1349	U	1	-11.0	2.59	25.01	2.59	0.04
1370	1415	C	1	-11.8	1.8	16.37	1.8	0.03

i-nuc	BP(j)	Nuc	#BP_Win	avgMFE	avgZ	avgED	SumZ	SumZ/#TotalWindows	BPs= 7
nt-1371	-	C	70	-	-	-	-	-
1371	NoBP	C	53	-15.82	0.84	13.21	44.6	0.64
1371	1310	G	3	-24.97	-1.11	23.29	-3.32	-0.05
1371	1313	G	4	-23.25	-0.82	16.92	-3.3	-0.05
1371	1325	G	3	-15.6	1.69	20.5	5.08	0.07
1371	1399	G	2	-13.3	1.86	15.29	3.72	0.05
1371	1346	G	3	-11.23	2.45	24.08	7.36	0.11
1371	1347	G	1	-11.0	2.59	25.01	2.59	0.04
1371	1414	G	1	-11.8	1.8	16.37	1.8	0.03

i-nuc	BP(j)	Nuc	#BP_Win	avgMFE	avgZ	avgED	SumZ	SumZ/#TotalWindows	BPs= 5
nt-1372	-	U	70	-	-	-	-	-
1372	NoBP	U	41	-15.25	0.84	13.27	34.29	0.49
1372	1309	A	3	-24.97	-1.11	23.29	-3.32	-0.05
1372	1312	A	4	-23.25	-0.82	16.92	-3.3	-0.05
1372	1337	G	18	-16.07	1.24	14.49	22.27	0.32
1372	1345	A	3	-11.23	2.45	24.08	7.36	0.11
1372	1346	G	1	-11.0	2.59	25.01	2.59	0.04

i-nuc	BP(j)	Nuc	#BP_Win	avgMFE	avgZ	avgED	SumZ	SumZ/#TotalWindows	BPs= 8
nt-1373	-	G	70	-	-	-	-	-
1373	NoBP	G	9	-15.18	0.65	12.29	5.82	0.08
1373	1308	C	3	-24.97	-1.11	23.29	-3.32	-0.05
1373	1311	C	4	-23.25	-0.82	16.92	-3.3	-0.05
1373	1336	C	18	-16.07	1.24	14.49	22.27	0.32
1373	1323	C	3	-15.6	1.69	20.5	5.08	0.07
1373	1338	C	5	-13.96	1.61	15.12	8.07	0.12
1373	1397	C	2	-13.3	1.86	15.29	3.72	0.05
1373	1410	C	24	-14.65	0.86	13.36	20.66	0.3
1373	1368	C	2	-14.9	1.03	13.7	2.05	0.03

i-nuc	BP(j)	Nuc	#BP_Win	avgMFE	avgZ	avgED	SumZ	SumZ/#TotalWindows	BPs= 8
nt-1374	-	C	70	-	-	-	-	-
1374	1307	G	3	-24.97	-1.11	23.29	-3.32	-0.05
1374	1310	G	3	-24.23	-1.15	15.96	-3.46	-0.05
1374	NoBP	C	10	-14.78	0.61	11.08	6.12	0.09
1374	1335	G	18	-16.07	1.24	14.49	22.27	0.32
1374	1322	G	3	-15.6	1.69	20.5	5.08	0.07
1374	1337	G	5	-13.96	1.61	15.12	8.07	0.12
1374	1396	G	2	-13.3	1.86	15.29	3.72	0.05
1374	1409	G	24	-14.65	0.86	13.36	20.66	0.3
1374	1367	G	2	-14.9	1.03	13.7	2.05	0.03

i-nuc	BP(j)	Nuc	#BP_Win	avgMFE	avgZ	avgED	SumZ	SumZ/#TotalWindows	BPs= 2
nt-1375	-	C	70	-	-	-	-	-
1375	NoBP	C	29	-16.23	0.71	14.66	20.53	0.29
1375	1334	G	17	-16.28	1.21	14.36	20.55	0.29
1375	1408	G	24	-14.65	0.86	13.36	20.66	0.3

i-nuc	BP(j)	Nuc	#BP_Win	avgMFE	avgZ	avgED	SumZ	SumZ/#TotalWindows	BPs= 3
nt-1376	-	C	70	-	-	-	-	-
1376	NoBP	C	40	-15.96	0.8	12.96	31.94	0.46
1376	1325	G	4	-16.65	1.58	23.2	6.32	0.09
1376	1320	G	2	-15.7	1.83	21.2	3.66	0.05
1376	1407	G	24	-14.65	0.86	13.36	20.66	0.3

i-nuc	BP(j)	Nuc	#BP_Win	avgMFE	avgZ	avgED	SumZ	SumZ/#TotalWindows	BPs= 1
nt-1377	-	A	70	-	-	-	-	-
1377	NoBP	A	66	-15.31	0.86	13.05	56.58	0.81
1377	1324	U	4	-16.65	1.58	23.2	6.32	0.09

i-nuc	BP(j)	Nuc	#BP_Win	avgMFE	avgZ	avgED	SumZ	SumZ/#TotalWindows	BPs= 0
nt-1378	-	C	70	-	-	-	-	-
1378	NoBP	C	70	-15.24	0.91	13.5	63.95	0.91

i-nuc	BP(j)	Nuc	#BP_Win	avgMFE	avgZ	avgED	SumZ	SumZ/#TotalWindows	BPs= 1
nt-1379	-	C	70	-	-	-	-	-
1379	NoBP	C	66	-15.01	0.88	12.77	58.06	0.83
1379	1322	G	4	-16.65	1.58	23.2	6.32	0.09

i-nuc	BP(j)	Nuc	#BP_Win	avgMFE	avgZ	avgED	SumZ	SumZ/#TotalWindows	BPs= 2
nt-1380	-	C	70	-	-	-	-	-
1380	NoBP	C	43	-15.11	0.92	13.02	39.47	0.56
1380	1335	G	3	-15.3	1.48	14.69	4.43	0.06
1380	1402	G	24	-14.65	0.86	13.36	20.66	0.3

i-nuc	BP(j)	Nuc	#BP_Win	avgMFE	avgZ	avgED	SumZ	SumZ/#TotalWindows	BPs= 2
nt-1381	-	C	70	-	-	-	-	-
1381	NoBP	C	63	-14.74	0.84	12.28	53.01	0.76
1381	1320	G	4	-16.65	1.58	23.2	6.32	0.09
1381	1334	G	3	-15.3	1.48	14.69	4.43	0.06

i-nuc	BP(j)	Nuc	#BP_Win	avgMFE	avgZ	avgED	SumZ	SumZ/#TotalWindows	BPs= 3
nt-1382	-	G	70	-	-	-	-	-
1382	NoBP	G	34	-14.59	0.73	10.74	24.7	0.35
1382	1319	C	4	-16.65	1.58	23.2	6.32	0.09
1382	1333	C	3	-15.3	1.48	14.69	4.43	0.06
1382	1400	C	29	-14.72	0.95	13.79	27.44	0.39

i-nuc	BP(j)	Nuc	#BP_Win	avgMFE	avgZ	avgED	SumZ	SumZ/#TotalWindows	BPs= 2
nt-1383	-	C	70	-	-	-	-	-
1383	NoBP	C	37	-14.49	0.74	10.99	27.23	0.39
1383	1318	G	4	-16.65	1.58	23.2	6.32	0.09
1383	1399	G	29	-14.72	0.95	13.79	27.44	0.39

i-nuc	BP(j)	Nuc	#BP_Win	avgMFE	avgZ	avgED	SumZ	SumZ/#TotalWindows	BPs= 0
nt-1384	-	C	70	-	-	-	-	-
1384	NoBP	C	70	-14.68	0.84	12.58	58.78	0.84

i-nuc	BP(j)	Nuc	#BP_Win	avgMFE	avgZ	avgED	SumZ	SumZ/#TotalWindows	BPs= 0
nt-1385	-	C	70	-	-	-	-	-
1385	NoBP	C	70	-14.64	0.82	12.33	57.09	0.82

i-nuc	BP(j)	Nuc	#BP_Win	avgMFE	avgZ	avgED	SumZ	SumZ/#TotalWindows	BPs= 2
nt-1386	-	C	70	-	-	-	-	-
1386	NoBP	C	38	-14.53	0.61	10.62	23.11	0.33
1386	1328	G	3	-15.3	1.48	14.69	4.43	0.06
1386	1396	G	29	-14.72	0.95	13.79	27.44	0.39

i-nuc	BP(j)	Nuc	#BP_Win	avgMFE	avgZ	avgED	SumZ	SumZ/#TotalWindows	BPs= 2
nt-1387	-	U	70	-	-	-	-	-
1387	NoBP	U	38	-14.54	0.57	10.3	21.54	0.31
1387	1327	A	3	-15.3	1.48	14.69	4.43	0.06
1387	1395	A	29	-14.72	0.95	13.79	27.44	0.39

i-nuc	BP(j)	Nuc	#BP_Win	avgMFE	avgZ	avgED	SumZ	SumZ/#TotalWindows	BPs= 2
nt-1388	-	G	70	-	-	-	-	-
1388	NoBP	G	38	-14.62	0.52	9.99	19.64	0.28
1388	1326	C	3	-15.3	1.48	14.69	4.43	0.06
1388	1394	U	29	-14.72	0.95	13.79	27.44	0.39

i-nuc	BP(j)	Nuc	#BP_Win	avgMFE	avgZ	avgED	SumZ	SumZ/#TotalWindows	BPs= 1
nt-1389	-	U	70	-	-	-	-	-
1389	NoBP	U	67	-14.75	0.65	11.42	43.65	0.62
1389	1325	G	3	-15.3	1.48	14.69	4.43	0.06

i-nuc	BP(j)	Nuc	#BP_Win	avgMFE	avgZ	avgED	SumZ	SumZ/#TotalWindows	BPs= 1
nt-1390	-	C	70	-	-	-	-	-
1390	NoBP	C	69	-14.89	0.62	11.35	42.5	0.61
1390	1409	G	1	-15.1	1.81	9.04	1.81	0.03

i-nuc	BP(j)	Nuc	#BP_Win	avgMFE	avgZ	avgED	SumZ	SumZ/#TotalWindows	BPs= 1
nt-1391	-	C	70	-	-	-	-	-
1391	NoBP	C	68	-15.06	0.54	11.05	37.05	0.53
1391	1408	G	2	-13.7	1.91	12.81	3.82	0.05

i-nuc	BP(j)	Nuc	#BP_Win	avgMFE	avgZ	avgED	SumZ	SumZ/#TotalWindows	BPs= 1
nt-1392	-	C	70	-	-	-	-	-
1392	NoBP	C	68	-15.19	0.49	10.82	33.35	0.48
1392	1407	G	2	-13.7	1.91	12.81	3.82	0.05

i-nuc	BP(j)	Nuc	#BP_Win	avgMFE	avgZ	avgED	SumZ	SumZ/#TotalWindows	BPs= 0
nt-1393	-	C	70	-	-	-	-	-
1393	NoBP	C	70	-15.27	0.48	10.76	33.64	0.48

i-nuc	BP(j)	Nuc	#BP_Win	avgMFE	avgZ	avgED	SumZ	SumZ/#TotalWindows	BPs= 1
nt-1394	-	U	70	-	-	-	-	-
1394	NoBP	U	41	-15.89	0.07	8.44	2.74	0.04
1394	1388	G	29	-14.72	0.95	13.79	27.44	0.39

i-nuc	BP(j)	Nuc	#BP_Win	avgMFE	avgZ	avgED	SumZ	SumZ/#TotalWindows	BPs= 2
nt-1395	-	A	70	-	-	-	-	-
1395	NoBP	A	37	-16.47	-0.2	7.6	-7.25	-0.1
1395	1387	U	29	-14.72	0.95	13.79	27.44	0.39
1395	1404	U	4	-12.82	1.87	14.29	7.47	0.11

i-nuc	BP(j)	Nuc	#BP_Win	avgMFE	avgZ	avgED	SumZ	SumZ/#TotalWindows	BPs= 4
nt-1396	-	G	70	-	-	-	-	-
1396	NoBP	G	4	-15.1	1.22	6.5	4.87	0.07
1396	1386	C	29	-14.72	0.95	13.79	27.44	0.39
1396	1403	C	4	-12.82	1.87	14.29	7.47	0.11
1396	1374	C	2	-13.3	1.86	15.29	3.72	0.05
1396	1435	U	31	-17.13	-0.58	7.23	-17.96	-0.26

i-nuc	BP(j)	Nuc	#BP_Win	avgMFE	avgZ	avgED	SumZ	SumZ/#TotalWindows	BPs= 3
nt-1397	-	C	70	-	-	-	-	-
1397	NoBP	C	33	-14.98	0.9	12.95	29.75	0.42
1397	1402	G	4	-12.82	1.87	14.29	7.47	0.11
1397	1373	G	2	-13.3	1.86	15.29	3.72	0.05
1397	1434	G	31	-17.13	-0.58	7.23	-17.96	-0.26

i-nuc	BP(j)	Nuc	#BP_Win	avgMFE	avgZ	avgED	SumZ	SumZ/#TotalWindows	BPs= 1
nt-1398	-	C	70	-	-	-	-	-
1398	NoBP	C	39	-14.86	0.99	13.21	38.46	0.55
1398	1433	G	31	-17.13	-0.58	7.23	-17.96	-0.26

i-nuc	BP(j)	Nuc	#BP_Win	avgMFE	avgZ	avgED	SumZ	SumZ/#TotalWindows	BPs= 4
nt-1399	-	G	70	-	-	-	-	-
1399	NoBP	G	5	-13.28	1.74	12.93	8.7	0.12
1399	1383	C	29	-14.72	0.95	13.79	27.44	0.39
1399	1371	C	2	-13.3	1.86	15.29	3.72	0.05
1399	1432	C	31	-17.13	-0.58	7.23	-17.96	-0.26
1399	1435	U	3	-22.23	-0.91	9.69	-2.72	-0.04

i-nuc	BP(j)	Nuc	#BP_Win	avgMFE	avgZ	avgED	SumZ	SumZ/#TotalWindows	BPs= 4
nt-1400	-	C	70	-	-	-	-	-
1400	1382	G	29	-14.72	0.95	13.79	27.44	0.39
1400	NoBP	C	5	-14.66	1.35	14.31	6.76	0.1
1400	1370	G	2	-13.3	1.86	15.29	3.72	0.05
1400	1431	G	31	-17.13	-0.58	7.23	-17.96	-0.26
1400	1434	G	3	-22.23	-0.91	9.69	-2.72	-0.04

i-nuc	BP(j)	Nuc	#BP_Win	avgMFE	avgZ	avgED	SumZ	SumZ/#TotalWindows	BPs= 1
nt-1401	-	C	70	-	-	-	-	-
1401	NoBP	C	67	-15.89	0.28	10.95	18.69	0.27
1401	1433	G	3	-22.23	-0.91	9.69	-2.72	-0.04

i-nuc	BP(j)	Nuc	#BP_Win	avgMFE	avgZ	avgED	SumZ	SumZ/#TotalWindows	BPs= 5
nt-1402	-	G	70	-	-	-	-	-
1402	NoBP	G	6	-18.58	0.55	18.42	3.3	0.05
1402	1397	C	4	-12.82	1.87	14.29	7.47	0.11
1402	1368	C	2	-13.3	1.86	15.29	3.72	0.05
1402	1380	C	24	-14.65	0.86	13.36	20.66	0.3
1402	1429	U	31	-17.13	-0.58	7.23	-17.96	-0.26
1402	1432	C	3	-22.23	-0.91	9.69	-2.72	-0.04

i-nuc	BP(j)	Nuc	#BP_Win	avgMFE	avgZ	avgED	SumZ	SumZ/#TotalWindows	BPs= 4
nt-1403	-	C	70	-	-	-	-	-
1403	NoBP	C	30	-15.69	0.72	14.31	21.62	0.31
1403	1396	G	4	-12.82	1.87	14.29	7.47	0.11
1403	1367	G	2	-13.3	1.86	15.29	3.72	0.05
1403	1428	G	31	-17.13	-0.58	7.23	-17.96	-0.26
1403	1431	G	3	-22.23	-0.91	9.69	-2.72	-0.04

i-nuc	BP(j)	Nuc	#BP_Win	avgMFE	avgZ	avgED	SumZ	SumZ/#TotalWindows	BPs= 2
nt-1404	-	U	70	-	-	-	-	-
1404	NoBP	U	64	-16.82	-0.02	10.66	-1.07	-0.02
1404	1395	A	4	-12.82	1.87	14.29	7.47	0.11
1404	1366	A	2	-13.3	1.86	15.29	3.72	0.05

i-nuc	BP(j)	Nuc	#BP_Win	avgMFE	avgZ	avgED	SumZ	SumZ/#TotalWindows	BPs= 1
nt-1405	-	C	70	-	-	-	-	-
1405	NoBP	C	68	-16.76	0.06	10.95	4.3	0.06
1405	1365	G	2	-13.3	1.86	15.29	3.72	0.05

i-nuc	BP(j)	Nuc	#BP_Win	avgMFE	avgZ	avgED	SumZ	SumZ/#TotalWindows	BPs= 2
nt-1406	-	C	70	-	-	-	-	-
1406	NoBP	C	64	-16.28	0.16	10.83	10.34	0.15
1406	1428	G	3	-22.23	-0.91	9.69	-2.72	-0.04
1406	1418	G	3	-23.47	-0.57	20.39	-1.72	-0.02

i-nuc	BP(j)	Nuc	#BP_Win	avgMFE	avgZ	avgED	SumZ	SumZ/#TotalWindows	BPs= 4
nt-1407	-	G	70	-	-	-	-	-
1407	NoBP	G	1	-11.6	2.01	14.38	2.01	0.03
1407	1392	C	2	-13.7	1.91	12.81	3.82	0.05
1407	1376	C	24	-14.65	0.86	13.36	20.66	0.3
1407	1421	C	40	-18.32	-0.53	9.11	-21.31	-0.3
1407	1417	C	3	-23.47	-0.57	20.39	-1.72	-0.02

i-nuc	BP(j)	Nuc	#BP_Win	avgMFE	avgZ	avgED	SumZ	SumZ/#TotalWindows	BPs= 4
nt-1408	-	G	70	-	-	-	-	-
1408	1391	C	2	-13.7	1.91	12.81	3.82	0.05
1408	1375	C	24	-14.65	0.86	13.36	20.66	0.3
1408	1420	C	40	-18.32	-0.53	9.11	-21.31	-0.3
1408	1416	U	3	-23.47	-0.57	20.39	-1.72	-0.02
1408	NoBP	G	1	-26.1	-0.23	22.56	-0.23	-0.0

i-nuc	BP(j)	Nuc	#BP_Win	avgMFE	avgZ	avgED	SumZ	SumZ/#TotalWindows	BPs= 4
nt-1409	-	G	70	-	-	-	-	-
1409	1390	C	1	-15.1	1.81	9.04	1.81	0.03
1409	1374	C	24	-14.65	0.86	13.36	20.66	0.3
1409	1419	C	40	-18.32	-0.53	9.11	-21.31	-0.3
1409	1415	C	3	-23.47	-0.57	20.39	-1.72	-0.02
1409	NoBP	G	2	-26.8	-0.52	22.6	-1.03	-0.01

i-nuc	BP(j)	Nuc	#BP_Win	avgMFE	avgZ	avgED	SumZ	SumZ/#TotalWindows	BPs= 3
nt-1410	-	C	70	-	-	-	-	-
1410	1373	G	24	-14.65	0.86	13.36	20.66	0.3
1410	1418	G	40	-18.32	-0.53	9.11	-21.31	-0.3
1410	1414	G	3	-23.47	-0.57	20.39	-1.72	-0.02
1410	NoBP	C	3	-27.37	-0.96	21.82	-2.88	-0.04

i-nuc	BP(j)	Nuc	#BP_Win	avgMFE	avgZ	avgED	SumZ	SumZ/#TotalWindows	BPs= 0
nt-1411	-	U	70	-	-	-	-	-
1411	NoBP	U	70	-17.88	-0.13	11.57	-8.93	-0.13

i-nuc	BP(j)	Nuc	#BP_Win	avgMFE	avgZ	avgED	SumZ	SumZ/#TotalWindows	BPs= 1
nt-1412	-	C	70	-	-	-	-	-
1412	NoBP	C	68	-17.85	-0.16	11.18	-11.21	-0.16
1412	1477	G	2	-26.8	-0.52	22.6	-1.03	-0.01

i-nuc	BP(j)	Nuc	#BP_Win	avgMFE	avgZ	avgED	SumZ	SumZ/#TotalWindows	BPs= 1
nt-1413	-	U	70	-	-	-	-	-
1413	NoBP	U	68	-18.12	-0.22	11.0	-14.97	-0.21
1413	1476	G	2	-26.8	-0.52	22.6	-1.03	-0.01

i-nuc	BP(j)	Nuc	#BP_Win	avgMFE	avgZ	avgED	SumZ	SumZ/#TotalWindows	BPs= 5
nt-1414	-	G	70	-	-	-	-	-
1414	NoBP	G	44	-18.45	-0.43	10.29	-19.04	-0.27
1414	1371	C	1	-11.8	1.8	16.37	1.8	0.03
1414	1368	C	17	-15.75	0.26	9.6	4.34	0.06
1414	1410	C	3	-23.47	-0.57	20.39	-1.72	-0.02
1414	1475	C	2	-26.8	-0.52	22.6	-1.03	-0.01
1414	1481	C	3	-29.8	-1.42	13.7	-4.26	-0.06

i-nuc	BP(j)	Nuc	#BP_Win	avgMFE	avgZ	avgED	SumZ	SumZ/#TotalWindows	BPs= 6
nt-1415	-	C	70	-	-	-	-	-
1415	NoBP	C	41	-18.14	-0.46	9.5	-18.72	-0.27
1415	1370	G	1	-11.8	1.8	16.37	1.8	0.03
1415	1367	G	17	-15.75	0.26	9.6	4.34	0.06
1415	1409	G	3	-23.47	-0.57	20.39	-1.72	-0.02
1415	1474	G	2	-26.8	-0.52	22.6	-1.03	-0.01
1415	1478	G	3	-28.43	-1.5	17.53	-4.51	-0.06
1415	1480	G	3	-29.8	-1.42	13.7	-4.26	-0.06

i-nuc	BP(j)	Nuc	#BP_Win	avgMFE	avgZ	avgED	SumZ	SumZ/#TotalWindows	BPs= 4
nt-1416	-	U	70	-	-	-	-	-
1416	NoBP	U	44	-18.73	-0.49	10.2	-21.45	-0.31
1416	1366	A	17	-15.75	0.26	9.6	4.34	0.06
1416	1408	G	3	-23.47	-0.57	20.39	-1.72	-0.02
1416	1477	G	3	-28.43	-1.5	17.53	-4.51	-0.06
1416	1479	A	3	-29.8	-1.42	13.7	-4.26	-0.06

i-nuc	BP(j)	Nuc	#BP_Win	avgMFE	avgZ	avgED	SumZ	SumZ/#TotalWindows	BPs= 5
nt-1417	-	C	70	-	-	-	-	-
1417	1365	G	17	-15.75	0.26	9.6	4.34	0.06
1417	NoBP	C	42	-18.69	-0.55	9.77	-23.2	-0.33
1417	1407	G	3	-23.47	-0.57	20.39	-1.72	-0.02
1417	1473	G	2	-26.8	-0.52	22.6	-1.03	-0.01
1417	1476	G	3	-28.43	-1.5	17.53	-4.51	-0.06
1417	1478	G	3	-29.8	-1.42	13.7	-4.26	-0.06

i-nuc	BP(j)	Nuc	#BP_Win	avgMFE	avgZ	avgED	SumZ	SumZ/#TotalWindows	BPs= 6
nt-1418	-	G	70	-	-	-	-	-
1418	1364	C	16	-15.87	0.22	9.74	3.58	0.05
1418	1410	C	40	-18.32	-0.53	9.11	-21.31	-0.3
1418	1406	C	3	-23.47	-0.57	20.39	-1.72	-0.02
1418	1472	U	2	-26.8	-0.52	22.6	-1.03	-0.01
1418	1475	C	3	-28.43	-1.5	17.53	-4.51	-0.06
1418	NoBP	G	3	-29.8	-1.42	13.7	-4.26	-0.06
1418	1481	C	3	-25.93	-0.91	23.48	-2.73	-0.04

i-nuc	BP(j)	Nuc	#BP_Win	avgMFE	avgZ	avgED	SumZ	SumZ/#TotalWindows	BPs= 5
nt-1419	-	C	70	-	-	-	-	-
1419	NoBP	C	19	-17.56	0.02	12.29	0.31	0.0
1419	1409	G	40	-18.32	-0.53	9.11	-21.31	-0.3
1419	1471	G	2	-26.8	-0.52	22.6	-1.03	-0.01
1419	1474	G	3	-28.43	-1.5	17.53	-4.51	-0.06
1419	1476	G	3	-29.8	-1.42	13.7	-4.26	-0.06
1419	1480	G	3	-25.93	-0.91	23.48	-2.73	-0.04

i-nuc	BP(j)	Nuc	#BP_Win	avgMFE	avgZ	avgED	SumZ	SumZ/#TotalWindows	BPs= 6
nt-1420	-	C	70	-	-	-	-	-
1420	NoBP	C	16	-17.02	0.04	11.6	0.59	0.01
1420	1408	G	40	-18.32	-0.53	9.11	-21.31	-0.3
1420	1471	G	3	-23.47	-0.57	20.39	-1.72	-0.02
1420	1470	G	2	-26.8	-0.52	22.6	-1.03	-0.01
1420	1473	G	3	-28.43	-1.5	17.53	-4.51	-0.06
1420	1474	G	3	-29.8	-1.42	13.7	-4.26	-0.06
1420	1478	G	3	-25.93	-0.91	23.48	-2.73	-0.04

i-nuc	BP(j)	Nuc	#BP_Win	avgMFE	avgZ	avgED	SumZ	SumZ/#TotalWindows	BPs= 5
nt-1421	-	C	70	-	-	-	-	-
1421	NoBP	C	18	-19.19	-0.21	12.94	-3.73	-0.05
1421	1407	G	40	-18.32	-0.53	9.11	-21.31	-0.3
1421	1470	G	3	-23.47	-0.57	20.39	-1.72	-0.02
1421	1473	G	3	-29.8	-1.42	13.7	-4.26	-0.06
1421	1477	G	3	-25.93	-0.91	23.48	-2.73	-0.04
1421	1480	G	3	-24.8	-0.76	20.2	-2.27	-0.03

i-nuc	BP(j)	Nuc	#BP_Win	avgMFE	avgZ	avgED	SumZ	SumZ/#TotalWindows	BPs= 2
nt-1422	-	U	70	-	-	-	-	-
1422	NoBP	U	64	-19.48	-0.5	11.07	-32.05	-0.46
1422	1476	G	3	-25.93	-0.91	23.48	-2.73	-0.04
1422	1479	A	3	-24.8	-0.76	20.2	-2.27	-0.03

i-nuc	BP(j)	Nuc	#BP_Win	avgMFE	avgZ	avgED	SumZ	SumZ/#TotalWindows	BPs= 3
nt-1423	-	C	70	-	-	-	-	-
1423	NoBP	C	55	-18.41	-0.43	10.44	-23.53	-0.34
1423	1468	G	6	-24.33	-0.58	20.13	-3.46	-0.05
1423	1471	G	6	-29.12	-1.46	15.62	-8.77	-0.13
1423	1478	G	3	-24.8	-0.76	20.2	-2.27	-0.03

i-nuc	BP(j)	Nuc	#BP_Win	avgMFE	avgZ	avgED	SumZ	SumZ/#TotalWindows	BPs= 4
nt-1424	-	C	70	-	-	-	-	-
1424	NoBP	C	50	-17.91	-0.43	9.15	-21.61	-0.31
1424	1467	G	6	-24.33	-0.58	20.13	-3.46	-0.05
1424	1474	G	5	-25.48	-0.7	22.93	-3.49	-0.05
1424	1470	G	6	-29.12	-1.46	15.62	-8.77	-0.13
1424	1477	G	3	-24.8	-0.76	20.2	-2.27	-0.03

i-nuc	BP(j)	Nuc	#BP_Win	avgMFE	avgZ	avgED	SumZ	SumZ/#TotalWindows	BPs= 1
nt-1425	-	U	70	-	-	-	-	-
1425	NoBP	U	65	-20.06	-0.58	11.15	-37.75	-0.54
1425	1473	G	5	-25.48	-0.7	22.93	-3.49	-0.05

i-nuc	BP(j)	Nuc	#BP_Win	avgMFE	avgZ	avgED	SumZ	SumZ/#TotalWindows	BPs= 1
nt-1426	-	A	70	-	-	-	-	-
1426	NoBP	A	65	-20.26	-0.59	11.13	-38.57	-0.55
1426	1472	U	5	-25.48	-0.7	22.93	-3.49	-0.05

i-nuc	BP(j)	Nuc	#BP_Win	avgMFE	avgZ	avgED	SumZ	SumZ/#TotalWindows	BPs= 4
nt-1427	-	C	70	-	-	-	-	-
1427	NoBP	C	43	-17.35	-0.46	8.14	-19.7	-0.28
1427	1464	G	10	-25.98	-0.76	15.39	-7.61	-0.11
1427	1471	G	5	-25.48	-0.7	22.93	-3.49	-0.05
1427	1476	G	6	-24.98	-0.5	20.59	-3.0	-0.04
1427	1467	G	6	-29.12	-1.46	15.62	-8.77	-0.13

i-nuc	BP(j)	Nuc	#BP_Win	avgMFE	avgZ	avgED	SumZ	SumZ/#TotalWindows	BPs= 5
nt-1428	-	G	70	-	-	-	-	-
1428	NoBP	G	13	-20.01	-0.16	15.58	-2.08	-0.03
1428	1403	C	31	-17.13	-0.58	7.23	-17.96	-0.26
1428	1406	C	3	-22.23	-0.91	9.69	-2.72	-0.04
1428	1463	C	11	-26.13	-0.74	15.54	-8.18	-0.12
1428	1475	C	6	-24.98	-0.5	20.59	-3.0	-0.04
1428	1466	C	6	-29.12	-1.46	15.62	-8.77	-0.13

i-nuc	BP(j)	Nuc	#BP_Win	avgMFE	avgZ	avgED	SumZ	SumZ/#TotalWindows	BPs= 4
nt-1429	-	U	70	-	-	-	-	-
1429	NoBP	U	16	-21.19	-0.36	15.0	-5.8	-0.08
1429	1402	G	31	-17.13	-0.58	7.23	-17.96	-0.26
1429	1462	A	11	-26.13	-0.74	15.54	-8.18	-0.12
1429	1474	G	6	-24.98	-0.5	20.59	-3.0	-0.04
1429	1465	A	6	-29.12	-1.46	15.62	-8.77	-0.13

i-nuc	BP(j)	Nuc	#BP_Win	avgMFE	avgZ	avgED	SumZ	SumZ/#TotalWindows	BPs= 4
nt-1430	-	U	70	-	-	-	-	-
1430	NoBP	U	42	-17.97	-0.49	8.52	-20.69	-0.3
1430	1461	A	11	-26.13	-0.74	15.54	-8.18	-0.12
1430	1470	G	5	-25.48	-0.7	22.93	-3.49	-0.05
1430	1473	G	6	-24.98	-0.5	20.59	-3.0	-0.04
1430	1464	G	6	-29.12	-1.46	15.62	-8.77	-0.13

i-nuc	BP(j)	Nuc	#BP_Win	avgMFE	avgZ	avgED	SumZ	SumZ/#TotalWindows	BPs= 6
nt-1431	-	G	70	-	-	-	-	-
1431	NoBP	G	4	-15.65	0.71	11.1	2.85	0.04
1431	1400	C	31	-17.13	-0.58	7.23	-17.96	-0.26
1431	1403	C	3	-22.23	-0.91	9.69	-2.72	-0.04
1431	1460	C	11	-26.13	-0.74	15.54	-8.18	-0.12
1431	1469	C	9	-26.03	-0.75	20.35	-6.74	-0.1
1431	1472	U	6	-24.98	-0.5	20.59	-3.0	-0.04
1431	1463	C	6	-29.12	-1.46	15.62	-8.77	-0.13

i-nuc	BP(j)	Nuc	#BP_Win	avgMFE	avgZ	avgED	SumZ	SumZ/#TotalWindows	BPs= 4
nt-1432	-	C	70	-	-	-	-	-
1432	NoBP	C	21	-25.55	-0.72	14.86	-15.17	-0.22
1432	1399	G	31	-17.13	-0.58	7.23	-17.96	-0.26
1432	1402	G	3	-22.23	-0.91	9.69	-2.72	-0.04
1432	1468	G	9	-26.03	-0.75	20.35	-6.74	-0.1
1432	1471	G	6	-24.98	-0.5	20.59	-3.0	-0.04

i-nuc	BP(j)	Nuc	#BP_Win	avgMFE	avgZ	avgED	SumZ	SumZ/#TotalWindows	BPs= 4
nt-1433	-	G	70	-	-	-	-	-
1433	NoBP	G	23	-25.64	-0.69	18.54	-15.9	-0.23
1433	1398	C	31	-17.13	-0.58	7.23	-17.96	-0.26
1433	1401	C	3	-22.23	-0.91	9.69	-2.72	-0.04
1433	1441	C	11	-26.13	-0.74	15.54	-8.18	-0.12
1433	1497	C	2	-27.9	-0.89	15.21	-1.78	-0.03

i-nuc	BP(j)	Nuc	#BP_Win	avgMFE	avgZ	avgED	SumZ	SumZ/#TotalWindows	BPs= 7
nt-1434	-	G	70	-	-	-	-	-
1434	NoBP	G	2	-21.55	0.48	11.34	0.96	0.01
1434	1397	C	31	-17.13	-0.58	7.23	-17.96	-0.26
1434	1400	C	3	-22.23	-0.91	9.69	-2.72	-0.04
1434	1440	C	11	-26.13	-0.74	15.54	-8.18	-0.12
1434	1466	C	9	-26.03	-0.75	20.35	-6.74	-0.1
1434	1469	C	6	-24.98	-0.5	20.59	-3.0	-0.04
1434	1460	C	6	-29.12	-1.46	15.62	-8.77	-0.13
1434	1496	C	2	-27.9	-0.89	15.21	-1.78	-0.03

i-nuc	BP(j)	Nuc	#BP_Win	avgMFE	avgZ	avgED	SumZ	SumZ/#TotalWindows	BPs= 7
nt-1435	-	U	70	-	-	-	-	-
1435	1396	G	31	-17.13	-0.58	7.23	-17.96	-0.26
1435	1399	G	3	-22.23	-0.91	9.69	-2.72	-0.04
1435	1439	A	11	-26.13	-0.74	15.54	-8.18	-0.12
1435	1465	A	9	-26.03	-0.75	20.35	-6.74	-0.1
1435	1468	G	6	-24.98	-0.5	20.59	-3.0	-0.04
1435	1459	A	6	-29.12	-1.46	15.62	-8.77	-0.13
1435	1495	A	2	-27.9	-0.89	15.21	-1.78	-0.03
1435	NoBP	U	2	-28.1	-1.03	6.22	-2.06	-0.03

i-nuc	BP(j)	Nuc	#BP_Win	avgMFE	avgZ	avgED	SumZ	SumZ/#TotalWindows	BPs= 4
nt-1436	-	C	70	-	-	-	-	-
1436	NoBP	C	47	-20.32	-0.7	9.06	-33.13	-0.47
1436	1464	G	9	-26.03	-0.75	20.35	-6.74	-0.1
1436	1467	G	6	-24.98	-0.5	20.59	-3.0	-0.04
1436	1458	G	6	-29.12	-1.46	15.62	-8.77	-0.13
1436	1494	G	2	-27.9	-0.89	15.21	-1.78	-0.03

i-nuc	BP(j)	Nuc	#BP_Win	avgMFE	avgZ	avgED	SumZ	SumZ/#TotalWindows	BPs= 0
nt-1437	-	A	70	-	-	-	-	-
1437	NoBP	A	70	-22.63	-0.8	12.11	-55.9	-0.8

i-nuc	BP(j)	Nuc	#BP_Win	avgMFE	avgZ	avgED	SumZ	SumZ/#TotalWindows	BPs= 1
nt-1438	-	C	70	-	-	-	-	-
1438	NoBP	C	64	-22.26	-0.77	11.67	-49.15	-0.7
1438	1456	G	6	-29.12	-1.46	15.62	-8.77	-0.13

i-nuc	BP(j)	Nuc	#BP_Win	avgMFE	avgZ	avgED	SumZ	SumZ/#TotalWindows	BPs= 1
nt-1439	-	A	70	-	-	-	-	-
1439	NoBP	A	59	-22.49	-0.88	11.23	-51.78	-0.74
1439	1435	U	11	-26.13	-0.74	15.54	-8.18	-0.12

i-nuc	BP(j)	Nuc	#BP_Win	avgMFE	avgZ	avgED	SumZ	SumZ/#TotalWindows	BPs= 2
nt-1440	-	C	70	-	-	-	-	-
1440	NoBP	C	51	-22.25	-0.87	10.65	-44.58	-0.64
1440	1455	G	8	-26.05	-1.13	14.05	-9.07	-0.13
1440	1434	G	11	-26.13	-0.74	15.54	-8.18	-0.12

i-nuc	BP(j)	Nuc	#BP_Win	avgMFE	avgZ	avgED	SumZ	SumZ/#TotalWindows	BPs= 2
nt-1441	-	C	70	-	-	-	-	-
1441	NoBP	C	51	-22.58	-0.9	10.59	-46.11	-0.66
1441	1454	G	8	-26.05	-1.13	14.05	-9.07	-0.13
1441	1433	G	11	-26.13	-0.74	15.54	-8.18	-0.12

i-nuc	BP(j)	Nuc	#BP_Win	avgMFE	avgZ	avgED	SumZ	SumZ/#TotalWindows	BPs= 1
nt-1442	-	C	70	-	-	-	-	-
1442	NoBP	C	62	-23.47	-0.91	11.48	-56.13	-0.8
1442	1453	G	8	-26.05	-1.13	14.05	-9.07	-0.13

i-nuc	BP(j)	Nuc	#BP_Win	avgMFE	avgZ	avgED	SumZ	SumZ/#TotalWindows	BPs= 0
nt-1443	-	U	70	-	-	-	-	-
1443	NoBP	U	70	-24.0	-0.96	11.79	-66.9	-0.96

i-nuc	BP(j)	Nuc	#BP_Win	avgMFE	avgZ	avgED	SumZ	SumZ/#TotalWindows	BPs= 1
nt-1444	-	U	70	-	-	-	-	-
1444	NoBP	U	21	-19.37	-0.86	9.18	-18.05	-0.26
1444	1459	A	49	-26.32	-1.01	12.97	-49.55	-0.71

i-nuc	BP(j)	Nuc	#BP_Win	avgMFE	avgZ	avgED	SumZ	SumZ/#TotalWindows	BPs= 1
nt-1445	-	C	70	-	-	-	-	-
1445	NoBP	C	19	-19.51	-0.85	9.47	-16.08	-0.23
1445	1458	G	51	-26.28	-1.01	12.77	-51.67	-0.74

i-nuc	BP(j)	Nuc	#BP_Win	avgMFE	avgZ	avgED	SumZ	SumZ/#TotalWindows	BPs= 1
nt-1446	-	U	70	-	-	-	-	-
1446	NoBP	U	17	-19.83	-0.89	9.57	-15.17	-0.22
1446	1457	A	53	-26.15	-0.98	12.72	-52.05	-0.74

i-nuc	BP(j)	Nuc	#BP_Win	avgMFE	avgZ	avgED	SumZ	SumZ/#TotalWindows	BPs= 1
nt-1447	-	C	70	-	-	-	-	-
1447	NoBP	C	17	-20.51	-0.85	9.65	-14.46	-0.21
1447	1456	G	53	-26.15	-0.98	12.72	-52.05	-0.74

i-nuc	BP(j)	Nuc	#BP_Win	avgMFE	avgZ	avgED	SumZ	SumZ/#TotalWindows	BPs= 1
nt-1448	-	C	70	-	-	-	-	-
1448	NoBP	C	17	-21.24	-0.85	9.58	-14.41	-0.21
1448	1455	G	53	-26.15	-0.98	12.72	-52.05	-0.74

i-nuc	BP(j)	Nuc	#BP_Win	avgMFE	avgZ	avgED	SumZ	SumZ/#TotalWindows	BPs= 1
nt-1449	-	C	70	-	-	-	-	-
1449	NoBP	C	17	-21.99	-0.84	9.5	-14.22	-0.2
1449	1454	G	53	-26.15	-0.98	12.72	-52.05	-0.74

i-nuc	BP(j)	Nuc	#BP_Win	avgMFE	avgZ	avgED	SumZ	SumZ/#TotalWindows	BPs= 1
nt-1450	-	U	70	-	-	-	-	-
1450	NoBP	U	68	-25.27	-0.96	12.13	-65.13	-0.93
1450	1517	G	2	-26.9	-0.53	4.85	-1.06	-0.02

i-nuc	BP(j)	Nuc	#BP_Win	avgMFE	avgZ	avgED	SumZ	SumZ/#TotalWindows	BPs= 1
nt-1451	-	U	70	-	-	-	-	-
1451	NoBP	U	65	-25.41	-0.99	12.41	-64.08	-0.92
1451	1516	A	5	-26.58	-0.38	5.69	-1.89	-0.03
[truncated: 804,697 more chars]
