# Supplementary material for: RNA structural analysis of the MYC mRNA reveals conserved motifs that affect gene expression
Source: PLoS One. 2019 Jun 17;14(6):e0213758. doi: 10.1371/journal.pone.0213758 (PMC6576772; doi:10.1371/journal.pone.0213758)
Supplement: S9 File — (TXT) [file pone.0213758.s018.txt]

S9 File. ScanFold-Fold log file - Final Motif base pairs
i	bp(i)	bp(j)	avgMFE	avgZ	avgED	*Indicates most favorable bp has more favorable partner or is more likely to be unpaired (competing coordinates are reported; SumZ/#TotalWindows from log file (S8 Document) reported here as well)
nt-1*:	59	59	-9.02	-0.43	13.85
nt-2*:	58	58	-8.89	-0.4	13.56
nt-3*:	57	57	-8.96	-0.35	13.77
nt-4*:	56	56	-9.03	-0.29	14.0
nt-5*:	55	55	-9.19	-0.22	14.45
nt-6:	6	6	-11.37	0.26	14.09
nt-7:	7	7	-11.34	0.3	13.97
nt-8*:	109	109	-3.85	-0.69	4.5
nt-9:	9	9	-10.5	0.69	20.26
nt-10:	10	10	-10.5	0.72	20.92
nt-11:	11	11	-10.5	0.7	21.33
nt-12*:	113	113	-3.77	-0.7	4.33
nt-13*:	38	47	-11.26	-0.1	17.95
nt-14:	14	14	-10.4	0.83	23.11
nt-15*:	50	112	-6.86	-0.13	8.04
nt-16:	16	16	-9.4	1.16	20.3
nt-17*:	40	45	-11.26	-0.09	17.95
nt-18*:	44	44	-10.16	-0.11	16.0
nt-19*:	43	43	-10.64	-0.1	16.89
nt-20*:	42	42	-11.26	-0.09	17.95
nt-21*:	57	57	-8.96	-0.35	13.77
nt-22:	22	22	-10.42	0.58	17.88
nt-23:	23	23	-10.49	0.54	17.89
nt-24*:	111	111	-3.8	-0.7	4.37
nt-25*:	112	112	-3.79	-0.7	4.32
nt-26*:	58	58	-8.89	-0.4	13.56
nt-27*:	57	57	-8.96	-0.35	13.77
nt-28*:	56	56	-9.03	-0.29	14.0
nt-29*:	55	55	-9.19	-0.22	14.45
nt-30*:	54	54	-9.33	-0.16	14.79
nt-31*:	74	88	-6.84	-0.74	6.97
nt-32*:	109	109	-3.85	-0.69	4.5
nt-33*:	110	110	-3.82	-0.7	4.44
nt-34*:	85	85	-6.33	-0.67	8.62
nt-35*:	112	112	-3.79	-0.7	4.32
nt-36*:	113	113	-3.77	-0.7	4.33
nt-37:	37	48	-11.26	-0.53	17.95
nt-38:	38	47	-11.26	-0.53	17.95
nt-39:	39	46	-11.26	-0.53	17.95
nt-40:	40	45	-11.26	-0.53	17.95
nt-41*:	49	113	-6.86	-0.13	8.04
nt-42:	42	42	-11.26	-0.53	17.95
nt-43:	43	43	-10.64	-0.54	16.89
nt-44:	44	44	-10.16	-0.52	16.0
nt-45:	40	45	-11.26	-0.53	17.95
nt-46:	39	46	-11.26	-0.53	17.95
nt-47:	38	47	-6.66	-0.87	8.5
nt-48:	37	48	-11.26	-0.53	17.95
nt-49*:	113	113	-3.77	-0.7	4.33
nt-50*:	112	112	-3.79	-0.7	4.32
nt-51*:	111	111	-3.8	-0.7	4.37
nt-52*:	110	110	-3.82	-0.7	4.44
nt-53*:	109	109	-3.85	-0.69	4.5
nt-54:	54	54	-9.33	-0.17	14.79
nt-55:	55	55	-9.19	-0.24	14.45
nt-56:	56	56	-9.03	-0.31	14.0
nt-57:	57	57	-8.96	-0.36	13.77
nt-58:	58	58	-8.89	-0.42	13.56
nt-59:	59	59	-9.02	-0.45	13.85
nt-60:	60	60	-9.01	-0.47	13.73
nt-61:	61	61	-8.95	-0.49	13.52
nt-62:	62	62	-8.89	-0.52	13.32
nt-63:	63	63	-8.83	-0.54	13.13
nt-64:	64	64	-8.71	-0.56	12.82
nt-65:	65	65	-8.66	-0.57	12.65
nt-66:	66	66	-7.98	-1.14	9.0
nt-67:	67	67	-7.91	-1.15	8.83
nt-68:	68	68	-7.84	-1.14	8.67
nt-69:	69	93	-6.97	-1.46	7.22
nt-70:	70	92	-6.94	-1.44	7.07
nt-71:	71	91	-6.84	-1.4	6.97
nt-72:	72	90	-6.84	-1.4	6.97
nt-73:	73	89	-6.84	-1.4	6.97
nt-74:	74	88	-6.84	-1.4	6.97
nt-75:	75	75	-7.16	-0.88	8.99
nt-76:	76	76	-6.99	-0.88	8.83
nt-77:	77	77	-6.82	-0.89	8.65
nt-78:	78	78	-7.43	-0.61	10.79
nt-79:	79	79	-6.76	-0.82	9.08
nt-80:	80	80	-6.62	-0.83	8.79
nt-81:	81	81	-6.49	-0.85	8.5
nt-82:	82	82	-6.35	-0.86	8.2
nt-83:	83	83	-6.86	-0.67	9.55
nt-84:	84	84	-6.75	-0.68	9.29
nt-85:	85	85	-6.33	-0.71	8.62
nt-86:	86	86	-6.55	-0.7	8.82
nt-87:	87	87	-6.13	-0.75	8.15
nt-88:	74	88	-6.84	-1.4	6.97
nt-89:	73	89	-6.84	-1.4	6.97
nt-90:	72	90	-6.84	-1.4	6.97
nt-91:	71	91	-6.84	-1.4	6.97
nt-92:	70	92	-6.94	-1.44	7.07
nt-93:	69	93	-6.97	-1.46	7.22
nt-94:	94	94	-5.54	-0.79	7.01
nt-95:	95	95	-5.53	-0.77	6.97
nt-96:	96	96	-5.39	-0.77	6.7
nt-97:	97	97	-5.26	-0.77	6.49
nt-98:	98	98	-5.12	-0.78	6.32
nt-99:	99	99	-5.0	-0.78	6.14
nt-100:	100	100	-4.87	-0.79	5.96
nt-101:	101	101	-4.74	-0.79	5.8
nt-102:	102	102	-4.62	-0.79	5.61
nt-103:	103	103	-4.51	-0.8	5.44
nt-104:	104	104	-4.4	-0.8	5.3
nt-105:	105	105	-4.2	-0.81	4.98
nt-106:	106	106	-4.09	-0.8	4.83
nt-107:	107	107	-4.01	-0.79	4.73
nt-108:	108	108	-4.08	-0.78	4.82
nt-109:	109	109	-3.85	-0.75	4.5
nt-110:	110	110	-3.82	-0.75	4.44
nt-111:	111	111	-3.8	-0.75	4.37
nt-112:	112	112	-3.79	-0.76	4.32
nt-113:	113	113	-3.77	-0.75	4.33
nt-114:	114	114	-3.98	-0.79	4.62
nt-115:	115	115	-3.96	-0.77	4.65
nt-116:	116	116	-3.93	-0.75	4.69
nt-117:	117	117	-3.91	-0.73	4.74
nt-118:	118	118	-3.89	-0.7	4.8
nt-119:	119	119	-3.87	-0.68	4.85
nt-120:	120	120	-3.85	-0.66	4.92
nt-121:	121	121	-3.84	-0.64	5.04
nt-122:	122	122	-3.84	-0.61	5.19
nt-123:	123	123	-3.89	-0.58	5.21
nt-124:	124	124	-3.98	-0.55	5.21
nt-125:	125	125	-4.07	-0.53	5.22
nt-126:	126	126	-4.17	-0.5	5.4
nt-127:	127	127	-6.38	-1.52	2.98
nt-128:	128	128	-6.79	-1.4	3.08
nt-129:	129	129	-7.35	-1.36	3.19
nt-130:	130	130	-4.36	-0.37	5.64
nt-131:	131	131	-8.07	-1.03	3.25
nt-132:	132	132	-4.59	-0.35	5.69
nt-133:	133	133	-4.71	-0.34	5.72
nt-134:	134	134	-4.83	-0.34	5.74
nt-135:	135	135	-5.18	-0.38	5.63
nt-136:	136	195	-12.97	-1.22	4.52
nt-137:	137	194	-12.97	-1.22	4.52
nt-138:	138	193	-12.97	-1.22	4.52
nt-139:	139	192	-12.97	-1.22	4.52
nt-140:	140	191	-12.97	-1.22	4.52
nt-141:	141	141	-11.14	-0.82	6.04
nt-142:	142	142	-5.1	-0.4	5.19
nt-143:	143	143	-5.44	-0.44	5.38
nt-144:	144	144	-5.51	-0.45	5.56
nt-145:	145	186	-12.39	-1.17	4.7
nt-146:	146	185	-12.39	-1.17	4.7
nt-147:	147	184	-12.39	-1.17	4.7
nt-148:	148	183	-12.39	-1.17	4.7
nt-149:	149	182	-12.39	-1.17	4.7
nt-150:	150	150	-6.09	-0.33	7.45
nt-151:	151	151	-6.2	-0.33	7.65
nt-152:	152	177	-10.42	-0.66	7.71
nt-153:	153	176	-10.42	-0.66	7.71
nt-154:	154	175	-10.42	-0.66	7.71
nt-155:	155	155	-6.64	-0.28	8.54
nt-156:	156	156	-6.78	-0.28	8.68
nt-157:	157	157	-6.92	-0.28	8.81
nt-158:	158	158	-7.06	-0.27	9.0
nt-159:	159	159	-7.22	-0.27	9.12
nt-160:	160	160	-7.38	-0.26	9.24
nt-161:	161	161	-7.47	-0.26	9.1
nt-162:	162	162	-7.63	-0.24	9.25
nt-163:	163	163	-7.33	-0.29	9.09
nt-164:	164	164	-7.5	-0.26	9.37
nt-165:	165	165	-7.75	-0.2	9.92
nt-166:	166	166	-7.94	-0.18	10.19
nt-167:	167	167	-8.41	-0.13	10.28
nt-168:	168	168	-8.6	-0.1	10.48
nt-169:	169	169	-8.82	-0.05	10.89
nt-170:	170	170	-9.07	0.01	11.25
nt-171:	171	171	-9.25	0.04	11.44
nt-172:	172	172	-9.46	0.07	11.62
nt-173:	173	173	-9.29	-0.08	10.44
nt-174:	174	174	-10.62	-0.1	10.59
nt-175:	154	175	-10.42	-0.66	7.71
nt-176:	153	176	-10.42	-0.66	7.71
nt-177:	152	177	-10.42	-0.66	7.71
nt-178:	178	178	-10.77	0.23	12.37
nt-179*:	141	141	-11.14	-0.16	6.04
nt-180*:	219	219	-36.33	-0.07	10.17
nt-181*:	139	192	-12.97	-0.19	4.52
nt-182:	149	182	-12.39	-1.17	4.7
nt-183:	148	183	-12.39	-1.17	4.7
nt-184:	147	184	-12.39	-1.17	4.7
nt-185:	146	185	-12.39	-1.17	4.7
nt-186:	145	186	-12.39	-1.17	4.7
nt-187*:	133	133	-4.71	-0.32	5.72
nt-188*:	132	132	-4.59	-0.33	5.69
nt-189*:	148	183	-12.39	-0.23	4.7
nt-190*:	130	130	-4.36	-0.36	5.64
nt-191:	140	191	-12.97	-1.22	4.52
nt-192:	139	192	-12.97	-1.22	4.52
nt-193:	138	193	-12.97	-1.22	4.52
nt-194:	137	194	-12.97	-1.22	4.52
nt-195:	136	195	-12.97	-1.22	4.52
nt-196:	196	196	-13.53	-0.07	10.83
nt-197*:	152	177	-10.42	-0.2	7.71
nt-198*:	153	176	-10.42	-0.2	7.71
nt-199*:	154	175	-10.42	-0.2	7.71
nt-200*:	272	281	-26.2	-0.36	10.42
nt-201*:	273	280	-26.2	-0.36	10.42
nt-202:	202	202	-16.79	0.84	16.59
nt-203*:	253	300	-29.7	-0.21	9.15
nt-204*:	152	177	-10.42	-0.2	7.71
nt-205*:	196	196	-13.53	-0.03	10.83
nt-206*:	136	195	-12.97	-0.19	4.52
nt-207*:	174	174	-10.62	-0.05	10.59
nt-208:	208	208	-27.28	0.28	11.02
nt-209*:	138	193	-12.97	-0.19	4.52
nt-210*:	140	191	-12.97	-0.19	4.52
nt-211*:	130	130	-4.36	-0.36	5.64
nt-212*:	277	277	-27.55	-0.53	10.35
nt-213*:	276	276	-26.25	-0.36	10.67
nt-214*:	139	192	-12.97	-0.19	4.52
nt-215*:	274	274	-25.63	-0.34	10.24
nt-216*:	273	280	-26.2	-0.36	10.42
nt-217*:	272	281	-26.2	-0.36	10.42
nt-218:	218	218	-29.78	-0.45	13.72
nt-219:	219	219	-36.33	-1.28	10.17
nt-220*:	268	285	-26.68	-0.35	10.82
nt-221*:	268	285	-26.68	-0.35	10.82
nt-222*:	269	284	-26.68	-0.35	10.82
nt-223*:	270	283	-26.68	-0.35	10.82
nt-224*:	271	282	-26.2	-0.36	10.42
nt-225*:	272	281	-26.2	-0.36	10.42
nt-226*:	260	260	-29.11	-0.27	12.78
nt-227*:	279	279	-25.99	-0.38	10.32
nt-228*:	278	278	-26.79	-0.4	10.54
nt-229*:	276	276	-26.25	-0.36	10.67
nt-230*:	275	275	-26.6	-0.39	10.3
nt-231*:	274	274	-25.63	-0.34	10.24
nt-232:	232	232	-29.92	-0.25	13.89
nt-233*:	272	281	-26.2	-0.36	10.42
nt-234*:	271	282	-26.2	-0.36	10.42
nt-235*:	253	300	-29.7	-0.21	9.15
nt-236*:	269	284	-26.68	-0.35	10.82
nt-237*:	268	285	-26.68	-0.35	10.82
nt-238*:	267	267	-26.83	-0.34	10.98
nt-239*:	266	266	-26.96	-0.32	11.45
nt-240*:	265	287	-27.75	-0.34	11.37
nt-241*:	264	288	-27.75	-0.34	11.37
nt-242*:	272	281	-26.2	-0.36	10.42
nt-243*:	132	132	-4.59	-0.33	5.69
nt-244:	244	244	-30.41	-0.15	15.5
nt-245*:	262	290	-27.75	-0.34	11.37
nt-246*:	261	291	-28.0	-0.35	11.18
nt-247*:	260	260	-29.11	-0.27	12.78
nt-248*:	259	294	-29.04	-0.26	9.01
nt-249*:	258	295	-29.04	-0.26	9.01
nt-250*:	253	300	-29.7	-0.21	9.15
nt-251*:	256	297	-29.44	-0.26	8.95
nt-252:	252	252	-31.24	-0.33	14.72
nt-253:	253	300	-29.7	-0.99	9.15
nt-254:	254	299	-29.7	-0.99	9.15
nt-255:	255	298	-29.69	-0.9	8.65
nt-256:	256	297	-29.44	-0.84	8.95
nt-257:	257	296	-29.04	-0.78	9.01
nt-258:	258	295	-29.04	-0.78	9.01
nt-259:	259	294	-29.04	-0.78	9.01
nt-260:	260	260	-29.11	-0.37	12.78
nt-261:	261	291	-28.0	-0.66	11.18
nt-262:	262	290	-27.75	-0.62	11.37
nt-263:	263	289	-27.75	-0.62	11.37
nt-264:	264	288	-27.75	-0.62	11.37
nt-265:	265	287	-27.75	-0.62	11.37
nt-266:	266	266	-26.96	-0.51	11.45
nt-267:	267	267	-26.83	-0.56	10.98
nt-268:	268	285	-26.68	-0.55	10.82
nt-269:	269	284	-26.68	-0.55	10.82
nt-270:	270	283	-26.68	-0.55	10.82
nt-271:	271	282	-26.2	-0.54	10.42
nt-272:	272	281	-26.2	-0.54	10.42
nt-273:	273	280	-26.2	-0.54	10.42
nt-274:	274	274	-25.63	-0.48	10.24
nt-275:	275	275	-26.6	-0.46	10.3
nt-276:	276	276	-26.25	-0.5	10.67
nt-277:	277	277	-27.55	-0.61	10.35
nt-278:	278	278	-26.79	-0.51	10.54
nt-279:	279	279	-25.99	-0.47	10.32
nt-280:	273	280	-26.2	-0.54	10.42
nt-281:	272	281	-26.2	-0.54	10.42
nt-282:	271	282	-26.2	-0.54	10.42
nt-283:	270	283	-26.68	-0.55	10.82
nt-284:	269	284	-26.68	-0.55	10.82
nt-285:	268	285	-26.68	-0.55	10.82
nt-286:	286	286	-28.27	-0.65	11.1
nt-287:	265	287	-27.75	-0.62	11.37
nt-288:	264	288	-27.75	-0.62	11.37
nt-289:	263	289	-27.75	-0.62	11.37
nt-290:	262	290	-27.75	-0.62	11.37
nt-291:	261	291	-28.0	-0.66	11.18
nt-292:	292	292	-29.12	-0.65	11.19
nt-293:	293	293	-28.49	-0.62	11.44
nt-294:	259	294	-29.04	-0.78	9.01
nt-295:	258	295	-29.04	-0.78	9.01
nt-296:	257	296	-29.04	-0.78	9.01
nt-297:	256	297	-29.44	-0.84	8.95
nt-298:	255	298	-29.69	-0.9	8.65
nt-299:	254	299	-29.7	-0.99	9.15
nt-300:	253	300	-29.7	-0.99	9.15
nt-301:	301	301	-26.32	-0.78	10.28
nt-302:	302	302	-24.58	-0.58	9.5
nt-303*:	260	260	-29.11	-0.27	12.78
nt-304*:	261	291	-28.0	-0.35	11.18
nt-305:	305	305	-19.69	-0.17	9.53
nt-306:	306	306	-19.4	-0.16	9.5
nt-307:	307	307	-19.13	-0.15	9.51
nt-308:	308	308	-18.87	-0.14	9.44
nt-309:	309	309	-18.62	-0.13	9.44
nt-310:	310	310	-19.71	-0.14	9.12
nt-311:	311	311	-19.42	-0.12	8.99
nt-312:	312	312	-19.39	-0.1	8.86
nt-313:	313	313	-24.94	-0.68	8.63
nt-314:	314	314	-18.35	-0.29	9.37
nt-315:	315	315	-17.17	0.0	9.25
nt-316:	316	316	-16.72	-0.15	9.79
nt-317:	317	317	-16.2	-0.14	9.79
nt-318:	318	318	-15.67	-0.12	9.99
nt-319:	319	319	-24.17	-0.47	7.95
nt-320:	320	320	-18.15	0.01	8.26
nt-321:	321	321	-17.28	0.01	9.23
nt-322:	322	322	-17.45	0.04	8.47
nt-323:	323	323	-17.14	0.06	8.53
nt-324:	324	324	-15.16	0.02	9.56
nt-325*:	293	293	-28.49	-0.24	11.44
nt-326:	326	326	-13.14	0.01	10.72
nt-327:	327	393	-14.78	-1.54	7.68
nt-328:	328	392	-14.3	-1.38	7.68
nt-329:	329	391	-14.3	-1.38	7.68
nt-330:	330	330	-12.81	-0.14	11.46
nt-331:	331	331	-12.51	-0.22	11.16
nt-332:	332	388	-12.36	-1.04	9.31
nt-333:	333	387	-12.21	-1.04	9.31
nt-334:	334	386	-12.03	-1.04	9.32
nt-335:	335	335	-13.23	-0.79	9.43
nt-336:	336	384	-11.66	-1.03	9.49
nt-337:	337	383	-11.66	-1.03	9.49
nt-338:	338	382	-11.66	-1.03	9.49
nt-339:	339	381	-11.66	-1.03	9.49
nt-340:	340	380	-11.66	-1.03	9.49
nt-341:	341	379	-11.66	-1.03	9.49
nt-342:	342	342	-11.72	-0.46	10.59
nt-343:	343	343	-12.24	-0.41	10.19
nt-344:	344	344	-12.55	-0.29	10.14
nt-345:	345	345	-11.96	-0.35	10.98
nt-346:	346	365	-11.17	-0.37	10.8
nt-347:	347	364	-11.17	-0.37	10.8
nt-348:	348	363	-11.17	-0.37	10.8
nt-349:	349	362	-11.17	-0.37	10.8
nt-350:	350	361	-11.17	-0.37	10.8
nt-351:	351	351	-11.74	-0.18	10.82
nt-352:	352	359	-11.17	-0.37	10.8
nt-353:	353	353	-10.92	-0.23	11.05
nt-354:	354	354	-10.56	-0.24	10.54
nt-355:	355	355	-10.91	-0.27	10.96
nt-356:	356	356	-10.63	-0.17	10.6
nt-357:	357	357	-11.25	-0.26	10.28
nt-358:	358	358	-10.56	-0.18	10.01
nt-359:	352	359	-11.17	-0.37	10.8
nt-360:	360	360	-11.27	-0.3	10.85
nt-361:	350	361	-11.17	-0.37	10.8
nt-362:	349	362	-11.17	-0.37	10.8
nt-363:	348	363	-11.17	-0.37	10.8
nt-364:	347	364	-11.17	-0.37	10.8
nt-365:	346	365	-11.17	-0.37	10.8
nt-366:	366	366	-9.91	-0.12	10.48
nt-367:	367	367	-9.88	-0.13	10.56
nt-368:	368	368	-9.88	-0.14	10.74
nt-369:	369	369	-9.89	-0.15	10.93
nt-370:	370	370	-9.9	-0.15	11.14
nt-371:	371	371	-9.92	-0.15	11.37
nt-372:	372	372	-9.94	-0.15	11.35
nt-373:	373	373	-9.93	-0.16	11.09
nt-374:	374	374	-10.02	-0.18	11.16
nt-375:	375	375	-10.04	-0.21	11.15
nt-376:	376	376	-9.6	-0.17	11.04
nt-377:	377	377	-9.45	-0.16	10.95
nt-378:	378	378	-9.56	-0.15	11.32
nt-379:	341	379	-11.66	-1.03	9.49
nt-380:	340	380	-11.66	-1.03	9.49
nt-381:	339	381	-11.66	-1.03	9.49
nt-382:	338	382	-11.66	-1.03	9.49
nt-383:	337	383	-11.66	-1.03	9.49
nt-384:	336	384	-11.66	-1.03	9.49
nt-385:	385	385	-9.37	-0.22	11.05
nt-386:	334	386	-12.03	-1.04	9.32
nt-387:	333	387	-12.21	-1.04	9.31
nt-388:	332	388	-12.36	-1.04	9.31
nt-389:	389	389	-13.04	-0.84	11.89
nt-390:	390	390	-12.81	-0.69	13.08
nt-391:	329	391	-14.3	-1.38	7.68
nt-392:	328	392	-14.3	-1.38	7.68
nt-393:	327	393	-14.78	-1.54	7.68
nt-394:	394	394	-10.8	-0.16	13.29
nt-395:	395	395	-10.73	-0.16	13.1
nt-396:	396	396	-10.44	-0.16	13.05
nt-397*:	424	424	-15.97	-0.2	14.49
nt-398*:	423	423	-14.31	-0.21	14.91
nt-399*:	422	422	-14.08	-0.18	14.71
nt-400:	400	400	-11.07	-0.1	13.78
nt-401:	401	401	-11.16	-0.09	13.91
nt-402:	402	402	-11.25	-0.06	14.07
nt-403:	403	418	-15.72	-0.49	18.02
nt-404*:	461	487	-16.24	-0.8	8.42
nt-405:	405	416	-15.72	-0.49	18.02
nt-406:	406	415	-15.72	-0.49	18.02
nt-407*:	432	432	-18.37	-0.27	12.83
nt-408:	408	413	-15.72	-0.49	18.02
nt-409:	409	409	-13.61	-0.23	17.25
nt-410:	410	410	-12.84	-0.04	15.64
nt-411*:	472	477	-16.09	-1.3	8.41
nt-412*:	428	428	-18.86	-0.3	18.44
nt-413:	408	413	-15.72	-0.49	18.02
nt-414*:	426	426	-17.27	-0.25	16.57
nt-415:	406	415	-15.72	-0.49	18.02
nt-416:	405	416	-15.72	-0.49	18.02
nt-417:	417	417	-12.41	-0.18	13.05
nt-418:	403	418	-15.72	-0.49	18.02
nt-419:	419	419	-13.73	-0.17	14.68
nt-420:	420	420	-13.93	-0.2	14.85
nt-421:	421	421	-14.12	-0.23	15.03
nt-422:	422	422	-14.08	-0.21	14.71
nt-423:	423	423	-14.31	-0.24	14.91
nt-424:	424	424	-15.97	-0.69	14.49
nt-425:	425	425	-16.35	-0.71	16.24
nt-426:	426	426	-17.27	-0.93	16.57
nt-427:	427	427	-18.0	-1.04	17.3
nt-428:	428	428	-18.86	-1.38	18.44
nt-429*:	459	459	-16.37	-1.03	9.56
nt-430*:	458	458	-16.15	-0.79	8.99
nt-431*:	488	488	-13.84	-0.94	9.02
nt-432:	432	432	-18.37	-1.0	12.83
nt-433*:	463	485	-16.24	-0.8	8.42
nt-434*:	462	486	-16.24	-0.8	8.42
nt-435*:	461	487	-16.24	-0.8	8.42
nt-436:	436	436	-18.16	-1.39	16.29
nt-437:	437	437	-17.04	-0.91	14.82
nt-438:	438	438	-16.8	-0.77	15.71
nt-439*:	488	488	-13.84	-0.94	9.02
nt-440*:	489	489	-13.7	-0.93	8.81
nt-441*:	490	490	-13.6	-0.92	8.56
nt-442*:	454	454	-15.85	-0.6	8.42
nt-443:	443	443	-16.62	-0.87	16.57
nt-444:	444	444	-16.82	-0.89	14.33
nt-445:	445	445	-16.77	-0.91	14.14
nt-446:	446	446	-16.72	-0.92	13.95
nt-447:	447	447	-16.67	-0.95	13.84
nt-448:	448	448	-16.76	-1.01	13.25
nt-449:	449	449	-16.78	-1.05	12.93
nt-450:	450	450	-16.88	-1.12	12.77
nt-451:	451	451	-16.9	-1.15	12.46
nt-452:	452	452	-16.93	-1.19	12.15
nt-453:	453	453	-16.87	-1.5	11.1
nt-454:	454	454	-15.85	-1.35	8.42
nt-455*:	490	490	-13.6	-0.92	8.56
nt-456*:	489	489	-13.7	-0.93	8.81
nt-457*:	488	488	-13.84	-0.94	9.02
nt-458:	458	458	-16.15	-1.18	8.99
nt-459:	459	459	-16.37	-1.22	9.56
nt-460:	460	460	-16.05	-1.54	9.01
nt-461:	461	487	-16.24	-1.65	8.42
nt-462:	462	486	-16.24	-1.65	8.42
nt-463:	463	485	-16.24	-1.65	8.42
nt-464:	464	464	-16.68	-1.42	9.59
nt-465:	465	484	-16.22	-1.72	8.43
nt-466:	466	483	-16.08	-1.71	8.28
nt-467:	467	482	-16.04	-1.63	8.42
nt-468:	468	481	-16.09	-1.62	8.41
nt-469:	469	480	-16.09	-1.62	8.41
nt-470:	470	479	-16.09	-1.62	8.41
nt-471:	471	478	-16.09	-1.62	8.41
nt-472:	472	477	-16.09	-1.62	8.41
nt-473:	473	473	-15.93	-1.57	8.54
nt-474:	474	474	-16.12	-1.6	8.48
nt-475:	475	475	-15.91	-1.5	8.84
nt-476:	476	476	-15.67	-1.54	8.51
nt-477:	472	477	-16.09	-1.62	8.41
nt-478:	471	478	-16.09	-1.62	8.41
nt-479:	470	479	-16.09	-1.62	8.41
nt-480:	469	480	-16.09	-1.62	8.41
nt-481:	468	481	-16.09	-1.62	8.41
nt-482:	467	482	-16.04	-1.63	8.42
nt-483:	466	483	-16.08	-1.71	8.28
nt-484:	465	484	-16.22	-1.72	8.43
nt-485:	463	485	-16.24	-1.65	8.42
nt-486:	462	486	-16.24	-1.65	8.42
nt-487:	461	487	-16.24	-1.65	8.42
nt-488:	488	488	-13.84	-1.39	9.02
nt-489:	489	489	-13.7	-1.38	8.81
nt-490:	490	490	-13.6	-1.37	8.56
nt-491:	491	491	-13.19	-1.39	7.07
nt-492:	492	492	-13.48	-1.41	6.95
nt-493:	493	493	-13.51	-1.41	6.9
nt-494:	494	494	-13.29	-1.4	6.86
nt-495:	495	495	-13.35	-1.41	6.73
nt-496:	496	496	-13.4	-1.42	6.6
nt-497:	497	497	-13.03	-1.4	6.16
nt-498:	498	498	-13.08	-1.4	6.14
nt-499:	499	499	-13.03	-1.4	6.03
nt-500:	500	500	-13.1	-1.4	6.05
nt-501:	501	501	-13.16	-1.39	6.12
nt-502:	502	502	-13.22	-1.39	6.2
nt-503:	503	503	-13.29	-1.4	6.26
nt-504:	504	504	-13.37	-1.4	6.31
nt-505:	505	505	-13.95	-1.44	6.75
nt-506:	506	506	-12.43	-1.3	5.77
nt-507:	507	507	-12.34	-1.29	5.74
nt-508:	508	508	-12.16	-1.26	5.64
nt-509:	509	509	-12.2	-1.26	5.66
nt-510:	510	510	-12.3	-1.26	5.79
nt-511:	511	511	-12.39	-1.26	5.77
nt-512:	512	512	-14.22	-1.41	7.21
nt-513:	513	513	-11.78	-1.16	5.67
nt-514:	514	514	-11.98	-1.13	5.98
nt-515:	515	515	-12.42	-1.2	6.1
nt-516:	516	551	-18.71	-1.86	10.75
nt-517:	517	550	-18.71	-1.86	10.75
nt-518:	518	518	-13.95	-1.39	7.5
nt-519:	519	519	-14.13	-1.4	7.7
nt-520:	520	520	-14.17	-1.38	7.99
nt-521:	521	521	-14.92	-1.31	9.23
nt-522:	522	522	-14.95	-1.29	9.48
nt-523:	523	523	-14.98	-1.27	9.77
nt-524:	524	524	-15.01	-1.24	10.07
nt-525:	525	525	-14.3	-1.27	9.41
nt-526:	526	526	-14.36	-1.25	9.78
nt-527:	527	539	-15.77	-1.5	10.04
nt-528:	528	538	-15.77	-1.5	10.04
nt-529:	529	537	-15.77	-1.5	10.04
nt-530:	530	536	-15.77	-1.5	10.04
nt-531:	531	531	-14.75	-1.34	9.46
nt-532:	532	532	-15.05	-1.3	9.92
nt-533:	533	533	-16.23	-1.17	12.38
nt-534:	534	534	-15.28	-1.27	10.5
nt-535:	535	535	-16.42	-1.14	12.88
nt-536:	530	536	-15.77	-1.5	10.04
nt-537:	529	537	-15.77	-1.5	10.04
nt-538:	528	538	-15.77	-1.5	10.04
nt-539:	527	539	-15.77	-1.5	10.04
nt-540:	540	540	-16.6	-1.17	12.82
nt-541:	541	541	-16.79	-1.17	13.04
nt-542:	542	542	-16.3	-1.3	11.5
nt-543:	543	543	-16.54	-1.33	11.56
nt-544:	544	544	-17.35	-1.24	13.11
nt-545:	545	545	-17.56	-1.26	13.12
nt-546:	546	546	-17.77	-1.27	13.13
nt-547:	547	547	-17.67	-1.71	9.84
nt-548:	548	548	-18.19	-1.38	12.93
nt-549:	549	549	-17.6	-1.52	11.1
nt-550:	517	550	-18.71	-1.86	10.75
nt-551:	516	551	-18.71	-1.86	10.75
nt-552*:	515	515	-12.42	-0.73	6.1
nt-553*:	514	514	-11.98	-0.73	5.98
nt-554*:	513	513	-11.78	-0.76	5.67
nt-555:	555	555	-20.06	-1.87	11.52
nt-556*:	600	626	-23.25	-0.62	8.94
nt-557*:	599	599	-22.63	-0.69	10.78
nt-558*:	598	598	-23.56	-0.63	9.28
nt-559*:	597	629	-23.67	-0.58	8.71
nt-560*:	596	630	-23.67	-0.58	8.71
nt-561*:	594	594	-22.13	-0.61	10.97
nt-562*:	593	633	-23.42	-0.49	8.13
nt-563*:	592	634	-23.42	-0.49	8.13
nt-564:	564	564	-19.79	-1.31	14.31
nt-565:	565	565	-19.7	-1.29	14.31
nt-566:	566	566	-19.7	-1.28	14.29
nt-567:	567	567	-19.95	-1.37	13.18
nt-568:	568	568	-19.89	-1.37	13.13
nt-569:	569	569	-19.57	-1.26	14.05
nt-570:	570	570	-19.55	-1.24	14.06
nt-571:	571	571	-19.52	-1.24	14.07
nt-572:	572	572	-19.5	-1.22	14.09
nt-573:	573	573	-19.0	-0.99	15.88
nt-574:	574	574	-19.0	-0.95	16.02
nt-575:	575	575	-18.98	-0.94	15.95
nt-576:	576	576	-20.29	-1.5	11.52
nt-577:	577	577	-20.35	-1.49	11.32
nt-578:	578	578	-20.03	-1.35	12.5
nt-579:	579	579	-20.48	-1.47	10.86
nt-580:	580	580	-20.56	-1.47	10.69
nt-581:	581	581	-20.61	-1.28	11.01
nt-582*:	574	574	-19.0	-0.65	16.02
nt-583*:	573	573	-19.0	-0.69	15.88
nt-584:	584	584	-20.02	-1.39	11.76
nt-585:	585	585	-19.94	-1.37	11.65
nt-586:	586	586	-20.79	-1.37	10.51
nt-587:	587	587	-20.48	-1.24	11.94
nt-588:	588	588	-20.15	-1.11	12.73
nt-589:	589	589	-20.31	-1.13	12.49
nt-590:	590	590	-20.21	-1.2	12.7
nt-591:	591	591	-19.55	-1.29	13.18
nt-592:	592	634	-23.42	-1.33	8.13
nt-593:	593	633	-23.42	-1.33	8.13
nt-594:	594	594	-22.13	-1.07	10.97
nt-595:	595	631	-23.67	-1.26	8.71
nt-596:	596	630	-23.67	-1.26	8.71
nt-597:	597	629	-23.67	-1.26	8.71
nt-598:	598	598	-23.56	-1.19	9.28
nt-599:	599	599	-22.63	-1.06	10.78
nt-600:	600	626	-23.25	-1.24	8.94
nt-601:	601	625	-23.25	-1.24	8.94
nt-602:	602	624	-23.25	-1.24	8.94
nt-603:	603	623	-23.25	-1.24	8.94
nt-604:	604	621	-23.57	-1.11	9.54
nt-605:	605	620	-23.62	-1.09	9.56
nt-606:	606	619	-23.62	-1.09	9.56
nt-607:	607	618	-23.62	-1.09	9.56
nt-608:	608	617	-23.62	-1.09	9.56
nt-609:	609	609	-23.97	-1.06	9.33
nt-610:	610	610	-23.82	-1.21	9.27
nt-611:	611	611	-24.03	-1.2	9.21
nt-612:	612	612	-24.25	-1.18	9.16
nt-613:	613	613	-24.48	-1.16	9.1
nt-614:	614	614	-24.71	-1.13	9.05
nt-615:	615	615	-24.18	-1.13	9.2
nt-616:	616	616	-23.86	-1.11	9.35
nt-617:	608	617	-23.62	-1.09	9.56
nt-618:	607	618	-23.62	-1.09	9.56
nt-619:	606	619	-23.62	-1.09	9.56
nt-620:	605	620	-23.62	-1.09	9.56
nt-621:	604	621	-23.57	-1.11	9.54
nt-622:	622	622	-25.33	-1.13	9.81
nt-623:	603	623	-23.25	-1.24	8.94
nt-624:	602	624	-23.25	-1.24	8.94
nt-625:	601	625	-23.25	-1.24	8.94
nt-626:	600	626	-23.25	-1.24	8.94
nt-627:	627	627	-26.13	-1.05	8.43
nt-628:	628	628	-23.32	-1.25	8.87
nt-629:	597	629	-23.67	-1.26	8.71
nt-630:	596	630	-23.67	-1.26	8.71
nt-631:	595	631	-23.67	-1.26	8.71
nt-632:	632	632	-23.84	-1.18	9.06
nt-633:	593	633	-23.42	-1.33	8.13
nt-634:	592	634	-23.42	-1.33	8.13
nt-635*:	591	591	-19.55	-0.59	13.18
nt-636:	636	636	-25.45	-1.15	8.79
nt-637:	637	637	-29.0	-0.87	9.66
nt-638:	638	638	-25.53	-1.0	8.62
nt-639:	639	639	-25.76	-0.8	9.74
nt-640:	640	640	-27.82	-0.78	8.59
nt-641:	641	641	-29.32	-0.73	9.87
nt-642:	642	657	-29.45	-0.51	8.88
nt-643:	643	656	-30.57	-0.52	10.33
nt-644:	644	655	-30.44	-0.52	10.32
nt-645:	645	654	-30.44	-0.52	10.32
nt-646:	646	653	-30.44	-0.52	10.32
nt-647:	647	647	-29.74	-0.58	10.05
nt-648:	648	648	-29.82	-0.54	10.13
nt-649:	649	649	-29.91	-0.52	10.22
nt-650:	650	650	-29.87	-0.49	10.68
nt-651:	651	651	-29.92	-0.46	10.87
nt-652:	652	652	-30.0	-0.44	11.08
nt-653:	646	653	-30.44	-0.52	10.32
nt-654:	645	654	-30.44	-0.52	10.32
nt-655:	644	655	-30.44	-0.52	10.32
nt-656:	643	656	-30.57	-0.52	10.33
nt-657:	642	657	-29.45	-0.51	8.88
nt-658:	658	658	-30.16	-0.42	10.44
nt-659*:	639	639	-25.76	-0.47	9.74
nt-660*:	638	638	-25.53	-0.53	8.62
nt-661*:	636	636	-25.45	-0.36	8.79
nt-662*:	591	591	-19.55	-0.59	13.18
nt-663:	663	663	-33.75	-0.66	10.81
nt-664:	664	664	-30.72	-0.21	13.17
nt-665*:	593	633	-23.42	-0.49	8.13
nt-666*:	632	632	-23.84	-0.57	9.06
nt-667*:	596	630	-23.67	-0.58	8.71
nt-668*:	597	629	-23.67	-0.58	8.71
nt-669*:	628	628	-23.32	-0.61	8.87
nt-670*:	600	626	-23.25	-0.62	8.94
nt-671*:	601	625	-23.25	-0.62	8.94
nt-672*:	602	624	-23.25	-0.62	8.94
nt-673*:	603	623	-23.25	-0.62	8.94
nt-674*:	622	622	-25.33	-0.69	9.81
nt-675*:	604	621	-23.57	-0.84	9.54
nt-676*:	605	620	-23.62	-0.84	9.56
nt-677:	677	677	-30.67	-0.39	13.63
nt-678:	678	678	-32.77	-1.18	9.19
nt-679:	679	692	-31.12	-1.52	7.51
nt-680:	680	691	-30.99	-1.52	7.81
nt-681*:	690	690	-31.04	-0.29	14.73
nt-682*:	689	689	-31.66	-0.27	13.19
nt-683:	683	683	-32.27	-1.33	7.25
nt-684:	684	684	-30.2	-0.87	10.14
nt-685:	685	685	-28.75	-0.24	13.35
nt-686:	686	686	-28.67	-0.25	12.95
nt-687:	687	687	-29.89	-0.33	12.92
nt-688:	688	688	-29.87	-0.49	12.59
nt-689:	689	689	-31.66	-1.13	13.19
nt-690:	690	690	-31.04	-1.06	14.73
nt-691:	680	691	-30.99	-1.52	7.81
nt-692:	679	692	-31.12	-1.52	7.51
nt-693:	693	693	-28.77	-0.26	14.33
nt-694*:	738	760	-19.29	-0.63	5.28
nt-695*:	737	737	-20.7	-0.89	7.67
nt-696*:	736	762	-19.29	-0.63	5.28
nt-697:	697	697	-28.45	-0.49	12.57
nt-698*:	734	764	-19.29	-0.63	5.28
nt-699*:	733	765	-19.29	-0.63	5.28
nt-700:	700	700	-27.99	-0.88	11.26
nt-701:	701	730	-28.57	-1.54	10.2
nt-702:	702	729	-28.43	-1.55	10.0
nt-703:	703	728	-28.3	-1.58	9.79
nt-704:	704	727	-28.3	-1.58	9.79
nt-705:	705	726	-28.3	-1.58	9.79
nt-706:	706	724	-27.72	-1.66	9.23
nt-707:	707	723	-27.45	-1.67	9.25
nt-708:	708	722	-27.18	-1.65	9.33
nt-709:	709	721	-27.18	-1.65	9.33
nt-710:	710	720	-27.18	-1.65	9.33
nt-711:	711	719	-27.18	-1.65	9.33
nt-712:	712	712	-26.38	-1.46	9.54
nt-713:	713	713	-26.24	-1.59	8.94
nt-714:	714	714	-26.07	-1.52	9.05
nt-715:	715	715	-25.92	-1.57	8.69
nt-716:	716	716	-25.79	-1.51	8.86
nt-717:	717	717	-27.18	-1.65	9.33
nt-718:	718	718	-26.98	-1.56	9.47
nt-719:	711	719	-27.18	-1.65	9.33
nt-720:	710	720	-27.18	-1.65	9.33
nt-721:	709	721	-27.18	-1.65	9.33
nt-722:	708	722	-27.18	-1.65	9.33
nt-723:	707	723	-27.45	-1.67	9.25
nt-724:	706	724	-27.72	-1.66	9.23
nt-725:	725	725	-24.95	-1.29	8.94
nt-726:	705	726	-28.3	-1.58	9.79
nt-727:	704	727	-28.3	-1.58	9.79
nt-728:	703	728	-28.3	-1.58	9.79
nt-729:	702	729	-28.43	-1.55	10.0
nt-730:	701	730	-28.57	-1.54	10.2
nt-731:	731	731	-28.64	-1.46	10.88
nt-732:	732	732	-27.5	-1.36	11.36
nt-733:	733	765	-19.29	-1.37	5.28
nt-734:	734	764	-19.29	-1.37	5.28
nt-735:	735	763	-19.29	-1.37	5.28
nt-736:	736	762	-19.29	-1.37	5.28
nt-737:	737	737	-20.7	-1.3	7.67
nt-738:	738	760	-19.29	-1.37	5.28
nt-739:	739	759	-19.29	-1.37	5.28
nt-740:	740	740	-22.31	-1.32	8.68
nt-741:	741	741	-22.38	-1.36	8.31
nt-742:	742	742	-22.13	-1.34	8.43
nt-743:	743	743	-21.52	-1.31	8.31
nt-744:	744	744	-20.46	-1.2	8.08
nt-745:	745	745	-21.05	-1.22	8.8
nt-746:	746	746	-21.39	-1.31	8.59
nt-747:	747	752	-19.29	-1.37	5.28
nt-748:	748	748	-19.44	-1.12	8.35
nt-749:	749	749	-20.61	-1.31	6.98
nt-750:	750	750	-19.81	-1.14	8.12
nt-751:	751	751	-19.46	-1.2	6.95
nt-752:	747	752	-19.29	-1.37	5.28
nt-753:	753	753	-19.11	-1.16	7.89
nt-754:	754	754	-19.72	-1.2	7.83
nt-755:	755	755	-18.76	-1.04	8.31
nt-756:	756	756	-18.86	-1.04	8.68
nt-757:	757	757	-18.85	-1.04	8.72
nt-758:	758	758	-20.27	-1.3	7.79
nt-759:	739	759	-19.29	-1.37	5.28
nt-760:	738	760	-19.29	-1.37	5.28
nt-761:	761	761	-20.03	-1.35	6.55
nt-762:	736	762	-19.29	-1.37	5.28
nt-763:	735	763	-19.29	-1.37	5.28
nt-764:	734	764	-19.29	-1.37	5.28
nt-765:	733	765	-19.29	-1.37	5.28
nt-766*:	732	732	-27.5	-0.7	11.36
nt-767*:	731	731	-28.64	-0.71	10.88
nt-768*:	701	730	-28.57	-0.84	10.2
nt-769*:	702	729	-28.43	-0.86	10.0
nt-770:	770	770	-18.11	-0.94	8.77
nt-771:	771	771	-18.04	-0.91	8.9
nt-772:	772	772	-17.9	-0.79	10.25
nt-773:	773	773	-17.8	-0.77	10.67
nt-774:	774	774	-17.85	-0.7	12.49
nt-775:	775	775	-18.19	-0.73	12.4
nt-776:	776	776	-17.53	-0.6	12.2
nt-777:	777	789	-18.06	-0.73	9.36
nt-778:	778	778	-18.34	-0.63	12.65
nt-779:	779	779	-18.47	-0.75	10.38
nt-780:	780	780	-18.1	-0.7	8.55
nt-781:	781	781	-18.08	-0.68	8.56
nt-782:	782	782	-17.97	-0.61	10.45
nt-783:	783	783	-18.3	-0.63	8.97
nt-784:	784	784	-18.92	-0.67	9.5
nt-785:	785	785	-19.06	-0.6	10.18
nt-786:	786	786	-19.35	-0.63	10.97
nt-787:	787	787	-20.01	-0.64	10.37
nt-788:	788	788	-19.3	-0.53	12.21
nt-789:	777	789	-18.06	-0.73	9.36
nt-790*:	776	776	-17.53	-0.26	12.2
nt-791*:	775	775	-18.19	-0.41	12.4
nt-792*:	774	774	-17.85	-0.43	12.49
nt-793:	793	793	-18.35	-0.64	12.92
nt-794:	794	794	-19.44	-0.54	12.46
nt-795:	795	795	-18.8	-0.62	13.29
nt-796:	796	796	-18.7	-0.55	13.62
nt-797:	797	797	-18.75	-0.52	14.02
nt-798:	798	798	-19.1	-0.43	13.32
nt-799:	799	799	-19.29	-0.44	13.27
nt-800:	800	822	-20.37	-0.49	12.64
nt-801:	801	821	-20.37	-0.49	12.64
nt-802:	802	820	-20.37	-0.49	12.64
nt-803:	803	819	-20.37	-0.49	12.64
nt-804:	804	818	-20.37	-0.49	12.64
nt-805:	805	817	-20.37	-0.49	12.64
nt-806:	806	816	-20.37	-0.49	12.64
nt-807:	807	807	-20.35	-0.51	12.49
nt-808:	808	808	-19.9	-0.49	12.65
nt-809:	809	809	-20.1	-0.5	12.51
nt-810:	810	810	-20.17	-0.5	12.5
nt-811:	811	811	-20.09	-0.49	12.63
nt-812:	812	812	-20.16	-0.48	12.64
nt-813:	813	813	-20.2	-0.48	12.54
nt-814:	814	814	-20.23	-0.48	12.61
nt-815:	815	815	-20.3	-0.48	12.63
nt-816:	806	816	-20.37	-0.49	12.64
nt-817:	805	817	-20.37	-0.49	12.64
nt-818:	804	818	-20.37	-0.49	12.64
nt-819:	803	819	-20.37	-0.49	12.64
nt-820:	802	820	-20.37	-0.49	12.64
nt-821:	801	821	-20.37	-0.49	12.64
nt-822:	800	822	-20.37	-0.49	12.64
nt-823:	823	823	-21.65	-0.63	11.57
nt-824:	824	824	-22.3	-0.74	10.45
nt-825:	825	825	-21.18	-0.55	11.11
nt-826:	826	826	-21.45	-0.49	11.72
nt-827:	827	827	-21.3	-0.54	13.56
nt-828:	828	828	-21.53	-0.57	13.38
nt-829:	829	829	-22.17	-0.68	12.87
nt-830:	830	830	-22.79	-0.76	10.02
nt-831*:	881	915	-28.86	-0.58	10.4
nt-832:	832	832	-22.85	-0.58	13.77
nt-833*:	846	867	-24.71	-0.4	11.31
nt-834*:	868	868	-25.51	-0.45	12.1
nt-835*:	844	869	-24.57	-0.35	10.9
nt-836:	836	836	-23.23	-0.58	12.67
nt-837:	837	837	-23.63	-0.64	13.43
nt-838*:	873	873	-25.15	-0.28	10.69
nt-839*:	872	872	-24.88	-0.3	10.35
nt-840:	840	840	-22.84	-0.59	12.27
nt-841:	841	841	-23.08	-0.61	13.19
nt-842:	842	842	-23.91	-0.7	11.63
nt-843*:	870	870	-27.02	-0.43	12.61
nt-844:	844	869	-24.57	-0.78	10.9
nt-845:	845	845	-23.27	-0.53	12.3
nt-846:	846	867	-24.71	-0.81	11.31
nt-847:	847	866	-24.8	-0.82	11.4
nt-848:	848	865	-24.8	-0.82	11.4
nt-849:	849	864	-24.8	-0.82	11.4
nt-850:	850	863	-24.8	-0.82	11.4
nt-851:	851	862	-24.8	-0.82	11.4
nt-852:	852	852	-24.48	-0.61	13.28
nt-853:	853	853	-24.76	-0.65	13.05
nt-854:	854	854	-24.06	-0.66	11.71
nt-855:	855	855	-24.06	-0.67	11.8
nt-856:	856	856	-24.14	-0.69	11.91
nt-857:	857	857	-24.91	-0.72	13.25
nt-858:	858	858	-24.87	-0.72	13.43
nt-859:	859	859	-24.81	-0.72	13.51
nt-860:	860	860	-24.85	-0.74	13.37
nt-861:	861	861	-24.87	-0.72	13.53
nt-862:	851	862	-24.8	-0.82	11.4
nt-863:	850	863	-24.8	-0.82	11.4
nt-864:	849	864	-24.8	-0.82	11.4
nt-865:	848	865	-24.8	-0.82	11.4
nt-866:	847	866	-24.8	-0.82	11.4
nt-867:	846	867	-24.71	-0.81	11.31
nt-868:	868	868	-25.51	-0.73	12.1
nt-869:	844	869	-24.57	-0.78	10.9
nt-870:	870	870	-27.02	-1.0	12.61
nt-871:	871	871	-24.72	-1.0	10.55
nt-872:	872	872	-24.88	-0.99	10.35
nt-873:	873	873	-25.15	-0.94	10.69
nt-874:	874	874	-26.65	-0.89	12.17
nt-875:	875	875	-26.5	-0.94	11.63
nt-876:	876	876	-26.98	-0.87	12.33
nt-877*:	844	869	-24.57	-0.35	10.9
nt-878*:	868	868	-25.51	-0.45	12.1
nt-879*:	846	867	-24.71	-0.4	11.31
nt-880:	880	880	-27.25	-0.94	12.04
nt-881:	881	915	-28.86	-1.15	10.4
nt-882:	882	914	-29.04	-1.17	10.31
nt-883:	883	913	-28.98	-1.16	10.32
nt-884:	884	912	-28.98	-1.16	10.32
nt-885:	885	885	-28.73	-1.09	10.55
nt-886:	886	910	-28.9	-1.1	10.47
nt-887:	887	909	-28.76	-1.02	11.21
nt-888:	888	908	-28.76	-1.02	11.21
nt-889:	889	907	-28.76	-1.02	11.21
nt-890:	890	905	-28.62	-0.99	11.69
nt-891:	891	891	-28.42	-0.86	12.77
nt-892:	892	903	-28.62	-0.99	11.69
nt-893:	893	902	-28.54	-0.95	11.95
nt-894:	894	901	-28.54	-0.95	11.95
nt-895:	895	900	-28.54	-0.95	11.95
nt-896:	896	896	-28.78	-0.96	12.26
nt-897:	897	897	-28.39	-0.84	12.93
nt-898:	898	898	-28.35	-0.84	12.88
nt-899:	899	899	-28.66	-0.88	12.81
nt-900:	895	900	-28.54	-0.95	11.95
nt-901:	894	901	-28.54	-0.95	11.95
nt-902:	893	902	-28.54	-0.95	11.95
nt-903:	892	903	-28.62	-0.99	11.69
nt-904:	904	904	-28.54	-0.9	12.4
nt-905:	890	905	-28.62	-0.99	11.69
nt-906:	906	906	-28.59	-0.93	11.73
nt-907:	889	907	-28.76	-1.02	11.21
nt-908:	888	908	-28.76	-1.02	11.21
nt-909:	887	909	-28.76	-1.02	11.21
nt-910:	886	910	-28.9	-1.1	10.47
nt-911:	911	911	-28.96	-1.07	11.01
nt-912:	884	912	-28.98	-1.16	10.32
nt-913:	883	913	-28.98	-1.16	10.32
nt-914:	882	914	-29.04	-1.17	10.31
nt-915:	881	915	-28.86	-1.15	10.4
nt-916:	916	916	-28.87	-1.17	10.16
nt-917:	917	917	-28.86	-1.17	10.11
nt-918:	918	918	-28.6	-1.15	10.19
nt-919:	919	919	-28.6	-1.17	10.19
nt-920:	920	946	-29.25	-1.33	9.46
nt-921:	921	945	-29.21	-1.34	9.44
nt-922:	922	944	-29.12	-1.34	9.52
nt-923:	923	943	-28.92	-1.33	9.57
nt-924:	924	942	-28.65	-1.32	9.78
nt-925:	925	941	-28.65	-1.32	9.78
nt-926:	926	940	-28.65	-1.32	9.78
nt-927:	927	927	-27.94	-1.21	10.28
nt-928:	928	928	-27.71	-1.21	10.19
nt-929:	929	937	-28.65	-1.32	9.78
nt-930:	930	936	-28.65	-1.32	9.78
nt-931:	931	935	-28.65	-1.32	9.78
nt-932:	932	932	-26.9	-1.19	10.38
nt-933:	933	933	-28.6	-1.23	10.21
nt-934:	934	934	-28.28	-1.21	10.4
nt-935:	931	935	-28.65	-1.32	9.78
nt-936:	930	936	-28.65	-1.32	9.78
nt-937:	929	937	-28.65	-1.32	9.78
nt-938:	938	938	-25.45	-1.13	10.85
nt-939:	939	939	-26.59	-1.17	10.59
nt-940:	926	940	-28.65	-1.32	9.78
nt-941:	925	941	-28.65	-1.32	9.78
nt-942:	924	942	-28.65	-1.32	9.78
nt-943:	923	943	-28.92	-1.33	9.57
nt-944:	922	944	-29.12	-1.34	9.52
nt-945:	921	945	-29.21	-1.34	9.44
nt-946:	920	946	-29.25	-1.33	9.46
nt-947:	947	947	-25.14	-1.1	11.55
nt-948:	948	948	-22.53	-1.14	11.07
nt-949:	949	962	-22.78	-1.1	11.28
nt-950*:	961	961	-22.92	-0.39	11.36
nt-951*:	960	960	-21.06	-0.51	12.09
nt-952*:	959	959	-18.79	-0.34	11.93
nt-953:	953	953	-20.8	-0.88	11.74
nt-954:	954	954	-20.54	-0.87	11.76
nt-955:	955	955	-20.41	-0.83	11.77
nt-956:	956	956	-21.68	-0.89	11.77
nt-957:	957	957	-19.94	-0.86	11.63
nt-958:	958	958	-20.12	-0.85	11.58
nt-959:	959	959	-18.79	-0.67	11.93
nt-960:	960	960	-21.06	-0.74	12.09
nt-961:	961	961	-22.92	-1.01	11.36
nt-962:	949	962	-22.78	-1.1	11.28
nt-963:	963	963	-21.81	-0.88	12.32
nt-964:	964	964	-21.87	-0.64	12.27
nt-965*:	961	961	-22.92	-0.39	11.36
nt-966*:	949	962	-22.78	-0.31	11.28
nt-967*:	948	948	-22.53	-0.51	11.07
nt-968*:	947	947	-25.14	-0.73	11.55
nt-969:	969	969	-19.77	-1.02	10.63
nt-970:	970	970	-18.93	-0.63	12.68
nt-971:	971	971	-17.84	-0.49	13.69
nt-972:	972	982	-16.1	-0.8	12.09
nt-973:	973	973	-19.68	-0.47	13.66
nt-974:	974	974	-19.87	-0.51	13.48
nt-975:	975	975	-19.63	-0.49	13.28
nt-976:	976	976	-18.15	-0.54	12.92
nt-977:	977	977	-17.75	-0.49	13.1
nt-978:	978	978	-17.64	-0.42	13.56
nt-979*:	975	975	-19.63	-0.32	13.28
nt-980*:	974	974	-19.87	-0.35	13.48
nt-981*:	973	973	-19.68	-0.26	13.66
nt-982:	972	982	-16.1	-0.8	12.09
nt-983*:	948	948	-22.53	-0.51	11.07
nt-984*:	949	962	-22.78	-0.31	11.28
nt-985*:	950	961	-22.78	-0.31	11.28
nt-986:	986	986	-16.61	-0.16	13.92
nt-987:	987	987	-16.64	-0.32	14.84
nt-988:	988	988	-16.43	-0.27	14.8
nt-989:	989	989	-16.23	-0.23	14.71
nt-990:	990	990	-16.04	-0.2	14.61
nt-991:	991	991	-15.91	-0.16	14.52
nt-992:	992	992	-15.78	-0.12	14.44
nt-993:	993	993	-15.71	-0.11	14.34
nt-994:	994	994	-15.71	-0.1	14.11
nt-995:	995	995	-15.28	0.06	14.17
nt-996:	996	996	-15.29	0.08	14.1
nt-997:	997	997	-15.79	-0.03	14.31
nt-998*:	950	961	-22.78	-0.31	11.28
nt-999*:	986	986	-16.61	-0.13	13.92
nt-1000*:	965	950	-20.08	-0.26	10.4
nt-1001*:	966	949	-20.08	-0.26	10.4
nt-1002:	1002	1002	-14.44	-0.03	16.34
nt-1003:	1003	1003	-14.66	-0.01	15.73
nt-1004:	1004	1004	-15.53	0.22	13.66
nt-1005:	1005	1005	-15.59	0.24	13.52
nt-1006*:	975	975	-19.63	-0.32	13.28
nt-1007*:	924	942	-28.65	-0.86	9.78
nt-1008*:	959	959	-18.79	-0.34	11.93
nt-1009*:	960	960	-21.06	-0.51	12.09
nt-1010*:	961	961	-22.92	-0.39	11.36
nt-1011*:	949	962	-22.78	-0.31	11.28
nt-1012*:	948	948	-22.53	-0.51	11.07
nt-1013*:	947	947	-25.14	-0.73	11.55
nt-1014*:	920	946	-29.25	-0.76	9.46
nt-1015*:	1112	1149	-22.88	-0.86	7.45
nt-1016:	1016	1016	-17.63	0.25	13.92
nt-1017*:	958	958	-20.12	-0.66	11.58
nt-1018*:	957	957	-19.94	-0.67	11.63
nt-1019*:	973	973	-19.68	-0.26	13.66
nt-1020*:	974	974	-19.87	-0.35	13.48
nt-1021*:	1115	1146	-22.52	-0.88	7.61
nt-1022:	1022	1022	-16.68	0.37	18.79
nt-1023*:	975	975	-19.63	-0.32	13.28
nt-1024*:	974	974	-19.87	-0.35	13.48
nt-1025*:	973	973	-19.68	-0.26	13.66
nt-1026*:	948	948	-22.53	-0.51	11.07
nt-1027*:	969	969	-19.77	-0.28	10.63
nt-1028*:	950	961	-22.78	-0.31	11.28
nt-1029*:	964	964	-21.87	-0.39	12.27
nt-1030*:	971	971	-17.84	-0.38	13.69
nt-1031*:	970	970	-18.93	-0.53	12.68
nt-1032*:	969	969	-19.77	-0.28	10.63
nt-1033:	1033	1033	-16.27	0.45	13.82
nt-1034:	1034	1034	-16.27	0.45	13.91
nt-1035:	1035	1035	-16.26	0.45	14.01
nt-1036:	1036	1036	-16.3	0.43	13.92
nt-1037:	1037	1037	-16.35	0.42	13.89
nt-1038:	1038	1038	-16.41	0.42	13.82
nt-1039:	1039	1039	-16.52	0.41	13.8
nt-1040:	1040	1040	-16.63	0.4	13.88
nt-1041:	1041	1041	-16.76	0.39	13.99
nt-1042:	1042	1042	-16.89	0.39	14.08
nt-1043*:	1129	1129	-22.59	-1.02	9.01
nt-1044*:	1130	1130	-22.7	-0.93	7.94
nt-1045*:	1131	1131	-22.46	-0.92	8.22
nt-1046*:	1132	1132	-22.41	-0.9	8.53
nt-1047*:	1113	1148	-22.71	-0.88	7.46
nt-1048*:	1112	1149	-22.88	-0.86	7.45
nt-1049*:	1111	1150	-22.97	-0.84	7.48
nt-1050:	1050	1050	-20.5	0.11	20.44
nt-1051:	1051	1051	-19.98	0.11	19.52
nt-1052*:	1116	1116	-22.72	-0.96	9.98
nt-1053*:	1115	1146	-22.52	-0.88	7.61
nt-1054:	1054	1063	-22.38	-0.19	22.68
nt-1055*:	1016	1016	-17.63	0.01	13.92
nt-1056*:	1112	1149	-22.88	-0.86	7.45
nt-1057*:	1111	1150	-22.97	-0.84	7.48
nt-1058*:	1110	1110	-23.13	-1.0	10.89
nt-1059*:	1082	1082	-21.49	-0.24	16.42
nt-1060:	1060	1060	-20.26	0.06	16.29
nt-1061:	1061	1061	-20.8	-0.04	16.85
nt-1062:	1062	1062	-21.54	-0.16	16.8
nt-1063:	1054	1063	-22.38	-0.19	22.68
nt-1064:	1064	1064	-21.69	-0.32	14.48
nt-1065:	1065	1065	-22.09	-0.42	14.89
nt-1066:	1066	1066	-22.68	-0.4	17.33
nt-1067*:	1128	1128	-21.24	-1.07	9.63
nt-1068*:	1127	1135	-22.52	-0.88	7.61
nt-1069:	1069	1069	-20.63	0.08	16.76
nt-1070*:	1125	1137	-22.52	-0.88	7.61
nt-1071*:	1132	1132	-22.41	-0.9	8.53
nt-1072*:	1131	1131	-22.46	-0.92	8.22
nt-1073*:	1130	1130	-22.7	-0.93	7.94
nt-1074*:	1129	1129	-22.59	-1.02	9.01
nt-1075*:	1128	1128	-21.24	-1.07	9.63
nt-1076:	1076	1076	-22.45	-0.59	15.39
nt-1077*:	1088	1088	-21.63	-0.44	13.24
nt-1078*:	1087	1087	-22.73	-0.31	7.61
nt-1079*:	1086	1086	-22.66	-0.28	6.9
nt-1080:	1080	1080	-21.02	-0.18	16.92
nt-1081:	1081	1081	-21.08	-0.23	16.78
nt-1082:	1082	1082	-21.49	-0.34	16.42
nt-1083:	1083	1083	-21.6	-0.4	16.24
nt-1084:	1084	1084	-21.6	-0.43	16.16
nt-1085:	1085	1085	-21.56	-0.56	14.73
nt-1086:	1086	1086	-22.66	-1.94	6.9
nt-1087:	1087	1087	-22.73	-2.0	7.61
nt-1088:	1088	1088	-21.63	-0.97	13.24
nt-1089:	1089	1089	-22.19	-0.75	14.86
nt-1090:	1090	1090	-22.37	-0.72	15.65
nt-1091:	1091	1091	-22.27	-0.71	15.67
nt-1092:	1092	1092	-23.34	-0.97	14.87
nt-1093:	1093	1093	-23.55	-1.4	13.79
nt-1094:	1094	1107	-23.96	-1.25	12.96
nt-1095:	1095	1106	-23.95	-1.25	12.86
nt-1096:	1096	1105	-23.87	-1.23	12.8
nt-1097:	1097	1104	-23.87	-1.23	12.8
nt-1098:	1098	1103	-23.87	-1.23	12.8
nt-1099:	1099	1099	-22.97	-1.05	13.32
nt-1100:	1100	1100	-22.97	-1.08	13.16
nt-1101:	1101	1101	-22.97	-1.1	13.02
nt-1102:	1102	1102	-22.98	-1.12	12.87
nt-1103:	1098	1103	-23.87	-1.23	12.8
nt-1104:	1097	1104	-23.87	-1.23	12.8
nt-1105:	1096	1105	-23.87	-1.23	12.8
nt-1106:	1095	1106	-23.95	-1.25	12.86
nt-1107:	1094	1107	-23.96	-1.25	12.96
nt-1108:	1108	1153	-23.14	-1.92	6.97
nt-1109:	1109	1152	-23.14	-1.92	6.97
nt-1110:	1110	1110	-23.13	-1.46	10.89
nt-1111:	1111	1150	-22.97	-1.89	7.48
nt-1112:	1112	1149	-22.88	-1.89	7.45
nt-1113:	1113	1148	-22.71	-1.86	7.46
nt-1114:	1114	1147	-22.52	-1.82	7.61
nt-1115:	1115	1146	-22.52	-1.82	7.61
nt-1116:	1116	1116	-22.72	-1.46	9.98
nt-1117:	1117	1144	-22.52	-1.82	7.61
nt-1118:	1118	1143	-22.52	-1.82	7.61
nt-1119:	1119	1142	-22.52	-1.82	7.61
nt-1120:	1120	1141	-22.52	-1.82	7.61
nt-1121:	1121	1121	-22.33	-1.31	10.91
nt-1122:	1122	1122	-22.66	-1.4	11.05
nt-1123:	1123	1123	-22.49	-1.42	10.78
nt-1124:	1124	1138	-22.52	-1.82	7.61
nt-1125:	1125	1137	-22.52	-1.82	7.61
nt-1126:	1126	1136	-22.52	-1.82	7.61
nt-1127:	1127	1135	-22.52	-1.82	7.61
nt-1128:	1128	1128	-21.24	-1.46	9.63
nt-1129:	1129	1129	-22.59	-1.62	9.01
nt-1130:	1130	1130	-22.7	-1.75	7.94
nt-1131:	1131	1131	-22.46	-1.69	8.22
nt-1132:	1132	1132	-22.41	-1.66	8.53
nt-1133:	1133	1133	-22.37	-1.43	10.23
nt-1134:	1134	1134	-21.53	-1.28	11.19
nt-1135:	1127	1135	-22.52	-1.82	7.61
nt-1136:	1126	1136	-22.52	-1.82	7.61
nt-1137:	1125	1137	-22.52	-1.82	7.61
nt-1138:	1124	1138	-22.52	-1.82	7.61
nt-1139:	1139	1139	-21.45	-1.38	9.78
nt-1140:	1140	1140	-20.7	-1.12	10.66
nt-1141:	1120	1141	-22.52	-1.82	7.61
nt-1142:	1119	1142	-22.52	-1.82	7.61
nt-1143:	1118	1143	-22.52	-1.82	7.61
nt-1144:	1117	1144	-22.52	-1.82	7.61
nt-1145:	1145	1145	-20.2	-1.06	11.54
nt-1146:	1115	1146	-22.52	-1.82	7.61
nt-1147:	1114	1147	-22.52	-1.82	7.61
nt-1148:	1113	1148	-22.71	-1.86	7.46
nt-1149:	1112	1149	-22.88	-1.89	7.45
nt-1150:	1111	1150	-22.97	-1.89	7.48
nt-1151:	1151	1151	-20.2	-0.92	12.26
nt-1152:	1109	1152	-23.14	-1.92	6.97
nt-1153:	1108	1153	-23.14	-1.92	6.97
nt-1154:	1154	1154	-19.21	-0.64	13.23
nt-1155:	1155	1155	-18.64	-0.44	14.21
nt-1156:	1156	1156	-19.48	-0.73	12.73
nt-1157:	1157	1157	-20.01	-0.89	11.4
nt-1158:	1158	1158	-18.0	-0.24	14.78
nt-1159:	1159	1159	-18.78	-0.56	13.12
nt-1160:	1160	1160	-21.52	-1.4	7.5
nt-1161:	1161	1161	-21.11	-1.35	7.81
nt-1162:	1162	1162	-18.2	-0.46	13.31
nt-1163:	1163	1163	-19.98	-0.96	11.18
nt-1164:	1164	1164	-18.62	-0.81	8.83
nt-1165:	1165	1172	-19.83	-0.74	16.25
nt-1166:	1166	1166	-17.06	-0.24	13.6
nt-1167:	1167	1167	-17.21	-0.29	13.53
nt-1168*:	1125	1137	-22.52	-0.88	7.61
nt-1169*:	1126	1136	-22.52	-0.88	7.61
nt-1170*:	1127	1135	-22.52	-0.88	7.61
nt-1171*:	1134	1134	-21.53	-1.17	11.19
nt-1172:	1165	1172	-19.83	-0.74	16.25
nt-1173*:	1164	1164	-18.62	-0.14	8.83
nt-1174*:	1131	1131	-22.46	-0.92	8.22
nt-1175*:	1162	1162	-18.2	-0.19	13.31
nt-1176*:	1161	1161	-21.11	-0.27	7.81
nt-1177*:	1160	1160	-21.52	-0.34	7.5
nt-1178*:	1126	1136	-22.52	-0.88	7.61
nt-1179*:	1125	1137	-22.52	-0.88	7.61
nt-1180*:	1124	1138	-22.52	-0.88	7.61
nt-1181*:	1123	1123	-22.49	-1.08	10.78
nt-1182*:	1122	1122	-22.66	-1.06	11.05
nt-1183*:	1126	1136	-22.52	-0.88	7.61
nt-1184*:	1125	1137	-22.52	-0.88	7.61
nt-1185*:	1167	1167	-17.21	-0.14	13.53
nt-1186*:	1166	1166	-17.06	-0.12	13.6
nt-1187:	1187	1187	-9.99	0.88	15.67
nt-1188:	1188	1188	-8.8	1.07	16.39
nt-1189*:	1162	1162	-18.2	-0.19	13.31
nt-1190*:	1161	1161	-21.11	-0.27	7.81
nt-1191*:	1160	1160	-21.52	-0.34	7.5
nt-1192*:	1139	1139	-21.45	-1.0	9.78
nt-1193:	1193	1201	-13.3	1.34	19.5
nt-1194:	1194	1200	-13.3	1.34	19.5
nt-1195*:	1162	1162	-18.2	-0.19	13.31
nt-1196*:	1127	1135	-22.52	-0.88	7.61
nt-1197*:	1161	1161	-21.11	-0.27	7.81
nt-1198*:	1122	1122	-22.66	-1.06	11.05
nt-1199*:	1132	1132	-22.41	-0.9	8.53
nt-1200:	1194	1200	-13.3	1.34	19.5
nt-1201:	1193	1201	-13.3	1.34	19.5
nt-1202*:	1134	1134	-21.53	-1.17	11.19
nt-1203*:	1127	1135	-22.52	-0.88	7.61
nt-1204*:	1157	1157	-20.01	-0.43	11.4
nt-1205*:	1125	1137	-22.52	-0.88	7.61
nt-1206*:	1167	1167	-17.21	-0.14	13.53
nt-1207*:	1113	1148	-22.71	-0.88	7.46
nt-1208*:	1108	1153	-23.14	-0.69	6.97
nt-1209*:	1164	1164	-18.62	-0.14	8.83
nt-1210*:	1163	1163	-19.98	-0.26	11.18
nt-1211:	1211	1211	-9.86	1.35	17.08
nt-1212*:	1112	1149	-22.88	-0.86	7.45
nt-1213*:	1113	1148	-22.71	-0.88	7.46
nt-1214:	1214	1214	-10.86	1.01	15.57
nt-1215:	1215	1215	-10.66	0.99	15.19
nt-1216*:	1318	1318	-21.55	-0.26	15.49
nt-1217*:	1319	1319	-21.19	-0.18	15.41
nt-1218:	1218	1244	-12.8	0.78	10.75
nt-1219:	1219	1243	-12.8	0.78	10.75
nt-1220:	1220	1240	-12.85	0.5	9.65
nt-1221:	1221	1239	-12.85	0.5	9.65
nt-1222:	1222	1238	-12.85	0.5	9.65
nt-1223:	1223	1223	-12.03	0.96	12.45
nt-1224*:	1291	1296	-22.63	-0.14	19.79
nt-1225*:	1290	1297	-22.63	-0.14	19.79
nt-1226*:	1289	1298	-22.63	-0.14	19.79
nt-1227*:	1327	1327	-20.74	-0.21	16.71
nt-1228*:	1289	1298	-22.63	-0.14	19.79
nt-1229*:	1288	1299	-22.63	-0.14	19.79
nt-1230:	1230	1230	-9.47	1.25	14.41
nt-1231:	1231	1231	-9.52	1.23	14.27
nt-1232:	1232	1232	-9.59	1.22	14.19
nt-1233:	1233	1233	-11.01	1.18	13.74
nt-1234*:	1288	1299	-22.63	-0.14	19.79
nt-1235*:	1289	1298	-22.63	-0.14	19.79
nt-1236*:	1290	1297	-22.63	-0.14	19.79
nt-1237*:	1291	1296	-22.63	-0.14	19.79
nt-1238:	1222	1238	-12.85	0.5	9.65
nt-1239:	1221	1239	-12.85	0.5	9.65
nt-1240:	1220	1240	-12.85	0.5	9.65
nt-1241*:	1221	1239	-12.85	0.01	9.65
nt-1242*:	1220	1240	-12.85	0.01	9.65
nt-1243:	1219	1243	-12.8	0.78	10.75
nt-1244:	1218	1244	-12.8	0.78	10.75
nt-1245*:	1259	1259	-19.14	-0.03	20.08
nt-1246:	1246	1246	-12.8	0.7	9.77
nt-1247*:	1259	1259	-19.14	-0.03	20.08
nt-1248*:	1320	1320	-21.19	-0.27	16.57
nt-1249*:	1321	1321	-20.78	-0.26	17.37
nt-1250*:	1292	1292	-18.89	-0.09	16.7
nt-1251*:	1291	1296	-22.63	-0.14	19.79
nt-1252:	1252	1252	-11.4	0.92	14.49
nt-1253*:	1320	1320	-21.19	-0.27	16.57
nt-1254*:	1319	1319	-21.19	-0.18	15.41
nt-1255*:	1246	1246	-12.8	0.01	9.77
nt-1256*:	1314	1322	-21.24	-0.18	14.22
nt-1257*:	1321	1321	-20.78	-0.26	17.37
nt-1258*:	1320	1320	-21.19	-0.27	16.57
nt-1259:	1259	1259	-19.14	-0.37	20.08
nt-1260*:	1218	1244	-12.8	0.02	10.75
nt-1261*:	1327	1327	-20.74	-0.21	16.71
nt-1262*:	1310	1326	-21.24	-0.18	14.22
nt-1263*:	1311	1325	-21.24	-0.18	14.22
nt-1264*:	1312	1324	-21.24	-0.18	14.22
nt-1265*:	1313	1323	-21.24	-0.18	14.22
nt-1266*:	1314	1322	-21.24	-0.18	14.22
nt-1267*:	1320	1320	-21.19	-0.27	16.57
nt-1268*:	1319	1319	-21.19	-0.18	15.41
nt-1269*:	1318	1318	-21.55	-0.26	15.49
nt-1270*:	1309	1309	-20.52	-0.23	15.95
nt-1271*:	1316	1316	-20.67	-0.21	17.47
nt-1272*:	1315	1315	-20.41	-0.21	17.33
nt-1273:	1273	1273	-15.64	0.21	13.9
nt-1274*:	1313	1323	-21.24	-0.18	14.22
nt-1275*:	1312	1324	-21.24	-0.18	14.22
nt-1276:	1276	1276	-16.19	0.15	14.11
nt-1277*:	1310	1326	-21.24	-0.18	14.22
nt-1278*:	1309	1309	-20.52	-0.23	15.95
nt-1279:	1279	1308	-22.96	-1.28	19.23
nt-1280:	1280	1307	-22.96	-1.28	19.23
nt-1281:	1281	1281	-17.51	0.05	14.72
nt-1282:	1282	1282	-17.25	0.08	14.79
nt-1283:	1283	1304	-22.96	-1.28	19.23
nt-1284:	1284	1284	-19.12	-0.12	17.16
nt-1285:	1285	1285	-21.52	-1.01	19.34
nt-1286:	1286	1302	-22.63	-1.12	19.79
nt-1287:	1287	1301	-22.63	-1.12	19.79
nt-1288:	1288	1299	-22.63	-1.12	19.79
nt-1289:	1289	1298	-22.63	-1.12	19.79
nt-1290:	1290	1297	-22.63	-1.12	19.79
nt-1291:	1291	1296	-22.63	-1.12	19.79
nt-1292:	1292	1292	-18.89	-0.11	16.7
nt-1293:	1293	1293	-18.53	-0.1	15.91
nt-1294:	1294	1294	-18.63	-0.12	16.12
nt-1295:	1295	1295	-18.47	-0.42	14.82
nt-1296:	1291	1296	-22.63	-1.12	19.79
nt-1297:	1290	1297	-22.63	-1.12	19.79
nt-1298:	1289	1298	-22.63	-1.12	19.79
nt-1299:	1288	1299	-22.63	-1.12	19.79
nt-1300:	1300	1300	-19.13	-0.19	16.73
nt-1301:	1287	1301	-22.63	-1.12	19.79
nt-1302:	1286	1302	-22.63	-1.12	19.79
nt-1303:	1303	1303	-19.33	-0.15	17.06
nt-1304:	1283	1304	-22.96	-1.28	19.23
nt-1305:	1305	1305	-21.16	-0.91	17.4
nt-1306:	1306	1306	-21.28	-0.68	18.33
nt-1307:	1280	1307	-22.96	-1.28	19.23
nt-1308:	1279	1308	-22.96	-1.28	19.23
nt-1309:	1309	1309	-20.52	-0.4	15.95
nt-1310:	1310	1326	-21.24	-0.51	14.22
nt-1311:	1311	1325	-21.24	-0.51	14.22
nt-1312:	1312	1324	-21.24	-0.51	14.22
nt-1313:	1313	1323	-21.24	-0.51	14.22
nt-1314:	1314	1322	-21.24	-0.51	14.22
nt-1315:	1315	1315	-20.41	-0.27	17.33
nt-1316:	1316	1316	-20.67	-0.28	17.47
nt-1317:	1317	1317	-21.13	-0.41	17.46
nt-1318:	1318	1318	-21.55	-0.52	15.49
nt-1319:	1319	1319	-21.19	-0.4	15.41
nt-1320:	1320	1320	-21.19	-0.4	16.57
nt-1321:	1321	1321	-20.78	-0.28	17.37
nt-1322:	1314	1322	-21.24	-0.51	14.22
nt-1323:	1313	1323	-21.24	-0.51	14.22
nt-1324:	1312	1324	-21.24	-0.51	14.22
nt-1325:	1311	1325	-21.24	-0.51	14.22
nt-1326:	1310	1326	-21.24	-0.51	14.22
nt-1327:	1327	1327	-20.74	-0.25	16.71
nt-1328:	1328	1336	-22.48	-0.65	15.75
nt-1329:	1329	1335	-22.48	-0.65	15.75
nt-1330:	1330	1334	-22.48	-0.65	15.75
nt-1331:	1331	1347	-20.07	-0.15	18.16
nt-1332:	1332	1346	-20.07	-0.15	18.16
nt-1333:	1333	1333	-20.01	-0.01	16.28
nt-1334:	1330	1334	-22.48	-0.65	15.75
nt-1335:	1329	1335	-22.48	-0.65	15.75
nt-1336:	1328	1336	-22.48	-0.65	15.75
nt-1337:	1337	1337	-21.29	-0.4	17.13
nt-1338:	1338	1338	-19.68	0.1	16.52
nt-1339*:	1287	1301	-22.63	-0.14	19.79
nt-1340*:	1311	1325	-21.24	-0.18	14.22
nt-1341*:	1312	1324	-21.24	-0.18	14.22
nt-1342*:	1313	1323	-21.24	-0.18	14.22
nt-1343*:	1314	1322	-21.24	-0.18	14.22
nt-1344*:	1283	1304	-22.96	-0.15	19.23
nt-1345:	1345	1351	-23.25	-0.82	16.92
nt-1346:	1332	1346	-20.07	-0.15	18.16
nt-1347:	1331	1347	-20.07	-0.15	18.16
nt-1348:	1348	1348	-19.35	0.01	18.0
nt-1349*:	1311	1325	-21.24	-0.18	14.22
nt-1350*:	1312	1324	-21.24	-0.18	14.22
nt-1351:	1345	1351	-23.25	-0.82	16.92
nt-1352*:	1283	1304	-22.96	-0.15	19.23
nt-1353*:	1303	1303	-19.33	-0.14	17.06
nt-1354*:	1286	1302	-22.63	-0.14	19.79
nt-1355*:	1287	1301	-22.63	-0.14	19.79
nt-1356*:	1290	1297	-22.63	-0.14	19.79
nt-1357*:	1288	1299	-22.63	-0.14	19.79
nt-1358*:	1289	1298	-22.63	-0.14	19.79
nt-1359*:	1290	1297	-22.63	-0.14	19.79
nt-1360*:	1291	1296	-22.63	-0.14	19.79
nt-1361:	1361	1361	-16.95	0.35	14.9
nt-1362:	1362	1362	-18.0	-0.14	12.32
nt-1363*:	1321	1321	-20.78	-0.26	17.37
nt-1364*:	1320	1320	-21.19	-0.27	16.57
nt-1365*:	1319	1319	-21.19	-0.18	15.41
nt-1366*:	1404	1404	-16.82	-0.02	10.66
nt-1367*:	1314	1322	-21.24	-0.18	14.22
nt-1368*:	1313	1323	-21.24	-0.18	14.22
nt-1369*:	1312	1324	-21.24	-0.18	14.22
nt-1370*:	1311	1325	-21.24	-0.18	14.22
nt-1371*:	1310	1326	-21.24	-0.18	14.22
nt-1372*:	1309	1309	-20.52	-0.23	15.95
nt-1373*:	1279	1308	-22.96	-0.15	19.23
nt-1374*:	1310	1326	-21.24	-0.18	14.22
nt-1375:	1375	1375	-16.23	0.71	14.66
nt-1376*:	1320	1320	-21.19	-0.27	16.57
nt-1377*:	1312	1324	-21.24	-0.18	14.22
nt-1378:	1378	1378	-15.24	0.91	13.5
nt-1379*:	1314	1322	-21.24	-0.18	14.22
nt-1380*:	1329	1335	-22.48	-0.22	15.75
nt-1381*:	1330	1334	-22.48	-0.22	15.75
nt-1382*:	1333	1333	-20.01	-0.01	16.28
nt-1383*:	1318	1318	-21.55	-0.26	15.49
nt-1384:	1384	1384	-14.68	0.84	12.58
nt-1385:	1385	1385	-14.64	0.82	12.33
nt-1386*:	1328	1336	-22.48	-0.22	15.75
nt-1387*:	1327	1327	-20.74	-0.21	16.71
nt-1388*:	1310	1326	-21.24	-0.18	14.22
nt-1389*:	1311	1325	-21.24	-0.18	14.22
nt-1390*:	1409	1419	-18.32	-0.3	9.11
nt-1391*:	1408	1420	-18.32	-0.3	9.11
nt-1392*:	1407	1421	-18.32	-0.3	9.11
nt-1393:	1393	1393	-15.27	0.48	10.76
nt-1394:	1394	1394	-15.89	0.07	8.44
nt-1395:	1395	1395	-16.47	-0.2	7.6
nt-1396:	1396	1435	-17.13	-0.58	7.23
nt-1397:	1397	1434	-17.13	-0.58	7.23
nt-1398:	1398	1433	-17.13	-0.58	7.23
nt-1399:	1399	1432	-17.13	-0.58	7.23
nt-1400:	1400	1431	-17.13	-0.58	7.23
nt-1401*:	1398	1433	-17.13	-0.26	7.23
nt-1402:	1402	1429	-17.13	-0.58	7.23
nt-1403:	1403	1428	-17.13	-0.58	7.23
nt-1404:	1404	1404	-16.82	-0.02	10.66
nt-1405*:	1319	1319	-21.19	-0.18	15.41
nt-1406*:	1403	1428	-17.13	-0.26	7.23
nt-1407:	1407	1421	-18.32	-0.53	9.11
nt-1408:	1408	1420	-18.32	-0.53	9.11
nt-1409:	1409	1419	-18.32	-0.53	9.11
nt-1410:	1410	1418	-18.32	-0.53	9.11
nt-1411:	1411	1411	-17.88	-0.13	11.57
nt-1412:	1412	1412	-17.85	-0.16	11.18
nt-1413:	1413	1413	-18.12	-0.22	11.0
nt-1414:	1414	1414	-18.45	-0.43	10.29
nt-1415:	1415	1415	-18.14	-0.46	9.5
nt-1416:	1416	1416	-18.73	-0.49	10.2
nt-1417:	1417	1417	-18.69	-0.55	9.77
nt-1418:	1410	1418	-18.32	-0.53	9.11
nt-1419:	1409	1419	-18.32	-0.53	9.11
nt-1420:	1408	1420	-18.32	-0.53	9.11
nt-1421:	1407	1421	-18.32	-0.53	9.11
nt-1422:	1422	1422	-19.48	-0.5	11.07
nt-1423:	1423	1423	-18.41	-0.43	10.44
nt-1424:	1424	1424	-17.91	-0.43	9.15
nt-1425:	1425	1425	-20.06	-0.58	11.15
nt-1426:	1426	1426	-20.26	-0.59	11.13
nt-1427:	1427	1427	-17.35	-0.46	8.14
nt-1428:	1403	1428	-17.13	-0.58	7.23
nt-1429:	1402	1429	-17.13	-0.58	7.23
nt-1430:	1430	1430	-17.97	-0.49	8.52
nt-1431:	1400	1431	-17.13	-0.58	7.23
nt-1432:	1399	1432	-17.13	-0.58	7.23
nt-1433:	1398	1433	-17.13	-0.58	7.23
nt-1434:	1397	1434	-17.13	-0.58	7.23
nt-1435:	1396	1435	-17.13	-0.58	7.23
nt-1436:	1436	1436	-20.32	-0.7	9.06
nt-1437:	1437	1437	-22.63	-0.8	12.11
nt-1438:	1438	1438	-22.26	-0.77	11.67
nt-1439:	1439	1439	-22.49	-0.88	11.23
nt-1440:	1440	1440	-22.25	-0.87	10.65
nt-1441:	1441	1441	-22.58	-0.9	10.59
nt-1442:	1442	1442	-23.47	-0.91	11.48
nt-1443:	1443	1443	-24.0	-0.96	11.79
nt-1444:	1444	1459	-26.32	-1.01	12.97
nt-1445:	1445	1458	-26.28	-1.01	12.77
nt-1446:	1446	1457	-26.15	-0.98	12.72
nt-1447:	1447	1456	-26.15	-0.98	12.72
nt-1448:	1448	1455	-26.15	-0.98	12.72
nt-1449:	1449	1454	-26.15	-0.98	12.72
nt-1450:	1450	1450	-25.27	-0.96	12.13
nt-1451:	1451	1451	-25.41	-0.99	12.41
nt-1452:	1452	1452	-25.58	-0.99	12.53
nt-1453:	1453	1453	-25.72	-0.95	12.38
nt-1454:	1449	1454	-26.15	-0.98	12.72
nt-1455:	1448	1455	-26.15	-0.98	12.72
nt-1456:	1447	1456	-26.15	-0.98	12.72
nt-1457:	1446	1457	-26.15	-0.98	12.72
nt-1458:	1445	1458	-26.28	-1.01	12.77
nt-1459:	1444	1459	-26.32	-1.01	12.97
nt-1460:	1460	1460	-26.23	-0.98	11.74
nt-1461:	1461	1461	-26.72	-1.03	12.27
nt-1462:	1462	1462	-27.18	-0.94	11.34
nt-1463:	1463	1463	-26.39	-0.86	12.43
nt-1464:	1464	1464	-27.36	-0.85	9.1
nt-1465:	1465	1465	-27.2	-0.84	10.24
nt-1466:	1466	1502	-28.41	-0.86	7.39
nt-1467:	1467	1501	-28.41	-0.86	7.39
nt-1468:	1468	1500	-28.41	-0.86	7.39
nt-1469:	1469	1499	-28.41	-0.86	7.39
nt-1470:	1470	1497	-28.37	-0.87	8.76
nt-1471:	1471	1496	-28.37	-0.87	8.76
nt-1472:	1472	1495	-28.37	-0.87	8.76
nt-1473:	1473	1493	-28.37	-0.87	8.76
nt-1474:	1474	1492	-28.37	-0.87	8.76
nt-1475:	1475	1491	-28.37	-0.87	8.76
nt-1476:	1476	1489	-28.37	-0.87	8.76
nt-1477:	1477	1487	-28.06	-0.81	9.8
nt-1478:	1478	1486	-28.06	-0.81	9.8
nt-1479:	1479	1479	-26.38	-0.65	12.11
nt-1480:	1480	1484	-28.06	-0.81	9.8
nt-1481:	1481	1481	-27.81	-0.85	11.14
nt-1482:	1482	1482	-27.65	-0.88	12.17
nt-1483:	1483	1483	-27.31	-0.85	12.41
nt-1484:	1480	1484	-28.06	-0.81	9.8
nt-1485*:	1479	1479	-26.38	-0.37	12.11
nt-1486:	1478	1486	-28.06	-0.81	9.8
nt-1487:	1477	1487	-28.06	-0.81	9.8
nt-1488:	1488	1488	-25.45	-0.52	13.72
nt-1489:	1476	1489	-28.37	-0.87	8.76
nt-1490:	1490	1490	-27.67	-0.77	10.83
nt-1491:	1475	1491	-28.37	-0.87	8.76
nt-1492:	1474	1492	-28.37	-0.87	8.76
nt-1493:	1473	1493	-28.37	-0.87	8.76
nt-1494:	1494	1494	-26.89	-0.62	9.48
nt-1495:	1472	1495	-28.37	-0.87	8.76
nt-1496:	1471	1496	-28.37	-0.87	8.76
nt-1497:	1470	1497	-28.37	-0.87	8.76
nt-1498:	1498	1498	-28.2	-0.84	7.74
nt-1499:	1469	1499	-28.41	-0.86	7.39
nt-1500:	1468	1500	-28.41	-0.86	7.39
nt-1501:	1467	1501	-28.41	-0.86	7.39
nt-1502:	1466	1502	-28.41	-0.86	7.39
nt-1503*:	1478	1486	-28.06	-0.28	9.8
nt-1504*:	1479	1479	-26.38	-0.37	12.11
nt-1505*:	1463	1463	-26.39	-0.44	12.43
nt-1506*:	1483	1483	-27.31	-0.41	12.41
nt-1507*:	1461	1461	-26.72	-0.66	12.27
nt-1508*:	1482	1482	-27.65	-0.52	12.17
nt-1509*:	1481	1481	-27.81	-0.42	11.14
nt-1510*:	1480	1484	-28.06	-0.28	9.8
nt-1511:	1511	1511	-23.27	-0.09	13.85
nt-1512:	1512	1512	-22.72	-0.02	13.1
nt-1513*:	1477	1487	-28.06	-0.28	9.8
nt-1514*:	1476	1489	-28.37	-0.27	8.76
nt-1515*:	1475	1491	-28.37	-0.27	8.76
nt-1516*:	1451	1451	-25.41	-0.92	12.41
nt-1517*:	1472	1495	-28.37	-0.27	8.76
nt-1518*:	1471	1496	-28.37	-0.27	8.76
nt-1519*:	1470	1497	-28.37	-0.27	8.76
nt-1520*:	1469	1499	-28.41	-0.23	7.39
nt-1521*:	1468	1500	-28.41	-0.23	7.39
nt-1522*:	1467	1501	-28.41	-0.23	7.39
nt-1523*:	1466	1502	-28.41	-0.23	7.39
nt-1524:	1524	1524	-22.07	-0.05	12.68
nt-1525*:	1478	1486	-28.06	-0.28	9.8
nt-1526*:	1479	1479	-26.38	-0.37	12.11
nt-1527*:	1480	1484	-28.06	-0.28	9.8
nt-1528*:	1589	1589	-15.75	-0.17	11.21
nt-1529:	1529	1529	-21.35	-0.3	9.71
nt-1530:	1530	1530	-19.58	-0.21	10.16
nt-1531:	1531	1531	-18.56	0.2	15.91
nt-1532:	1532	1532	-18.31	0.1	14.79
nt-1533:	1533	1533	-17.59	0.39	16.68
nt-1534:	1534	1534	-24.24	-0.08	11.03
nt-1535:	1535	1535	-23.96	0.04	13.54
nt-1536:	1536	1536	-21.05	0.18	10.24
nt-1537*:	1474	1492	-28.37	-0.27	8.76
nt-1538*:	1569	1637	-14.9	0.0	14.52
nt-1539*:	1472	1495	-28.37	-0.27	8.76
nt-1540*:	1480	1484	-28.06	-0.28	9.8
nt-1541*:	1481	1481	-27.81	-0.42	11.14
nt-1542*:	1597	1608	-23.32	-0.13	8.07
nt-1543:	1543	1543	-13.7	0.49	12.3
nt-1544*:	1595	1610	-23.32	-0.13	8.07
nt-1545*:	1594	1611	-23.32	-0.13	8.07
nt-1546*:	1613	1626	-19.7	-0.2	14.63
nt-1547*:	1612	1627	-19.67	-0.2	14.37
nt-1548*:	1594	1611	-23.32	-0.13	8.07
nt-1549*:	1595	1610	-23.32	-0.13	8.07
nt-1550:	1550	1550	-13.04	0.48	15.06
nt-1551*:	1597	1608	-23.32	-0.13	8.07
nt-1552*:	1594	1611	-23.32	-0.13	8.07
nt-1553*:	1595	1610	-23.32	-0.13	8.07
nt-1554*:	1596	1609	-23.32	-0.13	8.07
nt-1555*:	1597	1608	-23.32	-0.13	8.07
nt-1556*:	1631	1652	-23.92	-0.34	11.12
nt-1557*:	1599	1606	-23.32	-0.13	8.07
nt-1558*:	1474	1492	-28.37	-0.27	8.76
nt-1559*:	1536	1536	-21.05	0.01	10.24
nt-1560*:	1535	1535	-23.96	0.01	13.54
nt-1561*:	1629	1654	-23.99	-0.32	11.34
nt-1562*:	1628	1628	-21.03	-0.44	13.76
nt-1563*:	1612	1627	-19.67	-0.2	14.37
nt-1564*:	1596	1609	-23.32	-0.13	8.07
nt-1565*:	1613	1626	-19.7	-0.2	14.63
nt-1566:	1566	1580	-14.1	0.32	14.78
nt-1567:	1567	1579	-14.1	0.32	14.78
nt-1568*:	1617	1622	-19.7	-0.2	14.63
nt-1569*:	1637	1637	-21.59	-0.5	11.73
nt-1570*:	1636	1648	-23.59	-0.39	11.4
nt-1571*:	1635	1649	-23.59	-0.39	11.4
nt-1572*:	1618	1618	-19.04	-0.1	15.26
nt-1573*:	1614	1625	-19.7	-0.2	14.63
nt-1574*:	1553	1610	-9.0	0.05	21.37
nt-1575*:	1543	1543	-13.7	0.03	12.3
nt-1576*:	1636	1648	-23.59	-0.39	11.4
nt-1577*:	1637	1637	-21.59	-0.5	11.73
nt-1578*:	1474	1492	-28.37	-0.27	8.76
nt-1579:	1567	1579	-14.1	0.32	14.78
nt-1580:	1566	1580	-14.1	0.32	14.78
nt-1581*:	1534	1534	-24.24	-0.01	11.03
nt-1582:	1582	1582	-13.1	0.32	14.03
nt-1583:	1583	1583	-13.14	0.3	14.15
nt-1584:	1584	1584	-13.24	0.28	14.15
nt-1585*:	1597	1608	-23.32	-0.13	8.07
nt-1586*:	1631	1652	-23.92	-0.34	11.12
nt-1587*:	1632	1651	-23.92	-0.34	11.12
nt-1588:	1588	1588	-15.51	-0.31	12.05
nt-1589:	1589	1589	-15.75	-0.39	11.21
nt-1590*:	1602	1602	-17.26	-0.15	12.29
nt-1591*:	1647	1647	-23.4	-0.51	12.84
nt-1592:	1592	1592	-15.58	-0.11	12.19
nt-1593:	1593	1593	-14.66	0.05	12.49
nt-1594:	1594	1611	-23.32	-0.92	8.07
nt-1595:	1595	1610	-23.32	-0.92	8.07
nt-1596:	1596	1609	-23.32	-0.92	8.07
nt-1597:	1597	1608	-23.32	-0.92	8.07
nt-1598*:	1641	1641	-23.58	-0.49	12.58
nt-1599:	1599	1606	-23.32	-0.92	8.07
nt-1600*:	1639	1645	-23.59	-0.39	11.4
nt-1601*:	1638	1638	-23.29	-0.46	12.95
nt-1602:	1602	1602	-17.26	-0.27	12.29
nt-1603*:	1635	1649	-23.59	-0.39	11.4
nt-1604*:	1634	1650	-23.59	-0.39	11.4
nt-1605:	1605	1605	-17.5	-0.05	14.23
nt-1606:	1599	1606	-23.32	-0.92	8.07
nt-1607*:	1631	1652	-23.92	-0.34	11.12
nt-1608:	1597	1608	-23.32	-0.92	8.07
nt-1609:	1596	1609	-23.32	-0.92	8.07
nt-1610:	1595	1610	-23.32	-0.92	8.07
nt-1611:	1594	1611	-23.32	-0.92	8.07
nt-1612:	1612	1627	-19.67	-0.28	14.37
nt-1613:	1613	1626	-19.7	-0.27	14.63
nt-1614:	1614	1625	-19.7	-0.27	14.63
nt-1615:	1615	1624	-19.7	-0.27	14.63
nt-1616:	1616	1623	-19.7	-0.27	14.63
nt-1617:	1617	1622	-19.7	-0.27	14.63
nt-1618:	1618	1618	-19.04	-0.12	15.26
nt-1619*:	1677	1677	-22.81	-0.4	10.22
nt-1620:	1620	1620	-19.7	-0.18	15.73
nt-1621:	1621	1621	-20.08	-0.23	15.76
nt-1622:	1617	1622	-19.7	-0.27	14.63
nt-1623:	1616	1623	-19.7	-0.27	14.63
nt-1624:	1615	1624	-19.7	-0.27	14.63
nt-1625:	1614	1625	-19.7	-0.27	14.63
nt-1626:	1613	1626	-19.7	-0.27	14.63
nt-1627:	1612	1627	-19.67	-0.28	14.37
nt-1628:	1628	1628	-21.03	-0.49	13.76
nt-1629:	1629	1654	-23.99	-0.86	11.34
nt-1630:	1630	1653	-23.92	-0.87	11.12
nt-1631:	1631	1652	-23.92	-0.87	11.12
nt-1632:	1632	1651	-23.92	-0.87	11.12
nt-1633:	1633	1633	-21.41	-0.52	13.86
nt-1634:	1634	1650	-23.59	-0.83	11.4
nt-1635:	1635	1649	-23.59	-0.83	11.4
nt-1636:	1636	1648	-23.59	-0.83	11.4
nt-1637:	1637	1637	-21.59	-0.65	11.73
nt-1638:	1638	1638	-23.29	-0.6	12.95
nt-1639:	1639	1645	-23.59	-0.83	11.4
nt-1640:	1640	1644	-23.59	-0.83	11.4
nt-1641:	1641	1641	-23.58	-0.63	12.58
nt-1642:	1642	1642	-22.55	-0.6	12.66
nt-1643:	1643	1643	-22.63	-0.59	12.72
nt-1644:	1640	1644	-23.59	-0.83	11.4
nt-1645:	1639	1645	-23.59	-0.83	11.4
nt-1646:	1646	1646	-23.18	-0.66	11.74
nt-1647:	1647	1647	-23.4	-0.56	12.84
nt-1648:	1636	1648	-23.59	-0.83	11.4
nt-1649:	1635	1649	-23.59	-0.83	11.4
nt-1650:	1634	1650	-23.59	-0.83	11.4
nt-1651:	1632	1651	-23.92	-0.87	11.12
nt-1652:	1631	1652	-23.92	-0.87	11.12
nt-1653:	1630	1653	-23.92	-0.87	11.12
nt-1654:	1629	1654	-23.99	-0.86	11.34
nt-1655:	1655	1655	-23.41	-0.65	10.56
nt-1656:	1656	1656	-23.55	-0.62	10.91
nt-1657:	1657	1657	-23.28	-0.52	12.08
nt-1658:	1658	1658	-23.26	-0.55	11.49
nt-1659:	1659	1659	-23.24	-0.53	12.01
nt-1660:	1660	1660	-23.18	-0.51	12.13
nt-1661:	1661	1661	-23.15	-0.56	11.5
nt-1662:	1662	1662	-23.11	-0.54	11.56
nt-1663:	1663	1663	-23.18	-0.65	9.42
nt-1664:	1664	1689	-23.23	-0.7	8.39
nt-1665:	1665	1688	-23.11	-0.65	8.77
nt-1666:	1666	1687	-22.86	-0.58	9.41
nt-1667:	1667	1686	-22.86	-0.58	9.41
nt-1668:	1668	1685	-22.86	-0.58	9.41
nt-1669:	1669	1684	-22.86	-0.58	9.41
nt-1670:	1670	1670	-22.2	-0.33	11.91
nt-1671:	1671	1683	-22.86	-0.58	9.41
nt-1672:	1672	1682	-22.86	-0.58	9.41
nt-1673:	1673	1681	-22.86	-0.58	9.41
nt-1674:	1674	1674	-21.74	-0.24	12.3
nt-1675:	1675	1675	-21.58	-0.21	12.69
nt-1676:	1676	1676	-22.82	-0.51	10.5
nt-1677:	1677	1677	-22.81	-0.53	10.22
nt-1678:	1678	1678	-22.63	-0.5	10.35
nt-1679:	1679	1679	-22.62	-0.49	10.54
nt-1680:	1680	1680	-21.18	-0.2	11.69
nt-1681:	1673	1681	-22.86	-0.58	9.41
nt-1682:	1672	1682	-22.86	-0.58	9.41
nt-1683:	1671	1683	-22.86	-0.58	9.41
nt-1684:	1669	1684	-22.86	-0.58	9.41
nt-1685:	1668	1685	-22.86	-0.58	9.41
nt-1686:	1667	1686	-22.86	-0.58	9.41
nt-1687:	1666	1687	-22.86	-0.58	9.41
nt-1688:	1665	1688	-23.11	-0.65	8.77
nt-1689:	1664	1689	-23.23	-0.7	8.39
nt-1690:	1690	1690	-22.21	-0.54	9.55
nt-1691:	1691	1691	-22.01	-0.49	9.66
nt-1692:	1692	1692	-19.98	0.04	11.9
nt-1693:	1693	1693	-19.88	0.06	12.08
nt-1694:	1694	1694	-19.78	0.08	12.27
nt-1695:	1695	1695	-19.68	0.12	12.49
nt-1696*:	1705	1705	-21.54	-0.07	8.7
nt-1697*:	1704	1704	-20.7	-0.02	10.15
nt-1698*:	1629	1654	-23.99	-0.32	11.34
nt-1699*:	1630	1653	-23.92	-0.34	11.12
nt-1700*:	1631	1652	-23.92	-0.34	11.12
nt-1701:	1701	1713	-20.7	-0.33	10.43
nt-1702*:	1634	1650	-23.59	-0.39	11.4
nt-1703*:	1635	1649	-23.59	-0.39	11.4
nt-1704:	1704	1704	-20.7	-0.07	10.15
nt-1705:	1705	1705	-21.54	-0.31	8.7
nt-1706*:	1646	1646	-23.18	-0.41	11.74
nt-1707*:	1631	1652	-23.92	-0.34	11.12
nt-1708*:	1632	1651	-23.92	-0.34	11.12
nt-1709*:	1766	1766	-18.73	-0.12	13.24
nt-1710*:	1632	1651	-23.92	-0.34	11.12
nt-1711*:	1635	1649	-23.59	-0.39	11.4
nt-1712*:	1634	1650	-23.59	-0.39	11.4
nt-1713:	1701	1713	-20.7	-0.33	10.43
nt-1714*:	1705	1705	-21.54	-0.07	8.7
nt-1715*:	1704	1704	-20.7	-0.02	10.15
nt-1716*:	1738	1770	-19.98	-0.14	9.64
nt-1717*:	1630	1653	-23.92	-0.34	11.12
nt-1718*:	1629	1654	-23.99	-0.32	11.34
nt-1719*:	1680	1680	-21.18	-0.18	11.69
nt-1720*:	1775	1785	-18.09	-0.23	10.53
nt-1721*:	1776	1784	-18.09	-0.23	10.53
nt-1722*:	1783	1783	-17.91	-0.23	10.51
nt-1723*:	1777	1782	-18.09	-0.23	10.53
nt-1724*:	1781	1781	-18.04	-0.22	10.63
nt-1725*:	1741	1767	-19.94	-0.14	9.66
nt-1726*:	1634	1650	-23.59	-0.39	11.4
nt-1727*:	1739	1769	-19.94	-0.14	9.66
nt-1728*:	1738	1770	-19.98	-0.14	9.64
nt-1729:	1729	1729	-19.37	-0.05	15.79
nt-1730:	1730	1730	-19.05	-0.03	15.94
nt-1731*:	1703	1649	-23.03	-0.07	6.88
nt-1732*:	1632	1651	-23.92	-0.34	11.12
nt-1733*:	1766	1766	-18.73	-0.12	13.24
nt-1734*:	1632	1651	-23.92	-0.34	11.12
nt-1735:	1735	1735	-17.92	0.31	16.12
nt-1736:	1736	1736	-18.01	0.27	15.87
nt-1737*:	1729	1729	-19.37	-0.01	15.79
nt-1738:	1738	1770	-19.98	-0.74	9.64
nt-1739:	1739	1769	-19.94	-0.72	9.66
nt-1740:	1740	1768	-19.94	-0.72	9.66
nt-1741:	1741	1767	-19.94	-0.72	9.66
nt-1742:	1742	1742	-19.49	-0.58	10.12
nt-1743:	1743	1743	-19.77	-0.7	9.64
nt-1744:	1744	1744	-19.26	-0.27	13.72
nt-1745:	1745	1765	-19.29	-0.3	12.89
nt-1746:	1746	1764	-19.23	-0.3	12.78
nt-1747:	1747	1763	-19.17	-0.3	12.71
nt-1748:	1748	1762	-19.12	-0.28	12.87
nt-1749:	1749	1761	-19.12	-0.28	12.87
nt-1750:	1750	1760	-19.12	-0.28	12.87
nt-1751:	1751	1751	-18.95	-0.2	13.63
nt-1752:	1752	1759	-19.12	-0.28	12.87
nt-1753:	1753	1758	-19.12	-0.28	12.87
nt-1754:	1754	1754	-18.36	-0.11	13.14
nt-1755:	1755	1755	-18.29	-0.14	12.66
nt-1756:	1756	1756	-18.23	-0.16	12.57
nt-1757:	1757	1757	-18.31	-0.12	13.32
nt-1758:	1753	1758	-19.12	-0.28	12.87
nt-1759:	1752	1759	-19.12	-0.28	12.87
nt-1760:	1750	1760	-19.12	-0.28	12.87
nt-1761:	1749	1761	-19.12	-0.28	12.87
nt-1762:	1748	1762	-19.12	-0.28	12.87
nt-1763:	1747	1763	-19.17	-0.3	12.71
nt-1764:	1746	1764	-19.23	-0.3	12.78
nt-1765:	1745	1765	-19.29	-0.3	12.89
nt-1766:	1766	1766	-18.73	-0.2	13.24
nt-1767:	1741	1767	-19.94	-0.72	9.66
nt-1768:	1740	1768	-19.94	-0.72	9.66
nt-1769:	1739	1769	-19.94	-0.72	9.66
nt-1770:	1738	1770	-19.98	-0.74	9.64
nt-1771:	1771	1771	-18.46	-0.31	12.41
nt-1772:	1772	1772	-18.37	-0.34	12.0
nt-1773:	1773	1787	-18.09	-0.51	10.53
nt-1774:	1774	1786	-18.09	-0.51	10.53
nt-1775:	1775	1785	-18.09	-0.51	10.53
nt-1776:	1776	1784	-18.09	-0.51	10.53
nt-1777:	1777	1782	-18.09	-0.51	10.53
nt-1778:	1778	1778	-16.66	-0.2	11.7
nt-1779:	1779	1779	-16.79	-0.26	11.24
nt-1780:	1780	1780	-16.78	-0.26	11.17
nt-1781:	1781	1781	-18.04	-0.47	10.63
nt-1782:	1777	1782	-18.09	-0.51	10.53
nt-1783:	1783	1783	-17.91	-0.51	10.51
nt-1784:	1776	1784	-18.09	-0.51	10.53
nt-1785:	1775	1785	-18.09	-0.51	10.53
nt-1786:	1774	1786	-18.09	-0.51	10.53
nt-1787:	1773	1787	-18.09	-0.51	10.53
nt-1788:	1788	1788	-16.09	-0.35	10.67
nt-1789:	1789	1789	-15.96	-0.38	10.49
nt-1790:	1790	1790	-15.69	-0.34	10.72
nt-1791:	1791	1791	-15.58	-0.35	10.61
nt-1792:	1792	1792	-15.44	-0.36	10.47
nt-1793:	1793	1793	-16.0	-0.61	10.16
nt-1794:	1794	1794	-15.81	-0.63	10.1
nt-1795:	1795	1795	-15.83	-0.63	10.2
nt-1796:	1796	1796	-15.67	-0.64	10.08
nt-1797:	1797	1797	-15.53	-0.64	10.06
nt-1798:	1798	1798	-14.91	-0.4	10.28
nt-1799:	1799	1799	-14.87	-0.41	10.18
nt-1800:	1800	1800	-14.82	-0.41	10.13
nt-1801:	1801	1801	-14.77	-0.41	10.13
nt-1802:	1802	1802	-14.72	-0.42	10.16
nt-1803:	1803	1803	-14.67	-0.43	10.18
nt-1804:	1804	1804	-14.62	-0.43	10.23
nt-1805:	1805	1805	-14.94	-0.72	10.27
nt-1806*:	1853	1853	-18.05	-0.94	9.61
nt-1807*:	1852	1852	-17.17	-1.11	9.32
nt-1808:	1808	1808	-14.64	-0.47	9.85
nt-1809:	1809	1809	-14.47	-0.27	10.78
nt-1810*:	1849	1849	-16.84	-0.9	8.2
nt-1811:	1811	1811	-13.88	-0.85	9.91
nt-1812:	1812	1812	-14.69	-0.84	10.27
nt-1813*:	1817	1847	-15.24	-0.51	6.7
nt-1814:	1814	1814	-14.59	-0.8	9.26
nt-1815:	1815	1815	-14.73	-0.89	8.47
nt-1816:	1816	1848	-15.27	-1.32	6.49
nt-1817:	1817	1847	-15.24	-1.28	6.7
nt-1818:	1818	1846	-15.24	-1.28	6.7
nt-1819:	1819	1819	-14.48	-0.73	9.1
nt-1820:	1820	1820	-14.58	-0.78	8.76
nt-1821:	1821	1821	-14.7	-0.82	8.6
nt-1822:	1822	1842	-15.44	-1.23	7.95
nt-1823:	1823	1841	-15.52	-1.24	7.93
nt-1824:	1824	1840	-15.52	-1.24	7.93
nt-1825:	1825	1839	-15.52	-1.24	7.93
nt-1826:	1826	1826	-15.42	-1.15	8.4
nt-1827:	1827	1837	-15.66	-1.27	8.5
nt-1828:	1828	1836	-15.68	-1.28	8.67
nt-1829:	1829	1835	-15.68	-1.28	8.67
nt-1830:	1830	1834	-15.68	-1.28	8.67
nt-1831:	1831	1831	-15.38	-1.11	9.25
nt-1832:	1832	1832	-15.39	-1.11	9.29
nt-1833:	1833	1833	-15.6	-1.22	9.2
nt-1834:	1830	1834	-15.68	-1.28	8.67
nt-1835:	1829	1835	-15.68	-1.28	8.67
nt-1836:	1828	1836	-15.68	-1.28	8.67
nt-1837:	1827	1837	-15.66	-1.27	8.5
nt-1838:	1838	1838	-15.85	-1.22	8.77
nt-1839:	1825	1839	-15.52	-1.24	7.93
nt-1840:	1824	1840	-15.52	-1.24	7.93
nt-1841:	1823	1841	-15.52	-1.24	7.93
nt-1842:	1822	1842	-15.44	-1.23	7.95
nt-1843:	1843	1843	-15.77	-1.26	7.76
nt-1844:	1844	1844	-15.78	-1.23	8.15
nt-1845:	1845	1845	-16.5	-1.22	8.21
nt-1846:	1818	1846	-15.24	-1.28	6.7
nt-1847:	1817	1847	-15.24	-1.28	6.7
nt-1848:	1816	1848	-15.27	-1.32	6.49
nt-1849:	1849	1849	-16.84	-1.28	8.2
nt-1850:	1850	1850	-17.17	-1.27	9.51
nt-1851:	1851	1851	-17.25	-1.28	9.54
nt-1852:	1852	1852	-17.17	-1.34	9.32
nt-1853:	1853	1853	-18.05	-1.34	9.61
nt-1854:	1854	1854	-17.66	-1.3	9.61
nt-1855:	1855	1855	-15.8	-1.46	8.35
nt-1856:	1856	1867	-16.94	-1.52	8.4
nt-1857:	1857	1866	-16.84	-1.48	8.55
nt-1858:	1858	1865	-16.84	-1.48	8.55
nt-1859:	1859	1864	-16.84	-1.48	8.55
nt-1860:	1860	1860	-16.31	-1.39	8.74
nt-1861:	1861	1861	-16.5	-1.35	8.99
nt-1862:	1862	1862	-17.7	-1.28	9.74
nt-1863:	1863	1863	-17.77	-1.28	9.76
nt-1864:	1859	1864	-16.84	-1.48	8.55
nt-1865:	1858	1865	-16.84	-1.48	8.55
nt-1866:	1857	1866	-16.84	-1.48	8.55
nt-1867:	1856	1867	-16.94	-1.52	8.4
nt-1868:	1868	1868	-18.81	-1.12	11.03
nt-1869:	1869	1869	-18.96	-1.12	11.05
nt-1870:	1870	1870	-18.99	-1.18	10.66
nt-1871:	1871	1871	-19.1	-1.21	10.58
nt-1872:	1872	1872	-19.25	-1.26	10.57
nt-1873:	1873	1873	-18.72	-1.24	10.54
nt-1874:	1874	1874	-19.33	-1.18	10.08
nt-1875:	1875	1875	-20.36	-1.13	10.97
nt-1876:	1876	1876	-18.45	-1.2	10.69
nt-1877:	1877	1877	-18.55	-1.25	9.4
nt-1878*:	1856	1867	-16.94	-0.57	8.4
nt-1879*:	1857	1866	-16.84	-0.57	8.55
nt-1880*:	1858	1865	-16.84	-0.57	8.55
nt-1881:	1881	1881	-18.65	-1.05	11.96
nt-1882:	1882	1882	-18.69	-1.13	11.33
nt-1883*:	1861	1861	-16.5	-0.66	8.99
nt-1884*:	1860	1860	-16.31	-0.68	8.74
nt-1885*:	1859	1864	-16.84	-0.57	8.55
nt-1886*:	1858	1865	-16.84	-0.57	8.55
nt-1887*:	1857	1866	-16.84	-0.57	8.55
nt-1888*:	1856	1867	-16.94	-0.57	8.4
nt-1889*:	1855	1855	-15.8	-0.83	8.35
nt-1890:	1890	1890	-19.9	-0.72	12.02
nt-1891:	1891	1891	-19.93	-0.69	12.01
nt-1892:	1892	1892	-19.61	-0.77	12.45
nt-1893:	1893	1893	-21.0	-0.91	11.78
nt-1894:	1894	1894	-21.16	-0.89	11.77
nt-1895:	1895	1895	-21.23	-0.86	11.64
nt-1896:	1896	1896	-21.14	-0.82	11.95
nt-1897:	1897	1897	-23.06	-1.0	13.19
nt-1898*:	1817	1847	-15.24	-0.51	6.7
nt-1899*:	1818	1846	-15.24	-0.51	6.7
nt-1900:	1900	1900	-21.71	-0.77	10.41
nt-1901:	1901	1910	-24.02	-0.98	12.32
nt-1902:	1902	1909	-24.02	-0.98	12.32
nt-1903:	1903	1908	-24.02	-0.98	12.32
nt-1904:	1904	1904	-22.34	-0.96	11.93
nt-1905:	1905	1905	-21.88	-0.65	11.19
nt-1906:	1906	1906	-21.95	-0.63	11.24
nt-1907:	1907	1907	-21.72	-0.56	11.72
nt-1908:	1903	1908	-24.02	-0.98	12.32
nt-1909:	1902	1909	-24.02	-0.98	12.32
nt-1910:	1901	1910	-24.02	-0.98	12.32
nt-1911:	1911	1911	-22.36	-0.64	10.84
nt-1912:	1912	1912	-21.57	-0.51	11.57
nt-1913*:	1818	1846	-15.24	-0.51	6.7
nt-1914*:	1817	1847	-15.24	-0.51	6.7
nt-1915:	1915	1915	-22.86	-0.61	14.33
nt-1916:	1916	1916	-23.18	-0.64	13.7
nt-1917:	1917	1917	-22.32	-0.54	11.5
nt-1918:	1918	1918	-23.33	-0.84	10.25
nt-1919*:	1892	1892	-19.61	-0.58	12.45
nt-1920*:	1891	1891	-19.93	-0.46	12.01
nt-1921:	1921	1921	-23.56	-0.77	13.61
nt-1922*:	1890	1890	-19.9	-0.48	12.02
nt-1923*:	1855	1855	-15.8	-0.83	8.35
nt-1924*:	1856	1867	-16.94	-0.57	8.4
nt-1925*:	1857	1866	-16.84	-0.57	8.55
nt-1926*:	1858	1865	-16.84	-0.57	8.55
nt-1927:	1927	1927	-19.89	-0.22	11.35
nt-1928*:	1861	1861	-16.5	-0.66	8.99
nt-1929*:	1882	1882	-18.69	-0.79	11.33
nt-1930*:	1881	1881	-18.65	-0.8	11.96
nt-1931*:	1858	1865	-16.84	-0.57	8.55
nt-1932*:	1857	1866	-16.84	-0.57	8.55
nt-1933*:	1856	1867	-16.94	-0.57	8.4
nt-1934*:	1877	1877	-18.55	-0.77	9.4
nt-1935*:	1876	1876	-18.45	-0.81	10.69
nt-1936*:	1890	1890	-19.9	-0.48	12.02
nt-1937*:	1921	1921	-23.56	-0.27	13.61
nt-1938*:	1891	1891	-19.93	-0.46	12.01
nt-1939*:	1892	1892	-19.61	-0.58	12.45
nt-1940*:	1918	1918	-23.33	-0.35	10.25
nt-1941:	1941	1941	-18.33	-0.04	11.45
nt-1942*:	2007	2007	-16.31	-1.08	10.26
nt-1943*:	2006	2006	-16.03	-1.03	10.29
nt-1944*:	2005	2005	-16.68	-0.58	11.26
nt-1945*:	2007	2007	-16.31	-1.08	10.26
nt-1946*:	2006	2006	-16.03	-1.03	10.29
nt-1947*:	2005	2005	-16.68	-0.58	11.26
nt-1948*:	2004	2004	-15.77	-0.89	9.99
nt-1949:	1949	1949	-18.34	-0.22	9.73
nt-1950:	1950	1950	-16.46	-0.11	10.88
nt-1951:	1951	1951	-14.72	-0.31	11.71
nt-1952:	1952	1952	-16.2	-0.11	10.58
nt-1953:	1953	1953	-17.44	-0.34	9.61
nt-1954*:	2016	2043	-22.1	-1.1	10.12
nt-1955*:	2015	2015	-19.29	-1.19	9.35
nt-1956:	1956	1956	-14.87	-0.16	11.12
nt-1957:	1957	1957	-15.47	-0.14	10.78
nt-1958*:	2014	2014	-20.68	-0.92	10.5
nt-1959*:	2013	2046	-22.22	-0.72	8.98
nt-1960*:	2012	2047	-22.22	-0.72	8.98
nt-1961*:	2011	2011	-19.67	-1.19	10.52
nt-1962:	1962	1962	-14.46	-0.63	11.15
nt-1963:	1963	1963	-14.13	-0.12	11.59
nt-1964*:	2005	2005	-16.68	-0.58	11.26
nt-1965:	1965	1965	-13.88	-0.93	10.01
nt-1966:	1966	2003	-13.81	-0.96	9.6
nt-1967:	1967	2002	-13.57	-0.87	9.88
nt-1968:	1968	2001	-13.55	-0.94	10.36
nt-1969:	1969	2000	-13.26	-0.8	10.69
nt-1970:	1970	1999	-13.26	-0.8	10.69
nt-1971:	1971	1998	-13.26	-0.8	10.69
nt-1972:	1972	1997	-13.26	-0.8	10.69
nt-1973:	1973	1996	-13.26	-0.8	10.69
nt-1974:	1974	1974	-13.32	-0.37	11.56
nt-1975*:	1994	1994	-16.66	-0.49	10.98
nt-1976:	1976	1976	-13.31	-0.44	11.5
nt-1977:	1977	1991	-13.05	-0.73	10.93
nt-1978:	1978	1990	-13.05	-0.73	10.93
nt-1979:	1979	1989	-13.05	-0.73	10.93
nt-1980:	1980	1980	-13.35	-0.53	11.49
nt-1981:	1981	1981	-12.84	-0.45	11.49
nt-1982:	1982	1982	-12.86	-0.47	11.47
nt-1983:	1983	1983	-12.89	-0.5	11.41
nt-1984:	1984	1984	-13.06	-0.52	11.33
nt-1985:	1985	1985	-12.81	-0.54	11.21
nt-1986:	1986	1986	-13.18	-0.65	11.28
nt-1987:	1987	1987	-12.77	-0.55	11.17
nt-1988:	1988	1988	-12.62	-0.48	11.41
nt-1989:	1979	1989	-13.05	-0.73	10.93
nt-1990:	1978	1990	-13.05	-0.73	10.93
nt-1991:	1977	1991	-13.05	-0.73	10.93
nt-1992:	1992	1992	-14.27	-0.78	11.07
nt-1993:	1993	1993	-14.23	-0.74	11.47
nt-1994:	1994	1994	-16.66	-1.14	10.98
nt-1995:	1995	1995	-15.07	-1.02	10.93
nt-1996:	1973	1996	-13.26	-0.8	10.69
nt-1997:	1972	1997	-13.26	-0.8	10.69
nt-1998:	1971	1998	-13.26	-0.8	10.69
[truncated: 2,520 more rows]
